# Supplementary material for: The Major Factors Causing the Microspore Abortion of Genic Male Sterile Mutant NWMS1 in Wheat (Triticum aestivum L.)
Source: Int J Mol Sci. 2019 Dec 11;20(24):6252. doi: 10.3390/ijms20246252 (PMC6940770; doi:10.3390/ijms20246252)
Supplement: Supplementary file 1 [file ijms-20-06252-s001.zip]

Archive with 8 entries (7 files):
- Supplementary Files/
- Supplementary Files/Supplemental Figures.doc
- Supplementary Files/Table S1.xlsx
- Supplementary Files/Table S2.xlsx
- Supplementary Files/Table S3.xlsx
- Supplementary Files/Table S4.xlsx
- Supplementary Files/Table S5.xlsx
- Supplementary Files/Table S6.xlsx
