# Supplementary material for: The Major Factors Causing the Microspore Abortion of Genic Male Sterile Mutant NWMS1 in Wheat (Triticum aestivum L.)
Source: Int J Mol Sci. 2019 Dec 11;20(24):6252. doi: 10.3390/ijms20246252 (PMC6940770; doi:10.3390/ijms20246252)
Supplement: Supplementary file 1 [file ijms-20-06252-s001.zip › Supplementary Files/Table S1.xlsx]

## Sheet: S1-NWMS1 vs WT
Table S1 The significant DEGs between the mutant NWMS1 and WT at Stage S1
#ID	S1_NWMS1	S1_WT	FDR	log2FC	regulated	GO_annotation	KEGG_annotation	KEGG_pathway_annotation	Swiss_Prot_annotation
TraesCS2A01G382500	3.08043	0.298019	2.23853e-12	3.28069	up	Cellular Component: plastid (GO:0009536);;	--	--	Protein G1-like3 OS=Oryza sativa subsp. japonica (Rice) PE=1 SV=1
TraesCS1B01G234300	0.063207	0.565926	8.91867e-06	-3.09839	down	Molecular Function: phosphoglycerate dehydrogenase activity (GO:0004617);; Biological Process: L-serine biosynthetic process (GO:0006564);; Cellular Component: plastid (GO:0009536);; Molecular Function: amino acid binding (GO:0016597);; Molecular Function: NAD binding (GO:0051287);; Biological Process: oxidation-reduction process (GO:0055114);;	K00058|0|bdi:100841053|K00058 D-3-phosphoglycerate dehydrogenase [EC:1.1.1.95] | (RefSeq) D-3-phosphoglycerate dehydrogenase 3, chloroplastic-like	Glycine, serine and threonine metabolism (ko00260);; Carbon metabolism (ko01200);; Biosynthesis of amino acids (ko01230)	D-3-phosphoglycerate dehydrogenase 2, chloroplastic (Precursor) GN=F11A6.8 OS=Arabidopsis thaliana (Mouse-ear cress) PE=1 SV=2
TraesCS5B01G329200	5.85677	0.700823	6.37406e-08	3.0046	up	Biological Process: defense response (GO:0006952);; Biological Process: multi-organism process (GO:0051704);;	--	--	Defensin-like protein 1 OS=Sorghum bicolor (Sorghum) PE=1 SV=2
Triticum_aestivum_newGene_116926	3.05971	0	5.16101e-05	Inf	up	--	--	--	SelT-like protein OS=Arabidopsis thaliana OX=3702 GN=At3g47300 PE=2 SV=2
TraesCS5D01G398800	0.465338	0.0151683	3.83752e-15	4.65912	up	Molecular Function: protein serine/threonine kinase activity (GO:0004674);; Molecular Function: ATP binding (GO:0005524);; Biological Process: protein phosphorylation (GO:0006468);; Cellular Component: integral component of membrane (GO:0016021);; Cellular Component: cytoplasmic vesicle (GO:0016023);;	--	--	Probable LRR receptor-like serine/threonine-protein kinase At3g47570 (Precursor) GN=At3g47570 OS=Arabidopsis thaliana (Mouse-ear cress) PE=2 SV=1
TraesCS3A01G268800	0.659568	0.0564123	6.61951e-13	3.49542	up	Cellular Component: membrane (GO:0016020);; Cellular Component: cytoplasmic vesicle (GO:0016023);;	--	--	--
Triticum_aestivum_newGene_141092	0	0.902892	5.68691e-38	-Inf	down	--	--	--	Dynamin-related protein 5A OS=Glycine max OX=3847 PE=2 SV=1
Triticum_aestivum_newGene_160240	0.102238	2.04431	8.5967e-25	-4.04787	down	Cellular Component: plasma membrane (GO:0005886);; Cellular Component: integral component of membrane (GO:0016021);; Molecular Function: cellulose synthase (UDP-forming) activity (GO:0016760);; Molecular Function: hydrolase activity (GO:0016787);; Biological Process: cellulose biosynthetic process (GO:0030244);; Molecular Function: metal ion binding (GO:0046872);; Biological Process: cell wall or…	--	--	Probable cellulose synthase A catalytic subunit 8 [UDP-forming] OS=Oryza sativa subsp. japonica OX=39947 GN=CESA8 PE=1 SV=1
Triticum_aestivum_newGene_141191	0	1.40565	9.13466e-33	-Inf	down	--	--	--	--
TraesCS6A01G042700	4.24392	37.5116	3.81669e-60	-3.1621	down	Cellular Component: nucleosome (GO:0000786);; Molecular Function: DNA binding (GO:0003677);; Cellular Component: nucleus (GO:0005634);; Biological Process: nucleosome assembly (GO:0006334);; Molecular Function: protein heterodimerization activity (GO:0046982);;	K11251|3.35877e-47|sita:101771744|K11251 histone H2A | (RefSeq) histone H2A	--	Protein H2A.5 GN=H2A-2 OS=Triticum aestivum (Wheat) PE=2 SV=3
TraesCS5A01G530600	1.42707	0.128022	6.46629e-08	3.35953	up	Molecular Function: transporter activity (GO:0005215);; Biological Process: response to water deprivation (GO:0009414);; Cellular Component: integral component of membrane (GO:0016021);; Cellular Component: intracellular membrane-bounded organelle (GO:0043231);; Cellular Component: cytoplasmic part (GO:0044444);; Biological Process: single-organism transport (GO:0044765);;	K09872|4.39802e-135|sbi:SORBI_0012s010440|K09872 aquaporin PIP | (RefSeq) SORBIDRAFT_0012s010440, Sb0012s010440; hypothetical protein	--	Aquaporin PIP2-3 GN=PIP2-3 OS=Zea mays (Maize) PE=2 SV=1
TraesCS7B01G259700	3.37664	0.172492	8.9293e-14	4.14896	up	--	--	--	--
TraesCSU01G199500	0.0978557	0.837162	1.89658e-07	-3.16944	down	Molecular Function: phosphorelay response regulator activity (GO:0000156);; Biological Process: phosphorelay signal transduction system (GO:0000160);; Biological Process: regulation of transcription, DNA-templated (GO:0006355);; Biological Process: intracellular signal transduction (GO:0035556);;	K12129|0|obr:102721294|K12129 pseudo-response regulator 7 | (RefSeq) two-component response regulator-like PRR37	Circadian rhythm - plant (ko04712)	Two-component response regulator-like PRR37 GN=PRR37 OS=Oryza sativa subsp. indica (Rice) PE=2 SV=2
TraesCS7B01G024400	1.24182	0.018818	8.87565e-11	5.73683	up	Cellular Component: cytoplasmic vesicle (GO:0016023);;	--	--	Dirigent protein 5 (Precursor) GN=DIR5 OS=Arabidopsis thaliana (Mouse-ear cress) PE=2 SV=1
TraesCS7D01G454000	4.93639	0.149298	7.06229e-24	4.95142	up	Molecular Function: chitin binding (GO:0008061);; Cellular Component: cytoplasmic vesicle (GO:0016023);;	--	--	Agglutinin isolectin 3 (Precursor; Fragment) OS=Triticum aestivum (Wheat) PE=1 SV=1
Triticum_aestivum_newGene_45966	0.425545	0	1.95269e-19	Inf	up	Molecular Function: oxidoreductase activity (GO:0016491);; Molecular Function: metal ion binding (GO:0046872);; Biological Process: oxidation-reduction process (GO:0055114);;	--	--	--
TraesCS2A01G350900	1.87706	0.0832023	5.31682e-15	4.29619	up	Molecular Function: chitinase activity (GO:0004568);; Cellular Component: cell wall (GO:0005618);; Biological Process: carbohydrate metabolic process (GO:0005975);; Biological Process: chitin catabolic process (GO:0006032);; Molecular Function: chitin binding (GO:0008061);; Cellular Component: cytoplasmic vesicle (GO:0016023);; Biological Process: cell wall macromolecule catabolic process (GO:001…	K01183|8.76067e-94|obr:102713895|K01183 chitinase [EC:3.2.1.14] | (RefSeq) chitinase 5-like	Amino sugar and nucleotide sugar metabolism (ko00520)	Chitinase 5 (Precursor) OS=Oryza sativa subsp. japonica (Rice) PE=2 SV=1
TraesCS6A01G086400	9.27024	89.5893	2.75791e-146	-3.2905	down	Cellular Component: nucleosome (GO:0000786);; Molecular Function: DNA binding (GO:0003677);; Cellular Component: nucleolus (GO:0005730);; Biological Process: nucleosome assembly (GO:0006334);; Cellular Component: chloroplast (GO:0009507);; Molecular Function: protein heterodimerization activity (GO:0046982);;	K11252|5.59337e-63|obr:102721497|K11252 histone H2B | (RefSeq) histone H2B.2-like	--	Histone H2B.2 OS=Oryza sativa subsp. japonica (Rice) PE=3 SV=1
Triticum_aestivum_newGene_80066	0.638926	0.0437757	4.58963e-07	3.69961	up	--	--	--	--
Triticum_aestivum_newGene_134533	0.661739	0.071372	4.71512e-10	3.38921	up	--	--	--	--
TraesCS2B01G034600	2.64413	0.151687	1.24426e-28	3.98323	up	Molecular Function: nucleotide binding (GO:0000166);; Molecular Function: protein kinase activity (GO:0004672);; Biological Process: phosphorylation (GO:0016310);; Molecular Function: ion binding (GO:0043167);;	--	--	Cysteine-rich receptor-like protein kinase 29 (Precursor) GN=CRK29 OS=Arabidopsis thaliana (Mouse-ear cress) PE=2 SV=1
Triticum_aestivum_newGene_58897	0.117241	1.09232	2.26213e-09	-3.02875	down	--	--	--	--
TraesCS6A01G178100	0.061348	0.604156	1.61928e-11	-3.28676	down	Molecular Function: translation initiation factor activity (GO:0003743);; Cellular Component: cytoplasm (GO:0005737);; Biological Process: methylation-dependent chromatin silencing (GO:0006346);; Biological Process: translational initiation (GO:0006413);; Biological Process: cell-cell signaling (GO:0007267);; Biological Process: virus induced gene silencing (GO:0009616);; Biological Process: dete…	K11593|0|sita:101774465|K11593 eukaryotic translation initiation factor 2C | (RefSeq) protein argonaute PNH1	--	Protein argonaute PNH1 GN=P0417D05.31 OS=Oryza sativa subsp. japonica (Rice) PE=2 SV=1
Triticum_aestivum_newGene_130062	0	1.03607	4.51724e-46	-Inf	down	--	--	--	--
TraesCS5D01G270400	2.79133	0.130248	7.9551e-16	4.31693	up	--	--	--	--
Triticum_aestivum_newGene_44771	0.0498463	1.8044	1.0006e-40	-4.63333	down	--	K18810|1.4696e-48|bdi:100842448|K18810 cyclin D1/2/4, plant | (RefSeq) cyclin-D3-1-like	--	Cyclin-D3-1 OS=Oryza sativa subsp. japonica OX=39947 GN=CYCD3-1 PE=2 SV=2
TraesCS2B01G399800	3.35824	0.263718	2.72258e-15	3.64354	up	--	--	--	Protein G1-like3 OS=Oryza sativa subsp. japonica (Rice) PE=1 SV=1
TraesCS6A01G138100	0.112673	1.04657	8.66884e-08	-3.1705	down	Cellular Component: mitochondrion (GO:0005739);; Cellular Component: Golgi apparatus (GO:0005794);; Biological Process: protein glycosylation (GO:0006486);; Molecular Function: galactosyltransferase activity (GO:0008378);; Cellular Component: integral component of membrane (GO:0016021);;	K20855|0|bdi:100822144|K20855 beta-1,3-galactosyltransferase 1/2/3/4/5/7/8 [EC:2.4.1.-] | (RefSeq) probable beta-1,3-galactosyltransferase 2	--	Probable beta-1,3-galactosyltransferase 2 GN=B3GALT2 OS=Arabidopsis thaliana (Mouse-ear cress) PE=2 SV=1
TraesCS5B01G080800	0.003516	0.794197	4.31994e-20	-6.99404	down	--	--	--	F-box protein At1g80960 GN=At1g80960 OS=Arabidopsis thaliana (Mouse-ear cress) PE=2 SV=3
TraesCS1A01G121800	1.21646	0.00635233	9.72209e-18	6.9858	up	Cellular Component: membrane (GO:0016020);; Cellular Component: cell part (GO:0044464);;	--	--	--
TraesCS7D01G012400	0.042911	0.571393	2.18907e-10	-3.40689	down	Molecular Function: protein serine/threonine kinase activity (GO:0004674);; Molecular Function: ATP binding (GO:0005524);; Biological Process: protein phosphorylation (GO:0006468);;	K04733|0|sita:101779886|K04733 interleukin-1 receptor-associated kinase 4 [EC:2.7.11.1] | (RefSeq) dual specificity protein kinase zak2-like	--	Putative receptor-like protein kinase At4g00960 GN=At4g00960 OS=Arabidopsis thaliana (Mouse-ear cress) PE=3 SV=2
TraesCS5D01G334900	47.5687	3.058	5.18066e-71	3.92998	up	Biological Process: killing of cells of other organism (GO:0031640);; Biological Process: defense response to fungus (GO:0050832);;	--	--	Defensin-like protein 2 OS=Triticum aestivum (Wheat) PE=1 SV=1
TraesCS1D01G122600	1.34038	0.0262093	7.10314e-25	5.41467	up	Cellular Component: membrane (GO:0016020);; Cellular Component: cell part (GO:0044464);;	--	--	--
Triticum_aestivum_newGene_141150	0.0263067	0.585864	2.57092e-08	-4.11889	down	--	--	--	--
TraesCS7D01G151500	0	0.5295	2.02582e-31	-Inf	down	Molecular Function: ATP binding (GO:0005524);; Molecular Function: hydrolase activity (GO:0016787);;	--	--	Probable helicase MAGATAMA 3 GN=MAA3 OS=Arabidopsis thaliana (Mouse-ear cress) PE=2 SV=1
TraesCS6A01G185700	0.048336	1.35518	4.58239e-08	-4.46726	down	Cellular Component: plasma membrane (GO:0005886);; Cellular Component: integral component of membrane (GO:0016021);;	--	--	CASP-like protein 2D1 OS=Oryza sativa subsp. japonica (Rice) PE=2 SV=1
Triticum_aestivum_newGene_161006	0.0180083	0.275756	8.46416e-07	-3.46283	down	--	K12862|9.26303e-07|rcu:8278742|K12862 pleiotropic regulator 1 | (RefSeq) protein pleiotropic regulatory locus 1	Spliceosome (ko03040)	Protein pleiotropic regulatory locus 1 OS=Arabidopsis thaliana OX=3702 GN=PRL1 PE=1 SV=1
TraesCS6A01G086200	6.81469	79.8321	1.02762e-201	-3.57034	down	Cellular Component: nucleosome (GO:0000786);; Molecular Function: DNA binding (GO:0003677);; Cellular Component: nucleus (GO:0005634);; Biological Process: nucleosome assembly (GO:0006334);; Molecular Function: protein heterodimerization activity (GO:0046982);;	K11252|5.09372e-66|sbi:SORBI_02g041800|K11252 histone H2B | (RefSeq) SORBIDRAFT_02g041800, Sb02g041800; hypothetical protein	--	Histone H2B.4 GN=TH153 OS=Triticum aestivum (Wheat) PE=1 SV=3
Triticum_aestivum_newGene_35846	0.099437	1.32514	9.63286e-16	-3.62364	down	Cellular Component: plastid (GO:0009536);; Molecular Function: magnesium ion transmembrane transporter activity (GO:0015095);; Biological Process: magnesium ion transport (GO:0015693);; Cellular Component: integral component of membrane (GO:0016021);; Biological Process: magnesium ion transmembrane transport (GO:1903830);;	K16075|4.71684e-39|bdi:100841898|K16075 magnesium transporter | (RefSeq) magnesium transporter MRS2-B	--	Magnesium transporter MRS2-B OS=Oryza sativa subsp. japonica OX=39947 GN=MRS2-B PE=2 SV=1
Triticum_aestivum_newGene_40589	0	0.852886	2.52118e-14	-Inf	down	Cellular Component: mitochondrion (GO:0005739);;	--	--	--
TraesCS7B01G066400	6.38239	0.73516	1.64414e-34	3.05275	up	--	--	--	Cell number regulator 10 GN=CNR10 OS=Zea mays (Maize) PE=2 SV=1
TraesCS2D01G333500	0	3.99969	2.45431e-50	-Inf	down	--	--	--	--
TraesCS3D01G208300	0.645797	0.00639867	4.71512e-10	6.45169	up	Cellular Component: plasma membrane (GO:0005886);; Biological Process: protein targeting to vacuole (GO:0006623);; Biological Process: membrane fusion (GO:0006944);; Biological Process: vesicle-mediated transport (GO:0016192);;	K08493|2.33541e-130|bdi:100837077|K08493 vesicle transport through interaction with t-SNAREs 1 | (RefSeq) vesicle transport v-SNARE 13	SNARE interactions in vesicular transport (ko04130)	Vesicle transport v-SNARE 13 GN=VTI13 OS=Arabidopsis thaliana (Mouse-ear cress) PE=2 SV=1
TraesCS7D01G122500	4.09114	0.129952	3.59256e-30	4.91729	up	Cellular Component: cytoplasmic vesicle (GO:0016023);;	--	--	Dirigent protein 6 (Precursor) GN=DIR6 OS=Arabidopsis thaliana (Mouse-ear cress) PE=1 SV=1
TraesCS2D01G264200	0.934405	0.097653	1.15614e-08	3.13657	up	Cellular Component: nucleus (GO:0005634);; Cellular Component: vacuole (GO:0005773);; Cellular Component: plasma membrane (GO:0005886);; Molecular Function: sucrose:proton symporter activity (GO:0008506);; Biological Process: response to nematode (GO:0009624);; Molecular Function: monosaccharide transmembrane transporter activity (GO:0015145);; Biological Process: monosaccharide transport (GO:001…	--	--	Sugar transport protein 1 GN=STP1 OS=Arabidopsis thaliana (Mouse-ear cress) PE=1 SV=2
Triticum_aestivum_newGene_140791	0	2.39421	1.59709e-28	-Inf	down	--	--	--	--
TraesCS4A01G495800	0	4.45144	4.60355e-130	-Inf	down	Biological Process: gene silencing by RNA (GO:0031047);;	--	--	Protein SUPPRESSOR OF GENE SILENCING 3 homolog GN=SGS3 OS=Zea mays (Maize) PE=1 SV=1
Triticum_aestivum_newGene_140657	0	0.961991	7.35301e-20	-Inf	down	--	--	--	--
TraesCS2B01G625800	0.0227197	0.309939	3.06711e-14	-3.7302	down	Molecular Function: nucleotide binding (GO:0000166);; Molecular Function: transferase activity, transferring phosphorus-containing groups (GO:0016772);; Molecular Function: hydrolase activity (GO:0016787);; Molecular Function: ion binding (GO:0043167);;	--	--	Putative late blight resistance protein homolog R1B-16 GN=R1B-16 OS=Solanum demissum (Wild potato) PE=3 SV=1
TraesCS3D01G060500	0.626011	0.0696993	1.08426e-10	3.13564	up	Molecular Function: nucleotide binding (GO:0000166);; Molecular Function: protein kinase activity (GO:0004672);; Cellular Component: membrane (GO:0016020);; Cellular Component: cytoplasmic vesicle (GO:0016023);;	--	--	Probable LRR receptor-like serine/threonine-protein kinase At3g47570 (Precursor) GN=At3g47570 OS=Arabidopsis thaliana (Mouse-ear cress) PE=2 SV=1
Triticum_aestivum_newGene_141104	0.0110027	0.78029	8.17603e-32	-5.52111	down	--	--	--	--
TraesCS5A01G329100	4.78343	0.451208	4.50838e-07	3.25332	up	Biological Process: defense response (GO:0006952);; Biological Process: multi-organism process (GO:0051704);;	--	--	Defensin-like protein 1 OS=Sorghum bicolor (Sorghum) PE=1 SV=2
Triticum_aestivum_newGene_107308	0.634226	0.0780403	4.61698e-05	3.03034	up	--	--	--	--
Triticum_aestivum_newGene_142311	0.0554787	0.739806	8.68301e-13	-3.73919	down	--	--	--	--
TraesCS3D01G268900	0.668104	0.0573647	5.51057e-10	3.48832	up	Cellular Component: membrane (GO:0016020);; Cellular Component: cytoplasmic vesicle (GO:0016023);;	--	--	--
TraesCS7A01G560000	4.18916	0.28943	4.89164e-15	3.77196	up	Biological Process: response to stress (GO:0006950);; Biological Process: response to water (GO:0009415);;	--	--	Cold shock protein CS66 GN=CS66 OS=Triticum aestivum (Wheat) PE=2 SV=1
TraesCS5B01G470100	2.33969	0.194259	5.94758e-26	3.54656	up	Molecular Function: inorganic phosphate transmembrane transporter activity (GO:0005315);; Cellular Component: nucleus (GO:0005634);; Cellular Component: vacuole (GO:0005773);; Cellular Component: plasma membrane (GO:0005886);; Biological Process: phosphate ion transport (GO:0006817);; Biological Process: response to abscisic acid (GO:0009737);; Cellular Component: integral component of membrane (…	K08176|0|bdi:100844504|K08176 MFS transporter, PHS family, inorganic phosphate transporter | (RefSeq) probable inorganic phosphate transporter 1-8	--	Inorganic phosphate transporter 1-6 OS=Oryza sativa subsp. japonica (Rice) PE=1 SV=1
TraesCS2D01G261400	0.498059	0.0181617	3.18092e-09	4.57584	up	Cellular Component: chromosome (GO:0005694);; Biological Process: regulation of transcription, DNA-templated (GO:0006355);; Biological Process: glucuronoxylan metabolic process (GO:0010413);; Molecular Function: histone-lysine N-methyltransferase activity (GO:0018024);; Biological Process: histone lysine methylation (GO:0034968);; Biological Process: xylan biosynthetic process (GO:0045492);;	--	--	Zinc finger CCCH domain-containing protein 55 OS=Oryza sativa subsp. japonica (Rice) PE=2 SV=1
TraesCSU01G037600	0	0.897334	1.06466e-21	-Inf	down	--	--	--	--
TraesCS5B01G261300	2.18252	0.100413	6.39641e-08	4.23925	up	--	--	--	--
TraesCS6A01G091800	0.187491	2.07544	2.36559e-09	-3.47379	down	--	--	--	--
TraesCSU01G008100	0.961599	0.0185893	9.77988e-13	4.75661	up	Molecular Function: nucleotide binding (GO:0000166);; Molecular Function: protein kinase activity (GO:0004672);; Biological Process: phosphorylation (GO:0016310);; Molecular Function: ion binding (GO:0043167);;	--	--	Cysteine-rich receptor-like protein kinase 41 (Precursor) OS=Arabidopsis thaliana (Mouse-ear cress) PE=3 SV=2
TraesCS4A01G460100	0.09177	0.806942	1.3321e-07	-3.06768	down	Molecular Function: monooxygenase activity (GO:0004497);; Molecular Function: iron ion binding (GO:0005506);; Cellular Component: endoplasmic reticulum membrane (GO:0005789);; Molecular Function: electron carrier activity (GO:0009055);; Biological Process: gibberellin biosynthetic process (GO:0009686);; Cellular Component: integral component of membrane (GO:0016021);; Cellular Component: cytoplas…	K04123|0|bdi:100834068|K04123 ent-kaurenoic acid hydroxylase [EC:1.14.13.79] | (RefSeq) ent-kaurenoic acid oxidase 1-like	Diterpenoid biosynthesis (ko00904)	Ent-kaurenoic acid oxidase 1 GN=KAO1 OS=Hordeum vulgare (Barley) PE=1 SV=1
TraesCS3D01G415400	3.57381	0.328194	1.45879e-12	3.3403	up	Cellular Component: cytoplasmic vesicle (GO:0016023);;	--	--	Putative lipid-transfer protein DIR1 (Precursor) GN=DIR1 OS=Arabidopsis thaliana (Mouse-ear cress) PE=1 SV=1
Triticum_aestivum_newGene_68230	0	1.15659	4.4802e-31	-Inf	down	--	--	--	--
Triticum_aestivum_newGene_58451	0.129652	1.05244	5.04144e-19	-3.01256	down	Cellular Component: integral component of membrane (GO:0016021);;	--	--	--
Triticum_aestivum_newGene_97212	0.224332	0	3.71956e-18	Inf	up	Cellular Component: mitochondrion (GO:0005739);;	--	--	Putative ribonuclease H protein At1g65750 OS=Arabidopsis thaliana OX=3702 GN=At1g65750 PE=3 SV=1
TraesCS2D01G349000	1.8098	0.0813717	1.50288e-15	4.20235	up	Molecular Function: chitinase activity (GO:0004568);; Cellular Component: cell wall (GO:0005618);; Biological Process: carbohydrate metabolic process (GO:0005975);; Biological Process: chitin catabolic process (GO:0006032);; Molecular Function: chitin binding (GO:0008061);; Cellular Component: cytoplasmic vesicle (GO:0016023);; Biological Process: cell wall macromolecule catabolic process (GO:001…	K01183|3.82282e-126|bdi:100841292|K01183 chitinase [EC:3.2.1.14] | (RefSeq) chitinase 5-like	Amino sugar and nucleotide sugar metabolism (ko00520)	Chitinase 5 (Precursor) OS=Oryza sativa subsp. japonica (Rice) PE=2 SV=1
TraesCSU01G040800	0.0888093	1.15655	6.82364e-15	-3.63111	down	Molecular Function: nucleotide binding (GO:0000166);; Molecular Function: RNA binding (GO:0003723);; Cellular Component: cytoplasm (GO:0005737);; Biological Process: plant-type hypersensitive response (GO:0009626);; Cellular Component: intracellular ribonucleoprotein complex (GO:0030529);; Biological Process: positive regulation of salicylic acid mediated signaling pathway (GO:0080151);;	K13207|0|bdi:100822623|K13207 CUG-BP- and ETR3-like factor | (RefSeq) RNA-binding protein BRN1-like	--	Flowering time control protein FCA OS=Arabidopsis thaliana (Mouse-ear cress) PE=1 SV=2
TraesCS7A01G015200	0.127196	0.852592	1.6253e-11	-4.20193	down	Molecular Function: protein serine/threonine kinase activity (GO:0004674);; Molecular Function: ATP binding (GO:0005524);; Biological Process: protein phosphorylation (GO:0006468);; Biological Process: metal ion transport (GO:0030001);; Molecular Function: metal ion binding (GO:0046872);;	K04733|0|sita:101779886|K04733 interleukin-1 receptor-associated kinase 4 [EC:2.7.11.1] | (RefSeq) dual specificity protein kinase zak2-like	--	Putative receptor-like protein kinase At4g00960 GN=At4g00960 OS=Arabidopsis thaliana (Mouse-ear cress) PE=3 SV=2
TraesCS5B01G471400	0.272257	0	1.83438e-14	Inf	up	--	--	--	--
TraesCS6A01G063400	3.25295	26.3267	1.83892e-63	-3.03416	down	Cellular Component: nucleosome (GO:0000786);; Molecular Function: DNA binding (GO:0003677);; Cellular Component: nucleus (GO:0005634);; Biological Process: nucleosome assembly (GO:0006334);; Biological Process: cell proliferation (GO:0008283);; Cellular Component: plastid (GO:0009536);; Molecular Function: protein heterodimerization activity (GO:0046982);;	K11253|4.95318e-93|crb:CARUB_v10021660mg|K11253 histone H3 | (RefSeq) hypothetical protein	--	Histone H3.2 OS=Triticum aestivum (Wheat) PE=1 SV=2
TraesCS4B01G199700	1.96443	0.0378183	6.84647e-16	5.52783	up	Cellular Component: chloroplast stroma (GO:0009570);; Biological Process: protein glutathionylation (GO:0010731);; Molecular Function: transferase activity (GO:0016740);; Biological Process: response to cadmium ion (GO:0046686);;	K00799|3.56847e-152|bdi:100846270|K00799 glutathione S-transferase [EC:2.5.1.18] | (RefSeq) protein IN2-1 homolog A-like	Glutathione metabolism (ko00480)	Protein IN2-1 GN=IN2-1 OS=Zea mays (Maize) PE=2 SV=1
TraesCS6A01G350300	1.05487	0.116945	8.54762e-19	3.10526	up	--	--	--	Cold-shock protein CS120 GN=CS120 OS=Triticum aestivum (Wheat) PE=2 SV=2
TraesCS4A01G458300	0	0.975521	1.01231e-76	-Inf	down	Molecular Function: protein serine/threonine kinase activity (GO:0004674);; Molecular Function: calcium ion binding (GO:0005509);; Molecular Function: ATP binding (GO:0005524);; Cellular Component: plasma membrane (GO:0005886);; Biological Process: protein phosphorylation (GO:0006468);; Biological Process: apoptotic process (GO:0006915);;	--	--	CDPK-related kinase 3 GN=T3A4.8 OS=Arabidopsis thaliana (Mouse-ear cress) PE=1 SV=1
TraesCS5D01G320800	1.73721	0.186861	2.98468e-10	3.16169	up	Molecular Function: DNA binding (GO:0003677);; Molecular Function: transcription factor activity, sequence-specific DNA binding (GO:0003700);; Cellular Component: nucleus (GO:0005634);; Biological Process: regulation of transcription, DNA-templated (GO:0006355);;	--	--	Ethylene-responsive transcription factor ERF071 GN=ERF071 OS=Arabidopsis thaliana (Mouse-ear cress) PE=2 SV=1
TraesCS3D01G212000	2.37776	0.27134	5.82839e-22	3.08581	up	Cellular Component: plasma membrane (GO:0005886);; Cellular Component: chloroplast (GO:0009507);;	--	--	--
TraesCS5B01G340100	4.25221	0.0681663	4.09762e-40	5.89037	up	--	--	--	--
Triticum_aestivum_newGene_141656	0	0.419994	2.41406e-16	-Inf	down	--	--	--	Transcription elongation factor 1 homolog OS=Oryza sativa subsp. japonica OX=39947 GN=Os07g0631100 PE=3 SV=1
Triticum_aestivum_newGene_138060	0.0515913	0.749031	3.08608e-08	-3.88853	down	Molecular Function: DNA replication origin binding (GO:0003688);; Molecular Function: single-stranded DNA binding (GO:0003697);; Biological Process: DNA replication initiation (GO:0006270);; Cellular Component: replication fork protection complex (GO:0031298);;	K10736|2.0197e-74|bdi:100835056|K10736 minichromosome maintenance protein 10 | (RefSeq) protein MCM10 homolog	--	1-(5-phosphoribosyl)-5-[(5-phosphoribosylamino)methylideneamino] imidazole-4-carboxamide isomerase, chloroplastic OS=Arabidopsis thaliana OX=3702 GN=HISN3 PE=2 SV=1
TraesCS7A01G466400	4.48245	0.0489437	5.93976e-35	6.43045	up	Molecular Function: chitin binding (GO:0008061);; Cellular Component: cytoplasmic vesicle (GO:0016023);;	--	--	Agglutinin isolectin 3 (Precursor; Fragment) OS=Triticum aestivum (Wheat) PE=1 SV=1
Triticum_aestivum_newGene_141123	0	0.721681	2.52296e-17	-Inf	down	--	--	--	--
Triticum_aestivum_newGene_58646	0.0814513	0.79521	3.27178e-07	-3.3198	down	Biological Process: mRNA catabolic process (GO:0006402);; Cellular Component: CCR4-NOT complex (GO:0030014);;	--	--	--
TraesCS7D01G087500	11.4052	1.08155	6.45391e-22	3.24028	up	--	--	--	Early nodulin-93 OS=Glycine max (Soybean) PE=2 SV=1
TraesCS3B01G106300	0.123181	2.29403	7.26004e-26	-4.17978	down	--	--	--	--
Triticum_aestivum_newGene_141267	0	1.04897	4.38204e-14	-Inf	down	--	--	--	--
TraesCS4B01G092500	0.985142	0.0216527	1.54841e-12	4.95819	up	Molecular Function: protein serine/threonine kinase activity (GO:0004674);; Molecular Function: ATP binding (GO:0005524);; Biological Process: protein phosphorylation (GO:0006468);;	--	--	Putative receptor-like protein kinase At4g00960 GN=At4g00960 OS=Arabidopsis thaliana (Mouse-ear cress) PE=3 SV=2
TraesCS6B01G353200	1.6262	0.197889	1.67356e-10	3.00275	up	Cellular Component: mitochondrion (GO:0005739);; Molecular Function: FMN binding (GO:0010181);; Molecular Function: oxidoreductase activity (GO:0016491);; Biological Process: oxylipin biosynthetic process (GO:0031408);; Biological Process: oxidation-reduction process (GO:0055114);;	K05894|0|bdi:100828447|K05894 12-oxophytodienoic acid reductase [EC:1.3.1.42] | (RefSeq) putative 12-oxophytodienoate reductase 11	alpha-Linolenic acid metabolism (ko00592)	Putative 12-oxophytodienoate reductase 11 GN=OPR11 OS=Oryza sativa subsp. japonica (Rice) PE=2 SV=1
Triticum_aestivum_newGene_137199	0.00661533	7.3778	6.6773e-124	-9.50997	down	--	--	--	--
TraesCS5A01G329000	9.87043	0.829771	1.38325e-16	3.4926	up	Biological Process: polysaccharide biosynthetic process (GO:0000271);; Cellular Component: cell wall (GO:0005618);; Biological Process: pattern specification process (GO:0007389);; Biological Process: regulation of cell size (GO:0008361);; Cellular Component: plasmodesma (GO:0009506);; Biological Process: multidimensional cell growth (GO:0009825);; Biological Process: auxin polar transport (GO:00…	--	--	Defensin-like protein 2 OS=Triticum aestivum (Wheat) PE=1 SV=1
Triticum_aestivum_newGene_58619	0.0728003	0.685511	3.17109e-28	-3.93876	down	Cellular Component: nucleus (GO:0005634);; Biological Process: metabolic process (GO:0008152);; Molecular Function: transferase activity, transferring glycosyl groups (GO:0016757);; Biological Process: response to freezing (GO:0050826);;	K14486|8.53045e-15|bdi:100826105|K14486 auxin response factor | (RefSeq) auxin response factor 9-like	Plant hormone signal transduction (ko04075)	Auxin response factor 7 OS=Oryza sativa subsp. japonica OX=39947 GN=ARF7 PE=2 SV=1
TraesCS7D01G531000	5.45185	0.522099	1.5923e-44	3.17171	up	--	K17302|3.22927e-98|zma:103627012|K17302 coatomer subunit beta' | (RefSeq) GRMZM2G064558, GRMZM2G372812; uncharacterized LOC103627012	--	Putative coatomer subunit beta&apos;-3 GN=OJ1006_A02.22 OS=Oryza sativa subsp. japonica (Rice) PE=3 SV=2
TraesCS5D01G327800	1.30423	0.059209	2.70286e-13	4.07936	up	Cellular Component: cytoplasmic vesicle (GO:0016023);; Molecular Function: hydrolase activity (GO:0016787);;	--	--	Probable inactive purple acid phosphatase 29 (Precursor) GN=PAP29 OS=Arabidopsis thaliana (Mouse-ear cress) PE=2 SV=1
TraesCS1A01G389900	2.71925	0.290296	1.50794e-10	3.18817	up	--	--	--	--
TraesCS6A01G101900	0.110512	6.56251	3.38996e-15	-5.87328	down	Molecular Function: calcium ion binding (GO:0005509);; Cellular Component: mitochondrion (GO:0005739);; Cellular Component: vacuole (GO:0005773);; Cellular Component: endoplasmic reticulum (GO:0005783);; Cellular Component: plasma membrane (GO:0005886);; Biological Process: protein folding (GO:0006457);; Cellular Component: plant-type cell wall (GO:0009505);; Cellular Component: chloroplast (GO:0…	K08054|0|zma:100283947|K08054 calnexin | (RefSeq) GRMZM2G134668; calnexin	Protein processing in endoplasmic reticulum (ko04141);; Phagosome (ko04145)	Calnexin homolog (Precursor) OS=Glycine max (Soybean) PE=2 SV=1
TraesCS3B01G596800	3.47535	0.409676	2.23615e-26	3.00743	up	Molecular Function: monooxygenase activity (GO:0004497);; Molecular Function: iron ion binding (GO:0005506);; Molecular Function: electron carrier activity (GO:0009055);; Molecular Function: oxidoreductase activity, acting on paired donors, with incorporation or reduction of molecular oxygen (GO:0016705);; Molecular Function: heme binding (GO:0020037);; Biological Process: oxidation-reduction pro…	K13029|0|sita:101784688|K13029 4-hydroxyphenylacetaldehyde oxime monooxygenase [EC:1.14.14.37] | (RefSeq) 4-hydroxyphenylacetaldehyde oxime monooxygenase-like	Cyanoamino acid metabolism (ko00460)	4-hydroxyphenylacetaldehyde oxime monooxygenase GN=CYP71E1 OS=Sorghum bicolor (Sorghum) PE=2 SV=1
TraesCS7D01G453900	2.54154	0.01581	8.64536e-20	7.26622	up	Molecular Function: chitin binding (GO:0008061);; Cellular Component: cytoplasmic vesicle (GO:0016023);;	--	--	Agglutinin isolectin 3 (Precursor; Fragment) OS=Triticum aestivum (Wheat) PE=1 SV=1
Triticum_aestivum_newGene_124052	0.527779	0.0150667	9.55659e-13	4.79058	up	Cellular Component: membrane (GO:0016020);; Biological Process: single-organism cellular process (GO:0044763);;	--	--	--
TraesCS5A01G210500	0.0114597	0.737784	2.13919e-15	-5.69781	down	Molecular Function: catalytic activity (GO:0003824);; Biological Process: metabolic process (GO:0008152);;	--	--	Putative protease Do-like 14 OS=Arabidopsis thaliana (Mouse-ear cress) PE=3 SV=2
Triticum_aestivum_newGene_130090	0.149428	1.30426	2.80339e-13	-3.04481	down	--	--	--	--
TraesCS4A01G444900	0.015422	0.568419	4.33759e-20	-5.13365	down	Biological Process: defense response (GO:0006952);; Molecular Function: ADP binding (GO:0043531);;	K13457|0|bdi:100834957|K13457 disease resistance protein RPM1 | (RefSeq) disease resistance protein RPM1-like	Plant-pathogen interaction (ko04626)	Disease resistance protein RPM1 GN=F17A9.20 OS=Arabidopsis thaliana (Mouse-ear cress) PE=1 SV=1
TraesCS1B01G303200	0.004539	20.7703	7.72315e-276	-10.6765	down	--	--	--	--
TraesCS6A01G040200	8.32714	74.7276	2.17517e-11	-3.1826	down	Cellular Component: nucleosome (GO:0000786);; Molecular Function: DNA binding (GO:0003677);; Cellular Component: nucleolus (GO:0005730);; Biological Process: nucleosome assembly (GO:0006334);; Cellular Component: chloroplast (GO:0009507);; Molecular Function: protein heterodimerization activity (GO:0046982);;	K11252|1.921e-58|bdi:100837970|K11252 histone H2B | (RefSeq) histone H2B.1-like	--	Histone H2B.2 OS=Triticum aestivum (Wheat) PE=1 SV=2
TraesCSU01G037700	0.137705	1.31483	1.03611e-18	-3.23742	down	--	--	--	--
TraesCS1B01G006800	0.469925	0.0261773	5.38654e-11	3.93922	up	Molecular Function: protein tyrosine kinase activity (GO:0004713);; Molecular Function: ATP binding (GO:0005524);; Biological Process: protein phosphorylation (GO:0006468);; Cellular Component: integral component of membrane (GO:0016021);;	--	--	Probable leucine-rich repeat receptor-like protein kinase At1g35710 (Precursor) GN=At1g35710 OS=Arabidopsis thaliana (Mouse-ear cress) PE=2 SV=1
TraesCS6A01G048500	0.064887	0.869861	4.57404e-11	-3.5383	down	Cellular Component: mitochondrion (GO:0005739);;	--	--	Putative F-box/LRR-repeat protein At3g28410 GN=At3g28410 OS=Arabidopsis thaliana (Mouse-ear cress) PE=4 SV=2
TraesCS2B01G056700	4.05034	0.19684	3.27151e-17	4.26423	up	--	--	--	Protein GOS9 GN=OSJNBa0033B09.25 OS=Oryza sativa subsp. japonica (Rice) PE=2 SV=1
TraesCSU01G037800	0	0.809892	3.83315e-16	-Inf	down	--	--	--	--
TraesCS5A01G185600	2.6287	0.181138	8.65852e-25	3.65104	up	Molecular Function: transcription factor activity, sequence-specific DNA binding (GO:0003700);; Biological Process: regulation of transcription, DNA-templated (GO:0006355);; Molecular Function: sequence-specific DNA binding (GO:0043565);;	--	--	Probable WRKY transcription factor 41 GN=WRKY41 OS=Arabidopsis thaliana (Mouse-ear cress) PE=2 SV=2
Triticum_aestivum_newGene_4396	0.0342467	1.77185	2.13838e-43	-5.50035	down	--	--	--	--
TraesCS6A01G062300	0.13836	2.74985	2.28827e-28	-4.10405	down	Molecular Function: nucleotide binding (GO:0000166);; Cellular Component: DNA-directed RNA polymerase IV complex (GO:0000418);; Cellular Component: DNA-directed RNA polymerase V complex (GO:0000419);; Molecular Function: DNA-directed 5'-3' RNA polymerase activity (GO:0003899);; Biological Process: transcription, DNA-templated (GO:0006351);; Biological Process: DNA methylation on cytosine within a…	K03012|2.06075e-80|sita:101768987|K03012 DNA-directed RNA polymerase II subunit RPB4 | (RefSeq) DNA-directed RNA polymerases IV and V subunit 4	Purine metabolism (ko00230);; Pyrimidine metabolism (ko00240);; RNA polymerase (ko03020)	DNA-directed RNA polymerases IV and V subunit 4 GN=dl4012w OS=Arabidopsis thaliana (Mouse-ear cress) PE=1 SV=2
TraesCS2A01G489500	1.20392	0.106773	2.12633e-06	3.30501	up	Molecular Function: transcription factor activity, sequence-specific DNA binding (GO:0003700);; Biological Process: regulation of transcription, DNA-templated (GO:0006355);; Molecular Function: sequence-specific DNA binding (GO:0043565);;	--	--	Probable WRKY transcription factor 70 GN=WRKY70 OS=Arabidopsis thaliana (Mouse-ear cress) PE=2 SV=1
TraesCS2B01G517400	1.66298	0.105473	2.16302e-16	3.77793	up	Molecular Function: transcription factor activity, sequence-specific DNA binding (GO:0003700);; Biological Process: regulation of transcription, DNA-templated (GO:0006355);; Molecular Function: sequence-specific DNA binding (GO:0043565);;	--	--	Probable WRKY transcription factor 70 GN=WRKY70 OS=Arabidopsis thaliana (Mouse-ear cress) PE=2 SV=1
TraesCS4A01G434500	52.1503	5.41682	2.41563e-22	3.24438	up	Cellular Component: mitochondrion (GO:0005739);; Cellular Component: plastid (GO:0009536);;	--	--	--
TraesCS4D01G180400	0.850149	0.0621703	8.38387e-14	3.67041	up	--	--	--	Pentatricopeptide repeat-containing protein At1g56690, mitochondrial (Precursor) GN=PCMP-H69 OS=Arabidopsis thaliana (Mouse-ear cress) PE=2 SV=1
TraesCS6D01G083500	0.376743	0.0129233	2.33267e-10	4.40702	up	--	--	--	--
TraesCS5D01G335000	25.4387	1.92034	1.79088e-39	3.69103	up	Biological Process: defense response (GO:0006952);;	--	--	Defensin-like protein 1 OS=Sorghum bicolor (Sorghum) PE=1 SV=2
TraesCS6A01G111300	0.210578	1.95452	1.06185e-18	-3.18184	down	--	--	--	--
TraesCS6A01G035000	0.796778	29.5593	1.86959e-154	-5.21088	down	Cellular Component: nucleosome (GO:0000786);; Molecular Function: DNA binding (GO:0003677);; Cellular Component: nucleus (GO:0005634);; Biological Process: nucleosome assembly (GO:0006334);; Molecular Function: protein heterodimerization activity (GO:0046982);;	K11252|1.59174e-64|bdi:100837970|K11252 histone H2B | (RefSeq) histone H2B.1-like	--	Histone H2B.2 OS=Triticum aestivum (Wheat) PE=1 SV=2
Triticum_aestivum_newGene_82483	2.45878	0.227476	8.03087e-19	3.26336	up	--	--	--	Protein MAIN-LIKE 1 OS=Arabidopsis thaliana OX=3702 GN=MAIL1 PE=2 SV=1
TraesCS5A01G210700	0	0.929892	1.4927e-27	-Inf	down	--	--	--	Putative protease Do-like 14 OS=Arabidopsis thaliana (Mouse-ear cress) PE=3 SV=2
TraesCS6A01G141600	0.210866	1.87596	5.17527e-17	-3.13231	down	--	--	--	--
TraesCS1B01G003100	0.366358	0.0358897	3.88047e-09	3.26531	up	Molecular Function: purine ribonucleoside binding (GO:0032550);; Molecular Function: adenyl ribonucleotide binding (GO:0032559);; Molecular Function: anion binding (GO:0043168);;	--	--	Putative disease resistance protein At3g14460 GN=At3g14460 OS=Arabidopsis thaliana (Mouse-ear cress) PE=3 SV=1
TraesCS6D01G332500	3.75818	0.248535	3.48186e-16	3.81998	up	--	--	--	Cold-shock protein CS120 GN=CS120 OS=Triticum aestivum (Wheat) PE=2 SV=2
TraesCS2A01G350800	1.55186	0.137795	2.63676e-08	3.38236	up	Molecular Function: chitinase activity (GO:0004568);; Cellular Component: cell wall (GO:0005618);; Biological Process: carbohydrate metabolic process (GO:0005975);; Biological Process: chitin catabolic process (GO:0006032);; Molecular Function: chitin binding (GO:0008061);; Cellular Component: cytoplasmic vesicle (GO:0016023);; Biological Process: cell wall macromolecule catabolic process (GO:001…	K01183|7.80161e-128|bdi:100841292|K01183 chitinase [EC:3.2.1.14] | (RefSeq) chitinase 5-like	Amino sugar and nucleotide sugar metabolism (ko00520)	Chitinase 5 (Precursor) OS=Oryza sativa subsp. japonica (Rice) PE=2 SV=1
TraesCS7A01G466300	2.60789	0.0181307	7.62551e-19	6.57568	up	Molecular Function: chitin binding (GO:0008061);; Cellular Component: cytoplasmic vesicle (GO:0016023);;	--	--	Agglutinin isolectin 3 (Precursor; Fragment) OS=Triticum aestivum (Wheat) PE=1 SV=1
TraesCS6A01G035200	2.33902	33.8713	4.78784e-91	-3.8643	down	Cellular Component: nucleosome (GO:0000786);; Molecular Function: DNA binding (GO:0003677);; Cellular Component: nucleus (GO:0005634);; Biological Process: nucleosome assembly (GO:0006334);; Molecular Function: protein heterodimerization activity (GO:0046982);;	K11251|1.61962e-51|zma:100501869|K11251 histone H2A | (RefSeq) uncharacterized LOC100501869	--	Protein H2A.5 GN=H2A-2 OS=Triticum aestivum (Wheat) PE=2 SV=3
TraesCS2D01G414900	27.4578	1.41743	1.51926e-61	4.23323	up	Cellular Component: nucleosome (GO:0000786);; Molecular Function: DNA binding (GO:0003677);; Cellular Component: nucleolus (GO:0005730);; Cellular Component: vacuole (GO:0005773);; Biological Process: nucleosome assembly (GO:0006334);; Cellular Component: thylakoid (GO:0009579);; Molecular Function: protein heterodimerization activity (GO:0046982);;	K11254|8.9079e-51|zma:100282268|K11254 histone H4 | (RefSeq) pco082380(357), GRMZM2G056350, GRMZM2G332838; uncharacterized LOC100282268	--	Histone H4 OS=Glycine max (Soybean) PE=3 SV=1
TraesCS6B01G383200	1.49341	0.122353	5.48498e-13	3.49371	up	Biological Process: response to stress (GO:0006950);; Biological Process: response to water (GO:0009415);;	--	--	Cold shock protein CS66 GN=CS66 OS=Triticum aestivum (Wheat) PE=2 SV=1
TraesCS5A01G260400	0.0633793	1.05424	4.46679e-09	-3.93463	down	--	--	--	--
Triticum_aestivum_newGene_141093	0	0.331406	2.26546e-21	-Inf	down	--	K14498|6.40903e-07|bdi:100839347|K14498 serine/threonine-protein kinase SRK2 [EC:2.7.11.1] | (RefSeq) SAPK9; serine/threonine-protein kinase SAPK9	Plant hormone signal transduction (ko04075)	Serine/threonine-protein kinase SAPK9 OS=Oryza sativa subsp. japonica OX=39947 GN=SAPK9 PE=1 SV=1
TraesCS4B01G092700	1.22646	0.102468	2.56331e-11	3.03764	up	Molecular Function: protein serine/threonine kinase activity (GO:0004674);; Molecular Function: ATP binding (GO:0005524);; Biological Process: protein phosphorylation (GO:0006468);;	--	--	Cysteine-rich receptor-like protein kinase 40 (Precursor) GN=CRK40 OS=Arabidopsis thaliana (Mouse-ear cress) PE=2 SV=1
TraesCS4A01G467500	0.00186333	1.62104	2.42148e-81	-8.77881	down	Molecular Function: nucleotide binding (GO:0000166);; Molecular Function: protein kinase activity (GO:0004672);;	--	--	Putative receptor-like protein kinase At4g00960 GN=At4g00960 OS=Arabidopsis thaliana (Mouse-ear cress) PE=3 SV=2
TraesCS7B01G162900	0.0370487	0.410086	1.1662e-17	-3.52633	down	--	--	--	--
TraesCS7B01G083200	0.036473	3.38279	2.45446e-42	-6.2211	down	Biological Process: response to stress (GO:0006950);;	K13993|2.76531e-51|osa:4340508|K13993 HSP20 family protein | (RefSeq) HSP26.2, OsHsp26.2; 26.2 kDa heat shock protein, mitochondrial	Protein processing in endoplasmic reticulum (ko04141)	26.2 kDa heat shock protein, mitochondrial (Precursor) GN=P0436F11.23 OS=Oryza sativa subsp. japonica (Rice) PE=2 SV=1
TraesCS4A01G472600	0.584828	5.78162	1.47976e-17	-3.30617	down	Biological Process: ubiquitin-dependent protein catabolic process (GO:0006511);;	K03094|6.93403e-77|obr:102712115|K03094 S-phase kinase-associated protein 1 | (RefSeq) SKP1-like protein 1A	Ubiquitin mediated proteolysis (ko04120);; Protein processing in endoplasmic reticulum (ko04141)	SKP1-like protein 1B GN=MJC20.30 OS=Arabidopsis thaliana (Mouse-ear cress) PE=1 SV=1
Triticum_aestivum_newGene_141491	0	1.97909	4.21448e-46	-Inf	down	Cellular Component: nucleosome (GO:0000786);; Molecular Function: DNA binding (GO:0003677);; Cellular Component: nucleus (GO:0005634);; Molecular Function: protein heterodimerization activity (GO:0046982);;	--	--	Histone H2AX OS=Picea abies OX=3329 PE=2 SV=1
TraesCS2D01G348900	2.29963	0.08958	3.6998e-18	4.60937	up	Molecular Function: chitinase activity (GO:0004568);; Cellular Component: cell wall (GO:0005618);; Biological Process: carbohydrate metabolic process (GO:0005975);; Biological Process: chitin catabolic process (GO:0006032);; Molecular Function: chitin binding (GO:0008061);; Cellular Component: cytoplasmic vesicle (GO:0016023);; Biological Process: cell wall macromolecule catabolic process (GO:001…	K01183|2.98231e-127|bdi:100841292|K01183 chitinase [EC:3.2.1.14] | (RefSeq) chitinase 5-like	Amino sugar and nucleotide sugar metabolism (ko00520)	Chitinase 5 (Precursor) OS=Oryza sativa subsp. japonica (Rice) PE=2 SV=1
TraesCS3D01G085800	0	0.256397	1.12616e-14	-Inf	down	Molecular Function: catalytic activity (GO:0003824);;	K01087|4.88911e-75|osa:4330753|K01087 trehalose 6-phosphate phosphatase [EC:3.1.3.12] | (RefSeq) OJ1288_G09.15, OsJ_08413, OsTPP4, TPP4; probable trehalose-phosphate phosphatase 4	Starch and sucrose metabolism (ko00500)	Probable trehalose-phosphate phosphatase 4 OS=Oryza sativa subsp. japonica (Rice) PE=2 SV=1
TraesCS5B01G009000	2.8191	0.244406	6.38997e-15	3.42873	up	--	--	--	Cell number regulator 10 GN=CNR10 OS=Zea mays (Maize) PE=2 SV=1

## Sheet: S2-NWMS1 vs WT
Table S1 The significant DEGs between the mutant NWMS1 and WT at Stage S2
#ID	S2_NWMS1	S2_WT	FDR	log2FC	regulated	GO_annotation	KEGG_annotation	KEGG_pathway_annotation	Swiss_Prot_annotation
TraesCS5D01G446700	0.147416	1.43651	2.46661e-13	-3.28416	down	Molecular Function: zinc ion binding (GO:0008270);; Cellular Component: cytoplasmic vesicle (GO:0016023);;	K10664|1.41649e-130|bdi:100836357|K10664 E3 ubiquitin-protein ligase ATL6/9/15/31/42/55 [EC:2.3.2.27] | (RefSeq) E3 ubiquitin-protein ligase ATL6-like	--	E3 ubiquitin-protein ligase ATL6 (Precursor) GN=ATL6 OS=Arabidopsis thaliana (Mouse-ear cress) PE=1 SV=2
TraesCS4B01G288500	0.0428143	0.600937	2.27537e-11	-3.52578	down	Cellular Component: plasma membrane (GO:0005886);;	K08272|0|bdi:100835605|K08272 calcium binding protein 39 | (RefSeq) putative MO25-like protein At5g47540	--	Putative MO25-like protein At5g47540 GN=At5g47540 OS=Arabidopsis thaliana (Mouse-ear cress) PE=2 SV=1
TraesCS5D01G131500	0.7789	14.5631	7.08214e-115	-3.77025	down	Biological Process: fatty acid biosynthetic process (GO:0006633);; Cellular Component: chloroplast (GO:0009507);; Molecular Function: acyl-[acyl-carrier-protein] desaturase activity (GO:0045300);; Molecular Function: transition metal ion binding (GO:0046914);; Biological Process: oxidation-reduction process (GO:0055114);;	K03921|0|bdi:100823084|K03921 acyl-[acyl-carrier-protein] desaturase [EC:1.14.19.2 1.14.19.11 1.14.19.26] | (RefSeq) stearoyl-[acyl-carrier-protein] 9-desaturase 5, chloroplastic-like	Fatty acid biosynthesis (ko00061);; Biosynthesis of unsaturated fatty acids (ko01040);; Fatty acid metabolism (ko01212)	Acyl-[acyl-carrier-protein] desaturase 5, chloroplastic (Precursor) GN=OsI_15603 OS=Oryza sativa subsp. indica (Rice) PE=3 SV=1
TraesCS7D01G391400	3.80462	0.453336	2.25091e-17	3.03605	up	Molecular Function: catalytic activity (GO:0003824);; Biological Process: cellular metabolic process (GO:0044237);; Molecular Function: coenzyme binding (GO:0050662);;	--	--	Cinnamoyl-CoA reductase 2 GN=CCR2 OS=Arabidopsis thaliana (Mouse-ear cress) PE=1 SV=1
TraesCS7B01G047600	0.0735327	1.52107	2.78364e-41	-4.32949	down	Molecular Function: ATP binding (GO:0005524);; Cellular Component: nucleus (GO:0005634);; Cellular Component: vacuole (GO:0005773);; Cellular Component: plasma membrane (GO:0005886);; Biological Process: obsolete ATP catabolic process (GO:0006200);; Biological Process: ATP biosynthetic process (GO:0006754);; Biological Process: cation transport (GO:0006812);; Biological Process: hydrogen transpor…	K01535|0|bdi:100829684|K01535 H+-transporting ATPase [EC:3.6.3.6] | (RefSeq) ATPase 6, plasma membrane-type-like	Oxidative phosphorylation (ko00190)	ATPase 6, plasma membrane-type GN=AHA6 OS=Arabidopsis thaliana (Mouse-ear cress) PE=2 SV=1
Triticum_aestivum_newGene_115950	15.9743	0.00842367	2.7366e-200	10.2821	up	Molecular Function: glutathione transferase activity (GO:0004364);; Cellular Component: cytoplasm (GO:0005737);; Biological Process: glutathione metabolic process (GO:0006749);; Biological Process: toxin catabolic process (GO:0009407);;	K00799|1.22131e-123|bdi:100843078|K00799 glutathione S-transferase [EC:2.5.1.18] | (RefSeq) probable glutathione S-transferase GSTU6	Glutathione metabolism (ko00480)	Probable glutathione S-transferase GSTU6 OS=Oryza sativa subsp. japonica OX=39947 GN=GSTU6 PE=2 SV=2
TraesCS6D01G357500	0.240266	3.40526	4.16843e-20	-3.83651	down	Cellular Component: nucleus (GO:0005634);; Biological Process: regulation of transcription, DNA-templated (GO:0006355);; Biological Process: regulation of translation (GO:0006417);; Biological Process: auxin-activated signaling pathway (GO:0009734);; Molecular Function: protein dimerization activity (GO:0046983);;	K14484|2.75125e-43|sita:101771394|K14484 auxin-responsive protein IAA | (RefSeq) auxin-responsive protein IAA9-like	Plant hormone signal transduction (ko04075)	Auxin-responsive protein IAA9 OS=Oryza sativa subsp. japonica (Rice) PE=2 SV=1
TraesCS7A01G226500	1.82673	0.108724	2.14685e-42	3.99715	up	--	--	--	Putative late blight resistance protein homolog R1B-14 GN=R1B-14 OS=Solanum demissum (Wild potato) PE=3 SV=1
Triticum_aestivum_newGene_46694	1.77651	61.1666	7.29791e-94	-5.11717	down	--	--	--	--
TraesCS4B01G097200	0.419238	6.03071	3.40197e-69	-3.84625	down	Molecular Function: C-4 methylsterol oxidase activity (GO:0000254);; Molecular Function: iron ion binding (GO:0005506);; Biological Process: fatty acid biosynthetic process (GO:0006633);; Cellular Component: integral component of membrane (GO:0016021);; Biological Process: sterol biosynthetic process (GO:0016126);; Biological Process: oxidation-reduction process (GO:0055114);;	K14423|5.36602e-175|bdi:100830254|K14423 4,4-dimethyl-9beta,19-cyclopropylsterol-4alpha-methyl oxidase [EC:1.14.13.72] | (RefSeq) methylsterol monooxygenase 1-2	Steroid biosynthesis (ko00100)	Methylsterol monooxygenase 1-2 GN=SMO1-2 OS=Arabidopsis thaliana (Mouse-ear cress) PE=2 SV=1
TraesCS6D01G363100	2.14083	0.0404437	1.02257e-43	5.53539	up	Molecular Function: monooxygenase activity (GO:0004497);; Molecular Function: iron ion binding (GO:0005506);; Cellular Component: mitochondrion (GO:0005739);; Cellular Component: endoplasmic reticulum (GO:0005783);; Molecular Function: electron carrier activity (GO:0009055);; Molecular Function: oxidoreductase activity, acting on paired donors, with incorporation or reduction of molecular oxygen …	--	--	Cytochrome P450 72A15 GN=CYP72A15 OS=Arabidopsis thaliana (Mouse-ear cress) PE=2 SV=1
TraesCS3B01G236900	1.44749	0.0953533	8.19985e-21	3.65146	up	Cellular Component: nucleus (GO:0005634);; Molecular Function: protein dimerization activity (GO:0046983);;	--	--	Putative transcription factor bHLH041 GN=MHM17.7 OS=Arabidopsis thaliana (Mouse-ear cress) PE=3 SV=1
TraesCS3A01G501200	4.62376	0.0407477	2.25058e-19	5.89363	up	--	--	--	--
Triticum_aestivum_newGene_128044	5.52858	0.372907	1.51819e-53	3.81172	up	Molecular Function: nucleic acid binding (GO:0003676);; Biological Process: metal ion transport (GO:0030001);; Molecular Function: ADP binding (GO:0043531);; Molecular Function: metal ion binding (GO:0046872);;	--	--	Heavy metal-associated isoprenylated plant protein 39 OS=Arabidopsis thaliana OX=3702 GN=HIPP39 PE=2 SV=1
TraesCS4D01G352700	0.455631	0.0250933	6.47563e-15	4.14453	up	Molecular Function: protein serine/threonine kinase activity (GO:0004674);; Molecular Function: protein binding (GO:0005515);; Molecular Function: ATP binding (GO:0005524);; Biological Process: protein phosphorylation (GO:0006468);; Biological Process: signal transduction (GO:0007165);; Cellular Component: membrane (GO:0016020);; Cellular Component: cytoplasmic vesicle (GO:0016023);; Biological P…	--	--	Probable LRR receptor-like serine/threonine-protein kinase At3g47570 (Precursor) GN=At3g47570 OS=Arabidopsis thaliana (Mouse-ear cress) PE=2 SV=1
TraesCS5D01G217200	3.34674	0	1.09884e-95	Inf	up	Molecular Function: monooxygenase activity (GO:0004497);; Molecular Function: iron ion binding (GO:0005506);; Molecular Function: electron carrier activity (GO:0009055);; Molecular Function: oxidoreductase activity, acting on paired donors, with incorporation or reduction of molecular oxygen (GO:0016705);; Molecular Function: heme binding (GO:0020037);; Biological Process: oxidation-reduction pro…	--	--	Flavonoid 3&apos;-monooxygenase GN=F13G24.190 OS=Arabidopsis thaliana (Mouse-ear cress) PE=1 SV=1
TraesCS3D01G094800	0.944329	0.009295	1.35554e-33	6.55447	up	Molecular Function: transferase activity (GO:0016740);;	--	--	Cellulose synthase-like protein G3 OS=Arabidopsis thaliana (Mouse-ear cress) PE=2 SV=2
TraesCS3D01G533200	2.04261	0	1.37225e-57	Inf	up	Molecular Function: monooxygenase activity (GO:0004497);; Molecular Function: iron ion binding (GO:0005506);; Molecular Function: electron carrier activity (GO:0009055);; Molecular Function: oxidoreductase activity, acting on paired donors, with incorporation or reduction of molecular oxygen (GO:0016705);; Molecular Function: heme binding (GO:0020037);; Biological Process: oxidation-reduction pro…	K13029|0|sita:101784688|K13029 4-hydroxyphenylacetaldehyde oxime monooxygenase [EC:1.14.14.37] | (RefSeq) 4-hydroxyphenylacetaldehyde oxime monooxygenase-like	Cyanoamino acid metabolism (ko00460)	4-hydroxyphenylacetaldehyde oxime monooxygenase GN=CYP71E1 OS=Sorghum bicolor (Sorghum) PE=2 SV=1
TraesCS7B01G381400	1.01177	0.0648093	1.28673e-09	3.82922	up	--	--	--	--
TraesCSU01G084800	0.654932	0.0265463	8.47545e-15	4.48645	up	Molecular Function: iron ion binding (GO:0005506);; Cellular Component: endoplasmic reticulum membrane (GO:0005789);; Molecular Function: electron carrier activity (GO:0009055);; Biological Process: dhurrin biosynthetic process (GO:0010132);; Cellular Component: integral component of membrane (GO:0016021);; Molecular Function: heme binding (GO:0020037);; Molecular Function: hydroxyphenylacetonitr…	K13029|0|sita:101784688|K13029 4-hydroxyphenylacetaldehyde oxime monooxygenase [EC:1.14.14.37] | (RefSeq) 4-hydroxyphenylacetaldehyde oxime monooxygenase-like	Cyanoamino acid metabolism (ko00460)	4-hydroxyphenylacetaldehyde oxime monooxygenase GN=CYP71E1 OS=Sorghum bicolor (Sorghum) PE=2 SV=1
TraesCS2D01G344600	2.18611	0.120277	3.13861e-06	4.04216	up	Molecular Function: protein kinase activity (GO:0004672);; Molecular Function: ATP binding (GO:0005524);; Cellular Component: nucleus (GO:0005634);; Cellular Component: plasma membrane (GO:0005886);; Biological Process: protein phosphorylation (GO:0006468);; Cellular Component: chloroplast (GO:0009507);; Cellular Component: integral component of membrane (GO:0016021);; Cellular Component: cytopla…	--	--	Probable LRR receptor-like serine/threonine-protein kinase At1g69990 (Precursor) GN=At1g69990 OS=Arabidopsis thaliana (Mouse-ear cress) PE=2 SV=1
TraesCS6A01G320700	1.11182	0.0960687	3.33923e-09	3.38254	up	Molecular Function: iron ion binding (GO:0005506);; Molecular Function: oxidoreductase activity, acting on paired donors, with incorporation or reduction of molecular oxygen, 2-oxoglutarate as one donor, and incorporation of one atom each of oxygen into both donors (GO:0016706);; Biological Process: oxidation-reduction process (GO:0055114);;	--	--	Protein SRG1 GN=SRG1 OS=Arabidopsis thaliana (Mouse-ear cress) PE=2 SV=1
TraesCS1A01G386500	0.810668	0.00727867	5.48901e-21	6.23007	up	Molecular Function: acetylglucosaminyltransferase activity (GO:0008375);; Cellular Component: membrane (GO:0016020);;	--	--	--
TraesCS1B01G262500	1.02677	0.0550777	6.77286e-05	4.06761	up	Cellular Component: mitochondrion (GO:0005739);; Cellular Component: membrane (GO:0016020);; Cellular Component: cytoplasmic vesicle (GO:0016023);;	--	--	--
TraesCS7D01G050800	0.986211	0	4.09681e-20	Inf	up	Molecular Function: transferase activity (GO:0016740);;	--	--	Probable glutathione S-transferase GSTU6 GN=OSJNBb0038A07.2 OS=Oryza sativa subsp. japonica (Rice) PE=2 SV=2
TraesCS4B01G092200	27.8327	2.44382	1.4062e-135	3.45787	up	Molecular Function: protein serine/threonine kinase activity (GO:0004674);; Molecular Function: ATP binding (GO:0005524);; Biological Process: protein phosphorylation (GO:0006468);;	--	--	Cysteine-rich receptor-like protein kinase 36 (Precursor) GN=CRK36 OS=Arabidopsis thaliana (Mouse-ear cress) PE=3 SV=1
TraesCS3D01G353900	2.47838	0.12818	3.44241e-18	3.98985	up	Molecular Function: calcium-dependent phospholipid binding (GO:0005544);; Cellular Component: cytoplasm (GO:0005737);; Cellular Component: plasma membrane (GO:0005886);; Biological Process: protein targeting to membrane (GO:0006612);; Biological Process: positive regulation of flavonoid biosynthetic process (GO:0009963);; Biological Process: regulation of plant-type hypersensitive response (GO:00…	--	--	Elicitor-responsive protein 1 GN=ERG1 OS=Oryza sativa subsp. japonica (Rice) PE=2 SV=1
TraesCS1B01G221100	0.0886553	1.01046	4.20771e-11	-3.4849	down	Molecular Function: citrate transmembrane transporter activity (GO:0015137);; Biological Process: citrate transport (GO:0015746);; Cellular Component: integral component of membrane (GO:0016021);; Cellular Component: cytoplasmic vesicle (GO:0016023);; Biological Process: transmembrane transport (GO:0055085);;	--	--	--
TraesCS2B01G520900	0.459496	0.04459	7.97179e-11	3.26347	up	Cellular Component: vacuolar proton-transporting V-type ATPase, V0 domain (GO:0000220);; Cellular Component: mitochondrion (GO:0005739);; Cellular Component: plasma membrane (GO:0005886);; Cellular Component: chloroplast (GO:0009507);; Molecular Function: hydrogen-translocating pyrophosphatase activity (GO:0009678);; Cellular Component: plant-type vacuole membrane (GO:0009705);; Molecular Functio…	K02154|0|bdi:100845312|K02154 V-type H+-transporting ATPase subunit a | (RefSeq) V-type proton ATPase subunit a3-like	Oxidative phosphorylation (ko00190);; Phagosome (ko04145)	V-type proton ATPase subunit a3 GN=VHA-a3 OS=Arabidopsis thaliana (Mouse-ear cress) PE=1 SV=1
TraesCS4B01G086100	6.76878	0.01431	1.00037e-86	8.27909	up	Molecular Function: zinc ion binding (GO:0008270);; Molecular Function: oxidoreductase activity (GO:0016491);; Biological Process: oxidation-reduction process (GO:0055114);;	--	--	2-alkenal reductase (NADP(+)-dependent) GN=DBR OS=Nicotiana tabacum (Common tobacco) PE=1 SV=1
Triticum_aestivum_newGene_123964	1.54925	0.034594	1.23577e-15	4.49785	up	Cellular Component: nuclear telomere cap complex (GO:0000783);; Molecular Function: double-stranded telomeric DNA binding (GO:0003691);; Cellular Component: membrane (GO:0016020);; Biological Process: telomeric loop formation (GO:0031627);;	--	--	--
Triticum_aestivum_newGene_35390	2.37611	0	2.51049e-52	Inf	up	Molecular Function: transcription factor activity, sequence-specific DNA binding (GO:0003700);; Biological Process: regulation of transcription, DNA-templated (GO:0006355);; Molecular Function: sequence-specific DNA binding (GO:0043565);;	--	--	WRKY transcription factor WRKY76 OS=Oryza sativa subsp. indica OX=39946 GN=WRKY76 PE=2 SV=1
TraesCS1B01G466400	0.339236	0.028102	9.9668e-13	3.47576	up	--	--	--	Putative disease resistance protein RGA1 GN=RGA1 OS=Solanum bulbocastanum (Wild potato) PE=2 SV=2
TraesCS6D01G346800	2.87565	0.0583373	3.78627e-84	5.53626	up	--	--	--	--
TraesCS2A01G443000	0.996513	0.0247647	2.25016e-32	4.9105	up	Molecular Function: protein serine/threonine kinase activity (GO:0004674);; Molecular Function: calcium ion binding (GO:0005509);; Molecular Function: ATP binding (GO:0005524);; Biological Process: protein phosphorylation (GO:0006468);; Molecular Function: polysaccharide binding (GO:0030247);;	--	--	Wall-associated receptor kinase-like 22 (Precursor) GN=F20B17_27 OS=Arabidopsis thaliana (Mouse-ear cress) PE=2 SV=1
TraesCS4D01G263500	4.54198	0.193669	1.54978e-42	4.46155	up	Cellular Component: nucleus (GO:0005634);; Cellular Component: mitochondrion (GO:0005739);; Biological Process: cysteine biosynthetic process from serine (GO:0006535);; Molecular Function: zinc ion binding (GO:0008270);; Molecular Function: serine O-acetyltransferase activity (GO:0009001);; Biological Process: response to cold (GO:0009409);; Cellular Component: chloroplast (GO:0009507);; Biologic…	K00640|4.04991e-138|bdi:100837003|K00640 serine O-acetyltransferase [EC:2.3.1.30] | (RefSeq) probable serine acetyltransferase 4	Cysteine and methionine metabolism (ko00270);; Sulfur metabolism (ko00920);; Carbon metabolism (ko01200);; Biosynthesis of amino acids (ko01230)	Probable serine acetyltransferase 4 GN=SAT4 OS=Oryza sativa subsp. japonica (Rice) PE=2 SV=1
TraesCS5D01G282500	0.0890383	1.86803	9.65092e-24	-4.22721	down	Molecular Function: peptidase activity (GO:0008233);; Cellular Component: cytoplasmic vesicle (GO:0016023);;	--	--	Senescence-specific cysteine protease SAG12 {ECO:0000305} (Precursor) OS=Arabidopsis thaliana (Mouse-ear cress) PE=1 SV=1
TraesCS1B01G234300	0.268821	4.56796	3.80405e-65	-4.11711	down	Molecular Function: phosphoglycerate dehydrogenase activity (GO:0004617);; Biological Process: L-serine biosynthetic process (GO:0006564);; Cellular Component: plastid (GO:0009536);; Molecular Function: amino acid binding (GO:0016597);; Molecular Function: NAD binding (GO:0051287);; Biological Process: oxidation-reduction process (GO:0055114);;	K00058|0|bdi:100841053|K00058 D-3-phosphoglycerate dehydrogenase [EC:1.1.1.95] | (RefSeq) D-3-phosphoglycerate dehydrogenase 3, chloroplastic-like	Glycine, serine and threonine metabolism (ko00260);; Carbon metabolism (ko01200);; Biosynthesis of amino acids (ko01230)	D-3-phosphoglycerate dehydrogenase 2, chloroplastic (Precursor) GN=F11A6.8 OS=Arabidopsis thaliana (Mouse-ear cress) PE=1 SV=2
TraesCS2A01G161200	23.8397	1.70488	1.47956e-129	3.77923	up	Molecular Function: trehalose-phosphatase activity (GO:0004805);; Biological Process: trehalose biosynthetic process (GO:0005992);; Biological Process: response to cadmium ion (GO:0046686);;	K01087|0|bdi:100840978|K01087 trehalose 6-phosphate phosphatase [EC:3.1.3.12] | (RefSeq) probable trehalose-phosphate phosphatase 3	Starch and sucrose metabolism (ko00500)	Probable trehalose-phosphate phosphatase 3 GN=P0524E08.130 OS=Oryza sativa subsp. japonica (Rice) PE=2 SV=1
TraesCS5D01G339900	1.00658	0.041355	4.099e-35	4.51163	up	Cellular Component: mitochondrion (GO:0005739);; Molecular Function: kinase activity (GO:0016301);;	--	--	Probable leucine-rich repeat receptor-like protein kinase At1g35710 (Precursor) GN=At1g35710 OS=Arabidopsis thaliana (Mouse-ear cress) PE=2 SV=1
TraesCS4B01G322100	0.721322	0.00766633	1.24878e-08	6.02115	up	Molecular Function: calmodulin binding (GO:0005516);; Biological Process: defense response (GO:0006952);; Biological Process: cell death (GO:0008219);; Biological Process: response to biotic stimulus (GO:0009607);; Cellular Component: integral component of membrane (GO:0016021);;	K08472|0|bdi:100830665|K08472 mlo protein | (RefSeq) protein MLO	--	MLO protein homolog 1 GN=MLO-H1 OS=Hordeum vulgare (Barley) PE=3 SV=1
TraesCS4A01G130600	3.87856	0.221556	2.61005e-51	4.01732	up	Molecular Function: DNA binding (GO:0003677);; Biological Process: regulation of transcription, DNA-templated (GO:0006355);;	--	--	NAC domain-containing protein 100 GN=NAC100 OS=Arabidopsis thaliana (Mouse-ear cress) PE=2 SV=1
TraesCS6A01G149900	0.288353	2.61516	2.04415e-28	-3.04902	down	Molecular Function: protein serine/threonine kinase activity (GO:0004674);; Molecular Function: ATP binding (GO:0005524);; Biological Process: protein phosphorylation (GO:0006468);;	K08835|0|bdi:100832461|K08835 serine/threonine-protein kinase OSR1/STK39 [EC:2.7.11.1] | (RefSeq) serine/threonine-protein kinase BLUS1-like	--	Serine/threonine-protein kinase BLUS1 GN=BLUS1 OS=Arabidopsis thaliana (Mouse-ear cress) PE=1 SV=1
Triticum_aestivum_newGene_139505	1.64026	0.0521103	9.65543e-06	4.78834	up	--	K10523|1.69176e-20|sita:101785763|K10523 speckle-type POZ protein | (RefSeq) BTB/POZ and MATH domain-containing protein 1-like	--	--
TraesCSU01G072900	0.070111	1.02338	2.35204e-24	-3.55756	down	--	--	--	--
TraesCS6D01G353000	0.961971	0.014015	2.3005e-30	6.0517	up	--	--	--	--
TraesCS5D01G343400	1.59959	0	9.60365e-59	Inf	up	Cellular Component: membrane (GO:0016020);;	--	--	Ankyrin repeat-containing protein At2g01680 GN=At2g01680 OS=Arabidopsis thaliana (Mouse-ear cress) PE=2 SV=1
TraesCS5D01G003500	3.40705	0.168093	5.19482e-62	3.82748	up	Molecular Function: protein serine/threonine kinase activity (GO:0004674);; Molecular Function: ATP binding (GO:0005524);; Biological Process: protein phosphorylation (GO:0006468);;	--	--	G-type lectin S-receptor-like serine/threonine-protein kinase At1g11300 (Precursor) GN=At1g11300 OS=Arabidopsis thaliana (Mouse-ear cress) PE=2 SV=1
TraesCS6B01G217200	9.17506	0.526741	4.66183e-74	4.11724	up	Molecular Function: cysteine synthase activity (GO:0004124);; Biological Process: cysteine biosynthetic process from serine (GO:0006535);;	--	--	Cysteine synthase, chloroplastic/chromoplastic (Precursor) GN=CYSK OS=Spinacia oleracea (Spinach) PE=1 SV=2
TraesCS2A01G215800	1.87829	0.142369	3.40618e-31	3.50884	up	Molecular Function: protein serine/threonine kinase activity (GO:0004674);; Molecular Function: ATP binding (GO:0005524);; Cellular Component: mitochondrion (GO:0005739);; Cellular Component: plasma membrane (GO:0005886);; Biological Process: protein phosphorylation (GO:0006468);; Cellular Component: cytoplasmic vesicle (GO:0016023);;	--	--	Cysteine-rich receptor-like protein kinase 10 (Precursor) GN=F21P8.70 OS=Arabidopsis thaliana (Mouse-ear cress) PE=1 SV=3
TraesCS4B01G178500	1.77221	0.0689893	4.79259e-09	4.45999	up	--	--	--	--
TraesCS1A01G102800	18.1106	0.466568	4.21354e-112	5.16127	up	Molecular Function: glutathione transferase activity (GO:0004364);; Cellular Component: cytoplasmic vesicle (GO:0016023);;	K00799|6.9693e-113|bdi:100827274|K00799 glutathione S-transferase [EC:2.5.1.18] | (RefSeq) glutathione S-transferase 4-like	Glutathione metabolism (ko00480)	Glutathione S-transferase 4 GN=GST4 OS=Zea mays (Maize) PE=1 SV=2
TraesCS6D01G051800	3.88774	0.0130803	2.41467e-37	8.14527	up	--	--	--	--
Triticum_aestivum_newGene_38833	0.22542	2.33459	1.31622e-24	-3.35243	down	--	--	--	GDSL esterase/lipase At5g03610 OS=Arabidopsis thaliana OX=3702 GN=At5g03610 PE=2 SV=1
TraesCS3D01G518000	3.42351	0.0296067	1.22193e-18	6.34365	up	Biological Process: response to stress (GO:0006950);;	--	--	Abscisic stress-ripening protein 1 GN=ASR1 OS=Solanum lycopersicum (Tomato) PE=2 SV=1
TraesCS3D01G066600	3.31848	82.4557	3.35932e-147	-4.65211	down	--	--	--	--
TraesCS2D01G201400	0.536771	0.0266787	9.45343e-14	4.10404	up	Molecular Function: transmembrane receptor protein serine/threonine kinase activity (GO:0004675);; Molecular Function: ATP binding (GO:0005524);; Cellular Component: mitochondrion (GO:0005739);; Cellular Component: plasma membrane (GO:0005886);; Biological Process: protein phosphorylation (GO:0006468);; Biological Process: transmembrane receptor protein serine/threonine kinase signaling pathway (…	--	--	L-type lectin-domain containing receptor kinase IV.1 (Precursor) GN=F13M22.21 OS=Arabidopsis thaliana (Mouse-ear cress) PE=2 SV=1
TraesCS1A01G110400	4.01402	0.0373403	1.13383e-40	6.6029	up	Molecular Function: DNA binding (GO:0003677);; Molecular Function: transcription factor activity, sequence-specific DNA binding (GO:0003700);; Cellular Component: nucleus (GO:0005634);; Biological Process: regulation of transcription, DNA-templated (GO:0006355);; Cellular Component: plastid (GO:0009536);; Molecular Function: protein dimerization activity (GO:0046983);;	--	--	Transcription factor bHLH51 GN=T7M7.8 OS=Arabidopsis thaliana (Mouse-ear cress) PE=2 SV=1
TraesCS3B01G243800	6.02966	125.705	6.33135e-246	-4.40537	down	--	--	--	--
TraesCS5A01G532300	1.51845	0.0606837	1.06727e-10	4.48604	up	Molecular Function: acid phosphatase activity (GO:0003993);; Cellular Component: cytoplasmic vesicle (GO:0016023);;	--	--	Stem 28 kDa glycoprotein (Precursor) GN=VSPA OS=Glycine max (Soybean) PE=2 SV=1
TraesCS1D01G057100	3.26022	36.7724	1.81932e-77	-3.49907	down	--	--	--	--
TraesCS4D01G269700	1.40286	0.102897	6.31553e-18	3.69065	up	Molecular Function: monooxygenase activity (GO:0004497);; Biological Process: oxidation-reduction process (GO:0055114);;	--	--	Zeaxanthin epoxidase, chloroplastic (Precursor) GN=ZEP OS=Oncidium hybrid cultivar (Orchid) PE=2 SV=1
TraesCS1D01G439200	2.74237	0.177968	1.72655e-40	3.87046	up	Molecular Function: ATP binding (GO:0005524);; Cellular Component: mitochondrion (GO:0005739);; Cellular Component: plasma membrane (GO:0005886);; Molecular Function: nucleoside-triphosphatase activity (GO:0017111);;	K08900|0|bdi:100824372|K08900 mitochondrial chaperone BCS1 | (RefSeq) AAA-ATPase At3g50940-like	--	ATP-dependent zinc metalloprotease FTSH 5, mitochondrial (Precursor) OS=Oryza sativa subsp. japonica (Rice) PE=3 SV=1
TraesCS5D01G398800	6.43393	0.0299617	5.20409e-233	7.55624	up	Molecular Function: protein serine/threonine kinase activity (GO:0004674);; Molecular Function: ATP binding (GO:0005524);; Biological Process: protein phosphorylation (GO:0006468);; Cellular Component: integral component of membrane (GO:0016021);; Cellular Component: cytoplasmic vesicle (GO:0016023);;	--	--	Probable LRR receptor-like serine/threonine-protein kinase At3g47570 (Precursor) GN=At3g47570 OS=Arabidopsis thaliana (Mouse-ear cress) PE=2 SV=1
Triticum_aestivum_newGene_4818	0.757509	0.006076	9.08498e-35	6.62733	up	--	--	--	Receptor-like protein 9DC3 OS=Solanum pimpinellifolium OX=4084 GN=9DC3 PE=3 SV=1
TraesCS3A01G268800	7.19092	0.100699	2.31877e-185	6.09084	up	Cellular Component: membrane (GO:0016020);; Cellular Component: cytoplasmic vesicle (GO:0016023);;	--	--	--
TraesCS7D01G339000	1.09926	0.0100877	2.01216e-19	6.62224	up	Molecular Function: catalytic activity (GO:0003824);; Biological Process: metabolic process (GO:0008152);; Cellular Component: membrane (GO:0016020);;	--	--	Lipid phosphate phosphatase 2 GN=F9L1.2 OS=Arabidopsis thaliana (Mouse-ear cress) PE=2 SV=1
TraesCS3A01G438800	0.84121	0.0743823	4.78405e-13	3.38206	up	--	--	--	--
Triticum_aestivum_newGene_59568	0	0.840429	2.13931e-30	-Inf	down	--	--	--	Retrovirus-related Pol polyprotein from transposon RE2 OS=Arabidopsis thaliana OX=3702 GN=RE2 PE=4 SV=1
TraesCS1D01G378500	1.74434	0.0967853	2.80465e-20	4.06711	up	Molecular Function: DNA binding (GO:0003677);; Molecular Function: transcription factor activity, sequence-specific DNA binding (GO:0003700);; Cellular Component: nucleus (GO:0005634);; Biological Process: regulation of transcription, DNA-templated (GO:0006355);;	K09287|8.06314e-159|sita:101782792|K09287 RAV-like factor | (RefSeq) AP2/ERF and B3 domain-containing protein Os05g0549800	--	AP2/ERF and B3 domain-containing protein Os05g0549800 OS=Oryza sativa subsp. japonica (Rice) PE=2 SV=1
TraesCS1D01G156300	0.347916	3.84917	1.31205e-39	-3.47587	down	Cellular Component: vacuole (GO:0005773);; Cellular Component: caveola (GO:0005901);;	K07192|0|bdi:100832661|K07192 flotillin | (RefSeq) flotillin-like protein 2	--	Flotillin-like protein 2 OS=Oryza sativa subsp. japonica (Rice) PE=3 SV=1
TraesCSU01G234300	2.131	0.0274617	4.93172e-26	6.15988	up	Molecular Function: glutathione transferase activity (GO:0004364);;	K00799|5.85544e-134|sita:101758250|K00799 glutathione S-transferase [EC:2.5.1.18] | (RefSeq) glutathione transferase GST 23-like	Glutathione metabolism (ko00480)	Probable glutathione S-transferase GN=HSP26-A OS=Glycine max (Soybean) PE=2 SV=1
Triticum_aestivum_newGene_61652	7.1876	0	2.31114e-181	Inf	up	Molecular Function: NADPH dehydrogenase activity (GO:0003959);; Cellular Component: mitochondrion (GO:0005739);; Molecular Function: FMN binding (GO:0010181);; Biological Process: oxylipin biosynthetic process (GO:0031408);; Biological Process: oxidation-reduction process (GO:0055114);;	K05894|5.14691e-162|bdi:100828447|K05894 12-oxophytodienoic acid reductase [EC:1.3.1.42] | (RefSeq) putative 12-oxophytodienoate reductase 11	alpha-Linolenic acid metabolism (ko00592)	Putative 12-oxophytodienoate reductase 11 OS=Oryza sativa subsp. japonica OX=39947 GN=OPR11 PE=2 SV=1
TraesCS2B01G562600	1.22307	0.133972	8.79952e-10	3.06553	up	--	K07195|9.51711e-135|obr:102711893|K07195 exocyst complex component 7 | (RefSeq) exocyst complex component EXO70A1-like	--	Exocyst complex component EXO70A1 GN=EXO70A1 OS=Arabidopsis thaliana (Mouse-ear cress) PE=1 SV=1
Triticum_aestivum_newGene_135543	0.0663777	1.09424	9.17132e-16	-3.95749	down	--	--	--	--
TraesCS2A01G061800	0.243131	10.9091	1.05955e-73	-5.45719	down	--	--	--	Proline-rich protein 4 (Precursor) GN=PRP4 OS=Arabidopsis thaliana (Mouse-ear cress) PE=2 SV=1
TraesCS4B01G042500	0.0728633	2.05905	2.16304e-33	-4.74109	down	--	--	--	Protein FAF-like, chloroplastic (Precursor) GN=At5g22090 OS=Arabidopsis thaliana (Mouse-ear cress) PE=2 SV=1
TraesCS2D01G043200	69.8976	0	0	Inf	up	--	--	--	Protein GOS9 GN=OSJNBa0033B09.25 OS=Oryza sativa subsp. japonica (Rice) PE=2 SV=1
TraesCS3A01G116400	0.911757	0.0698783	9.92094e-15	3.55837	up	Biological Process: multicellular organism development (GO:0007275);; Biological Process: regulation of cellular process (GO:0050794);;	--	--	--
TraesCS1A01G276800	2.52411	0.0120907	5.14267e-48	7.55408	up	Molecular Function: nucleic acid binding (GO:0003676);; Molecular Function: metal ion binding (GO:0046872);;	--	--	Zinc finger protein WIP3 OS=Arabidopsis thaliana (Mouse-ear cress) PE=2 SV=1
TraesCS6A01G174700	0.755191	7.33854	2.77101e-61	-3.31339	down	Molecular Function: monooxygenase activity (GO:0004497);; Molecular Function: iron ion binding (GO:0005506);; Molecular Function: electron carrier activity (GO:0009055);; Molecular Function: oxidoreductase activity, acting on paired donors, with incorporation or reduction of molecular oxygen (GO:0016705);; Molecular Function: heme binding (GO:0020037);; Biological Process: oxidation-reduction pro…	--	--	Premnaspirodiene oxygenase GN=CYP71D55 OS=Hyoscyamus muticus (Egyptian henbane) PE=1 SV=1
TraesCS2D01G540000	2.18154	0.0142043	2.03484e-26	7.0247	up	Biological Process: metal ion transport (GO:0030001);; Molecular Function: metal ion binding (GO:0046872);;	--	--	--
TraesCS6A01G163600	0.0574143	0.738132	9.64591e-10	-3.14088	down	Cellular Component: mitochondrion (GO:0005739);;	--	--	Pentatricopeptide repeat-containing protein At2g35130 GN=At2g35130 OS=Arabidopsis thaliana (Mouse-ear cress) PE=2 SV=1
TraesCS7D01G393100	0.786525	0.0383637	6.51165e-12	4.27864	up	Molecular Function: iron ion binding (GO:0005506);; Molecular Function: electron carrier activity (GO:0009055);; Cellular Component: cytoplasmic vesicle (GO:0016023);; Molecular Function: trans-cinnamate 4-monooxygenase activity (GO:0016710);; Molecular Function: heme binding (GO:0020037);; Biological Process: oxidation-reduction process (GO:0055114);;	K00487|0|sbi:SORBI_04g017460|K00487 trans-cinnamate 4-monooxygenase [EC:1.14.13.11] | (RefSeq) SORBIDRAFT_04g017460, Sb04g017460; hypothetical protein	Ubiquinone and other terpenoid-quinone biosynthesis (ko00130);; Phenylalanine metabolism (ko00360);; Phenylpropanoid biosynthesis (ko00940);; Flavonoid biosynthesis (ko00941);; Stilbenoid, diarylheptanoid and gingerol biosynthesis (ko00945)	Cytochrome P450 CYP73A100 OS=Panax ginseng (Korean ginseng) PE=2 SV=1
TraesCS2D01G244500	0.0575153	0.978866	2.67725e-24	-3.92911	down	Biological Process: embryo development ending in seed dormancy (GO:0009793);;	--	--	Pentatricopeptide repeat-containing protein At2g41720 GN=EMB2654 OS=Arabidopsis thaliana (Mouse-ear cress) PE=2 SV=1
Triticum_aestivum_newGene_141092	0.108386	1.21952	5.28012e-23	-3.26115	down	--	--	--	Dynamin-related protein 5A OS=Glycine max OX=3847 PE=2 SV=1
Triticum_aestivum_newGene_25094	1.097	12.5485	9.42588e-77	-3.52767	down	--	--	--	--
TraesCS4D01G237400	0.442772	3.90548	4.39085e-10	-3.05871	down	Cellular Component: extracellular region (GO:0005576);; Molecular Function: growth factor activity (GO:0008083);; Biological Process: cell proliferation (GO:0008283);; Cellular Component: cytoplasmic vesicle (GO:0016023);;	--	--	Phytosulfokine-beta (Precursor) GN=PSK2 OS=Arabidopsis thaliana (Mouse-ear cress) PE=2 SV=1
TraesCS6D01G293300	8.51602	0.981287	3.26617e-43	3.08	up	Biological Process: response to molecule of fungal origin (GO:0002238);; Biological Process: iron ion transport (GO:0006826);; Biological Process: cellular response to iron ion starvation (GO:0010106);; Biological Process: response to nitrate (GO:0010167);; Biological Process: nitrate transport (GO:0015706);;	--	--	Universal stress protein A-like protein GN=At3g01520 OS=Arabidopsis thaliana (Mouse-ear cress) PE=1 SV=2
TraesCS1B01G263100	4.30951	0.175542	7.7115e-54	4.57264	up	Molecular Function: aspartic-type endopeptidase activity (GO:0004190);; Cellular Component: mitochondrion (GO:0005739);; Cellular Component: plasma membrane (GO:0005886);; Biological Process: proteolysis (GO:0006508);; Cellular Component: plant-type cell wall (GO:0009505);; Biological Process: response to salt stress (GO:0009651);; Cellular Component: cytoplasmic vesicle (GO:0016023);;	--	--	Basic 7S globulin low kDa subunit (Precursor) GN=BG OS=Glycine max (Soybean) PE=1 SV=2
TraesCS6B01G075200	4.72554	0.485713	3.11649e-28	3.24426	up	Molecular Function: DNA binding (GO:0003677);; Biological Process: regulation of transcription, DNA-templated (GO:0006355);;	--	--	NAC domain-containing protein 67 OS=Oryza sativa subsp. japonica (Rice) PE=2 SV=1
TraesCS3B01G424700	0.955345	0.038458	3.2277e-22	4.50679	up	Molecular Function: transporter activity (GO:0005215);; Biological Process: oligopeptide transport (GO:0006857);; Cellular Component: integral component of membrane (GO:0016021);;	K14638|0|sita:101786748|K14638 solute carrier family 15 (peptide/histidine transporter), member 3/4 | (RefSeq) protein NRT1/ PTR FAMILY 8.1-like	--	Protein NRT1/ PTR FAMILY 8.1 GN=F24B22.100 OS=Arabidopsis thaliana (Mouse-ear cress) PE=1 SV=1
TraesCS6B01G141300	0.0879003	1.14016	1.9038e-31	-3.59753	down	Molecular Function: DNA binding (GO:0003677);; Cellular Component: nucleus (GO:0005634);; Biological Process: regulation of transcription, DNA-templated (GO:0006355);; Biological Process: auxin-activated signaling pathway (GO:0009734);; Molecular Function: protein dimerization activity (GO:0046983);;	--	--	Auxin response factor 5 OS=Oryza sativa subsp. japonica (Rice) PE=2 SV=2
Triticum_aestivum_newGene_92096	0.491597	0.0390143	1.28352e-11	3.51398	up	--	--	--	--
TraesCS5D01G443200	0.342562	7.66894	5.95453e-85	-4.48376	down	Cellular Component: cytoplasmic vesicle (GO:0016023);;	--	--	GDSL esterase/lipase At5g03610 (Precursor) GN=At5g03610 OS=Arabidopsis thaliana (Mouse-ear cress) PE=2 SV=1
TraesCS1A01G265900	28.5827	1.79808	5.16403e-57	3.93654	up	Molecular Function: serine-type endopeptidase inhibitor activity (GO:0004867);; Cellular Component: extracellular region (GO:0005576);;	--	--	--
TraesCS5D01G370500	0.025307	6.16201	1.65905e-132	-7.63955	down	Molecular Function: monooxygenase activity (GO:0004497);; Molecular Function: iron ion binding (GO:0005506);; Molecular Function: electron carrier activity (GO:0009055);; Molecular Function: oxidoreductase activity, acting on paired donors, with incorporation or reduction of molecular oxygen (GO:0016705);; Molecular Function: heme binding (GO:0020037);; Biological Process: oxidation-reduction pro…	--	--	Alkane hydroxylase MAH1 {ECO:0000303|PubMed:17905869} OS=Arabidopsis thaliana (Mouse-ear cress) PE=2 SV=1
TraesCS7A01G216700	1.58821	0.121412	5.68043e-40	3.66462	up	Cellular Component: mitochondrion (GO:0005739);; Cellular Component: membrane (GO:0016020);;	--	--	--
TraesCS4A01G327200	3.23768	0.0071	1.66531e-84	8.57452	up	Molecular Function: protein serine/threonine kinase activity (GO:0004674);; Molecular Function: ATP binding (GO:0005524);; Biological Process: protein phosphorylation (GO:0006468);; Cellular Component: integral component of membrane (GO:0016021);; Cellular Component: cytoplasmic vesicle (GO:0016023);;	--	--	Probable LRR receptor-like serine/threonine-protein kinase At3g47570 (Precursor) GN=At3g47570 OS=Arabidopsis thaliana (Mouse-ear cress) PE=2 SV=1
TraesCS2B01G505800	3.06176	0.09129	6.47309e-66	4.98642	up	--	--	--	--
TraesCS4D01G332800	2.57064	28.5994	4.02017e-144	-3.49906	down	Molecular Function: acid phosphatase activity (GO:0003993);; Cellular Component: plant-type cell wall (GO:0009505);; Cellular Component: cytoplasmic vesicle (GO:0016023);; Biological Process: cellular response to phosphate starvation (GO:0016036);; Molecular Function: metal ion binding (GO:0046872);;	--	--	Purple acid phosphatase 2 (Precursor) GN=PAP2 OS=Ipomoea batatas (Sweet potato) PE=1 SV=1
TraesCS3B01G590300	0.07982	0.826411	3.44977e-14	-3.30596	down	Cellular Component: mitochondrion (GO:0005739);; Molecular Function: transferase activity (GO:0016740);; Biological Process: methylation (GO:0032259);;	K11420|0|sbi:SORBI_04g033260|K11420 euchromatic histone-lysine N-methyltransferase [EC:2.1.1.43] | (RefSeq) SORBIDRAFT_04g033260, Sb04g033260; hypothetical protein	Lysine degradation (ko00310)	Histone-lysine N-methyltransferase, H3 lysine-9 specific SUVH5 GN=T4C15.17 OS=Arabidopsis thaliana (Mouse-ear cress) PE=1 SV=1
TraesCS2D01G412900	0.18437	1.73384	1.36447e-11	-3.06818	down	Molecular Function: transcription regulatory region sequence-specific DNA binding (GO:0000976);; Molecular Function: transcription factor activity, sequence-specific DNA binding (GO:0003700);; Cellular Component: nucleus (GO:0005634);; Biological Process: regulation of transcription, DNA-templated (GO:0006355);; Biological Process: cell proliferation (GO:0008283);; Biological Process: shade avoid…	--	--	Homeobox-leucine zipper protein HOX17 GN=OSJNBa0065H10.13 OS=Oryza sativa subsp. japonica (Rice) PE=2 SV=1
TraesCS2D01G428000	0.0893193	1.309	3.49627e-16	-3.7628	down	Molecular Function: calmodulin binding (GO:0005516);; Molecular Function: ATP binding (GO:0005524);; Biological Process: auxin-activated signaling pathway (GO:0009734);; Molecular Function: kinase activity (GO:0016301);; Biological Process: phosphorylation (GO:0016310);;	K14488|2.21331e-51|sita:101759405|K14488 SAUR family protein | (RefSeq) uncharacterized LOC101759405	Plant hormone signal transduction (ko04075)	--
Triticum_aestivum_newGene_160240	0.0316017	2.89281	1.60886e-50	-6.03328	down	Cellular Component: plasma membrane (GO:0005886);; Cellular Component: integral component of membrane (GO:0016021);; Molecular Function: cellulose synthase (UDP-forming) activity (GO:0016760);; Molecular Function: hydrolase activity (GO:0016787);; Biological Process: cellulose biosynthetic process (GO:0030244);; Molecular Function: metal ion binding (GO:0046872);; Biological Process: cell wall or…	--	--	Probable cellulose synthase A catalytic subunit 8 [UDP-forming] OS=Oryza sativa subsp. japonica OX=39947 GN=CESA8 PE=1 SV=1
TraesCS1A01G095800	4.30812	0.316342	9.40935e-21	3.69358	up	Molecular Function: aminopeptidase activity (GO:0004177);; Cellular Component: vacuole (GO:0005773);; Biological Process: proteolysis (GO:0006508);; Molecular Function: metalloexopeptidase activity (GO:0008235);; Cellular Component: chloroplast (GO:0009507);; Molecular Function: manganese ion binding (GO:0030145);; Biological Process: response to cadmium ion (GO:0046686);;	K01255|0|bdi:100840631|K01255 leucyl aminopeptidase [EC:3.4.11.1] | (RefSeq) leucine aminopeptidase 2, chloroplastic-like	Glutathione metabolism (ko00480)	Leucine aminopeptidase 2, chloroplastic (Precursor) OS=Oryza sativa subsp. japonica (Rice) PE=2 SV=1
TraesCS3D01G153700	3.0077	0.112103	9.96635e-15	4.68432	up	Molecular Function: serine-type endopeptidase activity (GO:0004252);; Molecular Function: identical protein binding (GO:0042802);; Biological Process: negative regulation of catalytic activity (GO:0043086);;	--	--	--
TraesCS2A01G099900	9.44524	1.01389	3.81917e-90	3.19507	up	--	K14514|0|osa:4344331|K14514 ethylene-insensitive protein 3 | (RefSeq) OJ1200_C08.104, OsEIL2; ETHYLENE INSENSITIVE 3-like 1 protein	Plant hormone signal transduction (ko04075)	ETHYLENE INSENSITIVE 3-like 1 protein GN=EIL1 OS=Arabidopsis thaliana (Mouse-ear cress) PE=1 SV=1
TraesCS6B01G396900	3.9036	0.0664317	9.52501e-116	5.78017	up	--	--	--	--
TraesCS7A01G125300	13.9799	0	8.66148e-140	Inf	up	Cellular Component: cytoplasmic vesicle (GO:0016023);;	--	--	Dirigent protein 5 (Precursor) GN=DIR5 OS=Arabidopsis thaliana (Mouse-ear cress) PE=2 SV=1
TraesCS3A01G090300	3.16715	0.0613457	2.70374e-38	5.28023	up	--	--	--	MADS-box transcription factor 29 OS=Oryza sativa subsp. japonica (Rice) PE=2 SV=1
TraesCS5D01G230300	0.109946	1.20671	5.23544e-28	-3.38535	down	Cellular Component: plasma membrane (GO:0005886);; Molecular Function: zinc ion binding (GO:0008270);; Cellular Component: chloroplast (GO:0009507);; Biological Process: plant-type secondary cell wall biogenesis (GO:0009834);; Biological Process: xylem development (GO:0010089);; Biological Process: vegetative to reproductive phase transition of meristem (GO:0010228);; Biological Process: rhamnoga…	K10999|0|bdi:100843814|K10999 cellulose synthase A [EC:2.4.1.12] | (RefSeq) cellulose synthase A catalytic subunit 9 [UDP-forming]	--	Cellulose synthase A catalytic subunit 9 [UDP-forming] OS=Oryza sativa subsp. japonica (Rice) PE=2 SV=1
TraesCS5A01G338400	4.85958	0	5.01299e-112	Inf	up	Molecular Function: hydrolase activity, hydrolyzing O-glycosyl compounds (GO:0004553);; Biological Process: carbohydrate metabolic process (GO:0005975);; Cellular Component: cytoplasmic vesicle (GO:0016023);;	--	--	Glucan endo-1,3-beta-glucosidase 13 (Precursor) GN=At5g56590 OS=Arabidopsis thaliana (Mouse-ear cress) PE=1 SV=1
TraesCS7D01G105600	0.432082	0.0116757	3.86674e-20	4.92958	up	Biological Process: defense response (GO:0006952);; Molecular Function: ADP binding (GO:0043531);;	--	--	Putative disease resistance protein At1g58400 GN=At1g58400 OS=Arabidopsis thaliana (Mouse-ear cress) PE=3 SV=1
TraesCS5B01G436300	5.70028	0.296751	1.4259e-67	4.22347	up	Biological Process: metabolic process (GO:0008152);; Molecular Function: abscisic acid glucosyltransferase activity (GO:0010294);; Cellular Component: cytoplasmic vesicle (GO:0016023);; Biological Process: secretion by cell (GO:0032940);; Biological Process: response to other organism (GO:0051707);; Molecular Function: quercetin 3-O-glucosyltransferase activity (GO:0080043);; Molecular Function: …	--	--	Scopoletin glucosyltransferase GN=TOGT1 OS=Nicotiana tabacum (Common tobacco) PE=1 SV=1
TraesCS3D01G347400	1.32357	0.0637383	2.10717e-14	4.13871	up	--	--	--	--
TraesCS5B01G451700	1.97736	0.0279993	4.18516e-40	6.08354	up	Molecular Function: protein serine/threonine kinase activity (GO:0004674);; Molecular Function: calcium ion binding (GO:0005509);; Molecular Function: ATP binding (GO:0005524);; Biological Process: protein phosphorylation (GO:0006468);; Molecular Function: polysaccharide binding (GO:0030247);;	--	--	Wall-associated receptor kinase 3 (Precursor) GN=WAK3 OS=Arabidopsis thaliana (Mouse-ear cress) PE=2 SV=2
TraesCS2B01G459100	1.36288	0.109838	1.63392e-12	3.54598	up	Cellular Component: mitochondrion (GO:0005739);; Molecular Function: alternative oxidase activity (GO:0009916);; Cellular Component: integral component of membrane (GO:0016021);; Biological Process: electron transport chain (GO:0022900);; Molecular Function: metal ion binding (GO:0046872);; Cellular Component: respiratory chain (GO:0070469);;	K17893|0|bdi:100833030|K17893 ubiquinol oxidase [EC:1.10.3.11] | (RefSeq) ubiquinol oxidase 2, mitochondrial-like	--	Ubiquinol oxidase 1a, mitochondrial (Precursor) GN=MCB17.11 OS=Arabidopsis thaliana (Mouse-ear cress) PE=1 SV=2
TraesCS6B01G041200	30.6992	2.05343	7.57842e-204	3.92246	up	Molecular Function: serine-type endopeptidase activity (GO:0004252);; Cellular Component: cell wall (GO:0005618);; Biological Process: proteolysis (GO:0006508);; Cellular Component: cytoplasmic vesicle (GO:0016023);; Molecular Function: identical protein binding (GO:0042802);; Biological Process: negative regulation of catalytic activity (GO:0043086);;	--	--	Subtilisin-like protease SBT3.3 {ECO:0000303|PubMed:16193095} (Precursor) OS=Arabidopsis thaliana (Mouse-ear cress) PE=2 SV=1
TraesCS2A01G196400	2.18106	0.152848	6.03017e-24	3.78727	up	Cellular Component: cytoplasm (GO:0005737);; Biological Process: L-phenylalanine catabolic process (GO:0006559);; Biological Process: cinnamic acid biosynthetic process (GO:0009800);; Molecular Function: phenylalanine ammonia-lyase activity (GO:0045548);;	K10775|0|bdi:100845653|K10775 phenylalanine ammonia-lyase [EC:4.3.1.24] | (RefSeq) phenylalanine ammonia-lyase	Phenylalanine metabolism (ko00360);; Phenylpropanoid biosynthesis (ko00940)	Phenylalanine ammonia-lyase GN=PAL OS=Triticum aestivum (Wheat) PE=3 SV=1
TraesCS4A01G173100	0.0315393	4.35437	1.70952e-22	-6.88925	down	Molecular Function: hydrolase activity, hydrolyzing O-glycosyl compounds (GO:0004553);; Biological Process: carbohydrate metabolic process (GO:0005975);; Cellular Component: cytoplasmic vesicle (GO:0016023);;	--	--	Probable beta-D-xylosidase 2 (Precursor) GN=BXL2 OS=Arabidopsis thaliana (Mouse-ear cress) PE=2 SV=1
TraesCS7A01G427100	2.75167	0.056145	1.51315e-37	5.38411	up	Molecular Function: hydrolase activity, hydrolyzing O-glycosyl compounds (GO:0004553);; Cellular Component: cell wall (GO:0005618);; Biological Process: cellular glucan metabolic process (GO:0006073);; Cellular Component: cytoplasmic vesicle (GO:0016023);; Molecular Function: xyloglucan:xyloglucosyl transferase activity (GO:0016762);; Cellular Component: apoplast (GO:0048046);;	--	--	Probable xyloglucan endotransglucosylase/hydrolase protein 23 (Precursor) GN=F14M19.90 OS=Arabidopsis thaliana (Mouse-ear cress) PE=2 SV=1
TraesCS3A01G444400	2.93028	105.774	3.80293e-119	-5.18785	down	--	--	--	--
TraesCS3B01G290200	1.12327	0.031424	2.63402e-22	4.95137	up	Molecular Function: nucleic acid binding (GO:0003676);; Molecular Function: methyltransferase activity (GO:0008168);; Molecular Function: transferase activity, transferring hexosyl groups (GO:0016758);; Biological Process: methylation (GO:0032259);;	--	--	Anthocyanidin 5,3-O-glucosyltransferase GN=RhGT1 OS=Rosa hybrid cultivar PE=2 SV=1
TraesCS2D01G583100	8.10516	0.930846	2.73755e-45	3.09193	up	Molecular Function: peroxidase activity (GO:0004601);; Cellular Component: vacuole (GO:0005773);; Biological Process: response to oxidative stress (GO:0006979);; Cellular Component: plant-type cell wall (GO:0009505);; Cellular Component: membrane (GO:0016020);; Cellular Component: cytoplasmic vesicle (GO:0016023);; Molecular Function: heme binding (GO:0020037);; Molecular Function: metal ion bind…	K00430|3.25185e-178|bdi:100840082|K00430 peroxidase [EC:1.11.1.7] | (RefSeq) cationic peroxidase SPC4-like	Phenylpropanoid biosynthesis (ko00940)	Cationic peroxidase SPC4 (Precursor) GN=Sb03g046810 OS=Sorghum bicolor (Sorghum) PE=1 SV=2
TraesCS4A01G415300	0.068786	2.33052	1.46247e-26	-5.02687	down	Cellular Component: nucleus (GO:0005634);; Biological Process: lateral root formation (GO:0010311);;	K13944|2.5141e-66|obr:102705511|K13944 LOB domain-containing protein 16 | (RefSeq) LOB domain-containing protein 16-like	--	LOB domain-containing protein 16 GN=MHK10.15 OS=Arabidopsis thaliana (Mouse-ear cress) PE=2 SV=1
TraesCS3B01G103300	4.50092	0.462317	9.4607e-22	3.21694	up	Molecular Function: protein serine/threonine kinase activity (GO:0004674);; Molecular Function: ATP binding (GO:0005524);; Biological Process: protein phosphorylation (GO:0006468);; Molecular Function: zinc ion binding (GO:0008270);; Cellular Component: plastid (GO:0009536);;	--	--	RING-H2 finger protein ATL64 GN=ATL64 OS=Arabidopsis thaliana (Mouse-ear cress) PE=2 SV=1
TraesCS2B01G373300	5.43062	0.628658	2.71583e-64	3.08108	up	Cellular Component: mitochondrion (GO:0005739);; Cellular Component: membrane (GO:0016020);; Cellular Component: cytoplasmic vesicle (GO:0016023);;	--	--	--
TraesCS1B01G423200	10.3122	0.254996	8.19289e-139	5.31206	up	Molecular Function: monooxygenase activity (GO:0004497);; Molecular Function: iron ion binding (GO:0005506);; Molecular Function: electron carrier activity (GO:0009055);; Cellular Component: cytoplasmic vesicle (GO:0016023);; Molecular Function: oxidoreductase activity, acting on paired donors, with incorporation or reduction of molecular oxygen (GO:0016705);; Molecular Function: heme binding (GO…	--	--	Cytochrome P450 71D7 GN=CYP71D7 OS=Solanum chacoense (Chaco potato) PE=3 SV=1
TraesCS2B01G205500	0.042768	1.01355	1.09525e-14	-4.41675	down	Molecular Function: zinc ion binding (GO:0008270);;	K11975|6.90724e-80|dosa:Os09t0419600-01|K11975 E3 ubiquitin-protein ligase RNF144 [EC:2.3.2.27] | (RAP-DB) Os09g0419600; Zinc finger, RING-type domain containing protein.	--	Probable E3 ubiquitin-protein ligase ARI10 GN=ARI10 OS=Arabidopsis thaliana (Mouse-ear cress) PE=2 SV=1
Triticum_aestivum_newGene_64852	0.35202	0	2.67611e-20	Inf	up	Molecular Function: ADP binding (GO:0043531);;	--	--	Probable disease resistance RPP8-like protein 2 OS=Arabidopsis thaliana OX=3702 GN=RPP8L2 PE=3 SV=1
TraesCS6A01G351100	1.94127	0	1.58022e-78	Inf	up	--	--	--	Receptor-like protein 12 (Precursor) GN=RLP12 OS=Arabidopsis thaliana (Mouse-ear cress) PE=2 SV=2
TraesCS7B01G002700	0.070942	0.64912	3.63619e-12	-3.16027	down	--	--	--	--
TraesCS6D01G296700	39.7304	4.63612	5.64372e-61	3.07038	up	Cellular Component: aleurone grain membrane (GO:0032578);;	--	--	Non-specific lipid transfer protein-like 1 (Precursor) GN=B1246D11.7 OS=Oryza sativa subsp. japonica (Rice) PE=1 SV=1
TraesCS3B01G555800	0.853852	0.018431	3.4608e-15	5.18961	up	Molecular Function: protein serine/threonine kinase activity (GO:0004674);; Molecular Function: ATP binding (GO:0005524);; Biological Process: protein phosphorylation (GO:0006468);;	--	--	Cysteine-rich receptor-like protein kinase 25 (Precursor) GN=CRK25 OS=Arabidopsis thaliana (Mouse-ear cress) PE=3 SV=1
TraesCS2B01G498000	0.0557397	0.966704	8.55469e-22	-3.95607	down	Molecular Function: DNA binding (GO:0003677);; Cellular Component: nucleus (GO:0005634);; Biological Process: regulation of transcription, DNA-templated (GO:0006355);;	--	--	B3 domain-containing protein Os11g0197600 OS=Oryza sativa subsp. japonica (Rice) PE=2 SV=1
TraesCS4D01G174400	6.71774	0.745015	4.01216e-25	3.13293	up	Molecular Function: calcium ion binding (GO:0005509);;	K13448|8.52344e-79|obr:102719467|K13448 calcium-binding protein CML | (RefSeq) probable calcium-binding protein CML27	Plant-pathogen interaction (ko04626)	Probable calcium-binding protein CML27 GN=CML27 OS=Oryza sativa subsp. japonica (Rice) PE=2 SV=1
TraesCS6A01G388600	0.250322	2.04487	3.10218e-11	-3.02827	down	Cellular Component: plastid (GO:0009536);; Cellular Component: membrane (GO:0016020);;	--	--	--
TraesCS6D01G112200	3.68862	0.122482	2.95439e-96	4.05062	up	Molecular Function: protein serine/threonine kinase activity (GO:0004674);; Molecular Function: ATP binding (GO:0005524);; Biological Process: protein phosphorylation (GO:0006468);; Cellular Component: cytoplasmic vesicle (GO:0016023);;	--	--	Putative leucine-rich repeat receptor-like protein kinase At2g19210 (Precursor) GN=At2g19210 OS=Arabidopsis thaliana (Mouse-ear cress) PE=3 SV=1
TraesCS4A01G049300	0.0831883	0.822937	6.72341e-14	-3.26586	down	--	--	--	BTB/POZ domain-containing protein At5g67385 GN=At5g67385 OS=Arabidopsis thaliana (Mouse-ear cress) PE=1 SV=2
TraesCS7D01G265300	1.16506	0.036919	5.94466e-24	4.7658	up	--	--	--	UPF0481 protein At3g47200 GN=At3g47200 OS=Arabidopsis thaliana (Mouse-ear cress) PE=2 SV=1
TraesCS1D01G086300	0.195434	4.06394	4.15259e-24	-4.29242	down	--	--	--	--
TraesCS7D01G368500	1.23039	0	1.093e-23	Inf	up	Cellular Component: mitochondrion (GO:0005739);; Cellular Component: vacuole (GO:0005773);; Cellular Component: plasma membrane (GO:0005886);; Biological Process: response to oxidative stress (GO:0006979);; Molecular Function: UDP-N-acetylmuramate dehydrogenase activity (GO:0008762);; Cellular Component: plant-type cell wall (GO:0009505);; Biological Process: embryo development ending in seed dor…	--	--	Tetrahydrocannabinolic acid synthase (Precursor) OS=Cannabis sativa (Hemp) PE=1 SV=1
TraesCS7B01G259700	24.5888	0	7.88677e-165	Inf	up	--	--	--	--
TraesCS1D01G429800	0.868777	0.079234	3.84961e-12	3.40645	up	Molecular Function: transcription factor activity, sequence-specific DNA binding (GO:0003700);; Biological Process: regulation of transcription, DNA-templated (GO:0006355);; Molecular Function: sequence-specific DNA binding (GO:0043565);;	--	--	Probable WRKY transcription factor 71 GN=WRKY71 OS=Arabidopsis thaliana (Mouse-ear cress) PE=2 SV=1
TraesCS5A01G073200	0.088017	0.853671	2.90073e-10	-3.18049	down	--	--	--	F-box protein At2g40910 GN=At2g40910 OS=Arabidopsis thaliana (Mouse-ear cress) PE=2 SV=1
TraesCS7A01G541100	0.500515	0.0475347	3.23926e-17	3.26959	up	Molecular Function: nucleotide binding (GO:0000166);; Molecular Function: protein kinase activity (GO:0004672);;	K04733|4.06448e-103|sbi:SORBI_05g005185|K04733 interleukin-1 receptor-associated kinase 4 [EC:2.7.11.1] | (RefSeq) SORBIDRAFT_05g005185, Sb05g005185; hypothetical protein	--	Coatomer subunit beta&apos;-2 GN=OJ1006_A02.24 OS=Oryza sativa subsp. japonica (Rice) PE=2 SV=1
TraesCS1A01G166100	12.6467	0.16002	6.62998e-102	6.16151	up	--	--	--	Basic secretory protease {ECO:0000303|PubMed:22773449} (Fragments) OS=Boswellia serrata (Indian frankincense) PE=1 SV=1
TraesCS1D01G270100	0.253999	8.62431	1.88621e-63	-5.20078	down	Cellular Component: cytoplasmic vesicle (GO:0016023);;	--	--	Gibberellin-regulated protein 2 (Precursor) GN=GASA2 OS=Arabidopsis thaliana (Mouse-ear cress) PE=2 SV=1
TraesCS6B01G114200	0.712766	0.0736553	4.14434e-17	3.21218	up	Molecular Function: nucleotide binding (GO:0000166);;	--	--	Disease resistance RPP8-like protein 3 GN=RPP8L3 OS=Arabidopsis thaliana (Mouse-ear cress) PE=2 SV=1
TraesCS7B01G349000	4.80109	0.16439	5.66793e-73	4.65546	up	Molecular Function: monooxygenase activity (GO:0004497);; Molecular Function: iron ion binding (GO:0005506);; Cellular Component: endoplasmic reticulum (GO:0005783);; Molecular Function: electron carrier activity (GO:0009055);; Biological Process: response to light stimulus (GO:0009416);; Biological Process: unidimensional cell growth (GO:0009826);; Cellular Component: cytoplasmic vesicle (GO:001…	--	--	Cytochrome P450 72A15 GN=CYP72A15 OS=Arabidopsis thaliana (Mouse-ear cress) PE=2 SV=1
TraesCS7D01G080400	1.23431	0.031127	4.5671e-27	4.98185	up	Molecular Function: monooxygenase activity (GO:0004497);; Molecular Function: iron ion binding (GO:0005506);; Molecular Function: electron carrier activity (GO:0009055);; Molecular Function: oxidoreductase activity, acting on paired donors, with incorporation or reduction of molecular oxygen (GO:0016705);; Molecular Function: heme binding (GO:0020037);; Biological Process: oxidation-reduction pro…	--	--	4-hydroxyphenylacetaldehyde oxime monooxygenase GN=CYP71E1 OS=Sorghum bicolor (Sorghum) PE=2 SV=1
TraesCS6A01G412600	1.31648	0.114864	3.52754e-19	3.1389	up	Cellular Component: membrane (GO:0016020);;	--	--	Ankyrin repeat-containing protein At2g01680 GN=At2g01680 OS=Arabidopsis thaliana (Mouse-ear cress) PE=2 SV=1
TraesCS7B01G284700	1.35247	0.152902	1.46185e-09	3.08919	up	Cellular Component: membrane (GO:0016020);; Cellular Component: cytoplasmic vesicle (GO:0016023);;	--	--	--
TraesCS5D01G107900	0.0593423	0.929846	3.94652e-14	-3.8952	down	Cellular Component: plasma membrane (GO:0005886);; Cellular Component: secondary cell wall (GO:0009531);; Biological Process: lignin metabolic process (GO:0009808);; Biological Process: cell wall modification involved in abscission (GO:0009830);; Biological Process: plant-type secondary cell wall biogenesis (GO:0009834);; Biological Process: cellulose microfibril organization (GO:0010215);; Cellu…	--	--	COBRA-like protein 5 (Precursor) OS=Oryza sativa subsp. japonica (Rice) PE=2 SV=1
TraesCS6A01G000400	0.794707	7.77601	3.45019e-58	-3.3065	down	Cellular Component: peroxisome (GO:0005777);; Biological Process: rRNA processing (GO:0006364);; Molecular Function: poly(U) RNA binding (GO:0008266);; Molecular Function: glycerate dehydrogenase activity (GO:0008465);; Cellular Component: chloroplast (GO:0009507);; Biological Process: response to blue light (GO:0009637);; Biological Process: plastid organization (GO:0009657);; Biological Process…	K15893|0|bdi:100838606|K15893 hydroxypyruvate reductase 1 | (RefSeq) glycerate dehydrogenase	Glycine, serine and threonine metabolism (ko00260);; Glyoxylate and dicarboxylate metabolism (ko00630);; Carbon metabolism (ko01200)	Glycerate dehydrogenase HPR, peroxisomal GN=HPR OS=Arabidopsis thaliana (Mouse-ear cress) PE=1 SV=1
TraesCS5A01G257100	0.0121403	1.2994	5.51768e-23	-6.43436	down	Cellular Component: cytoplasm (GO:0005737);; Biological Process: metabolic process (GO:0008152);; Molecular Function: UDP-glucosyltransferase activity (GO:0035251);;	K13030|0|bdi:100843904|K13030 cyanohydrin beta-glucosyltransferase [EC:2.4.1.85] | (RefSeq) cyanohydrin beta-glucosyltransferase-like	Cyanoamino acid metabolism (ko00460)	Cyanohydrin beta-glucosyltransferase GN=UGT85B1 OS=Sorghum bicolor (Sorghum) PE=1 SV=1
TraesCS3B01G310000	8.1463	0.169924	1.02402e-202	5.53799	up	Molecular Function: protein serine/threonine kinase activity (GO:0004674);; Molecular Function: ATP binding (GO:0005524);; Biological Process: protein phosphorylation (GO:0006468);; Cellular Component: integral component of membrane (GO:0016021);; Cellular Component: cytoplasmic vesicle (GO:0016023);;	--	--	Receptor protein kinase CLAVATA1 (Precursor) GN=CLV1 OS=Arabidopsis thaliana (Mouse-ear cress) PE=1 SV=3
TraesCS2A01G175900	1.26361	0.153309	6.7723e-12	3.00092	up	Cellular Component: plastid (GO:0009536);;	--	--	Putative methylesterase 11, chloroplastic (Precursor) GN=At1gXXXXX OS=Arabidopsis thaliana (Mouse-ear cress) PE=2 SV=1
TraesCS3A01G329800	0.471937	6.94983	4.44365e-26	-3.86767	down	Cellular Component: cytoplasmic vesicle (GO:0016023);;	--	--	--
TraesCS7A01G485400	0.194761	13.5219	8.74114e-88	-6.0119	down	--	--	--	--
Triticum_aestivum_newGene_34708	2.34613	0.272717	7.74818e-17	3.04914	up	--	--	--	--
Triticum_aestivum_newGene_1910	6.14412	0	2.08038e-63	Inf	up	--	--	--	F-box protein FBW2 OS=Arabidopsis thaliana OX=3702 GN=FBW2 PE=1 SV=1
TraesCS7D01G369400	12.5693	0.32508	9.36376e-116	5.14989	up	Molecular Function: peroxidase activity (GO:0004601);; Biological Process: response to oxidative stress (GO:0006979);; Cellular Component: cytoplasmic vesicle (GO:0016023);; Molecular Function: heme binding (GO:0020037);; Molecular Function: metal ion binding (GO:0046872);; Biological Process: oxidation-reduction process (GO:0055114);;	K00430|0|obr:102708069|K00430 peroxidase [EC:1.11.1.7] | (RefSeq) peroxidase P7-like	Phenylpropanoid biosynthesis (ko00940)	Peroxidase 52 (Precursor) GN=K18I23.14 OS=Arabidopsis thaliana (Mouse-ear cress) PE=2 SV=1
TraesCS3D01G272400	44.3824	0.689264	1.18655090956601e-313	5.97258	up	Biological Process: lipid metabolic process (GO:0006629);; Cellular Component: cytoplasmic vesicle (GO:0016023);; Molecular Function: hydrolase activity, acting on ester bonds (GO:0016788);;	--	--	GDSL esterase/lipase At5g45670 (Precursor) GN=At5g45670 OS=Arabidopsis thaliana (Mouse-ear cress) PE=2 SV=1
TraesCS5B01G236500	0.0956767	1.35095	2.67528e-16	-3.61168	down	Molecular Function: iron ion binding (GO:0005506);; Molecular Function: electron carrier activity (GO:0009055);; Molecular Function: (+)-abscisic acid 8'-hydroxylase activity (GO:0010295);; Cellular Component: integral component of membrane (GO:0016021);; Cellular Component: cytoplasmic vesicle (GO:0016023);; Molecular Function: heme binding (GO:0020037);; Biological Process: abscisic acid catabo…	K09843|0|osa:4347261|K09843 (+)-abscisic acid 8'-hydroxylase [EC:1.14.13.93] | (RefSeq) ABA8OX3, CYP707A7, OsABA8ox3, OsJ_028469; abscisic acid 8'-hydroxylase 3	Carotenoid biosynthesis (ko00906)	Abscisic acid 8&apos;-hydroxylase 3 OS=Oryza sativa subsp. japonica (Rice) PE=2 SV=1
TraesCS1B01G182000	3.792	0.00188667	2.44885e-76	10.3229	up	Molecular Function: hydrolase activity, hydrolyzing O-glycosyl compounds (GO:0004553);; Biological Process: carbohydrate metabolic process (GO:0005975);; Cellular Component: plant-type cell wall (GO:0009505);; Cellular Component: cytoplasmic vesicle (GO:0016023);; Cellular Component: apoplast (GO:0048046);;	K07407|0|bdi:100831151|K07407 alpha-galactosidase [EC:3.2.1.22] | (RefSeq) alpha-galactosidase	Galactose metabolism (ko00052);; Glycerolipid metabolism (ko00561);; Sphingolipid metabolism (ko00600);; Glycosphingolipid biosynthesis - globo series (ko00603)	Alpha-galactosidase (Precursor) OS=Coffea arabica (Arabian coffee) PE=1 SV=1
TraesCS4D01G109000	1.88768	0.139272	1.89972e-19	3.66325	up	Molecular Function: protein serine/threonine kinase activity (GO:0004674);; Molecular Function: ATP binding (GO:0005524);; Biological Process: protein phosphorylation (GO:0006468);;	K04733|1.5352e-172|bdi:100841679|K04733 interleukin-1 receptor-associated kinase 4 [EC:2.7.11.1] | (RefSeq) proline-rich receptor-like protein kinase PERK1	--	Phytosulfokine receptor 1 (Precursor) GN=PSKR OS=Daucus carota (Wild carrot) PE=1 SV=1
Triticum_aestivum_newGene_110613	2.14231	0.0625487	9.59964e-50	5.00181	up	Molecular Function: ADP binding (GO:0043531);;	--	--	--
TraesCS3B01G574600	2.5817	0.038132	1.13669e-43	5.87676	up	Molecular Function: catalytic activity (GO:0003824);; Biological Process: response to wounding (GO:0009611);; Biological Process: xylem and phloem pattern formation (GO:0010051);; Biological Process: cellular metabolic process (GO:0044237);; Molecular Function: coenzyme binding (GO:0050662);;	--	--	3-oxo-Delta(4,5)-steroid 5-beta-reductase OS=Digitalis lanata (Grecian foxglove) PE=1 SV=1
TraesCS3B01G459300	2.19988	0.125625	3.23925e-25	3.55649	up	Molecular Function: protein serine/threonine kinase activity (GO:0004674);; Molecular Function: ATP binding (GO:0005524);; Cellular Component: mitochondrion (GO:0005739);; Biological Process: protein phosphorylation (GO:0006468);; Cellular Component: cytoplasmic vesicle (GO:0016023);;	--	--	Probable LRR receptor-like serine/threonine-protein kinase At1g56130 (Precursor) GN=At1g56130 OS=Arabidopsis thaliana (Mouse-ear cress) PE=2 SV=2
TraesCS4A01G201800	0.995701	0.00678533	5.36844e-35	6.8515	up	Molecular Function: protein serine/threonine kinase activity (GO:0004674);; Molecular Function: ATP binding (GO:0005524);; Biological Process: protein phosphorylation (GO:0006468);; Cellular Component: cytoplasmic vesicle (GO:0016023);; Molecular Function: carbohydrate binding (GO:0030246);;	--	--	L-type lectin-domain containing receptor kinase IX.1 (Precursor) GN=LECRK91 OS=Arabidopsis thaliana (Mouse-ear cress) PE=2 SV=1
TraesCS3A01G081300	0.257095	4.40638	2.52114e-28	-4.05679	down	Biological Process: single-organism process (GO:0044699);;	--	--	Light-regulated protein (Precursor) OS=Oryza sativa subsp. japonica (Rice) PE=2 SV=1
TraesCS3D01G391600	0.0264693	0.63196	1.06836e-12	-4.34539	down	Biological Process: polysaccharide catabolic process (GO:0000272);; Molecular Function: protein serine/threonine kinase activity (GO:0004674);; Molecular Function: protein tyrosine kinase activity (GO:0004713);; Molecular Function: ATP binding (GO:0005524);; Cellular Component: plasma membrane (GO:0005886);; Biological Process: starch metabolic process (GO:0005982);; Biological Process: acetyl-Co…	--	--	Probable inactive receptor kinase At2g26730 (Precursor) GN=At2g26730 OS=Arabidopsis thaliana (Mouse-ear cress) PE=1 SV=1
TraesCS2D01G219800	0.884956	0.021083	7.90184e-26	5.33801	up	Molecular Function: transmembrane receptor protein serine/threonine kinase activity (GO:0004675);; Molecular Function: ATP binding (GO:0005524);; Cellular Component: mitochondrion (GO:0005739);; Cellular Component: plasma membrane (GO:0005886);; Biological Process: protein phosphorylation (GO:0006468);; Biological Process: transmembrane receptor protein serine/threonine kinase signaling pathway (…	--	--	L-type lectin-domain containing receptor kinase IV.2 (Precursor) GN=F5K20.110 OS=Arabidopsis thaliana (Mouse-ear cress) PE=2 SV=1
Triticum_aestivum_newGene_39555	3.6418	0.0296307	3.78431e-61	6.63026	up	Molecular Function: 6-phosphofructokinase activity (GO:0003872);; Molecular Function: ATP binding (GO:0005524);; Biological Process: fructose 6-phosphate metabolic process (GO:0006002);; Cellular Component: plastid (GO:0009536);; Biological Process: carbohydrate phosphorylation (GO:0046835);; Molecular Function: diphosphate-fructose-6-phosphate 1-phosphotransferase activity (GO:0047334);; Biologi…	K00895|7.37617e-21|bdi:100846583|K00895 diphosphate-dependent phosphofructokinase [EC:2.7.1.90] | (RefSeq) pyrophosphate--fructose 6-phosphate 1-phosphotransferase subunit beta 1	Glycolysis / Gluconeogenesis (ko00010);; Pentose phosphate pathway (ko00030);; Fructose and mannose metabolism (ko00051)	Pyrophosphate--fructose 6-phosphate 1-phosphotransferase subunit beta 1 OS=Arabidopsis thaliana OX=3702 GN=PFP-BETA1 PE=1 SV=1
TraesCS3B01G596300	0.513287	0.015705	5.03542e-23	4.31731	up	Molecular Function: binding (GO:0005488);; Molecular Function: transferase activity, transferring phosphorus-containing groups (GO:0016772);;	--	--	Wall-associated receptor kinase 3 (Precursor) GN=WAK3 OS=Arabidopsis thaliana (Mouse-ear cress) PE=2 SV=2
Triticum_aestivum_newGene_155216	2.11551	0.00796467	1.33034e-37	7.45179	up	--	--	--	--
TraesCS1D01G433600	0.882189	0.0629887	3.22852e-14	3.62737	up	Cellular Component: cell wall (GO:0005618);; Biological Process: response to oxidative stress (GO:0006979);; Molecular Function: UDP-N-acetylmuramate dehydrogenase activity (GO:0008762);; Biological Process: embryo development ending in seed dormancy (GO:0009793);; Biological Process: polar nucleus fusion (GO:0010197);; Cellular Component: cytoplasmic vesicle (GO:0016023);; Molecular Function: fl…	--	--	Cannabidiolic acid synthase (Precursor) GN=CBDAS OS=Cannabis sativa (Hemp) PE=1 SV=1
TraesCS5A01G335000	0.584083	0.008669	2.17376e-29	5.88104	up	Cellular Component: mitochondrion (GO:0005739);; Molecular Function: kinase activity (GO:0016301);;	--	--	Probable leucine-rich repeat receptor-like protein kinase At1g35710 (Precursor) GN=At1g35710 OS=Arabidopsis thaliana (Mouse-ear cress) PE=2 SV=1
TraesCS6D01G302300	80.1581	0.953128	0	6.38075	up	Cellular Component: mitochondrion (GO:0005739);; Molecular Function: FMN binding (GO:0010181);; Molecular Function: oxidoreductase activity (GO:0016491);; Biological Process: oxylipin biosynthetic process (GO:0031408);; Biological Process: oxidation-reduction process (GO:0055114);;	K05894|0|bdi:100828447|K05894 12-oxophytodienoic acid reductase [EC:1.3.1.42] | (RefSeq) putative 12-oxophytodienoate reductase 11	alpha-Linolenic acid metabolism (ko00592)	Putative 12-oxophytodienoate reductase 11 GN=OPR11 OS=Oryza sativa subsp. japonica (Rice) PE=2 SV=1
TraesCS7B01G024400	44.4058	0	0	Inf	up	Cellular Component: cytoplasmic vesicle (GO:0016023);;	--	--	Dirigent protein 5 (Precursor) GN=DIR5 OS=Arabidopsis thaliana (Mouse-ear cress) PE=2 SV=1
TraesCS4B01G270600	2.94094	0.0180143	1.63665e-20	6.75523	up	Cellular Component: plastid (GO:0009536);;	--	--	RING-H2 finger protein ATL44 OS=Arabidopsis thaliana (Mouse-ear cress) PE=2 SV=1
TraesCS1D01G190200	4.74081	0	3.70472e-50	Inf	up	Molecular Function: transferase activity (GO:0016740);;	K00799|3.54889e-109|bdi:100842469|K00799 glutathione S-transferase [EC:2.5.1.18] | (RefSeq) probable glutathione S-transferase GSTU6	Glutathione metabolism (ko00480)	Probable glutathione S-transferase GSTU6 GN=OSJNBb0038A07.2 OS=Oryza sativa subsp. japonica (Rice) PE=2 SV=2
TraesCS7D01G212000	2.52239	0.290591	3.31714e-26	3.06308	up	Cellular Component: mitochondrion (GO:0005739);; Biological Process: metabolic process (GO:0008152);; Molecular Function: transferase activity, transferring hexosyl groups (GO:0016758);;	--	--	UDP-glycosyltransferase 90A2 GN=UGT90A2 OS=Arabidopsis thaliana (Mouse-ear cress) PE=2 SV=1
TraesCS3D01G257900	5.19005	0.146328	7.66944e-61	4.96403	up	Molecular Function: ATP binding (GO:0005524);; Biological Process: obsolete ATP catabolic process (GO:0006200);; Cellular Component: integral component of membrane (GO:0016021);; Molecular Function: ATPase activity, coupled to transmembrane movement of substances (GO:0042626);; Biological Process: transmembrane transport (GO:0055085);;	K05658|0|bdi:100829297|K05658 ATP-binding cassette, subfamily B (MDR/TAP), member 1 [EC:3.6.3.44] | (RefSeq) ABC transporter B family member 4-like	ABC transporters (ko02010)	ABC transporter B family member 4 GN=F14M4.17 OS=Arabidopsis thaliana (Mouse-ear cress) PE=1 SV=1
TraesCS4B01G063100	0.116648	0.95585	5.64459e-21	-3.00884	down	Molecular Function: transcription factor activity, sequence-specific DNA binding (GO:0003700);; Molecular Function: catalytic activity (GO:0003824);; Cellular Component: nucleus (GO:0005634);; Biological Process: regulation of transcription, DNA-templated (GO:0006355);; Cellular Component: plastid (GO:0009536);; Molecular Function: sequence-specific DNA binding (GO:0043565);;	--	--	BEL1-like homeodomain protein 4 GN=F27L4.6 OS=Arabidopsis thaliana (Mouse-ear cress) PE=1 SV=2
TraesCS3D01G531600	2.81733	33.4975	2.94781e-143	-3.56996	down	Molecular Function: copper ion binding (GO:0005507);; Molecular Function: zinc ion binding (GO:0008270);; Molecular Function: nutrient reservoir activity (GO:0045735);;	--	--	11S globulin seed storage protein 2 basic chain (Precursor) OS=Sesamum indicum (Oriental sesame) PE=2 SV=1
TraesCS2A01G469900	3.19887	0.219396	2.24352e-61	3.82233	up	Cellular Component: plastid (GO:0009536);; Biological Process: cellular metabolic process (GO:0044237);; Molecular Function: metal ion binding (GO:0046872);;	--	--	--
TraesCS1B01G324000	1.51197	0.078457	1.16451e-44	5.21962	up	Molecular Function: calcium-transporting ATPase activity (GO:0005388);; Molecular Function: calmodulin binding (GO:0005516);; Molecular Function: ATP binding (GO:0005524);; Cellular Component: plasma membrane (GO:0005886);; Cellular Component: chloroplast (GO:0009507);; Biological Process: response to nematode (GO:0009624);; Biological Process: response to salt stress (GO:0009651);; Cellular Comp…	K01537|0|bdi:100833572|K01537 Ca2+-transporting ATPase [EC:3.6.3.8] | (RefSeq) probable calcium-transporting ATPase 6, plasma membrane-type	--	Probable calcium-transporting ATPase 6, plasma membrane-type GN=OJ1579_G03.12 OS=Oryza sativa subsp. japonica (Rice) PE=3 SV=1
TraesCS1B01G277100	1.65754	0.050052	1.62105e-13	4.89176	up	Molecular Function: triglyceride lipase activity (GO:0004806);; Cellular Component: cytoplasm (GO:0005737);; Molecular Function: phosphatidylcholine 1-acylhydrolase activity (GO:0008970);; Biological Process: lipid catabolic process (GO:0016042);;	--	--	Phospholipase A1-II 7 OS=Oryza sativa subsp. japonica (Rice) PE=3 SV=1
TraesCS6D01G128900	15.1181	1.61938	6.64844e-68	3.13139	up	Molecular Function: thiosulfate sulfurtransferase activity (GO:0004792);; Cellular Component: plastid (GO:0009536);;	K01011|0|bdi:100827678|K01011 thiosulfate/3-mercaptopyruvate sulfurtransferase [EC:2.8.1.1 2.8.1.2] | (RefSeq) thiosulfate/3-mercaptopyruvate sulfurtransferase 1, mitochondrial-like	Cysteine and methionine metabolism (ko00270);; Sulfur metabolism (ko00920);; Sulfur relay system (ko04122)	Thiosulfate/3-mercaptopyruvate sulfurtransferase 1, mitochondrial (Precursor) GN=YUP8H12R.17 OS=Arabidopsis thaliana (Mouse-ear cress) PE=1 SV=1
TraesCS7D01G454000	173.911	0.0302183	0	12.2864	up	Molecular Function: chitin binding (GO:0008061);; Cellular Component: cytoplasmic vesicle (GO:0016023);;	--	--	Agglutinin isolectin 3 (Precursor; Fragment) OS=Triticum aestivum (Wheat) PE=1 SV=1
TraesCS2B01G079200	0.770067	16.4313	1.44121e-125	-4.42135	down	Molecular Function: monooxygenase activity (GO:0004497);; Cellular Component: chloroplast (GO:0009507);; Biological Process: photorespiration (GO:0009853);; Molecular Function: ribulose-bisphosphate carboxylase activity (GO:0016984);; Biological Process: reductive pentose-phosphate cycle (GO:0019253);; Biological Process: oxidation-reduction process (GO:0055114);;	K01602|3.87419e-111|bdi:100840557|K01602 ribulose-bisphosphate carboxylase small chain [EC:4.1.1.39] | (RefSeq) ribulose bisphosphate carboxylase small chain, chloroplastic	Glyoxylate and dicarboxylate metabolism (ko00630);; Carbon fixation in photosynthetic organisms (ko00710);; Carbon metabolism (ko01200)	Ribulose bisphosphate carboxylase small chain PW9, chloroplastic (Precursor) OS=Triticum aestivum (Wheat) PE=3 SV=1
TraesCS3B01G609400	1.83397	0.12478	3.22662e-29	3.76761	up	Molecular Function: monooxygenase activity (GO:0004497);; Molecular Function: iron ion binding (GO:0005506);; Cellular Component: mitochondrion (GO:0005739);; Cellular Component: endoplasmic reticulum (GO:0005783);; Molecular Function: electron carrier activity (GO:0009055);; Molecular Function: oxidoreductase activity, acting on paired donors, with incorporation or reduction of molecular oxygen …	--	--	Cytochrome P450 72A15 GN=CYP72A15 OS=Arabidopsis thaliana (Mouse-ear cress) PE=2 SV=1
TraesCS1A01G323000	2.1419	0.168871	2.66227e-33	3.59661	up	--	--	--	--
TraesCS4A01G044000	11.3465	0.754871	4.70357e-84	3.87335	up	Cellular Component: plasma membrane (GO:0005886);; Cellular Component: integral component of membrane (GO:0016021);;	--	--	Cytochrome b561 and DOMON domain-containing protein At4g12980 (Precursor) GN=At4g12980 OS=Arabidopsis thaliana (Mouse-ear cress) PE=2 SV=1
TraesCS2B01G535500	26.8886	2.54272	1.19101e-104	3.37482	up	Molecular Function: single-stranded DNA endodeoxyribonuclease activity (GO:0000014);; Molecular Function: nucleic acid binding (GO:0003676);; Biological Process: DNA catabolic process (GO:0006308);; Cellular Component: cytoplasmic vesicle (GO:0016023);; Molecular Function: T/G mismatch-specific endonuclease activity (GO:0043765);;	--	--	Endonuclease 4 (Precursor) GN=ENDO4 OS=Arabidopsis thaliana (Mouse-ear cress) PE=3 SV=1
TraesCS4D01G013600	0.77405	9.78606	2.27667e-83	-3.67306	down	Molecular Function: hydrolase activity, hydrolyzing O-glycosyl compounds (GO:0004553);; Biological Process: carbohydrate metabolic process (GO:0005975);; Cellular Component: cytoplasmic vesicle (GO:0016023);; Cellular Component: anchored component of plasma membrane (GO:0046658);;	--	--	Glucan endo-1,3-beta-glucosidase 8 (Precursor) GN=At1g64760 OS=Arabidopsis thaliana (Mouse-ear cress) PE=1 SV=2
TraesCS5A01G531300	0.0111007	1.10076	2.20743e-27	-6.64108	down	Molecular Function: fatty-acyl-CoA reductase (alcohol-forming) activity (GO:0080019);;	K13356|0|bdi:100827426|K13356 alcohol-forming fatty acyl-CoA reductase [EC:1.2.1.84] | (RefSeq) probable fatty acyl-CoA reductase 4	Cutin, suberine and wax biosynthesis (ko00073);; Peroxisome (ko04146)	Fatty acyl-CoA reductase 1 GN=FAR1 OS=Arabidopsis thaliana (Mouse-ear cress) PE=2 SV=1
TraesCS1D01G433200	0.433577	0.0111107	5.27394e-15	4.85277	up	Cellular Component: mitochondrion (GO:0005739);; Cellular Component: plasma membrane (GO:0005886);; Biological Process: cellular ion homeostasis (GO:0006873);; Cellular Component: integral component of membrane (GO:0016021);; Biological Process: transmembrane transport (GO:0055085);;	--	--	S-type anion channel SLAH2 GN=SLAH2 OS=Arabidopsis thaliana (Mouse-ear cress) PE=2 SV=1
TraesCS6A01G363400	1.54807	0	2.14301e-55	Inf	up	Cellular Component: membrane (GO:0016020);;	--	--	--
TraesCS5B01G403600	0.280984	4.73201	1.81566e-27	-4.00979	down	Biological Process: cell proliferation (GO:0008283);; Cellular Component: cytoplasmic vesicle (GO:0016023);;	--	--	Snakin-1 (Precursor) GN=SN1 OS=Solanum tuberosum (Potato) PE=1 SV=1
Triticum_aestivum_newGene_120977	0.196203	1.97977	1.43277e-11	-3.24509	down	--	--	--	--
TraesCS5D01G087900	6.39137	0.654839	1.47858e-51	3.24773	up	Molecular Function: ATP binding (GO:0005524);; Molecular Function: nucleoside-triphosphatase activity (GO:0017111);; Biological Process: cell division (GO:0051301);;	--	--	26S protease regulatory subunit 6A homolog B GN=F7G19.2 OS=Arabidopsis thaliana (Mouse-ear cress) PE=1 SV=3
TraesCS7D01G500200	0.142098	1.8718	8.40248e-44	-3.70709	down	Molecular Function: ATP binding (GO:0005524);; Cellular Component: nucleus (GO:0005634);; Cellular Component: vacuole (GO:0005773);; Cellular Component: plasma membrane (GO:0005886);; Biological Process: obsolete ATP catabolic process (GO:0006200);; Biological Process: ATP biosynthetic process (GO:0006754);; Biological Process: cation transport (GO:0006812);; Molecular Function: hydrogen-exportin…	K01535|0|sita:101784715|K01535 H+-transporting ATPase [EC:3.6.3.6] | (RefSeq) plasma membrane ATPase 4	Oxidative phosphorylation (ko00190)	Plasma membrane ATPase GN=OSJNBa0071I13.11 OS=Oryza sativa subsp. japonica (Rice) PE=2 SV=1
TraesCS1B01G133400	2.72333	0.295852	7.22299e-25	3.40083	up	Cellular Component: vacuole (GO:0005773);; Biological Process: glycerol metabolic process (GO:0006071);; Biological Process: lipid metabolic process (GO:0006629);; Molecular Function: glycerophosphodiester phosphodiesterase activity (GO:0008889);; Cellular Component: cytoplasmic vesicle (GO:0016023);;	K01126|0|sita:101768515|K01126 glycerophosphoryl diester phosphodiesterase [EC:3.1.4.46] | (RefSeq) glycerophosphodiester phosphodiesterase GDPD6-like	Glycerophospholipid metabolism (ko00564)	Glycerophosphodiester phosphodiesterase GDPD6 {ECO:0000305} (Precursor) OS=Arabidopsis thaliana (Mouse-ear cress) PE=2 SV=1
TraesCS6D01G191500	4.05236	0.0737657	1.38141e-90	5.67745	up	Molecular Function: transmembrane receptor protein serine/threonine kinase activity (GO:0004675);; Molecular Function: ATP binding (GO:0005524);; Cellular Component: mitochondrion (GO:0005739);; Cellular Component: plasma membrane (GO:0005886);; Biological Process: protein phosphorylation (GO:0006468);; Biological Process: transmembrane receptor protein serine/threonine kinase signaling pathway (…	--	--	L-type lectin-domain containing receptor kinase IV.2 (Precursor) GN=F5K20.110 OS=Arabidopsis thaliana (Mouse-ear cress) PE=2 SV=1
TraesCS1B01G194700	15.0777	0.556354	3.13613e-94	4.70759	up	Molecular Function: glutathione transferase activity (GO:0004364);; Biological Process: glutathione metabolic process (GO:0006749);; Cellular Component: chloroplast (GO:0009507);; Biological Process: de-etiolation (GO:0009704);; Biological Process: response to cadmium ion (GO:0046686);; Biological Process: lateral root development (GO:0048527);; Biological Process: response to growth hormone (GO:…	--	--	Probable glutathione S-transferase GSTU6 GN=OSJNBb0038A07.2 OS=Oryza sativa subsp. japonica (Rice) PE=2 SV=2
TraesCS2D01G380500	1.68184	0.186369	2.38639e-31	3.1292	up	Biological Process: MAPK cascade (GO:0000165);; Molecular Function: ATP binding (GO:0005524);; Cellular Component: plasma membrane (GO:0005886);; Biological Process: protein targeting to membrane (GO:0006612);; Biological Process: salicylic acid biosynthetic process (GO:0009697);; Biological Process: systemic acquired resistance, salicylic acid mediated signaling pathway (GO:0009862);; Biological…	K13459|0|obr:102705617|K13459 disease resistance protein RPS2 | (RefSeq) disease resistance protein RPS2-like	Plant-pathogen interaction (ko04626)	Disease resistance protein RPS2 GN=RPS2 OS=Arabidopsis thaliana (Mouse-ear cress) PE=1 SV=1
TraesCS4A01G436200	24.5655	0.0053	0	11.135	up	Biological Process: flavonoid biosynthetic process (GO:0009813);; Molecular Function: transferase activity, transferring acyl groups (GO:0016746);; Molecular Function: identical protein binding (GO:0042802);;	--	--	Bisdemethoxycurcumin synthase OS=Oryza sativa subsp. japonica (Rice) PE=1 SV=2
TraesCS3A01G124700	15.0087	0.198413	3.69602e-205	5.54173	up	Biological Process: response to UV-B (GO:0010224);; Molecular Function: glucuronosyltransferase activity (GO:0015020);; Biological Process: brassinosteroid metabolic process (GO:0016131);; Molecular Function: trans-zeatin O-beta-D-glucosyltransferase activity (GO:0050403);; Molecular Function: cis-zeatin O-beta-D-glucosyltransferase activity (GO:0050502);; Biological Process: flavonol biosyntheti…	--	--	UDP-glycosyltransferase 73D1 GN=UGT73D1 OS=Arabidopsis thaliana (Mouse-ear cress) PE=3 SV=1
TraesCS4B01G356700	1.91977	0.0258557	1.08605e-60	5.90715	up	Cellular Component: membrane (GO:0016020);; Cellular Component: cytoplasmic vesicle (GO:0016023);;	--	--	--
TraesCS3A01G142700	4.57408	0.157163	4.0767e-87	4.76997	up	Cellular Component: mitochondrion (GO:0005739);; Cellular Component: vacuole (GO:0005773);; Cellular Component: plasma membrane (GO:0005886);; Cellular Component: chloroplast (GO:0009507);; Biological Process: response to cadmium ion (GO:0046686);;	K03152|0|sita:101779618|K03152 4-methyl-5(b-hydroxyethyl)-thiazole monophosphate biosynthesis | (RefSeq) protein DJ-1 homolog A-like	--	Protein DJ-1 homolog B (Precursor) GN=DJ1B OS=Arabidopsis thaliana (Mouse-ear cress) PE=1 SV=1
TraesCS5A01G294600	1.62917	0.107318	3.96268e-43	3.89684	up	Cellular Component: ubiquitin ligase complex (GO:0000151);; Molecular Function: protein serine/threonine kinase activity (GO:0004674);; Molecular Function: ubiquitin-protein transferase activity (GO:0004842);; Molecular Function: ATP binding (GO:0005524);; Biological Process: protein phosphorylation (GO:0006468);; Biological Process: response to stress (GO:0006950);; Biological Process: protein u…	--	--	Serine/threonine-protein kinase GN=PUB33 OS=Arabidopsis thaliana (Mouse-ear cress) PE=2 SV=2
TraesCS5A01G394800	1.3309	0.012041	3.96618e-29	6.6748	up	Biological Process: metabolic process (GO:0008152);; Molecular Function: transferase activity, transferring hexosyl groups (GO:0016758);;	--	--	UDP-glycosyltransferase 83A1 GN=UGT83A1 OS=Arabidopsis thaliana (Mouse-ear cress) PE=2 SV=1
TraesCS4D01G052500	5.65193	0.474599	6.28181e-38	3.50448	up	Molecular Function: glutamate decarboxylase activity (GO:0004351);; Biological Process: glutamate metabolic process (GO:0006536);; Cellular Component: plastid (GO:0009536);; Molecular Function: pyridoxal phosphate binding (GO:0030170);;	K01580|0|bdi:100831298|K01580 glutamate decarboxylase [EC:4.1.1.15] | (RefSeq) glutamate decarboxylase 1-like	Alanine, aspartate and glutamate metabolism (ko00250);; beta-Alanine metabolism (ko00410);; Taurine and hypotaurine metabolism (ko00430);; Butanoate metabolism (ko00650)	Glutamate decarboxylase 1 OS=Arabidopsis thaliana (Mouse-ear cress) PE=1 SV=2
TraesCS6D01G256700	2.14131	0.087688	3.28125e-30	4.3557	up	Molecular Function: protein serine/threonine kinase activity (GO:0004674);; Molecular Function: ATP binding (GO:0005524);; Biological Process: protein phosphorylation (GO:0006468);;	--	--	Cysteine-rich receptor-like protein kinase 10 (Precursor) GN=F21P8.70 OS=Arabidopsis thaliana (Mouse-ear cress) PE=1 SV=3
TraesCS7D01G496000	0.200504	17.4876	7.55149e-233	-6.44036	down	Molecular Function: serine-type carboxypeptidase activity (GO:0004185);; Biological Process: proteolysis (GO:0006508);; Cellular Component: cytoplasmic vesicle (GO:0016023);;	K16297|0|bdi:100843111|K16297 serine carboxypeptidase-like clade II [EC:3.4.16.-] | (RefSeq) serine carboxypeptidase-like 34	--	Serine carboxypeptidase-like 34 (Precursor) GN=SCPL34 OS=Arabidopsis thaliana (Mouse-ear cress) PE=2 SV=2
TraesCS6A01G378800	3.65168	0.159318	3.95812e-58	4.39865	up	Molecular Function: monooxygenase activity (GO:0004497);; Molecular Function: iron ion binding (GO:0005506);; Cellular Component: mitochondrion (GO:0005739);; Cellular Component: endoplasmic reticulum (GO:0005783);; Molecular Function: electron carrier activity (GO:0009055);; Molecular Function: oxidoreductase activity, acting on paired donors, with incorporation or reduction of molecular oxygen …	--	--	Cytochrome P450 72A15 GN=CYP72A15 OS=Arabidopsis thaliana (Mouse-ear cress) PE=2 SV=1
TraesCS3A01G167000	0.0180687	1.00343	4.00359e-18	-5.52006	down	Cellular Component: plasma membrane (GO:0005886);; Biological Process: cellular ion homeostasis (GO:0006873);; Cellular Component: integral component of membrane (GO:0016021);; Biological Process: transmembrane transport (GO:0055085);;	--	--	S-type anion channel SLAH1 GN=SLAH1 OS=Arabidopsis thaliana (Mouse-ear cress) PE=2 SV=1
TraesCS5B01G461500	0.0824653	3.40784	5.9644e-28	-5.19751	down	Biological Process: proteolysis (GO:0006508);; Biological Process: lipid transport (GO:0006869);; Molecular Function: peptidase activity (GO:0008233);; Molecular Function: lipid binding (GO:0008289);; Cellular Component: cytoplasmic vesicle (GO:0016023);;	--	--	Protein YLS3 (Precursor) GN=YLS3 OS=Arabidopsis thaliana (Mouse-ear cress) PE=2 SV=1
TraesCS4B01G243500	2.22979	0.170972	1.92197e-19	3.66197	up	Molecular Function: high-affinity hydrogen:glucose symporter activity (GO:0005358);; Cellular Component: cytoplasm (GO:0005737);; Cellular Component: plasma membrane (GO:0005886);; Biological Process: response to water deprivation (GO:0009414);; Cellular Component: plasmodesma (GO:0009506);; Biological Process: response to salt stress (GO:0009651);; Biological Process: response to abscisic acid (…	--	--	Sugar transport protein 13 GN=F9D12.17 OS=Arabidopsis thaliana (Mouse-ear cress) PE=1 SV=2
TraesCS7D01G125100	0.468169	0.0297013	5.85438e-13	3.81491	up	Molecular Function: protein serine/threonine kinase activity (GO:0004674);; Molecular Function: ATP binding (GO:0005524);; Biological Process: protein phosphorylation (GO:0006468);; Cellular Component: cytoplasmic vesicle (GO:0016023);; Biological Process: recognition of pollen (GO:0048544);;	--	--	Putative receptor protein kinase ZmPK1 (Precursor) GN=PK1 OS=Zea mays (Maize) PE=2 SV=2
TraesCS5A01G379000	1.61834	0	3.19401e-10	Inf	up	Molecular Function: iron ion binding (GO:0005506);; Cellular Component: chloroplast (GO:0009507);; Biological Process: response to wounding (GO:0009611);; Biological Process: response to abscisic acid (GO:0009737);; Biological Process: response to jasmonic acid (GO:0009753);; Biological Process: defense response to bacterium, incompatible interaction (GO:0009816);; Molecular Function: linoleate 1…	K15718|0|bdi:100831787|K15718 linoleate 9S-lipoxygenase [EC:1.13.11.58] | (RefSeq) linoleate 9S-lipoxygenase 2-like	Linoleic acid metabolism (ko00591)	Linoleate 9S-lipoxygenase 2 GN=OSJNBa0057G07.15 OS=Oryza sativa subsp. japonica (Rice) PE=2 SV=2
TraesCS3D01G500800	0.798658	0.004098	9.74642e-31	7.12887	up	Molecular Function: protein serine/threonine kinase activity (GO:0004674);; Molecular Function: ATP binding (GO:0005524);; Biological Process: protein phosphorylation (GO:0006468);;	--	--	Cysteine-rich receptor-like protein kinase 25 (Precursor) GN=CRK25 OS=Arabidopsis thaliana (Mouse-ear cress) PE=3 SV=1
TraesCS2A01G176400	0.44838	3.50348	1.04772e-22	-3.02355	down	Biological Process: glycerol metabolic process (GO:0006071);; Biological Process: lipid metabolic process (GO:0006629);; Molecular Function: glycerophosphodiester phosphodiesterase activity (GO:0008889);;	K01126|0|bdi:100824856|K01126 glycerophosphoryl diester phosphodiesterase [EC:3.1.4.46] | (RefSeq) glycerophosphodiester phosphodiesterase GDPD6-like	Glycerophospholipid metabolism (ko00564)	Glycerophosphodiester phosphodiesterase GDPD6 {ECO:0000305} (Precursor) OS=Arabidopsis thaliana (Mouse-ear cress) PE=2 SV=1
TraesCS2A01G350900	8.28237	0.0713117	4.15936e-55	6.66144	up	Molecular Function: chitinase activity (GO:0004568);; Cellular Component: cell wall (GO:0005618);; Biological Process: carbohydrate metabolic process (GO:0005975);; Biological Process: chitin catabolic process (GO:0006032);; Molecular Function: chitin binding (GO:0008061);; Cellular Component: cytoplasmic vesicle (GO:0016023);; Biological Process: cell wall macromolecule catabolic process (GO:001…	K01183|8.76067e-94|obr:102713895|K01183 chitinase [EC:3.2.1.14] | (RefSeq) chitinase 5-like	Amino sugar and nucleotide sugar metabolism (ko00520)	Chitinase 5 (Precursor) OS=Oryza sativa subsp. japonica (Rice) PE=2 SV=1
TraesCS7A01G003500	0.25371	9.53095	1.96318e-170	-5.05893	down	Biological Process: phospholipid biosynthetic process (GO:0008654);; Biological Process: tricyclic triterpenoid biosynthetic process (GO:0010263);; Biological Process: tetracyclic triterpenoid biosynthetic process (GO:0010686);; Biological Process: monocarboxylic acid metabolic process (GO:0032787);; Molecular Function: marneral synthase activity (GO:0034074);; Molecular Function: arabidiol synth…	--	--	Cycloartenol Synthase GN=OSCPNX1 OS=Panax ginseng (Korean ginseng) PE=1 SV=1
TraesCS1A01G295300	6.3646	0.669248	5.12114e-54	3.1838	up	Biological Process: MAPK cascade (GO:0000165);; Biological Process: response to molecule of bacterial origin (GO:0002237);; Cellular Component: plasma membrane (GO:0005886);; Biological Process: protein targeting to membrane (GO:0006612);; Biological Process: nucleotide transport (GO:0006862);; Biological Process: ER to Golgi vesicle-mediated transport (GO:0006888);; Biological Process: membrane …	K03320|0|bdi:100828386|K03320 ammonium transporter, Amt family | (RefSeq) ammonium transporter 2 member 1	--	Ammonium transporter 2 member 1 GN=OJ1058_C01.9 OS=Oryza sativa subsp. japonica (Rice) PE=2 SV=1
TraesCS2D01G065300	3.03687	35.6682	2.9834e-97	-3.5662	down	Molecular Function: monooxygenase activity (GO:0004497);; Cellular Component: chloroplast (GO:0009507);; Biological Process: photorespiration (GO:0009853);; Molecular Function: ribulose-bisphosphate carboxylase activity (GO:0016984);; Biological Process: reductive pentose-phosphate cycle (GO:0019253);; Biological Process: oxidation-reduction process (GO:0055114);;	K01602|7.30284e-106|bdi:100829841|K01602 ribulose-bisphosphate carboxylase small chain [EC:4.1.1.39] | (RefSeq) ribulose bisphosphate carboxylase small chain PWS4.3, chloroplastic	Glyoxylate and dicarboxylate metabolism (ko00630);; Carbon fixation in photosynthetic organisms (ko00710);; Carbon metabolism (ko01200)	Ribulose bisphosphate carboxylase small chain PWS4.3, chloroplastic (Precursor) OS=Triticum aestivum (Wheat) PE=3 SV=2
TraesCS3A01G044100	6.70723	0.372175	1.26517e-50	4.10651	up	Molecular Function: nucleic acid binding (GO:0003676);; Molecular Function: endonuclease activity (GO:0004519);; Biological Process: DNA catabolic process (GO:0006308);; Cellular Component: cytoplasmic vesicle (GO:0016023);;	--	--	Endonuclease 2 (Precursor) GN=ENDO2 OS=Arabidopsis thaliana (Mouse-ear cress) PE=1 SV=1
TraesCS5D01G481000	3.76102	0.163963	1.95984e-36	4.39798	up	Cellular Component: intracellular (GO:0005622);; Molecular Function: ion binding (GO:0043167);;	--	--	Probable calcium-binding protein CML43 GN=CML43 OS=Arabidopsis thaliana (Mouse-ear cress) PE=2 SV=1
TraesCS4B01G190100	13.1489	0.521903	5.27378e-87	4.61572	up	--	--	--	Uncharacterized protein At5g01610 GN=At5g01610 OS=Arabidopsis thaliana (Mouse-ear cress) PE=1 SV=1
TraesCS3D01G348900	0	0.965437	2.02035e-23	-Inf	down	--	K01728|0|bdi:100846807|K01728 pectate lyase [EC:4.2.2.2] | (RefSeq) probable pectate lyase 4	Pentose and glucuronate interconversions (ko00040)	Putative pectate lyase 21 (Precursor) GN=At5g55720 OS=Arabidopsis thaliana (Mouse-ear cress) PE=3 SV=1
TraesCS7B01G369500	2.91023	0.114898	1.29812e-16	4.34859	up	--	--	--	--
TraesCS1A01G270100	4.5112	69.0447	2.35892e-113	-3.94736	down	Cellular Component: cytoplasmic vesicle (GO:0016023);;	--	--	Gibberellin-regulated protein 2 (Precursor) GN=GASA2 OS=Arabidopsis thaliana (Mouse-ear cress) PE=2 SV=1
TraesCS5B01G116100	8.13091	0.736243	1.02198e-82	3.43184	up	Cellular Component: integral component of membrane (GO:0016021);;	--	--	Amino acid permease 3 GN=AAP3 OS=Arabidopsis thaliana (Mouse-ear cress) PE=1 SV=2
TraesCS5D01G270600	0.557893	5.13082	9.01116e-57	-3.20013	down	Cellular Component: vacuole (GO:0005773);; Biological Process: sodium ion transport (GO:0006814);; Molecular Function: malate transmembrane transporter activity (GO:0015140);; Cellular Component: membrane (GO:0016020);; Biological Process: malate transmembrane transport (GO:0071423);;	K14445|0|bdi:100822173|K14445 solute carrier family 13 (sodium-dependent dicarboxylate transporter), member 2/3/5 | (RefSeq) tonoplast dicarboxylate transporter-like	--	Tonoplast dicarboxylate transporter GN=MNJ7.15 OS=Arabidopsis thaliana (Mouse-ear cress) PE=2 SV=2
TraesCS2D01G409600	0.130224	2.42886	2.85901e-35	-4.20337	down	Molecular Function: serine-type carboxypeptidase activity (GO:0004185);; Biological Process: proteolysis (GO:0006508);; Cellular Component: cytoplasmic vesicle (GO:0016023);;	--	--	Serine carboxypeptidase-like 18 (Precursor) GN=SCPL18 OS=Arabidopsis thaliana (Mouse-ear cress) PE=2 SV=2
TraesCS7D01G269700	2.69929	0.204278	2.16499e-41	3.66592	up	Molecular Function: catalytic activity (GO:0003824);; Biological Process: metabolic process (GO:0008152);; Molecular Function: pyridoxal phosphate binding (GO:0030170);;	--	--	--
TraesCS1D01G165700	2.09723	0.119255	1.16096e-13	3.89526	up	--	--	--	--
TraesCS4D01G089300	2.83476	0.15567	3.42578e-56	4.02299	up	Molecular Function: protein serine/threonine kinase activity (GO:0004674);; Molecular Function: structural molecule activity (GO:0005198);; Molecular Function: ATP binding (GO:0005524);; Biological Process: protein phosphorylation (GO:0006468);;	K17302|0|bdi:100845829|K17302 coatomer subunit beta' | (RefSeq) uncharacterized LOC100845829	--	Coatomer subunit beta&apos;-2 GN=OJ1006_A02.24 OS=Oryza sativa subsp. japonica (Rice) PE=2 SV=1
TraesCS1D01G090000	4.0039	0.118007	1.46705e-53	5.02803	up	Molecular Function: magnesium ion binding (GO:0000287);; Cellular Component: nucleus (GO:0005634);; Cellular Component: plasma membrane (GO:0005886);; Biological Process: sucrose biosynthetic process (GO:0005986);; Cellular Component: plastid (GO:0009536);; Biological Process: dephosphorylation (GO:0016311);; Biological Process: response to cadmium ion (GO:0046686);; Molecular Function: sucrose-p…	K07024|0|bdi:100832864|K07024 sucrose-6-phosphatase&#160; [EC:3.1.3.24] | (RefSeq) probable sucrose-phosphatase 3	--	Probable sucrose-phosphatase 3 OS=Oryza sativa subsp. japonica (Rice) PE=3 SV=1
TraesCS7A01G467800	4.5761	0.105596	2.01114e-41	5.32993	up	Biological Process: metabolic process (GO:0008152);; Molecular Function: transferase activity, transferring hexosyl groups (GO:0016758);;	K13495|0|bdi:100828778|K13495 cis-zeatin O-glucosyltransferase [EC:2.4.1.215] | (RefSeq) putative cis-zeatin O-glucosyltransferase	Zeatin biosynthesis (ko00908)	Putative cis-zeatin O-glucosyltransferase GN=SB20O07.14 OS=Sorghum bicolor (Sorghum) PE=3 SV=1
Triticum_aestivum_newGene_35878	4.75912	47.0932	4.61277e-146	-3.32965	down	--	--	--	--
TraesCS7B01G398100	0.809354	0.0796857	9.35834e-15	3.14726	up	Cellular Component: lytic vacuole (GO:0000323);; Biological Process: regulation of cell size (GO:0008361);; Biological Process: response to blue light (GO:0009637);; Biological Process: photomorphogenesis (GO:0009640);; Molecular Function: auxin:proton symporter activity (GO:0009672);; Biological Process: response to ethylene (GO:0009723);; Cellular Component: basal plasma membrane (GO:0009925);;…	K13947|0|sita:101753110|K13947 auxin efflux carrier family | (RefSeq) probable auxin efflux carrier component 2	--	Probable auxin efflux carrier component 2 GN=OSJNBa0051O02.21 OS=Oryza sativa subsp. japonica (Rice) PE=2 SV=1
TraesCS2D01G491000	3.39199	0.064448	2.30188e-61	5.56862	up	Molecular Function: monooxygenase activity (GO:0004497);; Molecular Function: iron ion binding (GO:0005506);; Molecular Function: electron carrier activity (GO:0009055);; Cellular Component: cytoplasmic vesicle (GO:0016023);; Molecular Function: oxidoreductase activity, acting on paired donors, with incorporation or reduction of molecular oxygen (GO:0016705);; Molecular Function: heme binding (GO…	--	--	Cytochrome P450 76C2 GN=F17K2.10 OS=Arabidopsis thaliana (Mouse-ear cress) PE=2 SV=1
TraesCS7A01G121600	0.888476	0	4.23911e-29	Inf	up	Molecular Function: transporter activity (GO:0005215);; Biological Process: transport (GO:0006810);; Cellular Component: membrane (GO:0016020);;	--	--	Protein NRT1/ PTR FAMILY 2.3 GN=NPF2.3 OS=Arabidopsis thaliana (Mouse-ear cress) PE=2 SV=1
TraesCS1B01G246400	10.6342	184.036	4.33611e-153	-4.13778	down	Molecular Function: serine-type endopeptidase activity (GO:0004252);; Biological Process: proteolysis (GO:0006508);; Cellular Component: cytoplasmic vesicle (GO:0016023);; Molecular Function: identical protein binding (GO:0042802);; Biological Process: negative regulation of catalytic activity (GO:0043086);;	--	--	Subtilisin-like protease (Precursor) GN=At5g67360 OS=Arabidopsis thaliana (Mouse-ear cress) PE=1 SV=1
TraesCS6D01G372000	0.35219	5.34314	4.86827e-47	-3.90316	down	Biological Process: lipid metabolic process (GO:0006629);; Cellular Component: cytoplasmic vesicle (GO:0016023);; Molecular Function: hydrolase activity, acting on ester bonds (GO:0016788);;	--	--	GDSL esterase/lipase At5g33370 (Precursor) GN=At5g33370 OS=Arabidopsis thaliana (Mouse-ear cress) PE=2 SV=1
TraesCS6B01G160500	2.46309	0.137205	1.20606e-45	4.10586	up	Molecular Function: transmembrane receptor protein serine/threonine kinase activity (GO:0004675);; Molecular Function: ATP binding (GO:0005524);; Cellular Component: mitochondrion (GO:0005739);; Cellular Component: plasma membrane (GO:0005886);; Biological Process: protein phosphorylation (GO:0006468);; Biological Process: transmembrane receptor protein serine/threonine kinase signaling pathway (…	--	--	L-type lectin-domain containing receptor kinase IV.1 (Precursor) GN=F13M22.21 OS=Arabidopsis thaliana (Mouse-ear cress) PE=2 SV=1
TraesCS6D01G021100	1.87955	0.0702317	6.38102e-32	4.61539	up	Biological Process: metabolic process (GO:0008152);; Molecular Function: trans-zeatin O-beta-D-glucosyltransferase activity (GO:0050403);; Molecular Function: cis-zeatin O-beta-D-glucosyltransferase activity (GO:0050502);;	--	--	7-deoxyloganetin glucosyltransferase GN=UGT85A24 OS=Gardenia jasminoides (Cape jasmine) PE=1 SV=1
TraesCS3B01G267700	2.23776	0	6.86935e-39	Inf	up	Molecular Function: chitinase activity (GO:0004568);; Biological Process: carbohydrate metabolic process (GO:0005975);; Biological Process: response to cold (GO:0009409);; Biological Process: response to wounding (GO:0009611);; Biological Process: response to light intensity (GO:0009642);; Biological Process: response to salt stress (GO:0009651);; Cellular Component: cytoplasmic vesicle (GO:00160…	K01183|9.80424e-146|bdi:100841943|K01183 chitinase [EC:3.2.1.14] | (RefSeq) acidic endochitinase-like	Amino sugar and nucleotide sugar metabolism (ko00520)	Acidic endochitinase (Precursor) OS=Phaseolus angularis (Azuki bean) PE=2 SV=1
TraesCS6A01G028200	0.368093	32.108	6.78567e-287	-6.44824	down	--	--	--	--
TraesCS5B01G123200	0.77937	21.6283	2.71864e-143	-4.57923	down	Biological Process: fatty acid biosynthetic process (GO:0006633);; Cellular Component: chloroplast (GO:0009507);; Molecular Function: acyl-[acyl-carrier-protein] desaturase activity (GO:0045300);; Molecular Function: transition metal ion binding (GO:0046914);; Biological Process: oxidation-reduction process (GO:0055114);;	K03921|0|bdi:100823084|K03921 acyl-[acyl-carrier-protein] desaturase [EC:1.14.19.2 1.14.19.11 1.14.19.26] | (RefSeq) stearoyl-[acyl-carrier-protein] 9-desaturase 5, chloroplastic-like	Fatty acid biosynthesis (ko00061);; Biosynthesis of unsaturated fatty acids (ko01040);; Fatty acid metabolism (ko01212)	Acyl-[acyl-carrier-protein] desaturase 5, chloroplastic (Precursor) GN=OsI_15603 OS=Oryza sativa subsp. indica (Rice) PE=3 SV=1
TraesCS2B01G475700	0.423744	5.8875	2.06373e-14	-3.7417	down	--	--	--	--
TraesCS7D01G015700	0.656098	5.77722	3.10025e-46	-3.0964	down	Cellular Component: chloroplast envelope (GO:0009941);; Cellular Component: membrane (GO:0016020);;	--	--	--
TraesCS1B01G260300	0.276594	2.46338	8.37016e-26	-3.25534	down	Molecular Function: protein serine/threonine kinase activity (GO:0004674);; Molecular Function: protein tyrosine kinase activity (GO:0004713);; Molecular Function: ATP binding (GO:0005524);; Biological Process: protein phosphorylation (GO:0006468);;	--	--	Serine/threonine-protein kinase PBS1 GN=PBS1 OS=Arabidopsis thaliana (Mouse-ear cress) PE=1 SV=1
TraesCS3A01G339800	0.220108	6.08474	1.15707e-64	-4.36568	down	Cellular Component: membrane (GO:0016020);; Cellular Component: cytoplasmic vesicle (GO:0016023);;	--	--	WAT1-related protein At1g09380 GN=At1g09380 OS=Arabidopsis thaliana (Mouse-ear cress) PE=2 SV=1
TraesCS2B01G366600	3.83609	0.422462	1.48448e-25	3.13225	up	Molecular Function: protein tyrosine kinase activity (GO:0004713);; Molecular Function: ATP binding (GO:0005524);; Biological Process: protein phosphorylation (GO:0006468);;	K13436|0|bdi:100835596|K13436 pto-interacting protein 1 [EC:2.7.11.1] | (RefSeq) PTI1-like tyrosine-protein kinase 3	Plant-pathogen interaction (ko04626)	PTI1-like tyrosine-protein kinase 1 GN=PTI11 OS=Arabidopsis thaliana (Mouse-ear cress) PE=1 SV=1
TraesCS3D01G333700	0.214793	3.01952	3.21613e-39	-3.79786	down	Molecular Function: copper ion binding (GO:0005507);; Cellular Component: cytoplasmic vesicle (GO:0016023);; Molecular Function: oxidoreductase activity (GO:0016491);; Biological Process: oxidation-reduction process (GO:0055114);;	K00423|0|bdi:100834602|K00423 L-ascorbate oxidase [EC:1.10.3.3] | (RefSeq) L-ascorbate oxidase homolog	--	L-ascorbate oxidase homolog (Precursor) GN=Bp10 OS=Brassica napus (Rape) PE=2 SV=1
TraesCS3D01G066700	1.20138	10.6866	6.22842e-42	-3.20871	down	--	--	--	--
TraesCS1D01G439300	6.66524	0.339267	1.61892e-56	4.25396	up	Molecular Function: ATP binding (GO:0005524);; Cellular Component: mitochondrion (GO:0005739);; Cellular Component: plasma membrane (GO:0005886);; Molecular Function: nucleoside-triphosphatase activity (GO:0017111);;	K08900|0|bdi:100824372|K08900 mitochondrial chaperone BCS1 | (RefSeq) AAA-ATPase At3g50940-like	--	26S protease regulatory subunit 6B homolog GN=MCK7.16 OS=Arabidopsis thaliana (Mouse-ear cress) PE=1 SV=1
Triticum_aestivum_newGene_92284	0	0.441614	3.74352e-05	-Inf	down	Cellular Component: membrane (GO:0016020);;	--	--	--
TraesCS7B01G455900	4.67894	0.292704	1.47399e-35	3.8735	up	Molecular Function: carbonate dehydratase activity (GO:0004089);; Biological Process: one-carbon metabolic process (GO:0006730);; Molecular Function: zinc ion binding (GO:0008270);; Cellular Component: cytoplasmic vesicle (GO:0016023);;	K01674|5.82159e-117|obr:102708549|K01674 carbonic anhydrase [EC:4.2.1.1] | (RefSeq) alpha carbonic anhydrase 7-like	Nitrogen metabolism (ko00910)	Alpha carbonic anhydrase 7 (Precursor) GN=ACA7 OS=Arabidopsis thaliana (Mouse-ear cress) PE=2 SV=1
TraesCS3B01G320500	1.42908	0.164661	5.74454e-13	3.05556	up	Molecular Function: glucokinase activity (GO:0004340);; Molecular Function: ATP binding (GO:0005524);; Cellular Component: nucleus (GO:0005634);; Cellular Component: mitochondrion (GO:0005739);; Cellular Component: vacuole (GO:0005773);; Cellular Component: plasma membrane (GO:0005886);; Biological Process: glycolytic process (GO:0006096);; Molecular Function: zinc ion binding (GO:0008270);; Mole…	K00844|0|bdi:100830315|K00844 hexokinase [EC:2.7.1.1] | (RefSeq) hexokinase-9-like	Glycolysis / Gluconeogenesis (ko00010);; Fructose and mannose metabolism (ko00051);; Galactose metabolism (ko00052);; Starch and sucrose metabolism (ko00500);; Amino sugar and nucleotide sugar metabolism (ko00520);; Carbon metabolism (ko01200)	Hexokinase-9 OS=Oryza sativa subsp. japonica (Rice) PE=2 SV=1
Triticum_aestivum_newGene_138798	0.117817	2.28325	5.62306e-22	-4.13259	down	--	--	--	--
TraesCS7A01G537700	0.020912	1.4218	4.33473e-07	-6.44534	down	--	--	--	--
TraesCS7A01G000100	2.38663	0.332061	1.77275e-44	4.27359	up	Molecular Function: protein serine/threonine kinase activity (GO:0004674);; Molecular Function: calcium ion binding (GO:0005509);; Molecular Function: ATP binding (GO:0005524);; Biological Process: protein phosphorylation (GO:0006468);; Cellular Component: cytoplasmic vesicle (GO:0016023);;	--	--	Wall-associated receptor kinase 3 (Precursor) GN=WAK3 OS=Arabidopsis thaliana (Mouse-ear cress) PE=2 SV=2
TraesCS3A01G048700	0.772577	0.070221	8.75464e-17	3.32807	up	Molecular Function: protein serine/threonine kinase activity (GO:0004674);; Molecular Function: ATP binding (GO:0005524);; Biological Process: protein phosphorylation (GO:0006468);; Cellular Component: cytoplasmic vesicle (GO:0016023);; Molecular Function: polysaccharide binding (GO:0030247);;	--	--	Probable serine/threonine-protein kinase At1g18390 (Precursor) GN=At1g18390 OS=Arabidopsis thaliana (Mouse-ear cress) PE=2 SV=2
Triticum_aestivum_newGene_125698	0.737485	0.033621	1.08509e-13	4.2201	up	--	--	--	--
TraesCS4B01G234800	0.144063	1.23893	6.5754e-08	-3.09279	down	Biological Process: regulation of animal organ formation (GO:0003156);; Biological Process: drug transmembrane transport (GO:0006855);; Molecular Function: drug transmembrane transporter activity (GO:0015238);; Molecular Function: antiporter activity (GO:0015297);; Cellular Component: membrane (GO:0016020);; Cellular Component: Golgi transport complex (GO:0017119);; Biological Process: iron ion h…	K03327|0|osa:9270049|K03327 multidrug resistance protein, MATE family | (RefSeq) protein DETOXIFICATION 48	--	MATE efflux family protein 5 GN=F3L12.12 OS=Arabidopsis thaliana (Mouse-ear cress) PE=3 SV=1
TraesCS1B01G376000	1.2599	0.0514313	5.05283e-23	4.54212	up	Biological Process: cellular process (GO:0009987);; Molecular Function: transferase activity, transferring phosphorus-containing groups (GO:0016772);;	--	--	Serine/threonine-protein kinase CDL1 {ECO:0000305} OS=Arabidopsis thaliana (Mouse-ear cress) PE=1 SV=1
TraesCS5B01G304900	4.60752	0.201679	3.35344e-108	4.46845	up	Biological Process: defense response (GO:0006952);; Molecular Function: ADP binding (GO:0043531);;	--	--	Disease resistance protein RPP13 GN=RPP13 OS=Arabidopsis thaliana (Mouse-ear cress) PE=2 SV=2
TraesCS3D01G407700	1.62931	0.0319957	1.23272e-26	5.35843	up	Molecular Function: cysteine-type endopeptidase activity (GO:0004197);; Biological Process: proteolysis (GO:0006508);; Cellular Component: cytoplasmic vesicle (GO:0016023);;	--	--	Cysteine proteinase EP-B 2 (Precursor) GN=EPB2 OS=Hordeum vulgare (Barley) PE=1 SV=1
TraesCS3D01G036000	1.47157	0.020441	4.54774e-31	5.42198	up	Molecular Function: protein serine/threonine kinase activity (GO:0004674);; Molecular Function: ATP binding (GO:0005524);; Cellular Component: mitochondrion (GO:0005739);; Biological Process: protein phosphorylation (GO:0006468);;	--	--	Putative receptor-like protein kinase At4g00960 GN=At4g00960 OS=Arabidopsis thaliana (Mouse-ear cress) PE=3 SV=2
Triticum_aestivum_newGene_87167	2.6433	0.150726	1.22833e-13	3.99986	up	--	--	--	--
TraesCS2D01G225500	3.32434	0.077995	4.44783e-44	5.25904	up	Cellular Component: membrane (GO:0016020);;	--	--	WAT1-related protein At5g64700 GN=At5g64700 OS=Arabidopsis thaliana (Mouse-ear cress) PE=2 SV=1
TraesCS2B01G036800	1.66086	0.088815	2.59014e-09	4.26098	up	Molecular Function: nucleotide binding (GO:0000166);; Molecular Function: protein kinase activity (GO:0004672);; Cellular Component: mitochondrion (GO:0005739);; Biological Process: phosphorylation (GO:0016310);; Molecular Function: ion binding (GO:0043167);;	--	--	Cysteine-rich receptor-like protein kinase 41 (Precursor) OS=Arabidopsis thaliana (Mouse-ear cress) PE=3 SV=2
TraesCS7A01G371600	3.73378	0.0460363	1.47962e-52	5.989	up	Molecular Function: hydrolase activity, hydrolyzing O-glycosyl compounds (GO:0004553);; Biological Process: carbohydrate metabolic process (GO:0005975);;	--	--	Chitinase 2 OS=Tulipa bakeri (Tulip) PE=1 SV=1
TraesCS2B01G034600	19.1913	0.182992	6.13486e-86	6.61524	up	Molecular Function: nucleotide binding (GO:0000166);; Molecular Function: protein kinase activity (GO:0004672);; Biological Process: phosphorylation (GO:0016310);; Molecular Function: ion binding (GO:0043167);;	--	--	Cysteine-rich receptor-like protein kinase 29 (Precursor) GN=CRK29 OS=Arabidopsis thaliana (Mouse-ear cress) PE=2 SV=1
Triticum_aestivum_newGene_92337	0	0.382092	3.29781e-13	-Inf	down	--	--	--	Putative ribonuclease H protein At1g65750 OS=Arabidopsis thaliana OX=3702 GN=At1g65750 PE=3 SV=1
TraesCS7B01G369200	2.73412	0.0942767	8.3935e-43	4.78734	up	Biological Process: metabolic process (GO:0008152);; Molecular Function: transferase activity, transferring hexosyl groups (GO:0016758);;	K13495|0|bdi:100828778|K13495 cis-zeatin O-glucosyltransferase [EC:2.4.1.215] | (RefSeq) putative cis-zeatin O-glucosyltransferase	Zeatin biosynthesis (ko00908)	Putative cis-zeatin O-glucosyltransferase GN=SB20O07.14 OS=Sorghum bicolor (Sorghum) PE=3 SV=1
TraesCS3B01G125500	1.41546	0.0757757	1.71876e-07	3.55587	up	Molecular Function: DNA binding (GO:0003677);; Molecular Function: chromatin binding (GO:0003682);; Molecular Function: zinc ion binding (GO:0008270);;	--	--	Transcription factor DIVARICATA GN=DIVARICATA OS=Antirrhinum majus (Garden snapdragon) PE=2 SV=1
TraesCS5D01G407400	6.38568	0.40504	9.62771e-78	3.94231	up	Molecular Function: monooxygenase activity (GO:0004497);; Molecular Function: iron ion binding (GO:0005506);; Molecular Function: electron carrier activity (GO:0009055);; Cellular Component: cytoplasmic vesicle (GO:0016023);; Molecular Function: oxidoreductase activity, acting on paired donors, with incorporation or reduction of molecular oxygen (GO:0016705);; Molecular Function: heme binding (GO…	--	--	Isoflavone 2&apos;-hydroxylase GN=CYP81E1 OS=Glycyrrhiza echinata (Licorice) PE=1 SV=2
TraesCS2B01G500200	3.57719	0.129601	6.72476e-22	4.51184	up	Biological Process: defense response (GO:0006952);; Biological Process: response to biotic stimulus (GO:0009607);;	--	--	Pathogenesis-related protein 1 GN=PR1 OS=Asparagus officinalis (Garden asparagus) PE=2 SV=1
TraesCS7D01G004000	0.331431	8.64682	1.27375e-161	-4.71219	down	Biological Process: phospholipid biosynthetic process (GO:0008654);; Biological Process: tricyclic triterpenoid biosynthetic process (GO:0010263);; Biological Process: tetracyclic triterpenoid biosynthetic process (GO:0010686);; Biological Process: monocarboxylic acid metabolic process (GO:0032787);; Molecular Function: marneral synthase activity (GO:0034074);; Molecular Function: arabidiol synth…	--	--	Cycloartenol Synthase GN=OSCPNX1 OS=Panax ginseng (Korean ginseng) PE=1 SV=1
TraesCS3A01G502000	11.3669	0.105747	3.91682e-15	6.62253	up	--	--	--	--
TraesCS3D01G449200	3.73993	0.394531	1.96831e-22	3.19049	up	Molecular Function: carboxylic ester hydrolase activity (GO:0004091);; Cellular Component: cytoplasmic vesicle (GO:0016023);;	K08233|2.33488e-138|sbi:SORBI_03g045110|K08233 polyneuridine-aldehyde esterase [EC:3.1.1.78] | (RefSeq) SORBIDRAFT_03g045110, Sb03g045110; hypothetical protein	--	Probable esterase PIR7A OS=Oryza sativa subsp. japonica (Rice) PE=3 SV=2
TraesCS7A01G125200	3.17852	0	1.0124e-27	Inf	up	Cellular Component: cytoplasmic vesicle (GO:0016023);;	--	--	--
TraesCS1B01G363500	1.32206	0.0558097	3.79597e-24	4.35788	up	Molecular Function: monooxygenase activity (GO:0004497);; Molecular Function: iron ion binding (GO:0005506);; Cellular Component: mitochondrion (GO:0005739);; Cellular Component: endoplasmic reticulum (GO:0005783);; Molecular Function: electron carrier activity (GO:0009055);; Molecular Function: oxidoreductase activity, acting on paired donors, with incorporation or reduction of molecular oxygen …	--	--	Cytochrome P450 72A15 GN=CYP72A15 OS=Arabidopsis thaliana (Mouse-ear cress) PE=2 SV=1
TraesCS2A01G066900	1.70081	20.8182	1.76213e-96	-3.63125	down	Molecular Function: monooxygenase activity (GO:0004497);; Cellular Component: chloroplast (GO:0009507);; Biological Process: photorespiration (GO:0009853);; Molecular Function: ribulose-bisphosphate carboxylase activity (GO:0016984);; Biological Process: reductive pentose-phosphate cycle (GO:0019253);; Biological Process: oxidation-reduction process (GO:0055114);;	K01602|3.01826e-102|bdi:100829841|K01602 ribulose-bisphosphate carboxylase small chain [EC:4.1.1.39] | (RefSeq) ribulose bisphosphate carboxylase small chain PWS4.3, chloroplastic	Glyoxylate and dicarboxylate metabolism (ko00630);; Carbon fixation in photosynthetic organisms (ko00710);; Carbon metabolism (ko01200)	Ribulose bisphosphate carboxylase small chain PWS4.3, chloroplastic (Precursor) OS=Triticum aestivum (Wheat) PE=3 SV=2
TraesCS2D01G489700	19.511	0.129845	1.55478e-188	7.09564	up	Molecular Function: transcription factor activity, sequence-specific DNA binding (GO:0003700);; Biological Process: regulation of transcription, DNA-templated (GO:0006355);; Molecular Function: sequence-specific DNA binding (GO:0043565);;	--	--	Probable WRKY transcription factor 70 GN=WRKY70 OS=Arabidopsis thaliana (Mouse-ear cress) PE=2 SV=1
TraesCS5A01G330500	2.6246	0.154461	6.68743e-57	4.04447	up	Molecular Function: protein serine/threonine kinase activity (GO:0004674);; Molecular Function: ATP binding (GO:0005524);; Biological Process: protein phosphorylation (GO:0006468);; Cellular Component: cytoplasmic vesicle (GO:0016023);;	--	--	Receptor-like protein kinase FERONIA (Precursor) GN=F26O13.190 OS=Arabidopsis thaliana (Mouse-ear cress) PE=1 SV=1
TraesCS7A01G533900	1.15549	23.7482	8.59639e-120	-4.37216	down	Cellular Component: integral component of plasma membrane (GO:0005887);; Biological Process: carbohydrate transport (GO:0008643);; Molecular Function: sugar transmembrane transporter activity (GO:0051119);;	K15382|2.22691e-139|bdi:100841840|K15382 solute carrier family 50 (sugar transporter) | (RefSeq) bidirectional sugar transporter SWEET6a	--	Bidirectional sugar transporter SWEET6b OS=Oryza sativa subsp. japonica (Rice) PE=2 SV=1
TraesCS5B01G463500	0.699054	0	9.02395e-21	Inf	up	--	--	--	Probable nucleoredoxin 1-2 OS=Oryza sativa subsp. japonica (Rice) PE=2 SV=1
Triticum_aestivum_newGene_67080	1.72044	22.9323	1.45531e-187	-3.75853	down	Molecular Function: serine-type endopeptidase activity (GO:0004252);; Cellular Component: cell wall (GO:0005618);; Biological Process: proteolysis (GO:0006508);;	--	--	Subtilisin-like protease SBT5.3 OS=Arabidopsis thaliana OX=3702 GN=AIR3 PE=2 SV=1
Triticum_aestivum_newGene_5387	1.03076	0.0977683	4.10121e-11	3.36492	up	Molecular Function: nucleic acid binding (GO:0003676);; Cellular Component: mitochondrion (GO:0005739);; Molecular Function: zinc ion binding (GO:0008270);; Cellular Component: plastid (GO:0009536);; Biological Process: DNA integration (GO:0015074);;	--	--	Retrovirus-related Pol polyprotein from transposon RE1 OS=Arabidopsis thaliana OX=3702 GN=RE1 PE=2 SV=1
TraesCS5D01G184600	0.171653	1.87365	1.1162e-28	-3.36026	down	Molecular Function: organic cyclic compound binding (GO:0097159);; Molecular Function: heterocyclic compound binding (GO:1901363);;	--	--	Zinc finger CCCH domain-containing protein 54 OS=Oryza sativa subsp. japonica (Rice) PE=2 SV=2
Triticum_aestivum_newGene_18106	0.185015	3.61343	2.26932e-57	-4.28339	down	--	--	--	Retrovirus-related Pol polyprotein from transposon RE2 OS=Arabidopsis thaliana OX=3702 GN=RE2 PE=4 SV=1
TraesCS2D01G561400	1.04917	0.0142693	1.01948e-20	6.15489	up	Molecular Function: magnesium ion binding (GO:0000287);; Molecular Function: pyruvate kinase activity (GO:0004743);; Cellular Component: plasma membrane (GO:0005886);; Biological Process: glycolytic process (GO:0006096);; Cellular Component: plastid (GO:0009536);; Biological Process: phosphorylation (GO:0016310);; Molecular Function: potassium ion binding (GO:0030955);; Biological Process: respon…	--	--	Protein YLS9 GN=F11F19.11 OS=Arabidopsis thaliana (Mouse-ear cress) PE=2 SV=1
TraesCS3D01G290100	2.68669	0.286856	2.37532e-25	3.43637	up	Molecular Function: protein serine/threonine kinase activity (GO:0004674);; Molecular Function: structural constituent of cell wall (GO:0005199);; Molecular Function: ATP binding (GO:0005524);; Cellular Component: mitochondrion (GO:0005739);; Biological Process: protein phosphorylation (GO:0006468);; Cellular Component: plastid (GO:0009536);;	--	--	Proline-rich receptor-like protein kinase PERK1 GN=PERK1 OS=Arabidopsis thaliana (Mouse-ear cress) PE=2 SV=1
TraesCS4D01G144900	4.91448	0.563361	2.14081e-43	3.14451	up	Molecular Function: nucleic acid binding (GO:0003676);; Molecular Function: protein kinase activity (GO:0004672);; Molecular Function: ion binding (GO:0043167);; Biological Process: primary metabolic process (GO:0044238);; Biological Process: cellular macromolecule metabolic process (GO:0044260);;	--	--	Cell number regulator 13 GN=CNR13 OS=Zea mays (Maize) PE=2 SV=1
TraesCS6A01G133100	0.133434	1.1996	1.37204e-11	-3.09672	down	Biological Process: sulfur amino acid metabolic process (GO:0000096);; Molecular Function: nucleotide binding (GO:0000166);; Molecular Function: NADPH:quinone reductase activity (GO:0003960);; Biological Process: glycine catabolic process (GO:0006546);; Biological Process: unsaturated fatty acid biosynthetic process (GO:0006636);; Biological Process: oxidoreduction coenzyme metabolic process (GO:…	K18980|0|bdi:100825430|K18980 2-methylene-furan-3-one reductase [EC:1.3.1.105] | (RefSeq) 2-methylene-furan-3-one reductase	--	2-methylene-furan-3-one reductase (Precursor) GN=EO OS=Solanum lycopersicum (Tomato) PE=1 SV=1
TraesCS2B01G584100	0.373371	0.003459	1.7602e-16	6.15407	up	Molecular Function: nucleotide binding (GO:0000166);; Molecular Function: protein kinase activity (GO:0004672);;	--	--	Probable L-type lectin-domain containing receptor kinase S.5 (Precursor) GN=LECRKS5 OS=Arabidopsis thaliana (Mouse-ear cress) PE=2 SV=1
TraesCS7B01G355200	7.29203	0.0859167	3.71602e-54	6.22609	up	Molecular Function: copper ion binding (GO:0005507);; Molecular Function: electron carrier activity (GO:0009055);; Cellular Component: cytoplasmic vesicle (GO:0016023);;	--	--	Early nodulin-like protein 3 (Precursor) GN=At5g25090 OS=Arabidopsis thaliana (Mouse-ear cress) PE=1 SV=2
TraesCS7B01G259400	2.19261	0.066588	9.1545e-29	4.96589	up	--	--	--	--
TraesCS3A01G389000	0.077613	2.0777	1.45397e-31	-4.63264	down	Biological Process: regulation of mitotic cell cycle (GO:0007346);; Molecular Function: cysteine-type peptidase activity (GO:0008234);; Biological Process: gravitropism (GO:0009630);; Biological Process: histone deubiquitination (GO:0016578);; Molecular Function: nucleosome binding (GO:0031491);; Molecular Function: histone binding (GO:0042393);;	--	--	Probable F-box protein At1g60180 GN=At2g36090 OS=Arabidopsis thaliana (Mouse-ear cress) PE=2 SV=1
TraesCS1D01G306200	0.054201	1.77107	3.89749e-19	-4.8603	down	Cellular Component: photosystem I (GO:0009522);; Cellular Component: photosystem II (GO:0009523);; Cellular Component: chloroplast thylakoid membrane (GO:0009535);; Biological Process: photosynthesis, light harvesting (GO:0009765);; Cellular Component: integral component of membrane (GO:0016021);; Molecular Function: chlorophyll binding (GO:0016168);; Biological Process: protein-chromophore linka…	K08912|1.53545e-169|bdi:100828241|K08912 light-harvesting complex II chlorophyll a/b binding protein 1 | (RefSeq) chlorophyll a-b binding protein of LHCII type 1-like	Photosynthesis - antenna proteins (ko00196)	Chlorophyll a-b binding protein, chloroplastic (Precursor) OS=Spinacia oleracea (Spinach) PE=1 SV=1
TraesCS1D01G251400	0.913945	0.0834797	3.16324e-17	3.36208	up	Cellular Component: mitochondrion (GO:0005739);; Cellular Component: membrane (GO:0016020);; Cellular Component: cytoplasmic vesicle (GO:0016023);;	--	--	--
TraesCS3B01G471900	1.79221	0.0499593	4.60567e-18	4.88298	up	Biological Process: response to abiotic stimulus (GO:0009628);; Biological Process: post-embryonic development (GO:0009791);; Biological Process: response to chemical (GO:0042221);;	K00799|3.23795e-95|bdi:100844797|K00799 glutathione S-transferase [EC:2.5.1.18] | (RefSeq) probable glutathione S-transferase GSTU6	Glutathione metabolism (ko00480)	Probable glutathione S-transferase GSTU6 GN=OSJNBb0038A07.2 OS=Oryza sativa subsp. japonica (Rice) PE=2 SV=2
TraesCS5D01G242300	30.0463	2.06716	1.30786e-99	3.82833	up	Cellular Component: extracellular region (GO:0005576);; Cellular Component: cytoplasmic vesicle (GO:0016023);;	--	--	Putative ripening-related protein 2 (Precursor) OS=Oryza sativa subsp. japonica (Rice) PE=3 SV=1
TraesCS4B01G106100	5.02313	0.0552127	4.86481e-35	6.4618	up	--	--	--	--
TraesCS2D01G444200	1.64723	0.165443	8.84968e-11	3.24446	up	Molecular Function: DNA binding (GO:0003677);; Molecular Function: chromatin binding (GO:0003682);;	K09422|7.48452e-87|bdi:100832103|K09422 myb proto-oncogene protein, plant | (RefSeq) myb-related protein Zm1-like	--	Myb-related protein Zm1 OS=Zea mays (Maize) PE=2 SV=1
Triticum_aestivum_newGene_61979	0.123703	1.48681	9.95883e-16	-3.16034	down	Molecular Function: structural constituent of ribosome (GO:0003735);; Biological Process: translation (GO:0006412);; Cellular Component: integral component of membrane (GO:0016021);; Biological Process: transmembrane transport (GO:0055085);;	K14684|5.90294e-18|bdi:100822118|K14684 solute carrier family 25 (mitochondrial phosphate transporter), member 23/24/25/41 | (RefSeq) mitochondrial adenine nucleotide transporter ADNT1	--	Deoxyuridine 5&apos;-triphosphate nucleotidohydrolase OS=Oryza sativa subsp. japonica OX=39947 GN=DUT PE=3 SV=1
TraesCS4A01G169500	7.46474	0.888977	4.95131e-28	3.03181	up	Molecular Function: nucleic acid binding (GO:0003676);; Molecular Function: protein kinase activity (GO:0004672);; Molecular Function: ion binding (GO:0043167);; Biological Process: primary metabolic process (GO:0044238);; Biological Process: cellular macromolecule metabolic process (GO:0044260);;	--	--	Cell number regulator 13 GN=CNR13 OS=Zea mays (Maize) PE=2 SV=1
TraesCS6B01G353700	0.0305493	1.59031	5.21727e-17	-5.63787	down	Biological Process: glycerol ether metabolic process (GO:0006662);; Molecular Function: electron carrier activity (GO:0009055);; Cellular Component: chloroplast stroma (GO:0009570);; Molecular Function: protein disulfide oxidoreductase activity (GO:0015035);; Biological Process: cell redox homeostasis (GO:0045454);;	--	--	Thioredoxin-like 3-1, chloroplastic OS=Oryza sativa subsp. japonica (Rice) PE=3 SV=2
TraesCS1D01G128400	1.20828	0.0647873	1.45925e-23	4.25205	up	Molecular Function: zinc ion transmembrane transporter activity (GO:0005385);; Biological Process: zinc II ion transport (GO:0006829);; Biological Process: polar nucleus fusion (GO:0010197);; Biological Process: response to chitin (GO:0010200);;	--	--	--
TraesCS2D01G390800	2.76666	62.0469	8.25798e-246	-4.51173	down	Molecular Function: transferase activity, transferring acyl groups other than amino-acyl groups (GO:0016747);;	--	--	Protein ECERIFERUM 26-like GN=CER26L OS=Arabidopsis thaliana (Mouse-ear cress) PE=2 SV=1
Triticum_aestivum_newGene_58554	0	0.451057	1.26869e-19	-Inf	down	--	--	--	--
TraesCS7A01G174100	2.92698	0.331861	1.88521e-30	3.07435	up	Molecular Function: aspartic-type endopeptidase activity (GO:0004190);; Biological Process: proteolysis (GO:0006508);;	--	--	Protein ASPARTIC PROTEASE IN GUARD CELL 1 (Precursor) GN=ASPG1 OS=Arabidopsis thaliana (Mouse-ear cress) PE=1 SV=1
TraesCS2A01G069000	0.656383	0.0451113	4.34638e-12	3.75942	up	Molecular Function: protein serine/threonine kinase activity (GO:0004674);; Molecular Function: ATP binding (GO:0005524);; Cellular Component: mitochondrion (GO:0005739);; Biological Process: protein phosphorylation (GO:0006468);; Cellular Component: integral component of membrane (GO:0016021);;	--	--	Probable LRR receptor-like serine/threonine-protein kinase At3g47570 (Precursor) GN=At3g47570 OS=Arabidopsis thaliana (Mouse-ear cress) PE=2 SV=1
Triticum_aestivum_newGene_20393	0.166716	1.78954	4.29564e-17	-3.34627	down	Molecular Function: catalytic activity (GO:0003824);; Molecular Function: binding (GO:0005488);;	--	--	Probable staphylococcal-like nuclease CAN3 OS=Oryza sativa subsp. japonica OX=39947 GN=Os12g0109200 PE=2 SV=2
TraesCS7A01G490000	0.036811	3.70381	2.47053e-60	-6.05471	down	Cellular Component: membrane (GO:0016020);;	--	--	WAT1-related protein At1g44800 GN=At1g44800 OS=Arabidopsis thaliana (Mouse-ear cress) PE=1 SV=1
TraesCS1B01G445600	0.766859	0.00971267	6.57196e-22	5.9654	up	Molecular Function: galactoside 2-alpha-L-fucosyltransferase activity (GO:0008107);; Cellular Component: membrane (GO:0016020);; Biological Process: cell wall biogenesis (GO:0042546);;	K13681|0|bdi:100846004|K13681 xyloglucan fucosyltransferase [EC:2.4.1.-] | (RefSeq) galactoside 2-alpha-L-fucosyltransferase-like	--	Galactoside 2-alpha-L-fucosyltransferase GN=FT1 OS=Pisum sativum (Garden pea) PE=2 SV=1
TraesCS5B01G367300	0.960157	0	1.69412e-28	Inf	up	--	--	--	Wall-associated receptor kinase 4 (Precursor) GN=WAK4 OS=Arabidopsis thaliana (Mouse-ear cress) PE=2 SV=1
TraesCS2D01G168600	2.86439	0.193806	3.42697e-24	3.83533	up	Molecular Function: transcription factor activity, sequence-specific DNA binding (GO:0003700);; Biological Process: regulation of transcription, DNA-templated (GO:0006355);; Molecular Function: sequence-specific DNA binding (GO:0043565);;	--	--	Probable WRKY transcription factor 41 GN=WRKY41 OS=Arabidopsis thaliana (Mouse-ear cress) PE=2 SV=2
Triticum_aestivum_newGene_138056	0.0426987	0.428791	5.32045e-19	-3.34451	down	Molecular Function: DNA binding (GO:0003677);; Molecular Function: RNA binding (GO:0003723);; Molecular Function: RNA-directed DNA polymerase activity (GO:0003964);; Molecular Function: aspartic-type endopeptidase activity (GO:0004190);; Biological Process: RNA-dependent DNA biosynthetic process (GO:0006278);; Biological Process: DNA recombination (GO:0006310);; Biological Process: proteolysis (G…	--	--	Uncharacterized mitochondrial protein AtMg00860 OS=Arabidopsis thaliana OX=3702 GN=AtMg00860 PE=4 SV=1
TraesCS7D01G514500	4.90533	0	4.72616e-20	Inf	up	Molecular Function: transferase activity (GO:0016740);;	K00799|1.17938e-103|sita:101767217|K00799 glutathione S-transferase [EC:2.5.1.18] | (RefSeq) probable glutathione S-transferase GSTF1	Glutathione metabolism (ko00480)	Probable glutathione S-transferase GSTF1 OS=Oryza sativa subsp. japonica (Rice) PE=1 SV=2
TraesCSU01G061800	3.26069	0.00721133	3.48374e-39	8.30823	up	--	--	--	--
Triticum_aestivum_newGene_57382	0.34093	0.0219653	2.68836e-12	3.91909	up	Molecular Function: protein serine/threonine kinase activity (GO:0004674);; Molecular Function: ATP binding (GO:0005524);; Biological Process: protein phosphorylation (GO:0006468);; Cellular Component: integral component of membrane (GO:0016021);;	--	--	Probable LRR receptor-like serine/threonine-protein kinase At1g51860 OS=Arabidopsis thaliana OX=3702 GN=At1g51860 PE=2 SV=2
TraesCS1D01G365200	8.56395	71.123	7.75281e-133	-3.07745	down	Cellular Component: integral component of plasma membrane (GO:0005887);; Biological Process: carbohydrate transport (GO:0008643);; Molecular Function: sugar transmembrane transporter activity (GO:0051119);;	K15382|1.01197e-136|bdi:100841840|K15382 solute carrier family 50 (sugar transporter) | (RefSeq) bidirectional sugar transporter SWEET6a	--	Bidirectional sugar transporter SWEET6b OS=Oryza sativa subsp. japonica (Rice) PE=2 SV=1
TraesCS7D01G393600	1.67806	0.0189763	1.12837e-25	5.68291	up	Molecular Function: binding (GO:0005488);;	--	--	--
TraesCS7D01G315000	1.26722	0.077709	5.41339e-15	3.9591	up	Cellular Component: plastid (GO:0009536);; Molecular Function: transferase activity, transferring acyl groups other than amino-acyl groups (GO:0016747);;	--	--	3&apos;-N-debenzoyl-2&apos;-deoxytaxol N-benzoyltransferase GN=TAX10 OS=Taxus canadensis (Canadian yew) PE=1 SV=1
TraesCS5B01G170600	0.100706	0.981003	5.85653e-12	-3.79214	down	Biological Process: maltose metabolic process (GO:0000023);; Biological Process: microtubule nucleation (GO:0007020);; Cellular Component: plant-type cell wall (GO:0009505);; Biological Process: positive regulation of flower development (GO:0009911);; Biological Process: leaf morphogenesis (GO:0009965);; Biological Process: starch biosynthetic process (GO:0019252);; Biological Process: positive r…	K07407|0|sita:101756166|K07407 alpha-galactosidase [EC:3.2.1.22] | (RefSeq) alpha-galactosidase-like	Galactose metabolism (ko00052);; Glycerolipid metabolism (ko00561);; Sphingolipid metabolism (ko00600);; Glycosphingolipid biosynthesis - globo series (ko00603)	Alpha-galactosidase (Precursor) OS=Coffea arabica (Arabian coffee) PE=1 SV=1
Triticum_aestivum_newGene_129732	0	9.99866	5.8056e-57	-Inf	down	--	--	--	--
TraesCS6B01G411800	0.162587	3.25904	1.97806e-56	-4.84498	down	Cellular Component: mitochondrion (GO:0005739);; Biological Process: metabolic process (GO:0008152);; Cellular Component: plastoglobule (GO:0010287);; Molecular Function: transferase activity, transferring acyl groups other than amino-acyl groups (GO:0016747);;	--	--	Acyltransferase-like protein At1g54570, chloroplastic (Precursor) GN=At1g54570 OS=Arabidopsis thaliana (Mouse-ear cress) PE=2 SV=1
TraesCS5B01G382600	1.11846	0.018838	2.13586e-40	5.64714	up	Molecular Function: iron ion binding (GO:0005506);; Cellular Component: chloroplast (GO:0009507);; Biological Process: response to wounding (GO:0009611);; Biological Process: response to abscisic acid (GO:0009737);; Biological Process: response to jasmonic acid (GO:0009753);; Biological Process: defense response to bacterium, incompatible interaction (GO:0009816);; Molecular Function: linoleate 1…	K15718|0|bdi:100833634|K15718 linoleate 9S-lipoxygenase [EC:1.13.11.58] | (RefSeq) linoleate 9S-lipoxygenase 2-like	Linoleic acid metabolism (ko00591)	Linoleate 9S-lipoxygenase 2 GN=OSJNBa0057G07.15 OS=Oryza sativa subsp. japonica (Rice) PE=2 SV=2
TraesCS5B01G377200	0.0692763	0.810068	3.59853e-12	-3.38183	down	Molecular Function: catalytic activity (GO:0003824);; Cellular Component: mitochondrion (GO:0005739);; Biological Process: metabolic process (GO:0008152);; Cellular Component: membrane (GO:0016020);;	--	--	Probable arabinosyltransferase ARAD1 GN=ARAD1 OS=Arabidopsis thaliana (Mouse-ear cress) PE=1 SV=1
TraesCS2A01G584700	1.5744	0.086401	2.54822e-16	4.05738	up	Cellular Component: cytoplasm (GO:0005737);; Biological Process: glucose metabolic process (GO:0006006);; Biological Process: response to osmotic stress (GO:0006970);; Biological Process: organelle organization (GO:0006996);; Molecular Function: isomerase activity (GO:0016853);; Biological Process: hexose biosynthetic process (GO:0019319);; Biological Process: cellular biosynthetic process (GO:00…	--	--	Elicitor-responsive protein 3 OS=Oryza sativa subsp. japonica (Rice) PE=2 SV=1
TraesCS1D01G271800	1.90681	0.145029	7.03231e-15	3.46528	up	--	--	--	--
Triticum_aestivum_newGene_99062	2.89196	0.0311687	2.73874e-32	6.09396	up	--	--	--	--
TraesCS5B01G560800	35.2662	1.13041	5.81124e-70	4.91097	up	--	--	--	Putative ripening-related protein 7 (Precursor) OS=Oryza sativa subsp. japonica (Rice) PE=3 SV=1
Triticum_aestivum_newGene_150209	5.19775	0.534546	1.1623e-23	3.08923	up	Cellular Component: monolayer-surrounded lipid storage body (GO:0012511);; Cellular Component: integral component of membrane (GO:0016021);;	--	--	Protein CHUP1, chloroplastic OS=Arabidopsis thaliana OX=3702 GN=CHUP1 PE=1 SV=1
TraesCS1A01G342600	10.6919	1.09674	1.02359e-107	3.01523	up	Molecular Function: protein serine/threonine kinase activity (GO:0004674);; Molecular Function: ATP binding (GO:0005524);; Cellular Component: plasma membrane (GO:0005886);; Biological Process: protein phosphorylation (GO:0006468);; Cellular Component: integral component of membrane (GO:0016021);; Cellular Component: cytoplasmic vesicle (GO:0016023);;	--	--	Receptor-like protein kinase HSL1 (Precursor) GN=HSL1 OS=Arabidopsis thaliana (Mouse-ear cress) PE=2 SV=1
TraesCS4D01G333500	2.07188	18.1301	2.48359e-97	-3.15108	down	Molecular Function: acid phosphatase activity (GO:0003993);; Cellular Component: plant-type cell wall (GO:0009505);; Cellular Component: cytoplasmic vesicle (GO:0016023);; Biological Process: cellular response to phosphate starvation (GO:0016036);; Molecular Function: metal ion binding (GO:0046872);;	--	--	Purple acid phosphatase 2 (Precursor) GN=PAP2 OS=Ipomoea batatas (Sweet potato) PE=1 SV=1
TraesCS3D01G242700	10.3829	0.917105	2.57219e-63	3.43935	up	Molecular Function: catalytic activity (GO:0003824);; Biological Process: metabolic process (GO:0008152);; Cellular Component: membrane (GO:0016020);;	--	--	Putative lipid phosphate phosphatase 3, chloroplastic (Precursor) GN=LPP3 OS=Arabidopsis thaliana (Mouse-ear cress) PE=2 SV=1
TraesCS1B01G353800	0.0407743	0.74205	1.90953e-13	-3.98455	down	Molecular Function: monosaccharide transmembrane transporter activity (GO:0015145);; Biological Process: monosaccharide transport (GO:0015749);; Cellular Component: integral component of membrane (GO:0016021);; Molecular Function: oxidoreductase activity (GO:0016491);; Biological Process: transmembrane transport (GO:0055085);;	--	--	Sugar transport protein 8 GN=STP8 OS=Arabidopsis thaliana (Mouse-ear cress) PE=2 SV=2
TraesCS7A01G246000	0.155204	3.30804	1.81535e-38	-3.7028	down	Molecular Function: transcription factor activity, sequence-specific DNA binding (GO:0003700);; Biological Process: regulation of transcription, DNA-templated (GO:0006355);; Biological Process: regulation of circadian rhythm (GO:0042752);;	K10277|0|bdi:100835429|K10277 lysine-specific demethylase 8 [EC:1.14.11.27] | (RefSeq) putative lysine-specific demethylase JMJD5	--	Putative lysine-specific demethylase JMJD5 GN=MOE17.12 OS=Arabidopsis thaliana (Mouse-ear cress) PE=2 SV=1
TraesCS5D01G237800	3.72965	0.0776473	1.78473e-98	5.49571	up	Cellular Component: plasma membrane (GO:0005886);; Molecular Function: secondary active sulfate transmembrane transporter activity (GO:0008271);; Biological Process: sulfate transport (GO:0008272);; Biological Process: cellular response to sulfate starvation (GO:0009970);; Cellular Component: integral component of membrane (GO:0016021);; Biological Process: transmembrane transport (GO:0055085);; …	K17470|0|bdi:100834634|K17470 sulfate transporter 1, high-affinity | (RefSeq) sulfate transporter 1.2	--	Sulfate transporter 1.3 GN=SULTR1;3 OS=Arabidopsis thaliana (Mouse-ear cress) PE=2 SV=1
TraesCSU01G008200	6.2992	0.0476677	2.81146e-129	6.73044	up	Molecular Function: nucleotide binding (GO:0000166);; Molecular Function: protein kinase activity (GO:0004672);; Biological Process: phosphorylation (GO:0016310);; Molecular Function: ion binding (GO:0043167);;	--	--	Cysteine-rich receptor-like protein kinase 5 (Precursor) OS=Arabidopsis thaliana (Mouse-ear cress) PE=1 SV=1
TraesCS2B01G459000	4.87959	0.129231	4.90992e-54	5.14178	up	Cellular Component: mitochondrion (GO:0005739);; Molecular Function: alternative oxidase activity (GO:0009916);; Cellular Component: integral component of membrane (GO:0016021);; Biological Process: electron transport chain (GO:0022900);; Molecular Function: metal ion binding (GO:0046872);; Cellular Component: respiratory chain (GO:0070469);;	K17893|0|bdi:100833030|K17893 ubiquinol oxidase [EC:1.10.3.11] | (RefSeq) ubiquinol oxidase 2, mitochondrial-like	--	Ubiquinol oxidase 1a, mitochondrial (Precursor) GN=MCB17.11 OS=Arabidopsis thaliana (Mouse-ear cress) PE=1 SV=2
TraesCS4B01G001000	11.1045	1.15896	3.83184e-60	3.2269	up	--	--	--	--
TraesCS7D01G358400	0.945059	0.0646583	2.04338e-28	3.79257	up	Cellular Component: membrane (GO:0016020);; Cellular Component: cytoplasmic vesicle (GO:0016023);; Molecular Function: transferase activity, transferring phosphorus-containing groups (GO:0016772);;	--	--	Probable LRR receptor-like serine/threonine-protein kinase At3g47570 (Precursor) GN=At3g47570 OS=Arabidopsis thaliana (Mouse-ear cress) PE=2 SV=1
TraesCS1A01G089600	6.46783	0.606234	2.16155e-38	3.37686	up	Molecular Function: oxidoreductase activity, acting on paired donors, with incorporation or reduction of molecular oxygen, 2-oxoglutarate as one donor, and incorporation of one atom each of oxygen into both donors (GO:0016706);; Biological Process: oxidation-reduction process (GO:0055114);;	K05933|0|bdi:100826347|K05933 aminocyclopropanecarboxylate oxidase [EC:1.14.17.4] | (RefSeq) 1-aminocyclopropane-1-carboxylate oxidase-like	Cysteine and methionine metabolism (ko00270)	1-aminocyclopropane-1-carboxylate oxidase GN=MAO1B OS=Musa acuminata (Banana) PE=3 SV=1
TraesCS7B01G316400	4.5265	0.182313	1.21357e-83	4.66697	up	Molecular Function: nucleic acid binding (GO:0003676);; Molecular Function: protein kinase activity (GO:0004672);; Molecular Function: ion binding (GO:0043167);; Biological Process: primary metabolic process (GO:0044238);; Biological Process: cellular macromolecule metabolic process (GO:0044260);;	--	--	Cell number regulator 13 GN=CNR13 OS=Zea mays (Maize) PE=2 SV=1
TraesCS5D01G478700	1.14284	0.0842447	8.73118e-22	3.58738	up	Molecular Function: nucleotide binding (GO:0000166);; Molecular Function: protein kinase activity (GO:0004672);;	--	--	Cysteine-rich receptor-like protein kinase 29 (Precursor) GN=CRK29 OS=Arabidopsis thaliana (Mouse-ear cress) PE=2 SV=1
TraesCS5D01G373600	2.15636	0.00729433	4.03706e-83	7.70413	up	Molecular Function: protein serine/threonine kinase activity (GO:0004674);; Molecular Function: ATP binding (GO:0005524);; Biological Process: protein phosphorylation (GO:0006468);; Cellular Component: cytoplasmic vesicle (GO:0016023);; Biological Process: recognition of pollen (GO:0048544);;	--	--	G-type lectin S-receptor-like serine/threonine-protein kinase At2g19130 (Precursor) GN=At2g19130 OS=Arabidopsis thaliana (Mouse-ear cress) PE=2 SV=1
TraesCS3B01G371800	0.151072	2.99808	4.68366e-45	-4.27598	down	Molecular Function: copper ion binding (GO:0005507);; Cellular Component: cytoplasmic vesicle (GO:0016023);; Molecular Function: oxidoreductase activity (GO:0016491);; Biological Process: oxidation-reduction process (GO:0055114);;	K00423|0|bdi:100834602|K00423 L-ascorbate oxidase [EC:1.10.3.3] | (RefSeq) L-ascorbate oxidase homolog	--	L-ascorbate oxidase homolog (Precursor) GN=Bp10 OS=Brassica napus (Rape) PE=2 SV=1
TraesCS3D01G021600	0.227668	2.0556	1.45087e-23	-3.15632	down	Molecular Function: magnesium ion binding (GO:0000287);; Cellular Component: mitochondrion (GO:0005739);; Biological Process: metabolic process (GO:0008152);; Molecular Function: terpene synthase activity (GO:0010333);;	--	--	Alpha-copaene synthase GN=TPS1 OS=Ricinus communis (Castor bean) PE=1 SV=1
TraesCS1A01G163500	0.113334	1.84176	2.13812e-27	-3.95958	down	--	--	--	--
TraesCS2B01G451400	2.13288	0.035199	1.5072e-48	5.66563	up	Biological Process: cation transport (GO:0006812);; Molecular Function: cation transmembrane transporter activity (GO:0008324);; Cellular Component: integral component of membrane (GO:0016021);; Biological Process: transmembrane transport (GO:0055085);;	--	--	Probable cation transporter HKT7 GN=OSJNBa0060N03.4 OS=Oryza sativa subsp. japonica (Rice) PE=2 SV=2
TraesCS3A01G089500	0.295541	2.48423	3.58782e-19	-3.05378	down	--	--	--	--
TraesCS2B01G045100	0.307495	0	3.99385e-23	Inf	up	--	--	--	Putative disease resistance RPP13-like protein 1 GN=RPPL1 OS=Arabidopsis thaliana (Mouse-ear cress) PE=3 SV=1
TraesCS4B01G344200	0.47236	0.00473367	5.34003e-19	6.06677	up	Molecular Function: zinc ion binding (GO:0008270);;	--	--	--
Triticum_aestivum_newGene_87337	1.09155	0	1.31923e-22	Inf	up	--	--	--	--
TraesCS5B01G014600	2.34083	0.0208207	2.70918e-80	6.71055	up	Molecular Function: protein serine/threonine kinase activity (GO:0004674);; Molecular Function: ATP binding (GO:0005524);; Biological Process: protein phosphorylation (GO:0006468);; Cellular Component: cytoplasmic vesicle (GO:0016023);; Biological Process: recognition of pollen (GO:0048544);;	--	--	G-type lectin S-receptor-like serine/threonine-protein kinase At2g19130 (Precursor) GN=At2g19130 OS=Arabidopsis thaliana (Mouse-ear cress) PE=2 SV=1
TraesCS7B01G261100	3.85217	0.00871867	3.45425e-32	8.67709	up	--	--	--	--
TraesCS5D01G437200	1.59923	0.113664	3.86266e-18	3.77686	up	Cellular Component: integral component of membrane (GO:0016021);;	--	--	Purine permease 3 GN=PUP3 OS=Arabidopsis thaliana (Mouse-ear cress) PE=2 SV=1
TraesCS7B01G175300	31.2216	2.18013	2.10031e-175	3.81136	up	Cellular Component: peroxisomal matrix (GO:0005782);; Cellular Component: plasma membrane (GO:0005886);; Cellular Component: chloroplast (GO:0009507);; Molecular Function: disulfide oxidoreductase activity (GO:0015036);; Molecular Function: monodehydroascorbate reductase (NADH) activity (GO:0016656);; Biological Process: electron transport chain (GO:0022900);; Biological Process: cell redox homeo…	K08232|0|bdi:100823694|K08232 monodehydroascorbate reductase (NADH) [EC:1.6.5.4] | (RefSeq) monodehydroascorbate reductase	Ascorbate and aldarate metabolism (ko00053)	Monodehydroascorbate reductase OS=Pisum sativum (Garden pea) PE=1 SV=1
TraesCS5B01G569400	3.80265	0.0234207	1.16451e-95	7.15035	up	--	--	--	Putative disease resistance protein RGA4 GN=RGA4 OS=Solanum bulbocastanum (Wild potato) PE=2 SV=1
TraesCS2B01G100800	1.77787	0	7.25482e-22	Inf	up	--	--	--	Salt stress-induced protein OS=Oryza sativa subsp. japonica (Rice) PE=2 SV=1
Triticum_aestivum_newGene_44771	0	0.583169	9.24881e-26	-Inf	down	--	K18810|1.4696e-48|bdi:100842448|K18810 cyclin D1/2/4, plant | (RefSeq) cyclin-D3-1-like	--	Cyclin-D3-1 OS=Oryza sativa subsp. japonica OX=39947 GN=CYCD3-1 PE=2 SV=2
TraesCS6A01G098200	10.6485	96.8048	8.52632e-146	-3.21217	down	Cellular Component: cytoplasmic vesicle (GO:0016023);;	--	--	Non-specific lipid transfer protein GPI-anchored 2 (Precursor) GN=T28A8.10 OS=Arabidopsis thaliana (Mouse-ear cress) PE=2 SV=1
Triticum_aestivum_newGene_92249	0.201253	1.26357	3.52043e-11	-3.14008	down	--	--	--	--
TraesCS2D01G066500	1.16654	0.118876	4.65284e-23	3.0182	up	Molecular Function: protein serine/threonine kinase activity (GO:0004674);; Molecular Function: ATP binding (GO:0005524);; Cellular Component: mitochondrion (GO:0005739);; Biological Process: protein phosphorylation (GO:0006468);; Cellular Component: integral component of membrane (GO:0016021);;	--	--	Probable LRR receptor-like serine/threonine-protein kinase At3g47570 (Precursor) GN=At3g47570 OS=Arabidopsis thaliana (Mouse-ear cress) PE=2 SV=1
TraesCS6D01G379100	1.39529	0.0390093	7.51062e-20	4.865	up	--	--	--	--
Triticum_aestivum_newGene_38390	0.0744647	1.29436	1.24954e-15	-3.95984	down	Cellular Component: ubiquitin ligase complex (GO:0000151);; Biological Process: protein polyubiquitination (GO:0000209);; Cellular Component: cytoplasm (GO:0005737);; Molecular Function: ubiquitin conjugating enzyme binding (GO:0031624);; Biological Process: positive regulation of proteasomal ubiquitin-dependent protein catabolic process (GO:0032436);; Biological Process: protein ubiquitination i…	K11975|3.00743e-87|zma:100194163|K11975 E3 ubiquitin-protein ligase RNF144 [EC:2.3.2.27] | (RefSeq) putative RING zinc finger domain superfamily protein	--	Probable E3 ubiquitin-protein ligase ARI8 OS=Arabidopsis thaliana OX=3702 GN=ARI8 PE=2 SV=1
TraesCS6A01G137300	0.222455	2.67332	4.03291e-12	-3.50961	down	Molecular Function: structural constituent of ribosome (GO:0003735);; Cellular Component: nucleolus (GO:0005730);; Cellular Component: plasma membrane (GO:0005886);; Biological Process: translation (GO:0006412);; Cellular Component: chloroplast (GO:0009507);; Cellular Component: cytosolic ribosome (GO:0022626);;	K02955|1.44723e-84|bdi:100839846|K02955 small subunit ribosomal protein S14e | (RefSeq) 40S ribosomal protein S14	Ribosome (ko03010)	40S ribosomal protein S14-3 GN=RPS14C OS=Arabidopsis thaliana (Mouse-ear cress) PE=2 SV=2
TraesCS7A01G172500	1.21271	0	5.38978e-25	Inf	up	Molecular Function: carboxylic ester hydrolase activity (GO:0004091);; Biological Process: metabolic process (GO:0008152);;	--	--	Tuliposide A-converting enzyme 1, chloroplastic (Precursor) GN=TCEA1 OS=Tulipa gesneriana (Garden tulip) PE=1 SV=1
TraesCS4D01G337700	0.103344	1.70875	3.80725e-12	-4.06404	down	Molecular Function: metal ion binding (GO:0046872);;	--	--	Zinc finger protein KNUCKLES GN=KNU OS=Arabidopsis thaliana (Mouse-ear cress) PE=1 SV=1
TraesCS2B01G215600	0.398305	12.2177	1.14408e-88	-4.85366	down	Cellular Component: intracellular membrane-bounded organelle (GO:0043231);; Cellular Component: cytoplasmic part (GO:0044444);;	--	--	--
Triticum_aestivum_newGene_161590	0.0551513	0.610878	1.47615e-11	-3.41365	down	Molecular Function: transporter activity (GO:0005215);; Cellular Component: integral component of membrane (GO:0016021);; Biological Process: transmembrane transport (GO:0055085);;	--	--	Probable peptide/nitrate transporter At3g43790 OS=Arabidopsis thaliana OX=3702 GN=ZIFL2 PE=2 SV=2
TraesCS4B01G172400	6.84328	0.281439	1.47023e-39	4.51583	up	Molecular Function: calcium ion binding (GO:0005509);;	K13448|4.20481e-73|bdi:100832182|K13448 calcium-binding protein CML | (RefSeq) probable calcium-binding protein CML27	Plant-pathogen interaction (ko04626)	Probable calcium-binding protein CML27 GN=CML27 OS=Oryza sativa subsp. japonica (Rice) PE=2 SV=1
TraesCS3B01G042800	3.93864	0.273635	2.77696e-29	3.79377	up	Molecular Function: aspartic-type endopeptidase activity (GO:0004190);; Biological Process: proteolysis (GO:0006508);; Biological Process: xylan catabolic process (GO:0045493);;	--	--	Basic 7S globulin low kDa subunit (Precursor) GN=BG OS=Glycine max (Soybean) PE=1 SV=2
TraesCS5B01G035500	0.582034	0.00588267	1.05786e-19	6.20009	up	--	--	--	--
TraesCS1B01G276900	18.826	1.01499	1.74363e-44	4.16986	up	Molecular Function: serine-type endopeptidase inhibitor activity (GO:0004867);; Cellular Component: extracellular region (GO:0005576);;	--	--	--
TraesCS7B01G378300	0.45127	0.0530757	5.88129e-12	3.03459	up	Molecular Function: protein serine/threonine kinase activity (GO:0004674);; Molecular Function: ATP binding (GO:0005524);; Biological Process: protein phosphorylation (GO:0006468);; Cellular Component: integral component of membrane (GO:0016021);; Cellular Component: cytoplasmic vesicle (GO:0016023);;	--	--	Probable LRR receptor-like serine/threonine-protein kinase At3g47570 (Precursor) GN=At3g47570 OS=Arabidopsis thaliana (Mouse-ear cress) PE=2 SV=1
TraesCS7D01G227900	1.35062	0.105199	3.175e-26	3.15946	up	--	--	--	Putative late blight resistance protein homolog R1B-14 GN=R1B-14 OS=Solanum demissum (Wild potato) PE=3 SV=1
TraesCSU01G028500	6.03555	0.0853673	1.29846e-71	5.92078	up	--	--	--	--
Triticum_aestivum_newGene_115946	0	7.64248	1.61727e-146	-Inf	down	--	--	--	--
TraesCS1B01G276700	8.35208	0.988147	5.75991e-16	3.02587	up	Molecular Function: serine-type endopeptidase inhibitor activity (GO:0004867);; Cellular Component: extracellular region (GO:0005576);;	--	--	--
TraesCS7B01G094200	0.114031	13.3204	1.2372e-94	-6.60927	down	Cellular Component: plasma membrane (GO:0005886);; Cellular Component: integral component of membrane (GO:0016021);;	--	--	Casparian strip membrane protein 2 OS=Triticum aestivum (Wheat) PE=2 SV=1
TraesCS3D01G293800	1.03888	0.111798	4.84387e-10	3.06797	up	Molecular Function: iron ion binding (GO:0005506);; Biological Process: response to red light (GO:0010114);; Biological Process: gibberellin catabolic process (GO:0045487);; Molecular Function: C-19 gibberellin 2-beta-dioxygenase activity (GO:0052634);; Biological Process: oxidation-reduction process (GO:0055114);;	K04125|0|bdi:100845998|K04125 gibberellin 2-oxidase [EC:1.14.11.13] | (RefSeq) gibberellin 2-beta-dioxygenase-like	Diterpenoid biosynthesis (ko00904)	Gibberellin 2-beta-dioxygenase GN=GA2OX1 OS=Phaseolus coccineus (Scarlet runner bean) PE=2 SV=1
TraesCS3B01G038900	1.16537	0.124307	1.71783e-08	3.13544	up	Molecular Function: protein serine/threonine kinase activity (GO:0004674);; Molecular Function: ATP binding (GO:0005524);; Cellular Component: mitochondrion (GO:0005739);; Biological Process: protein phosphorylation (GO:0006468);;	--	--	Cysteine-rich receptor-like protein kinase 41 (Precursor) OS=Arabidopsis thaliana (Mouse-ear cress) PE=3 SV=2
TraesCSU01G122100	0.776009	0.0789777	1.99438e-12	3.22788	up	Molecular Function: UDP-glucosyltransferase activity (GO:0035251);;	--	--	DIMBOA UDP-glucosyltransferase BX9 GN=BX9 OS=Zea mays (Maize) PE=1 SV=1
TraesCS3D01G117100	4.63439	69.435	4.72141e-205	-3.92872	down	Molecular Function: monooxygenase activity (GO:0004497);; Molecular Function: iron ion binding (GO:0005506);; Molecular Function: electron carrier activity (GO:0009055);; Cellular Component: cytoplasmic vesicle (GO:0016023);; Molecular Function: oxidoreductase activity, acting on paired donors, with incorporation or reduction of molecular oxygen (GO:0016705);; Molecular Function: heme binding (GO…	--	--	Cytochrome P450 86B1 GN=CYP86B1 OS=Arabidopsis thaliana (Mouse-ear cress) PE=2 SV=1
TraesCS1D01G276600	1.77835	0.0883773	3.00805e-29	4.22263	up	Molecular Function: iron ion binding (GO:0005506);; Molecular Function: electron carrier activity (GO:0009055);; Cellular Component: cytoplasmic vesicle (GO:0016023);; Molecular Function: alkane 1-monooxygenase activity (GO:0018685);; Molecular Function: heme binding (GO:0020037);; Biological Process: electron transport chain (GO:0022900);;	--	--	Cytochrome P450 94C1 GN=CYP94C1 OS=Arabidopsis thaliana (Mouse-ear cress) PE=2 SV=1
TraesCS1D01G039000	0.0763617	0.950219	1.34884e-19	-3.41485	down	Cellular Component: endoplasmic reticulum (GO:0005783);; Biological Process: protein targeting to vacuole (GO:0006623);; Biological Process: regulation of pH (GO:0006885);; Cellular Component: endomembrane system (GO:0012505);; Molecular Function: sodium:proton antiporter activity (GO:0015385);; Cellular Component: integral component of membrane (GO:0016021);; Biological Process: cellular potassi…	--	--	Cation/H(+) antiporter 20 GN=CHX20 OS=Arabidopsis thaliana (Mouse-ear cress) PE=2 SV=1
TraesCS5A01G222500	0.0969497	1.04133	6.52077e-27	-3.40346	down	Cellular Component: plasma membrane (GO:0005886);; Molecular Function: zinc ion binding (GO:0008270);; Cellular Component: chloroplast (GO:0009507);; Biological Process: plant-type secondary cell wall biogenesis (GO:0009834);; Biological Process: xylem development (GO:0010089);; Biological Process: vegetative to reproductive phase transition of meristem (GO:0010228);; Biological Process: rhamnoga…	K10999|0|bdi:100843814|K10999 cellulose synthase A [EC:2.4.1.12] | (RefSeq) cellulose synthase A catalytic subunit 9 [UDP-forming]	--	Cellulose synthase A catalytic subunit 9 [UDP-forming] OS=Oryza sativa subsp. japonica (Rice) PE=2 SV=1
TraesCS6D01G122100	2.99591	0.19605	1.53593e-49	3.89824	up	Molecular Function: transmembrane receptor protein serine/threonine kinase activity (GO:0004675);; Molecular Function: ATP binding (GO:0005524);; Cellular Component: mitochondrion (GO:0005739);; Cellular Component: plasma membrane (GO:0005886);; Biological Process: protein phosphorylation (GO:0006468);; Biological Process: transmembrane receptor protein serine/threonine kinase signaling pathway (…	--	--	L-type lectin-domain containing receptor kinase IV.1 (Precursor) GN=F13M22.21 OS=Arabidopsis thaliana (Mouse-ear cress) PE=2 SV=1
TraesCS1B01G348100	0.193344	3.46312	9.46537e-34	-4.15988	down	Molecular Function: O-methyltransferase activity (GO:0008171);; Biological Process: methylation (GO:0032259);; Molecular Function: protein dimerization activity (GO:0046983);;	--	--	O-methyltransferase ZRP4 GN=ZRP4 OS=Zea mays (Maize) PE=2 SV=1
TraesCS2B01G428000	0.08197	1.46207	1.02674e-23	-4.05276	down	Biological Process: flavonoid metabolic process (GO:0009812);; Cellular Component: intracellular membrane-bounded organelle (GO:0043231);; Cellular Component: cytoplasmic part (GO:0044444);; Molecular Function: protein dimerization activity (GO:0046983);;	--	--	Anthocyanin regulatory R-S protein GN=R-S OS=Zea mays (Maize) PE=2 SV=1
TraesCS5D01G435300	2.53749	0.035382	9.39197e-44	5.97486	up	Biological Process: metabolic process (GO:0008152);; Molecular Function: hydrolase activity (GO:0016787);;	--	--	Probable carboxylesterase 15 GN=CXE15 OS=Arabidopsis thaliana (Mouse-ear cress) PE=2 SV=1
TraesCS7A01G018400	0.109357	2.06496	1.06591e-18	-4.04599	down	Cellular Component: chloroplast envelope (GO:0009941);; Cellular Component: membrane (GO:0016020);;	--	--	--
TraesCS5B01G095800	15.1412	1.03999	5.58062e-144	3.85514	up	--	--	--	--
TraesCS3A01G465100	0.135555	1.31426	3.87902e-09	-3.26135	down	--	--	--	Probable protein S-acyltransferase 23 GN=PAT23 OS=Arabidopsis thaliana (Mouse-ear cress) PE=2 SV=2
TraesCS4D01G031800	3.37324	0	1.44749e-32	Inf	up	Cellular Component: cell wall (GO:0005618);; Cellular Component: cytoplasm (GO:0005737);; Biological Process: response to stress (GO:0006950);; Molecular Function: manganese ion binding (GO:0030145);; Molecular Function: nutrient reservoir activity (GO:0045735);; Cellular Component: apoplast (GO:0048046);; Molecular Function: oxalate oxidase activity (GO:0050162);; Biological Process: oxidation-r…	--	--	Oxalate oxidase GF-2.8 (Precursor) OS=Triticum aestivum (Wheat) PE=1 SV=1
TraesCS2A01G184500	5.42714	0.482171	1.75719e-61	3.45124	up	Molecular Function: nucleotide binding (GO:0000166);; Molecular Function: protein kinase activity (GO:0004672);; Biological Process: phosphorylation (GO:0016310);;	K04733|1.93323e-161|obr:102707686|K04733 interleukin-1 receptor-associated kinase 4 [EC:2.7.11.1] | (RefSeq) putative receptor-like protein kinase At4g00960	--	Cysteine-rich receptor-like protein kinase 10 (Precursor) GN=F21P8.70 OS=Arabidopsis thaliana (Mouse-ear cress) PE=1 SV=3
TraesCSU01G198000	4.41207	0.42774	1.46325e-18	3.28797	up	Cellular Component: cell wall (GO:0005618);; Cellular Component: cytoplasmic vesicle (GO:0016023);;	--	--	Dirigent protein 19 (Precursor) GN=DIR19 OS=Arabidopsis thaliana (Mouse-ear cress) PE=2 SV=1
TraesCS5A01G446400	1.33259	0.137469	8.25466e-22	3.21875	up	Cellular Component: plasma membrane (GO:0005886);; Cellular Component: integral component of membrane (GO:0016021);; Biological Process: transmembrane transport (GO:0055085);;	--	--	--
TraesCS7A01G000800	0.151121	1.74184	7.62815e-24	-3.50733	down	Cellular Component: membrane (GO:0016020);;	--	--	--
TraesCS3A01G046000	24.6123	1.8398	1.73396e-77	3.69473	up	Molecular Function: serine-type endopeptidase inhibitor activity (GO:0004867);; Cellular Component: extracellular region (GO:0005576);; Biological Process: negative regulation of peptidase activity (GO:0010466);;	--	--	Bowman-Birk type trypsin inhibitor GN=BBBI OS=Hordeum vulgare (Barley) PE=1 SV=1
TraesCS7D01G444700	1.65464	0.0379027	5.66384e-09	5.2969	up	Molecular Function: nucleotide binding (GO:0000166);; Molecular Function: protein kinase activity (GO:0004672);; Biological Process: cellular process (GO:0009987);;	--	--	G-type lectin S-receptor-like serine/threonine-protein kinase At2g19130 (Precursor) GN=At2g19130 OS=Arabidopsis thaliana (Mouse-ear cress) PE=2 SV=1
Triticum_aestivum_newGene_32759	0.112255	1.31702	2.57957e-17	-3.52458	down	--	--	--	--
TraesCS4A01G130700	0.321037	2.91928	1.31309e-43	-3.04991	down	--	--	--	--
Triticum_aestivum_newGene_73797	0.901182	0.072252	2.01357e-16	3.59671	up	--	--	--	--
TraesCS7D01G221200	34.5395	272.272	5.01196e-106	-3.00019	down	Molecular Function: oxidoreductase activity (GO:0016491);; Biological Process: oxidation-reduction process (GO:0055114);;	K10251|1.08115e-164|bdi:100846467|K10251 17beta-estradiol 17-dehydrogenase / very-long-chain 3-oxoacyl-CoA reductase [EC:1.1.1.62 1.1.1.330] | (RefSeq) very-long-chain 3-oxoacyl-CoA reductase 1-like	Fatty acid elongation (ko00062);; Biosynthesis of unsaturated fatty acids (ko01040);; Fatty acid metabolism (ko01212)	Very-long-chain 3-oxoacyl-CoA reductase 1 GN=F12A21.31 OS=Arabidopsis thaliana (Mouse-ear cress) PE=1 SV=1
TraesCS1B01G392000	1.57575	0.113163	9.98455e-10	3.68042	up	Molecular Function: DNA binding (GO:0003677);; Molecular Function: transcription factor activity, sequence-specific DNA binding (GO:0003700);; Cellular Component: nucleus (GO:0005634);; Biological Process: regulation of transcription, DNA-templated (GO:0006355);;	K09287|1.37679e-162|sita:101782792|K09287 RAV-like factor | (RefSeq) AP2/ERF and B3 domain-containing protein Os05g0549800	--	AP2/ERF and B3 domain-containing protein Os05g0549800 OS=Oryza sativa subsp. japonica (Rice) PE=2 SV=1
TraesCS5A01G338000	0.65669	20.3914	1.03369e-72	-4.94741	down	--	--	--	--
TraesCS3A01G007000	2.31043	0.078229	3.55401e-16	4.62123	up	Cellular Component: cytoplasmic vesicle (GO:0016023);;	--	--	--
TraesCS3A01G401900	18.6128	0.885865	1.30652e-122	4.26326	up	Molecular Function: oxidoreductase activity (GO:0016491);; Biological Process: oxidation-reduction process (GO:0055114);;	K08081|7.19343e-138|bdi:100838517|K08081 tropinone reductase I [EC:1.1.1.206] | (RefSeq) tropinone reductase homolog At5g06060	Tropane, piperidine and pyridine alkaloid biosynthesis (ko00960)	Tropinone reductase homolog At1g07440 GN=At1g07440 OS=Arabidopsis thaliana (Mouse-ear cress) PE=1 SV=1
TraesCS1A01G113300	3.92803	0.281617	2.20751e-42	3.7501	up	Cellular Component: vacuole (GO:0005773);; Biological Process: glycerol metabolic process (GO:0006071);; Biological Process: lipid metabolic process (GO:0006629);; Molecular Function: glycerophosphodiester phosphodiesterase activity (GO:0008889);; Cellular Component: cytoplasmic vesicle (GO:0016023);;	K01126|0|sita:101768515|K01126 glycerophosphoryl diester phosphodiesterase [EC:3.1.4.46] | (RefSeq) glycerophosphodiester phosphodiesterase GDPD6-like	Glycerophospholipid metabolism (ko00564)	Glycerophosphodiester phosphodiesterase GDPD6 {ECO:0000305} (Precursor) OS=Arabidopsis thaliana (Mouse-ear cress) PE=2 SV=1
TraesCS2B01G228900	1.80549	29.053	6.48096e-166	-3.70541	down	Molecular Function: DNA binding (GO:0003677);; Cellular Component: nucleus (GO:0005634);; Biological Process: regulation of transcription, DNA-templated (GO:0006355);;	--	--	NAC transcription factor NAM-B2 GN=NAM-B2 OS=Triticum turgidum subsp. durum (Durum wheat) PE=2 SV=1
TraesCS1A01G430000	2.99349	0.0211147	1.70659e-52	6.92171	up	Molecular Function: ATP binding (GO:0005524);; Cellular Component: mitochondrion (GO:0005739);; Cellular Component: plasma membrane (GO:0005886);; Molecular Function: nucleoside-triphosphatase activity (GO:0017111);;	K08900|1.07896e-163|bdi:100824372|K08900 mitochondrial chaperone BCS1 | (RefSeq) AAA-ATPase At3g50940-like	--	26S protease regulatory subunit 6B homolog GN=MCK7.16 OS=Arabidopsis thaliana (Mouse-ear cress) PE=1 SV=1
TraesCS6B01G184400	8.91816	0.331718	8.77084e-95	4.69449	up	--	--	--	--
TraesCS3A01G056300	1.79107	0.0187073	5.22784e-31	5.90229	up	Molecular Function: protein serine/threonine kinase activity (GO:0004674);; Molecular Function: ATP binding (GO:0005524);; Biological Process: protein phosphorylation (GO:0006468);;	--	--	Putative receptor-like protein kinase At4g00960 GN=At4g00960 OS=Arabidopsis thaliana (Mouse-ear cress) PE=3 SV=2
TraesCS3A01G137300	0.959155	0.0284903	1.46132e-15	4.82897	up	Cellular Component: mitochondrion (GO:0005739);; Cellular Component: membrane (GO:0016020);;	--	--	--
TraesCS4A01G331100	0.570794	0	4.67527e-46	Inf	up	Molecular Function: ATP binding (GO:0005524);; Biological Process: obsolete ATP catabolic process (GO:0006200);; Biological Process: transport (GO:0006810);; Cellular Component: integral component of membrane (GO:0016021);; Molecular Function: ATPase activity (GO:0016887);;	--	--	Pleiotropic drug resistance protein 5 GN=OJ1372_D12.114 OS=Oryza sativa subsp. japonica (Rice) PE=2 SV=2
Triticum_aestivum_newGene_87451	1.3301	0.0704813	3.34134e-21	3.74933	up	Molecular Function: protein serine/threonine kinase activity (GO:0004674);; Molecular Function: ATP binding (GO:0005524);; Cellular Component: mitochondrion (GO:0005739);; Biological Process: protein phosphorylation (GO:0006468);;	--	--	Serine/threonine-protein kinase RIPK OS=Arabidopsis thaliana OX=3702 GN=RIPK PE=1 SV=1
TraesCS4D01G145800	2.66073	31.8057	4.72483e-55	-3.59013	down	--	--	--	--
TraesCS3D01G215800	1.54526	18.1031	5.01901e-47	-3.55962	down	Cellular Component: cytoplasmic vesicle (GO:0016023);;	--	--	--
TraesCS2B01G503700	0.0270983	0.460316	2.32331e-24	-3.94721	down	Molecular Function: ATP binding (GO:0005524);;	K17592|0|osa:4350581|K17592 sacsin | (RefSeq) Os11g0514000; uncharacterized LOC4350581	--	--
TraesCS3A01G297300	3.50677	0.0108557	1.52657e-37	7.84572	up	Molecular Function: peroxidase activity (GO:0004601);; Biological Process: response to oxidative stress (GO:0006979);; Molecular Function: heme binding (GO:0020037);; Molecular Function: metal ion binding (GO:0046872);; Biological Process: oxidation-reduction process (GO:0055114);;	K00430|2.40151e-109|zma:100273989|K00430 peroxidase [EC:1.11.1.7] | (RefSeq) GRMZM2G150731; putative class III secretory plant peroxidase family protein	Phenylpropanoid biosynthesis (ko00940)	Peroxidase 2 (Precursor) GN=PER2 OS=Zea mays (Maize) PE=2 SV=1
TraesCS3D01G318700	0.379449	3.84807	2.71468e-14	-3.30178	down	Cellular Component: nucleus (GO:0005634);; Biological Process: protein import into nucleus (GO:0006606);; Molecular Function: protein transporter activity (GO:0008565);;	--	--	Nuclear transport factor 2 GN=NTF2 OS=Arabidopsis thaliana (Mouse-ear cress) PE=1 SV=1
TraesCS4D01G269900	0.925326	0.00496033	2.85442e-21	6.93392	up	Molecular Function: oxidoreductase activity (GO:0016491);; Biological Process: oxidation-reduction process (GO:0055114);;	--	--	Zeaxanthin epoxidase, chloroplastic (Precursor) GN=ZEP OS=Oncidium hybrid cultivar (Orchid) PE=2 SV=1
TraesCS7B01G257300	0.273021	2.97336	2.02394e-28	-3.45915	down	Molecular Function: transferase activity, transferring acyl groups other than amino-acyl groups (GO:0016747);;	--	--	Methanol O-anthraniloyltransferase GN=AMAT OS=Vitis labrusca (Concord grape) PE=1 SV=1
TraesCS1A01G203600	4.16559	0.093447	4.07619e-43	5.17304	up	Biological Process: polysaccharide catabolic process (GO:0000272);; Molecular Function: chitinase activity (GO:0004568);; Biological Process: chitin catabolic process (GO:0006032);; Cellular Component: cytoplasmic vesicle (GO:0016023);; Biological Process: cell wall macromolecule catabolic process (GO:0016998);; Biological Process: response to other organism (GO:0051707);;	K20547|1.75911e-153|bdi:100829018|K20547 basic endochitinase B [EC:3.2.1.14] | (RefSeq) chitinase 8-like	Amino sugar and nucleotide sugar metabolism (ko00520)	Chitinase 8 (Precursor) OS=Oryza sativa subsp. japonica (Rice) PE=2 SV=1
TraesCS7A01G353400	2.11838	0.116509	6.25709e-22	4.10164	up	Molecular Function: peroxidase activity (GO:0004601);; Biological Process: response to oxidative stress (GO:0006979);; Cellular Component: cytoplasmic vesicle (GO:0016023);; Molecular Function: heme binding (GO:0020037);; Molecular Function: metal ion binding (GO:0046872);; Biological Process: oxidation-reduction process (GO:0055114);;	K00430|0|obr:102708069|K00430 peroxidase [EC:1.11.1.7] | (RefSeq) peroxidase P7-like	Phenylpropanoid biosynthesis (ko00940)	Peroxidase P7 OS=Brassica rapa subsp. rapa (Turnip) PE=1 SV=3
TraesCS7A01G523800	1.02336	0.101688	2.71902e-14	3.06617	up	Molecular Function: monooxygenase activity (GO:0004497);; Molecular Function: iron ion binding (GO:0005506);; Cellular Component: endoplasmic reticulum (GO:0005783);; Molecular Function: electron carrier activity (GO:0009055);; Molecular Function: oxidoreductase activity, acting on paired donors, with incorporation or reduction of molecular oxygen (GO:0016705);; Molecular Function: heme binding (…	--	--	Cytochrome P450 72A14 GN=CYP72A14 OS=Arabidopsis thaliana (Mouse-ear cress) PE=2 SV=1
TraesCS7D01G210500	11.1218	1.03978	6.66095e-49	3.37768	up	Cellular Component: cytoplasmic vesicle (GO:0016023);;	--	--	Gibberellin-regulated protein 4 (Precursor) GN=GASA4 OS=Arabidopsis thaliana (Mouse-ear cress) PE=1 SV=2
TraesCS6B01G047100	0.0503813	2.05259	1.74436e-28	-5.17456	down	Biological Process: response to iron(III) ion (GO:0010041);; Molecular Function: 2'-deoxymugineic-acid 2'-dioxygenase activity (GO:0033760);; Molecular Function: ion binding (GO:0043167);;	--	--	2&apos;-deoxymugineic-acid 2&apos;-dioxygenase GN=IDS3 OS=Hordeum vulgare (Barley) PE=1 SV=3
TraesCS7B01G018400	0.0303973	1.01129	4.5253e-14	-4.79861	down	--	--	--	Ethylene-responsive transcription factor CRF4 GN=T13J8.60 OS=Arabidopsis thaliana (Mouse-ear cress) PE=1 SV=2
Triticum_aestivum_newGene_150484	1.22554	0.0460427	3.7716e-15	4.53448	up	--	--	--	--
TraesCS3B01G362200	0.631928	8.47079	4.61023e-80	-3.76181	down	Molecular Function: monooxygenase activity (GO:0004497);; Molecular Function: iron ion binding (GO:0005506);; Molecular Function: electron carrier activity (GO:0009055);; Cellular Component: cytoplasmic vesicle (GO:0016023);; Molecular Function: oxidoreductase activity, acting on paired donors, with incorporation or reduction of molecular oxygen (GO:0016705);; Molecular Function: heme binding (GO…	--	--	Cytochrome P450 94A1 GN=CYP94A1 OS=Vicia sativa (Spring vetch) PE=2 SV=2
TraesCS3A01G446600	11.5542	0.352852	1.17405e-184	4.87788	up	Molecular Function: potassium:sodium symporter activity (GO:0009674);; Cellular Component: integral component of membrane (GO:0016021);; Biological Process: potassium ion transmembrane transport (GO:0071805);;	K03549|0|bdi:100837465|K03549 KUP system potassium uptake protein | (RefSeq) potassium transporter 5	--	Potassium transporter 5 OS=Oryza sativa subsp. japonica (Rice) PE=2 SV=2
TraesCS4D01G102800	14.0766	0.0664537	2.88825e-65	7.40578	up	--	--	--	--
TraesCS5B01G269100	1.64005	0	7.68515e-40	Inf	up	Molecular Function: catalytic activity (GO:0003824);; Biological Process: cellular metabolic process (GO:0044237);; Biological Process: response to cadmium ion (GO:0046686);; Molecular Function: coenzyme binding (GO:0050662);;	--	--	Cinnamoyl-CoA reductase 1 GN=T24D18.5 OS=Arabidopsis thaliana (Mouse-ear cress) PE=1 SV=1
TraesCS3D01G380500	0.228543	2.95304	5.02106e-32	-3.66034	down	Biological Process: regulation of mitotic cell cycle (GO:0007346);; Molecular Function: cysteine-type peptidase activity (GO:0008234);; Biological Process: gravitropism (GO:0009630);; Biological Process: histone deubiquitination (GO:0016578);; Molecular Function: nucleosome binding (GO:0031491);; Molecular Function: histone binding (GO:0042393);;	--	--	F-box protein At3g44326 GN=At3g44326 OS=Arabidopsis thaliana (Mouse-ear cress) PE=2 SV=1
TraesCS2B01G540200	0.335125	13.2522	4.25655e-130	-5.19851	down	Molecular Function: kinase activity (GO:0016301);; Biological Process: cellular metabolic process (GO:0044237);;	--	--	Serine/threonine-protein kinase CDL1 {ECO:0000305} OS=Arabidopsis thaliana (Mouse-ear cress) PE=1 SV=1
TraesCS5B01G075900	7.48167	0.898632	6.2428e-79	3.03197	up	Biological Process: defense response (GO:0006952);; Biological Process: response to water deprivation (GO:0009414);; Molecular Function: ADP binding (GO:0043531);; Cellular Component: apoplast (GO:0048046);; Biological Process: response to other organism (GO:0051707);; Biological Process: response to karrikin (GO:0080167);;	--	--	Probable disease resistance protein At4g33300 GN=At4g33300 OS=Arabidopsis thaliana (Mouse-ear cress) PE=2 SV=3
TraesCS5B01G004700	0.40359	6.98567	1.44307e-28	-4.0674	down	Biological Process: cellular response to phosphate starvation (GO:0016036);; Biological Process: galactolipid biosynthetic process (GO:0019375);; Cellular Component: intracellular membrane-bounded organelle (GO:0043231);; Biological Process: negative regulation of transcription, DNA-templated (GO:0045892);;	--	--	--
TraesCS6B01G240400	1.8759	0.149007	6.23918e-23	3.57111	up	--	--	--	--
TraesCS5A01G507000	0.0160083	4.85119	1.67005e-91	-8.20858	down	Molecular Function: acid phosphatase activity (GO:0003993);; Cellular Component: plant-type cell wall (GO:0009505);; Cellular Component: cytoplasmic vesicle (GO:0016023);; Biological Process: cellular response to phosphate starvation (GO:0016036);; Molecular Function: metal ion binding (GO:0046872);;	--	--	Purple acid phosphatase 2 (Precursor) GN=PAP2 OS=Ipomoea batatas (Sweet potato) PE=1 SV=1
TraesCS7A01G083700	5.99755	0.021125	1.76458e-67	7.81103	up	Molecular Function: glutathione transferase activity (GO:0004364);;	K00799|2.74002e-135|sita:101758250|K00799 glutathione S-transferase [EC:2.5.1.18] | (RefSeq) glutathione transferase GST 23-like	Glutathione metabolism (ko00480)	Probable glutathione S-transferase GN=HSP26-A OS=Glycine max (Soybean) PE=2 SV=1
TraesCS6D01G292200	0.820408	0.00746167	1.45904e-21	6.78625	up	Cellular Component: ubiquitin ligase complex (GO:0000151);; Molecular Function: ubiquitin-protein transferase activity (GO:0004842);; Cellular Component: mitochondrion (GO:0005739);; Biological Process: protein ubiquitination (GO:0016567);;	--	--	U-box domain-containing protein 20 GN=PUB20 OS=Arabidopsis thaliana (Mouse-ear cress) PE=2 SV=1
TraesCS5D01G384700	0.0554863	0.977957	5.17408e-17	-3.93416	down	Molecular Function: catalytic activity (GO:0003824);; Cellular Component: mitochondrion (GO:0005739);; Biological Process: metabolic process (GO:0008152);; Cellular Component: membrane (GO:0016020);;	--	--	Probable arabinosyltransferase ARAD1 GN=ARAD1 OS=Arabidopsis thaliana (Mouse-ear cress) PE=1 SV=1
TraesCS3B01G596700	0.454486	0.00708667	3.79799e-20	5.8391	up	Molecular Function: binding (GO:0005488);; Molecular Function: transferase activity, transferring phosphorus-containing groups (GO:0016772);;	--	--	Wall-associated receptor kinase 2 (Precursor) GN=WAK2 OS=Arabidopsis thaliana (Mouse-ear cress) PE=1 SV=1
TraesCS5D01G202700	5.96169	0.313279	2.40973e-52	4.12759	up	Molecular Function: nucleotide binding (GO:0000166);; Molecular Function: nucleic acid binding (GO:0003676);; Biological Process: biosynthetic process (GO:0009058);; Cellular Component: cytoplasmic vesicle (GO:0016023);; Molecular Function: strictosidine synthase activity (GO:0016844);;	--	--	Protein STRICTOSIDINE SYNTHASE-LIKE 10 {ECO:0000303|PubMed:10777701} (Precursor) OS=Arabidopsis thaliana (Mouse-ear cress) PE=2 SV=1
TraesCS1B01G444600	2.65342	0.155956	4.38615e-28	3.84189	up	Molecular Function: oxidoreductase activity, acting on paired donors, with incorporation or reduction of molecular oxygen, 2-oxoglutarate as one donor, and incorporation of one atom each of oxygen into both donors (GO:0016706);; Biological Process: oxidation-reduction process (GO:0055114);;	--	--	Probable 2-oxoglutarate-dependent dioxygenase AOP1.2 GN=AOP1.2 OS=Arabidopsis thaliana (Mouse-ear cress) PE=2 SV=1
TraesCS1A01G348800	7.0694	0.225272	2.85622e-100	4.8688	up	Molecular Function: monooxygenase activity (GO:0004497);; Molecular Function: iron ion binding (GO:0005506);; Cellular Component: mitochondrion (GO:0005739);; Molecular Function: electron carrier activity (GO:0009055);; Molecular Function: oxidoreductase activity, acting on paired donors, with incorporation or reduction of molecular oxygen (GO:0016705);; Molecular Function: heme binding (GO:00200…	--	--	Cytochrome P450 72A15 GN=CYP72A15 OS=Arabidopsis thaliana (Mouse-ear cress) PE=2 SV=1
Triticum_aestivum_newGene_126630	2.52737	0.102769	2.9727e-21	4.56505	up	--	--	--	--
TraesCS2D01G443600	0.703816	7.16673	3.8448e-79	-3.34031	down	Biological Process: oligopeptide transport (GO:0006857);; Molecular Function: oligopeptide transporter activity (GO:0015198);; Cellular Component: membrane (GO:0016020);; Biological Process: transmembrane transport (GO:0055085);;	--	--	Oligopeptide transporter 4 GN=OPT4 OS=Arabidopsis thaliana (Mouse-ear cress) PE=1 SV=1
TraesCS1D01G106700	7.98684	0.891197	5.67377e-55	3.1343	up	--	--	--	--
TraesCS3D01G467300	6.34404	0.592432	1.35065e-17	3.38286	up	Molecular Function: aspartic-type endopeptidase activity (GO:0004190);; Biological Process: proteolysis (GO:0006508);; Biological Process: xylan catabolic process (GO:0045493);;	--	--	Basic 7S globulin 2 low kDa subunit (Precursor) OS=Glycine max (Soybean) PE=1 SV=1
TraesCS2A01G098700	1.83457	0.0676527	8.66115e-28	4.63308	up	Molecular Function: protein kinase activity (GO:0004672);; Molecular Function: ATP binding (GO:0005524);; Biological Process: protein phosphorylation (GO:0006468);; Cellular Component: plastid (GO:0009536);;	--	--	Protein kinase 2A, chloroplastic (Precursor) GN=APK2A OS=Arabidopsis thaliana (Mouse-ear cress) PE=2 SV=1
TraesCS3D01G333300	0.787323	13.4067	1.78884e-100	-4.09883	down	Cellular Component: membrane (GO:0016020);; Cellular Component: cytoplasmic vesicle (GO:0016023);;	--	--	WAT1-related protein At4g08290 GN=At4g08290 OS=Arabidopsis thaliana (Mouse-ear cress) PE=2 SV=1
TraesCS3D01G483000	3.29006	0.014606	1.33635e-39	7.23562	up	--	K00799|1.48698e-108|sita:101773133|K00799 glutathione S-transferase [EC:2.5.1.18] | (RefSeq) glutathione transferase GST 23-like	Glutathione metabolism (ko00480)	Glutathione S-transferase U8 GN=GSTU8 OS=Arabidopsis thaliana (Mouse-ear cress) PE=2 SV=1
TraesCS2D01G433700	0.167717	3.74413	7.33026e-33	-4.07681	down	Cellular Component: mitochondrion (GO:0005739);; Cellular Component: plant-type cell wall (GO:0009505);; Cellular Component: membrane (GO:0016020);; Cellular Component: cytoplasmic vesicle (GO:0016023);;	K19882|0|bdi:100827238|K19882 O-palmitoleoyl-L-serine hydrolase [EC:3.1.1.98] | (RefSeq) pectin acetylesterase 7	--	--
TraesCS6D01G033000	1.8158	0	1.05098e-71	Inf	up	Molecular Function: serine-type endopeptidase activity (GO:0004252);; Cellular Component: cell wall (GO:0005618);; Biological Process: proteolysis (GO:0006508);; Cellular Component: cytoplasmic vesicle (GO:0016023);; Molecular Function: identical protein binding (GO:0042802);; Biological Process: negative regulation of catalytic activity (GO:0043086);;	--	--	Subtilisin-like protease SBT3.3 {ECO:0000303|PubMed:16193095} (Precursor) OS=Arabidopsis thaliana (Mouse-ear cress) PE=2 SV=1
Triticum_aestivum_newGene_16920	0	2.37343	3.69116e-32	-Inf	down	Molecular Function: translation elongation factor activity (GO:0003746);; Molecular Function: GTPase activity (GO:0003924);; Molecular Function: GTP binding (GO:0005525);; Cellular Component: intracellular (GO:0005622);; Biological Process: translational elongation (GO:0006414);;	K03234|8.93921e-22|mdm:103419852|K03234 elongation factor 2 | (RefSeq) elongation factor 2-like	--	Elongation factor 2 OS=Beta vulgaris OX=161934 PE=2 SV=1
TraesCS2D01G544600	3.97384	0.1531	3.03982e-35	4.5528	up	Biological Process: innate immune response (GO:0045087);;	--	--	--
TraesCSU01G207700	0.10915	1.10573	2.12449e-12	-3.34799	down	Biological Process: proteolysis (GO:0006508);; Molecular Function: cysteine-type peptidase activity (GO:0008234);;	--	--	Senescence-specific cysteine protease SAG39 {ECO:0000305} (Precursor) OS=Oryza sativa subsp. japonica (Rice) PE=2 SV=2
TraesCS1B01G048400	0.491934	0.052325	1.27847e-09	3.19232	up	Cellular Component: cytoplasm (GO:0005737);; Biological Process: L-phenylalanine catabolic process (GO:0006559);; Biological Process: cinnamic acid biosynthetic process (GO:0009800);; Molecular Function: phenylalanine ammonia-lyase activity (GO:0045548);;	K10775|0|bdi:100845653|K10775 phenylalanine ammonia-lyase [EC:4.3.1.24] | (RefSeq) phenylalanine ammonia-lyase	Phenylalanine metabolism (ko00360);; Phenylpropanoid biosynthesis (ko00940)	Phenylalanine ammonia-lyase GN=PAL OS=Triticum aestivum (Wheat) PE=3 SV=1
TraesCS5A01G433200	4.38082	0.0239917	5.80679e-92	7.49273	up	Biological Process: metabolic process (GO:0008152);; Molecular Function: abscisic acid glucosyltransferase activity (GO:0010294);; Cellular Component: cytoplasmic vesicle (GO:0016023);; Biological Process: secretion by cell (GO:0032940);; Biological Process: response to other organism (GO:0051707);; Molecular Function: quercetin 3-O-glucosyltransferase activity (GO:0080043);; Molecular Function: …	--	--	Scopoletin glucosyltransferase GN=TOGT1 OS=Nicotiana tabacum (Common tobacco) PE=1 SV=1
TraesCS5B01G358400	3.74893	0.052956	1.00089e-52	5.93901	up	Molecular Function: peroxidase activity (GO:0004601);; Biological Process: response to oxidative stress (GO:0006979);; Molecular Function: heme binding (GO:0020037);; Molecular Function: metal ion binding (GO:0046872);; Biological Process: oxidation-reduction process (GO:0055114);;	K00430|3.45252e-114|zma:100273989|K00430 peroxidase [EC:1.11.1.7] | (RefSeq) GRMZM2G150731; putative class III secretory plant peroxidase family protein	Phenylpropanoid biosynthesis (ko00940)	Peroxidase 2 (Precursor) GN=PER2 OS=Zea mays (Maize) PE=2 SV=1
Triticum_aestivum_newGene_26952	0.467645	0.00785833	1.01748e-18	5.86428	up	Molecular Function: aminoacyl-tRNA editing activity (GO:0002161);; Molecular Function: monooxygenase activity (GO:0004497);; Molecular Function: valine-tRNA ligase activity (GO:0004832);; Molecular Function: iron ion binding (GO:0005506);; Molecular Function: ATP binding (GO:0005524);; Cellular Component: nucleus (GO:0005634);; Cellular Component: cytoplasm (GO:0005737);; Biological Process: DNA …	--	--	--
TraesCS5B01G145300	3.14952	0.0633447	9.4266e-42	5.48463	up	Molecular Function: transcription factor activity, sequence-specific DNA binding (GO:0003700);; Biological Process: regulation of transcription, DNA-templated (GO:0006355);; Molecular Function: sequence-specific DNA binding (GO:0043565);;	--	--	Probable WRKY transcription factor 67 GN=WRKY67 OS=Arabidopsis thaliana (Mouse-ear cress) PE=2 SV=1
TraesCS3D01G009200	3.1952	0.216943	4.64668e-21	3.82043	up	--	--	--	--
TraesCS3B01G563100	2.22169	0.158154	6.6758e-34	3.60412	up	Cellular Component: plasma membrane (GO:0005886);; Biological Process: drug transmembrane transport (GO:0006855);; Molecular Function: drug transmembrane transporter activity (GO:0015238);; Molecular Function: antiporter activity (GO:0015297);; Biological Process: response to karrikin (GO:0080167);;	K03327|0|osa:4333291|K03327 multidrug resistance protein, MATE family | (RefSeq) protein DETOXIFICATION 40	--	Protein TRANSPARENT TESTA 12 GN=F17J16_80 OS=Arabidopsis thaliana (Mouse-ear cress) PE=2 SV=1
TraesCS4A01G327100	3.62681	0	4.8417e-85	Inf	up	Molecular Function: protein serine/threonine kinase activity (GO:0004674);; Molecular Function: ATP binding (GO:0005524);; Biological Process: protein phosphorylation (GO:0006468);; Cellular Component: integral component of membrane (GO:0016021);; Cellular Component: cytoplasmic vesicle (GO:0016023);;	--	--	Probable LRR receptor-like serine/threonine-protein kinase At3g47570 (Precursor) GN=At3g47570 OS=Arabidopsis thaliana (Mouse-ear cress) PE=2 SV=1
TraesCS1A01G414700	0.85859	0.0635993	2.01062e-10	3.60724	up	--	--	--	--
TraesCS4A01G042700	2.68783	0.244342	9.31951e-27	3.39895	up	Cellular Component: nucleus (GO:0005634);; Cellular Component: mitochondrion (GO:0005739);; Biological Process: cysteine biosynthetic process from serine (GO:0006535);; Molecular Function: zinc ion binding (GO:0008270);; Molecular Function: serine O-acetyltransferase activity (GO:0009001);; Biological Process: response to cold (GO:0009409);; Cellular Component: chloroplast (GO:0009507);; Biologic…	K00640|1.93802e-143|bdi:100837003|K00640 serine O-acetyltransferase [EC:2.3.1.30] | (RefSeq) probable serine acetyltransferase 4	Cysteine and methionine metabolism (ko00270);; Sulfur metabolism (ko00920);; Carbon metabolism (ko01200);; Biosynthesis of amino acids (ko01230)	Probable serine acetyltransferase 4 GN=SAT4 OS=Oryza sativa subsp. japonica (Rice) PE=2 SV=1
TraesCS1D01G266000	27.9854	2.86873	2.50085e-62	3.25453	up	Molecular Function: serine-type endopeptidase inhibitor activity (GO:0004867);; Cellular Component: extracellular region (GO:0005576);; Biological Process: proteolysis (GO:0006508);; Molecular Function: peptidase activity (GO:0008233);;	--	--	--
TraesCS2B01G305600	0.117616	1.8538	1.12722e-15	-3.67228	down	--	--	--	--
TraesCS7A01G389600	0.0814937	1.6464	3.36526e-20	-3.38828	down	Biological Process: lipid catabolic process (GO:0016042);; Molecular Function: hydrolase activity, acting on ester bonds (GO:0016788);;	K01052|0|bdi:100841711|K01052 lysosomal acid lipase/cholesteryl ester hydrolase [EC:3.1.1.13] | (RefSeq) triacylglycerol lipase 2-like	Steroid biosynthesis (ko00100)	Triacylglycerol lipase 2 (Precursor) GN=LIP2 OS=Arabidopsis thaliana (Mouse-ear cress) PE=2 SV=1
Triticum_aestivum_newGene_21487	5.25946	0.00312033	3.6621e-165	10.1072	up	--	--	--	LRR receptor-like serine/threonine-protein kinase OS=Arabidopsis thaliana OX=3702 GN=RGI3 PE=1 SV=1
TraesCS1D01G371700	0.00809333	0.893257	4.3374e-19	-6.25659	down	Molecular Function: DNA binding (GO:0003677);; Molecular Function: chromatin binding (GO:0003682);; Cellular Component: nucleus (GO:0005634);; Biological Process: regulation of transcription, DNA-templated (GO:0006355);;	K09422|3.98821e-105|sita:101756323|K09422 myb proto-oncogene protein, plant | (RefSeq) myb-related protein Hv33-like	--	Myb-related protein Hv33 GN=MYB2 OS=Hordeum vulgare (Barley) PE=2 SV=3
TraesCS7D01G235700	2.19104	0.182932	8.55957e-17	3.49715	up	Cellular Component: mitochondrion (GO:0005739);; Molecular Function: transferase activity, transferring glycosyl groups (GO:0016757);;	--	--	--
TraesCS7A01G389500	1.43161	24.9254	3.23486e-174	-3.78973	down	Biological Process: lipid catabolic process (GO:0016042);; Molecular Function: hydrolase activity, acting on ester bonds (GO:0016788);;	K01052|0|bdi:100841711|K01052 lysosomal acid lipase/cholesteryl ester hydrolase [EC:3.1.1.13] | (RefSeq) triacylglycerol lipase 2-like	Steroid biosynthesis (ko00100)	Triacylglycerol lipase 2 (Precursor) GN=LIP2 OS=Arabidopsis thaliana (Mouse-ear cress) PE=2 SV=1
TraesCS1A01G144100	0.434465	10.503	3.05867e-91	-4.60161	down	Cellular Component: cytoplasmic vesicle (GO:0016023);; Molecular Function: hydrolase activity (GO:0016787);;	--	--	GDSL esterase/lipase At5g03610 (Precursor) GN=At5g03610 OS=Arabidopsis thaliana (Mouse-ear cress) PE=2 SV=1
TraesCS7B01G299500	0.895114	0.0192157	3.18397e-12	5.32819	up	Molecular Function: iron ion binding (GO:0005506);; Molecular Function: electron carrier activity (GO:0009055);; Cellular Component: cytoplasmic vesicle (GO:0016023);; Molecular Function: trans-cinnamate 4-monooxygenase activity (GO:0016710);; Molecular Function: heme binding (GO:0020037);; Biological Process: oxidation-reduction process (GO:0055114);;	K00487|0|sbi:SORBI_04g017460|K00487 trans-cinnamate 4-monooxygenase [EC:1.14.13.11] | (RefSeq) SORBIDRAFT_04g017460, Sb04g017460; hypothetical protein	Ubiquinone and other terpenoid-quinone biosynthesis (ko00130);; Phenylalanine metabolism (ko00360);; Phenylpropanoid biosynthesis (ko00940);; Flavonoid biosynthesis (ko00941);; Stilbenoid, diarylheptanoid and gingerol biosynthesis (ko00945)	Cytochrome P450 CYP73A100 OS=Panax ginseng (Korean ginseng) PE=2 SV=1
TraesCS1D01G428300	13.0588	1.54795	1.71058e-19	3.03783	up	--	--	--	--
TraesCS2A01G591600	0.0704703	7.32649	1.16581e-96	-6.65199	down	Molecular Function: magnesium ion binding (GO:0000287);; Molecular Function: isocitrate dehydrogenase (NAD+) activity (GO:0004449);; Molecular Function: ATP binding (GO:0005524);; Cellular Component: mitochondrion (GO:0005739);; Biological Process: tricarboxylic acid cycle (GO:0006099);; Biological Process: isocitrate metabolic process (GO:0006102);; Molecular Function: zinc ion binding (GO:00082…	K00030|0|bdi:100836887|K00030 isocitrate dehydrogenase (NAD+) [EC:1.1.1.41] | (RefSeq) isocitrate dehydrogenase [NAD] catalytic subunit 5, mitochondrial-like	Citrate cycle (TCA cycle) (ko00020);; Carbon metabolism (ko01200);; 2-Oxocarboxylic acid metabolism (ko01210);; Biosynthesis of amino acids (ko01230)	Isocitrate dehydrogenase [NAD] catalytic subunit 5, mitochondrial (Precursor) GN=IDH5 OS=Arabidopsis thaliana (Mouse-ear cress) PE=2 SV=1
TraesCS1D01G130300	2.31162	0.121963	5.25466e-16	4.09842	up	Cellular Component: plastid (GO:0009536);; Cellular Component: membrane (GO:0016020);;	K20359|3.68915e-66|dosa:Os05t0200280-01|K20359 PRA1 family protein 1 | (RAP-DB) Os05g0200280; Similar to prenylated rab acceptor family protein.	--	PRA1 family protein F3 GN=PRA1F3 OS=Arabidopsis thaliana (Mouse-ear cress) PE=1 SV=1
TraesCS5D01G353600	5.41099	0.704978	1.29876e-22	3.03671	up	Cellular Component: nucleus (GO:0005634);; Cellular Component: cytosol (GO:0005829);;	K06966|1.61748e-139|bdi:100824325|K06966 uncharacterized protein | (RefSeq) probable cytokinin riboside 5'-monophosphate phosphoribohydrolase LOGL9	--	Probable cytokinin riboside 5&apos;-monophosphate phosphoribohydrolase LOGL9 GN=OSJNBa0038K02.28 OS=Oryza sativa subsp. japonica (Rice) PE=2 SV=1
TraesCS3B01G596200	0.335394	0.00853933	3.46667e-17	5.1066	up	--	--	--	Wall-associated receptor kinase 3 (Precursor) GN=WAK3 OS=Arabidopsis thaliana (Mouse-ear cress) PE=2 SV=2
TraesCS5A01G225600	5.23078	0.004629	2.61483e-81	9.46062	up	Molecular Function: transcription factor activity, sequence-specific DNA binding (GO:0003700);; Biological Process: regulation of transcription, DNA-templated (GO:0006355);; Molecular Function: sequence-specific DNA binding (GO:0043565);;	--	--	Probable WRKY transcription factor 40 GN=WRKY40 OS=Arabidopsis thaliana (Mouse-ear cress) PE=1 SV=1
TraesCS5D01G548000	3.49879	0.007523	2.92976e-95	8.76975	up	Molecular Function: protein serine/threonine kinase activity (GO:0004674);; Molecular Function: ATP binding (GO:0005524);; Biological Process: protein phosphorylation (GO:0006468);; Cellular Component: integral component of membrane (GO:0016021);; Cellular Component: cytoplasmic vesicle (GO:0016023);;	--	--	LRR receptor-like serine/threonine-protein kinase GSO2 (Precursor) GN=K23L20.3 OS=Arabidopsis thaliana (Mouse-ear cress) PE=2 SV=2
TraesCS7D01G164500	3.21951	0.131258	6.37333e-20	4.45336	up	Biological Process: defense response (GO:0006952);; Biological Process: response to biotic stimulus (GO:0009607);;	--	--	Pathogenesis-related protein 1 GN=PR1 OS=Asparagus officinalis (Garden asparagus) PE=2 SV=1
TraesCS6D01G359300	3.03305	0.037802	7.25705e-47	6.28819	up	Molecular Function: iron ion binding (GO:0005506);; Molecular Function: oxidoreductase activity, acting on paired donors, with incorporation or reduction of molecular oxygen, 2-oxoglutarate as one donor, and incorporation of one atom each of oxygen into both donors (GO:0016706);; Biological Process: oxidation-reduction process (GO:0055114);;	--	--	Protein SRG1 GN=SRG1 OS=Arabidopsis thaliana (Mouse-ear cress) PE=2 SV=1
TraesCS6B01G126200	62.3899	642.549	1.05013e-124	-3.38977	down	Cellular Component: cytoplasmic vesicle (GO:0016023);;	--	--	Non-specific lipid transfer protein GPI-anchored 2 (Precursor) GN=T28A8.10 OS=Arabidopsis thaliana (Mouse-ear cress) PE=2 SV=1
TraesCS7A01G561300	0.808147	0.0856353	0.000169367	3.03548	up	--	--	--	G-type lectin S-receptor-like serine/threonine-protein kinase At1g61390 (Precursor) GN=At1g61390 OS=Arabidopsis thaliana (Mouse-ear cress) PE=2 SV=1
TraesCS1A01G401800	1.36467	0.0509763	3.01975e-22	4.31692	up	Molecular Function: transcription factor activity, sequence-specific DNA binding (GO:0003700);; Biological Process: regulation of transcription, DNA-templated (GO:0006355);; Molecular Function: sequence-specific DNA binding (GO:0043565);;	--	--	Probable WRKY transcription factor 71 GN=WRKY71 OS=Arabidopsis thaliana (Mouse-ear cress) PE=2 SV=1
TraesCS4B01G270800	10.7593	0.14648	2.12069e-158	6.12364	up	Molecular Function: oxidoreductase activity (GO:0016491);; Biological Process: oxidation-reduction process (GO:0055114);;	--	--	Zeaxanthin epoxidase, chloroplastic (Precursor) GN=ZEP OS=Oncidium hybrid cultivar (Orchid) PE=2 SV=1
TraesCS6A01G111400	0.004895	0.919055	9.73351e-25	-6.86419	down	Cellular Component: mitochondrion (GO:0005739);; Biological Process: metabolic process (GO:0008152);; Molecular Function: intramolecular transferase activity (GO:0016866);;	--	--	Achilleol B synthase OS=Oryza sativa subsp. japonica (Rice) PE=1 SV=1
TraesCS5B01G429300	3.76019	0	6.59142e-51	Inf	up	Biological Process: metabolic process (GO:0008152);; Molecular Function: hydrolase activity (GO:0016787);;	--	--	Probable carboxylesterase 15 GN=CXE15 OS=Arabidopsis thaliana (Mouse-ear cress) PE=2 SV=1
TraesCS3A01G093900	60.6856	2.34586	2.20454e-103	4.63147	up	Molecular Function: serine-type endopeptidase inhibitor activity (GO:0004867);; Biological Process: response to wounding (GO:0009611);;	--	--	Subtilisin-chymotrypsin inhibitor-2A OS=Hordeum vulgare (Barley) PE=1 SV=2
TraesCS3B01G171700	10.4493	0.420233	8.80618e-96	4.73188	up	Molecular Function: serine-type endopeptidase activity (GO:0004252);; Molecular Function: identical protein binding (GO:0042802);; Biological Process: negative regulation of catalytic activity (GO:0043086);;	--	--	--
Triticum_aestivum_newGene_55228	0.0536727	0.978153	8.08539e-14	-4.13941	down	Cellular Component: mitochondrion (GO:0005739);; Molecular Function: metal ion binding (GO:0046872);;	K16277|1.99183e-16|bdi:100833122|K16277 E3 ubiquitin-protein ligase DRIP [EC:2.3.2.27] | (RefSeq) E3 ubiquitin protein ligase DRIP1-like	--	--
TraesCS2D01G218700	2.23622	0.115443	2.97156e-43	4.20005	up	Cellular Component: cytoplasm (GO:0005737);; Biological Process: L-phenylalanine catabolic process (GO:0006559);; Biological Process: cinnamic acid biosynthetic process (GO:0009800);; Molecular Function: phenylalanine ammonia-lyase activity (GO:0045548);;	K10775|0|bdi:100845653|K10775 phenylalanine ammonia-lyase [EC:4.3.1.24] | (RefSeq) phenylalanine ammonia-lyase	Phenylalanine metabolism (ko00360);; Phenylpropanoid biosynthesis (ko00940)	Phenylalanine ammonia-lyase GN=PAL OS=Triticum aestivum (Wheat) PE=3 SV=1
TraesCS7B01G068300	2.5273	0.060279	2.05901e-29	5.22061	up	Biological Process: defense response (GO:0006952);; Biological Process: response to biotic stimulus (GO:0009607);;	--	--	Pathogenesis-related protein 1 GN=PR1 OS=Asparagus officinalis (Garden asparagus) PE=2 SV=1
TraesCS5A01G153400	2.19237	0.23751	5.69221e-10	3.11896	up	Molecular Function: calcium ion binding (GO:0005509);;	K13448|7.05182e-47|obr:102721790|K13448 calcium-binding protein CML | (RefSeq) probable calcium-binding protein CML25/26	Plant-pathogen interaction (ko04626)	Probable calcium-binding protein CML25/26 OS=Oryza sativa subsp. japonica (Rice) PE=3 SV=1
Triticum_aestivum_newGene_146719	1.48585	0.053899	2.30197e-40	4.21945	up	Molecular Function: protein serine/threonine kinase activity (GO:0004674);; Molecular Function: ATP binding (GO:0005524);; Biological Process: protein phosphorylation (GO:0006468);; Cellular Component: integral component of membrane (GO:0016021);; Molecular Function: polysaccharide binding (GO:0030247);;	--	--	LEAF RUST 10 DISEASE-RESISTANCE LOCUS RECEPTOR-LIKE PROTEIN KINASE-like 2.5 OS=Arabidopsis thaliana OX=3702 GN=LRK10L-2.5 PE=3 SV=1
TraesCS2A01G143200	0.111691	1.29792	2.5371e-13	-3.48766	down	Cellular Component: mitochondrion (GO:0005739);; Biological Process: metabolic process (GO:0008152);; Molecular Function: hydrolase activity (GO:0016787);;	--	--	Probable carboxylesterase 18 GN=CXE18 OS=Arabidopsis thaliana (Mouse-ear cress) PE=1 SV=1
TraesCS2D01G533600	20.4796	1.79894	4.28895e-33	3.45863	up	--	--	--	--
TraesCS1A01G220400	3.19245	0.212938	2.053e-22	3.81987	up	Cellular Component: integral component of membrane (GO:0016021);;	--	--	Cell number regulator 6 GN=CNR6 OS=Zea mays (Maize) PE=2 SV=1
TraesCS6B01G288400	0.019688	0.364061	1.1028e-11	-3.64608	down	Biological Process: plant-type cell wall organization (GO:0009664);; Molecular Function: metal ion binding (GO:0046872);;	--	--	Ultraviolet-B receptor UVR8 GN=UVR8 OS=Arabidopsis thaliana (Mouse-ear cress) PE=1 SV=1
TraesCS4B01G103200	3.00898	0.1734	2.89304e-36	4.03448	up	Cellular Component: cytoplasmic vesicle (GO:0016023);; Molecular Function: hydrolase activity (GO:0016787);;	--	--	Aspartic proteinase Asp1 (Precursor) GN=OsJ_031884 OS=Oryza sativa subsp. japonica (Rice) PE=2 SV=1
TraesCS3A01G242500	5.25966	0.444457	3.11292e-43	3.3765	up	Molecular Function: transcription factor activity, sequence-specific DNA binding (GO:0003700);; Cellular Component: mitochondrion (GO:0005739);; Biological Process: regulation of transcription, DNA-templated (GO:0006355);; Molecular Function: sequence-specific DNA binding (GO:0043565);;	--	--	Probable WRKY transcription factor 71 GN=WRKY71 OS=Arabidopsis thaliana (Mouse-ear cress) PE=2 SV=1
TraesCS2B01G542000	21.801	0.185563	5.87734e-08	6.58379	up	--	--	--	--
TraesCS1B01G133300	1.41704	0.0548563	2.16328e-20	4.56687	up	Cellular Component: vacuole (GO:0005773);; Biological Process: glycerol metabolic process (GO:0006071);; Biological Process: lipid metabolic process (GO:0006629);; Molecular Function: glycerophosphodiester phosphodiesterase activity (GO:0008889);; Cellular Component: cytoplasmic vesicle (GO:0016023);;	K01126|0|sita:101768515|K01126 glycerophosphoryl diester phosphodiesterase [EC:3.1.4.46] | (RefSeq) glycerophosphodiester phosphodiesterase GDPD6-like	Glycerophospholipid metabolism (ko00564)	Glycerophosphodiester phosphodiesterase GDPD5 {ECO:0000305} (Precursor) OS=Arabidopsis thaliana (Mouse-ear cress) PE=2 SV=1
TraesCS4D01G271000	5.31399	0.386679	2.29766e-25	3.69365	up	Molecular Function: copper ion binding (GO:0005507);; Molecular Function: electron carrier activity (GO:0009055);; Cellular Component: cytoplasmic vesicle (GO:0016023);;	--	--	Chemocyanin (Precursor) OS=Lilium longiflorum (Trumpet lily) PE=1 SV=1
TraesCS3D01G496300	6.84164	0.0429837	9.02876e-64	7.11539	up	Molecular Function: NAD(P)H dehydrogenase (quinone) activity (GO:0003955);; Cellular Component: plasma membrane (GO:0005886);; Cellular Component: chloroplast stroma (GO:0009570);; Biological Process: response to salt stress (GO:0009651);; Biological Process: defense response to bacterium (GO:0042742);; Biological Process: oxidation-reduction process (GO:0055114);;	--	--	Probable NADPH:quinone oxidoreductase 1 GN=P0431G06.26-1 OS=Oryza sativa subsp. japonica (Rice) PE=2 SV=1
TraesCS3D01G232500	0.494831	16.4807	1.11255e-140	-5.06626	down	Molecular Function: cysteine-type endopeptidase activity (GO:0004197);; Biological Process: proteolysis (GO:0006508);;	--	--	Fruit bromelain (Precursor) OS=Ananas comosus (Pineapple) PE=1 SV=1
TraesCS1B01G194100	2.44986	0	6.24353e-43	Inf	up	Molecular Function: transferase activity (GO:0016740);;	--	--	Probable glutathione S-transferase GSTU6 GN=OSJNBb0038A07.2 OS=Oryza sativa subsp. japonica (Rice) PE=2 SV=2
Triticum_aestivum_newGene_116188	0.0324453	2.03868	3.51025e-19	-5.6523	down	--	--	--	--
TraesCS5B01G069600	6.92351	0.025879	3.7645e-99	7.69076	up	Molecular Function: catalytic activity (GO:0003824);; Biological Process: cellular metabolic process (GO:0044237);; Molecular Function: coenzyme binding (GO:0050662);;	K09753|0|bdi:100840321|K09753 cinnamoyl-CoA reductase [EC:1.2.1.44] | (RefSeq) cinnamoyl-CoA reductase 2-like	Phenylpropanoid biosynthesis (ko00940)	Cinnamoyl-CoA reductase 1 GN=T24D18.5 OS=Arabidopsis thaliana (Mouse-ear cress) PE=1 SV=1
TraesCS1A01G070900	0.0770823	1.09029	3.34255e-21	-3.71393	down	Cellular Component: mitochondrion (GO:0005739);; Biological Process: cell wall biogenesis (GO:0042546);; Biological Process: xylan metabolic process (GO:0045491);;	--	--	--
TraesCS3B01G319700	0	2.05215	9.29285e-36	-Inf	down	--	--	--	--
TraesCS1A01G056400	0.467236	10.432	1.67419e-39	-4.42645	down	--	--	--	--
TraesCS5B01G554700	3.54473	29.2743	2.68404e-73	-3.07021	down	Molecular Function: structural constituent of ribosome (GO:0003735);; Cellular Component: cell wall (GO:0005618);; Cellular Component: nucleolus (GO:0005730);; Biological Process: translation (GO:0006412);; Cellular Component: chloroplast (GO:0009507);; Cellular Component: membrane (GO:0016020);; Cellular Component: cytosolic ribosome (GO:0022626);;	K02960|5.02096e-71|sita:101771042|K02960 small subunit ribosomal protein S16e | (RefSeq) 40S ribosomal protein S16	Ribosome (ko03010)	40S ribosomal protein S16 GN=RPS16B OS=Oryza sativa subsp. japonica (Rice) PE=2 SV=1
TraesCS3D01G167600	0	1.60578	1.61588e-28	-Inf	down	--	--	--	Isoflavone reductase homolog A622 OS=Nicotiana tabacum (Common tobacco) PE=2 SV=1
TraesCS2D01G522100	21.6342	0.715601	1.34956e-53	4.82201	up	--	--	--	--
TraesCS5A01G472300	1.83422	0.200625	5.06361e-21	3.13244	up	Molecular Function: monooxygenase activity (GO:0004497);; Molecular Function: iron ion binding (GO:0005506);; Molecular Function: electron carrier activity (GO:0009055);; Molecular Function: oxidoreductase activity, acting on paired donors, with incorporation or reduction of molecular oxygen (GO:0016705);; Molecular Function: heme binding (GO:0020037);; Biological Process: oxidation-reduction pro…	--	--	indole-2-monooxygenase GN=CYP71C4 OS=Zea mays (Maize) PE=1 SV=1
TraesCS7A01G339900	0.0126717	0.793352	5.37472e-10	-5.6669	down	Molecular Function: monooxygenase activity (GO:0004497);; Molecular Function: iron ion binding (GO:0005506);; Molecular Function: electron carrier activity (GO:0009055);; Molecular Function: oxidoreductase activity, acting on paired donors, with incorporation or reduction of molecular oxygen (GO:0016705);; Molecular Function: heme binding (GO:0020037);; Biological Process: oxidation-reduction pro…	--	--	3,9-dihydroxypterocarpan 6A-monooxygenase GN=CYP93A1 OS=Glycine max (Soybean) PE=1 SV=1
TraesCS7B01G124600	3.05739	0.22818	4.70665e-63	3.70774	up	Cellular Component: mitochondrion (GO:0005739);; Cellular Component: membrane (GO:0016020);;	--	--	--
TraesCS7A01G189300	0.672154	27.6458	2.47573e-138	-5.31469	down	Cellular Component: plasma membrane (GO:0005886);; Cellular Component: integral component of membrane (GO:0016021);;	--	--	Casparian strip membrane protein 2 OS=Triticum aestivum (Wheat) PE=2 SV=1
TraesCS4D01G191500	10.7906	0.337353	1.75477e-43	4.92966	up	--	--	--	Uncharacterized protein At5g01610 GN=At5g01610 OS=Arabidopsis thaliana (Mouse-ear cress) PE=1 SV=1
TraesCS2D01G065200	4.15332	50.6237	7.62426e-44	-3.61709	down	Molecular Function: monooxygenase activity (GO:0004497);; Cellular Component: chloroplast (GO:0009507);; Biological Process: photorespiration (GO:0009853);; Molecular Function: ribulose-bisphosphate carboxylase activity (GO:0016984);; Biological Process: reductive pentose-phosphate cycle (GO:0019253);; Biological Process: oxidation-reduction process (GO:0055114);;	K01602|8.7862e-119|bdi:100840557|K01602 ribulose-bisphosphate carboxylase small chain [EC:4.1.1.39] | (RefSeq) ribulose bisphosphate carboxylase small chain, chloroplastic	Glyoxylate and dicarboxylate metabolism (ko00630);; Carbon fixation in photosynthetic organisms (ko00710);; Carbon metabolism (ko01200)	Ribulose bisphosphate carboxylase small chain PW9, chloroplastic (Precursor) OS=Triticum aestivum (Wheat) PE=3 SV=1
TraesCS2A01G137000	0.412993	0.0392347	4.74778e-10	3.06684	up	Biological Process: signal transduction (GO:0007165);; Cellular Component: membrane (GO:0016020);;	--	--	--
TraesCS6B01G085700	20.4618	1.30717	7.23501e-32	3.91863	up	--	--	--	--
TraesCS1A01G256500	1.26453	56.8349	1.51365e-302	-5.50761	down	Cellular Component: cytoplasmic vesicle (GO:0016023);;	--	--	--
TraesCSU01G137300	1.041	0	1.56012e-27	Inf	up	Molecular Function: binding (GO:0005488);; Cellular Component: cytoplasmic vesicle (GO:0016023);; Molecular Function: oxidoreductase activity (GO:0016491);; Biological Process: cellular metabolic process (GO:0044237);; Biological Process: single-organism metabolic process (GO:0044710);; Biological Process: response to stimulus (GO:0050896);; Biological Process: organonitrogen compound metabolic p…	K20890|8.8302e-142|bdi:100840877|K20890 xylan alpha-glucuronosyltransferase [EC:2.4.1.-] | (RefSeq) UDP-glucuronate:xylan alpha-glucuronosyltransferase 1-like	--	Peroxidase 47 (Precursor) GN=F17M5.180 OS=Arabidopsis thaliana (Mouse-ear cress) PE=2 SV=2
TraesCS2A01G090600	1.03412	0.0360817	3.3377e-23	4.62103	up	Molecular Function: protein serine/threonine kinase activity (GO:0004674);; Molecular Function: ATP binding (GO:0005524);; Biological Process: protein phosphorylation (GO:0006468);; Cellular Component: cytoplasmic vesicle (GO:0016023);; Molecular Function: carbohydrate binding (GO:0030246);; Biological Process: response to stimulus (GO:0050896);;	--	--	L-type lectin-domain containing receptor kinase IV.2 (Precursor) GN=F5K20.110 OS=Arabidopsis thaliana (Mouse-ear cress) PE=2 SV=1
Triticum_aestivum_newGene_2609	5.39948	59.3458	4.41081e-166	-3.43645	down	--	--	--	--
TraesCS5A01G494400	0.858232	0.0408467	2.52141e-13	3.76769	up	Cellular Component: membrane (GO:0016020);; Biological Process: response to stimulus (GO:0050896);;	K08472|3.24343e-121|bdi:100830665|K08472 mlo protein | (RefSeq) protein MLO	--	MLO protein homolog 1 GN=MLO-H1 OS=Hordeum vulgare (Barley) PE=3 SV=1
TraesCS4D01G063400	12.0746	0.168368	5.3069e-43	5.92662	up	Cellular Component: cytoplasmic vesicle (GO:0016023);;	--	--	--
TraesCS5D01G243700	4.74736	0.409855	1.26806e-36	3.31425	up	Cellular Component: cell wall (GO:0005618);; Cellular Component: mitochondrial inner membrane (GO:0005743);; Cellular Component: plasma membrane (GO:0005886);; Biological Process: transport (GO:0006810);; Cellular Component: chloroplast (GO:0009507);; Biological Process: response to salt stress (GO:0009651);; Biological Process: response to ethylene (GO:0009723);; Cellular Component: integral com…	K15102|0|bdi:100844415|K15102 solute carrier family 25 (mitochondrial phosphate transporter), member 3 | (RefSeq) mitochondrial phosphate carrier protein 3, mitochondrial-like	--	Mitochondrial phosphate carrier protein 2, mitochondrial (Precursor) GN=T21J18_120 OS=Arabidopsis thaliana (Mouse-ear cress) PE=2 SV=1
TraesCS5B01G021800	12.8578	0.21915	2.21529e-96	5.7637	up	Molecular Function: glutathione transferase activity (GO:0004364);; Cellular Component: cytoplasmic vesicle (GO:0016023);;	K00799|3.2597e-127|osa:4325704|K00799 glutathione S-transferase [EC:2.5.1.18] | (RefSeq) P0493G01.3; glutathione S-transferase 4	Glutathione metabolism (ko00480)	Glutathione S-transferase 4 GN=GST4 OS=Zea mays (Maize) PE=1 SV=2
TraesCS5D01G264800	0.259347	3.19889	2.09783e-27	-3.57823	down	--	--	--	--
TraesCS6D01G106100	13.2058	0.394997	1.76202e-80	4.99949	up	--	--	--	--
TraesCS4B01G023800	0.450371	15.4023	2.4938e-182	-4.50563	down	Biological Process: maltose metabolic process (GO:0000023);; Biological Process: pentose-phosphate shunt (GO:0006098);; Biological Process: thiamine biosynthetic process (GO:0009228);; Cellular Component: chloroplast stroma (GO:0009570);; Biological Process: response to vitamin B1 (GO:0010266);; Biological Process: detection of bacterium (GO:0016045);; Biological Process: starch biosynthetic proc…	K03147|0|bdi:100843013|K03147 phosphomethylpyrimidine synthase [EC:4.1.99.17] | (RefSeq) phosphomethylpyrimidine synthase, chloroplastic	Thiamine metabolism (ko00730)	Phosphomethylpyrimidine synthase, chloroplastic (Precursor) GN=T27A16.27 OS=Arabidopsis thaliana (Mouse-ear cress) PE=1 SV=1
TraesCS5D01G388800	2.19493	0.00881667	1.29326e-84	7.48505	up	Molecular Function: iron ion binding (GO:0005506);; Cellular Component: chloroplast (GO:0009507);; Biological Process: response to wounding (GO:0009611);; Biological Process: response to abscisic acid (GO:0009737);; Biological Process: response to jasmonic acid (GO:0009753);; Biological Process: defense response to bacterium, incompatible interaction (GO:0009816);; Molecular Function: linoleate 1…	K15718|0|bdi:100833634|K15718 linoleate 9S-lipoxygenase [EC:1.13.11.58] | (RefSeq) linoleate 9S-lipoxygenase 2-like	Linoleic acid metabolism (ko00591)	Linoleate 9S-lipoxygenase 2 GN=OSJNBa0057G07.15 OS=Oryza sativa subsp. japonica (Rice) PE=2 SV=2
Triticum_aestivum_newGene_94356	0.4138	0.042141	2.34055e-10	3.22492	up	--	--	--	--
TraesCS3B01G181300	0.815286	8.4469	9.35649e-55	-3.39508	down	Molecular Function: catalytic activity (GO:0003824);; Biological Process: nucleoside metabolic process (GO:0009116);;	--	--	Bark storage protein A (Precursor) GN=BSPA OS=Populus deltoides (Eastern poplar) PE=2 SV=1
TraesCS4A01G259300	9.28142	0.720031	2.76664e-76	3.65406	up	Cellular Component: mitochondrion (GO:0005739);; Molecular Function: transferase activity, transferring acyl groups other than amino-acyl groups (GO:0016747);;	--	--	Anthocyanidin 3-O-glucoside 6&apos;&apos;-O-acyltransferase (Fragment) OS=Perilla frutescens (Beefsteak mint) PE=1 SV=1
TraesCS3D01G020600	2.82126	0.0335793	6.75409e-51	6.20645	up	Molecular Function: alpha-L-fucosidase activity (GO:0004560);; Cellular Component: mitochondrion (GO:0005739);; Biological Process: lipid metabolic process (GO:0006629);; Cellular Component: plant-type cell wall (GO:0009505);; Cellular Component: cytoplasmic vesicle (GO:0016023);; Molecular Function: hydrolase activity, acting on ester bonds (GO:0016788);;	--	--	GDSL esterase/lipase At3g26430 (Precursor) GN=At3g26430 OS=Arabidopsis thaliana (Mouse-ear cress) PE=2 SV=1
TraesCS1B01G089600	0.047132	1.11436	7.43677e-25	-4.23856	down	Cellular Component: mitochondrion (GO:0005739);; Biological Process: cell wall biogenesis (GO:0042546);; Biological Process: xylan metabolic process (GO:0045491);;	--	--	--
TraesCS2A01G539100	7.83531	0.928168	5.08152e-20	3.0386	up	--	--	--	--
TraesCS2A01G067100	1.17634	14.4548	1.71718e-65	-3.62289	down	Molecular Function: monooxygenase activity (GO:0004497);; Cellular Component: chloroplast (GO:0009507);; Biological Process: photorespiration (GO:0009853);; Molecular Function: ribulose-bisphosphate carboxylase activity (GO:0016984);; Biological Process: reductive pentose-phosphate cycle (GO:0019253);; Biological Process: oxidation-reduction process (GO:0055114);;	K01602|1.40358e-115|bdi:100845819|K01602 ribulose-bisphosphate carboxylase small chain [EC:4.1.1.39] | (RefSeq) ribulose bisphosphate carboxylase small chain PW9, chloroplastic-like	Glyoxylate and dicarboxylate metabolism (ko00630);; Carbon fixation in photosynthetic organisms (ko00710);; Carbon metabolism (ko01200)	Ribulose bisphosphate carboxylase small chain PW9, chloroplastic (Precursor) OS=Triticum aestivum (Wheat) PE=3 SV=1
TraesCS2A01G392700	4.66265	100.885	6.39337e-250	-4.46121	down	Molecular Function: transferase activity, transferring acyl groups other than amino-acyl groups (GO:0016747);;	--	--	Protein ECERIFERUM 26-like GN=CER26L OS=Arabidopsis thaliana (Mouse-ear cress) PE=2 SV=1
Triticum_aestivum_newGene_59510	0.177039	2.37976	2.90466e-23	-3.6964	down	--	--	--	BAG family molecular chaperone regulator 7 OS=Arabidopsis thaliana OX=3702 GN=BAG7 PE=1 SV=1
TraesCS2B01G241400	3.76505	0.0770057	1.29165e-88	5.41558	up	Molecular Function: protein serine/threonine kinase activity (GO:0004674);; Molecular Function: ATP binding (GO:0005524);; Biological Process: protein phosphorylation (GO:0006468);; Cellular Component: membrane (GO:0016020);; Cellular Component: cytoplasmic vesicle (GO:0016023);;	--	--	Cysteine-rich receptor-like protein kinase 10 (Precursor) GN=F21P8.70 OS=Arabidopsis thaliana (Mouse-ear cress) PE=1 SV=3
TraesCS6B01G212700	0.824252	0	5.20591e-33	Inf	up	Molecular Function: protein serine/threonine kinase activity (GO:0004674);; Molecular Function: ATP binding (GO:0005524);; Biological Process: protein phosphorylation (GO:0006468);; Cellular Component: integral component of membrane (GO:0016021);; Cellular Component: cytoplasmic vesicle (GO:0016023);;	--	--	Probable LRR receptor-like serine/threonine-protein kinase At3g47570 (Precursor) GN=At3g47570 OS=Arabidopsis thaliana (Mouse-ear cress) PE=2 SV=1
TraesCS3D01G276200	6.49727	0.210551	2.19812e-152	4.90553	up	Molecular Function: protein serine/threonine kinase activity (GO:0004674);; Molecular Function: ATP binding (GO:0005524);; Biological Process: protein phosphorylation (GO:0006468);; Cellular Component: integral component of membrane (GO:0016021);; Cellular Component: cytoplasmic vesicle (GO:0016023);;	--	--	Receptor-like protein kinase HSL1 (Precursor) GN=HSL1 OS=Arabidopsis thaliana (Mouse-ear cress) PE=2 SV=1
TraesCS6D01G300600	4.8821	0.336255	4.3754e-38	3.75326	up	Molecular Function: iron ion binding (GO:0005506);; Molecular Function: oxidoreductase activity, acting on paired donors, with incorporation or reduction of molecular oxygen, 2-oxoglutarate as one donor, and incorporation of one atom each of oxygen into both donors (GO:0016706);; Biological Process: oxidation-reduction process (GO:0055114);;	--	--	Protein SRG1 GN=SRG1 OS=Arabidopsis thaliana (Mouse-ear cress) PE=2 SV=1
TraesCS1A01G186400	1.94778	0	5.09216e-23	Inf	up	Biological Process: response to abiotic stimulus (GO:0009628);; Biological Process: post-embryonic development (GO:0009791);; Molecular Function: transferase activity (GO:0016740);; Biological Process: response to chemical (GO:0042221);;	K00799|5.98786e-109|bdi:100842469|K00799 glutathione S-transferase [EC:2.5.1.18] | (RefSeq) probable glutathione S-transferase GSTU6	Glutathione metabolism (ko00480)	Probable glutathione S-transferase GSTU6 GN=OSJNBb0038A07.2 OS=Oryza sativa subsp. japonica (Rice) PE=2 SV=2
TraesCS2D01G374700	0.0993393	2.07907	6.08931e-24	-4.33408	down	Cellular Component: plasma membrane (GO:0005886);;	K01054|0|bdi:100838781|K01054 acylglycerol lipase [EC:3.1.1.23] | (RefSeq) caffeoylshikimate esterase-like	--	Caffeoylshikimate esterase GN=CSE OS=Arabidopsis thaliana (Mouse-ear cress) PE=1 SV=1
TraesCS7B01G377700	5.62066	0.45971	7.56751e-37	3.54533	up	Molecular Function: DNA binding (GO:0003677);; Molecular Function: transcription factor activity, sequence-specific DNA binding (GO:0003700);; Cellular Component: nucleus (GO:0005634);; Biological Process: regulation of transcription, DNA-templated (GO:0006355);; Molecular Function: protein dimerization activity (GO:0046983);;	--	--	MADS-box transcription factor 29 OS=Oryza sativa subsp. japonica (Rice) PE=2 SV=1
TraesCS4D01G245400	1.97058	0.205424	3.78139e-23	3.08408	up	Biological Process: nucleotide-sugar transport (GO:0015780);; Cellular Component: integral component of membrane (GO:0016021);; Biological Process: transmembrane transport (GO:0055085);;	--	--	GDP-mannose transporter GONST3 GN=GONST3 OS=Arabidopsis thaliana (Mouse-ear cress) PE=2 SV=1
TraesCS3B01G052600	1.89828	0.0626883	3.40313e-60	4.83365	up	Molecular Function: protein serine/threonine kinase activity (GO:0004674);; Molecular Function: protein tyrosine kinase activity (GO:0004713);; Molecular Function: ATP binding (GO:0005524);; Cellular Component: plasma membrane (GO:0005886);; Biological Process: protein phosphorylation (GO:0006468);; Cellular Component: plastid (GO:0009536);; Cellular Component: integral component of membrane (GO:…	--	--	Probable LRR receptor-like serine/threonine-protein kinase At3g47570 (Precursor) GN=At3g47570 OS=Arabidopsis thaliana (Mouse-ear cress) PE=2 SV=1
TraesCS4B01G143900	0.154733	5.19972	3.11573e-107	-4.89768	down	Molecular Function: hydrolase activity, hydrolyzing O-glycosyl compounds (GO:0004553);; Biological Process: carbohydrate metabolic process (GO:0005975);; Cellular Component: cytoplasmic vesicle (GO:0016023);;	--	--	Probable beta-D-xylosidase 2 (Precursor) GN=BXL2 OS=Arabidopsis thaliana (Mouse-ear cress) PE=2 SV=1
TraesCS6A01G098000	35.1387	378.116	1.79822e-124	-3.45177	down	Cellular Component: cytoplasmic vesicle (GO:0016023);;	--	--	Non-specific lipid transfer protein GPI-anchored 2 (Precursor) GN=T28A8.10 OS=Arabidopsis thaliana (Mouse-ear cress) PE=2 SV=1
Triticum_aestivum_newGene_47335	0.210246	1.76651	7.28762e-15	-3.01469	down	Cellular Component: ubiquitin ligase complex (GO:0000151);; Biological Process: protein polyubiquitination (GO:0000209);; Cellular Component: cytoplasm (GO:0005737);; Molecular Function: ubiquitin conjugating enzyme binding (GO:0031624);; Biological Process: positive regulation of proteasomal ubiquitin-dependent protein catabolic process (GO:0032436);; Biological Process: protein ubiquitination i…	K11975|3.37259e-84|zma:100194163|K11975 E3 ubiquitin-protein ligase RNF144 [EC:2.3.2.27] | (RefSeq) putative RING zinc finger domain superfamily protein	--	Probable E3 ubiquitin-protein ligase ARI8 OS=Arabidopsis thaliana OX=3702 GN=ARI8 PE=2 SV=1
TraesCS5B01G236300	2.29767	0.236957	6.67346e-19	3.21824	up	Cellular Component: mitochondrial inner membrane (GO:0005743);; Biological Process: transport (GO:0006810);; Biological Process: response to salt stress (GO:0009651);; Biological Process: response to ethylene (GO:0009723);; Cellular Component: integral component of membrane (GO:0016021);;	K15102|0|bdi:100844415|K15102 solute carrier family 25 (mitochondrial phosphate transporter), member 3 | (RefSeq) mitochondrial phosphate carrier protein 3, mitochondrial-like	--	Mitochondrial phosphate carrier protein 2, mitochondrial (Precursor) GN=T21J18_120 OS=Arabidopsis thaliana (Mouse-ear cress) PE=2 SV=1
TraesCS2A01G316500	1.20604	0.14337	3.96738e-13	3.01815	up	Molecular Function: aspartic-type endopeptidase activity (GO:0004190);; Biological Process: proteolysis (GO:0006508);; Cellular Component: plastid (GO:0009536);;	--	--	Aspartic proteinase nepenthesin-1 (Precursor) GN=nep1 OS=Nepenthes gracilis (Slender pitcher plant) PE=1 SV=1
TraesCS4D01G265000	13.8103	0.809039	8.16639e-108	3.99363	up	Cellular Component: plasma membrane (GO:0005886);; Cellular Component: integral component of membrane (GO:0016021);;	--	--	Cytochrome b561 and DOMON domain-containing protein At4g12980 (Precursor) GN=At4g12980 OS=Arabidopsis thaliana (Mouse-ear cress) PE=2 SV=1
TraesCS2D01G028700	1.85951	0.019183	2.94017e-34	6.34492	up	Molecular Function: oxidoreductase activity, acting on paired donors, with incorporation or reduction of molecular oxygen, 2-oxoglutarate as one donor, and incorporation of one atom each of oxygen into both donors (GO:0016706);; Biological Process: oxidation-reduction process (GO:0055114);;	--	--	1-aminocyclopropane-1-carboxylate oxidase homolog 1 GN=At1g06620 OS=Arabidopsis thaliana (Mouse-ear cress) PE=2 SV=1
TraesCS4B01G106000	0.75585	0.004807	7.98728e-29	6.72163	up	Molecular Function: protein serine/threonine kinase activity (GO:0004674);; Molecular Function: ATP binding (GO:0005524);; Biological Process: protein phosphorylation (GO:0006468);; Cellular Component: cytoplasmic vesicle (GO:0016023);; Molecular Function: carbohydrate binding (GO:0030246);;	--	--	L-type lectin-domain containing receptor kinase IX.1 (Precursor) GN=LECRK91 OS=Arabidopsis thaliana (Mouse-ear cress) PE=2 SV=1
TraesCS6B01G205900	4.60173	0.571697	6.58422e-89	3.32573	up	Molecular Function: ATP binding (GO:0005524);; Biological Process: obsolete ATP catabolic process (GO:0006200);; Biological Process: drug transmembrane transport (GO:0006855);; Cellular Component: integral component of membrane (GO:0016021);; Molecular Function: ATPase activity (GO:0016887);;	--	--	Putative pleiotropic drug resistance protein 7 OS=Oryza sativa subsp. japonica (Rice) PE=3 SV=1
TraesCS1D01G431000	0.823885	0.026119	1.16237e-24	4.7119	up	Molecular Function: nucleotide binding (GO:0000166);; Molecular Function: protein kinase activity (GO:0004672);; Cellular Component: membrane (GO:0016020);; Cellular Component: cytoplasmic vesicle (GO:0016023);; Biological Process: phosphorylation (GO:0016310);;	--	--	Cysteine-rich receptor-like protein kinase 5 (Precursor) OS=Arabidopsis thaliana (Mouse-ear cress) PE=1 SV=1
TraesCS5A01G445700	3.79469	0.124425	2.13098e-61	4.81512	up	Molecular Function: protein serine/threonine kinase activity (GO:0004674);; Molecular Function: calcium ion binding (GO:0005509);; Molecular Function: ATP binding (GO:0005524);; Biological Process: protein phosphorylation (GO:0006468);; Cellular Component: cytoplasmic vesicle (GO:0016023);; Molecular Function: polysaccharide binding (GO:0030247);;	--	--	Wall-associated receptor kinase 2 (Precursor) GN=WAK2 OS=Arabidopsis thaliana (Mouse-ear cress) PE=1 SV=1
TraesCSU01G142100	0.487311	0.0282217	4.93587e-13	3.94913	up	Molecular Function: nucleotide binding (GO:0000166);; Molecular Function: protein kinase activity (GO:0004672);; Cellular Component: plastid (GO:0009536);; Biological Process: phosphorylation (GO:0016310);;	--	--	L-type lectin-domain containing receptor kinase IX.1 (Precursor) GN=LECRK91 OS=Arabidopsis thaliana (Mouse-ear cress) PE=2 SV=1
TraesCS7A01G034300	1.31541	0	4.31943e-21	Inf	up	Molecular Function: glutathione transferase activity (GO:0004364);; Biological Process: response to stimulus (GO:0050896);;	--	--	Probable glutathione S-transferase GSTU6 GN=OSJNBb0038A07.2 OS=Oryza sativa subsp. japonica (Rice) PE=2 SV=2
TraesCS5A01G052400	0.716082	0.0152723	1.34784e-24	5.39101	up	Molecular Function: protein serine/threonine kinase activity (GO:0004674);; Molecular Function: ATP binding (GO:0005524);; Biological Process: protein phosphorylation (GO:0006468);; Cellular Component: cytoplasmic vesicle (GO:0016023);;	--	--	L-type lectin-domain containing receptor kinase IX.1 (Precursor) GN=LECRK91 OS=Arabidopsis thaliana (Mouse-ear cress) PE=2 SV=1
TraesCS4D01G006600	0.207749	4.17479	8.47417e-19	-4.48137	down	--	--	--	Horcolin {ECO:0000312|EMBL:AAV39531.1} OS=Hordeum vulgare (Barley) PE=3 SV=1
Triticum_aestivum_newGene_74908	2.06944	20.4514	2.01223e-157	-3.32871	down	Molecular Function: serine-type endopeptidase activity (GO:0004252);; Cellular Component: cell wall (GO:0005618);; Biological Process: proteolysis (GO:0006508);;	--	--	Subtilisin-like protease SBT5.3 OS=Arabidopsis thaliana OX=3702 GN=AIR3 PE=2 SV=1
TraesCS5A01G123600	1.10394	32.0923	5.89655e-237	-4.7221	down	Biological Process: fatty acid biosynthetic process (GO:0006633);; Cellular Component: chloroplast (GO:0009507);; Molecular Function: acyl-[acyl-carrier-protein] desaturase activity (GO:0045300);; Molecular Function: transition metal ion binding (GO:0046914);; Biological Process: oxidation-reduction process (GO:0055114);;	K03921|0|bdi:100823084|K03921 acyl-[acyl-carrier-protein] desaturase [EC:1.14.19.2 1.14.19.11 1.14.19.26] | (RefSeq) stearoyl-[acyl-carrier-protein] 9-desaturase 5, chloroplastic-like	Fatty acid biosynthesis (ko00061);; Biosynthesis of unsaturated fatty acids (ko01040);; Fatty acid metabolism (ko01212)	Acyl-[acyl-carrier-protein] desaturase 5, chloroplastic (Precursor) GN=OsI_15603 OS=Oryza sativa subsp. indica (Rice) PE=3 SV=1
TraesCS5A01G263100	0.0486007	0.899185	6.04629e-18	-4.00615	down	Cellular Component: vacuole (GO:0005773);; Biological Process: sodium ion transport (GO:0006814);; Molecular Function: malate transmembrane transporter activity (GO:0015140);; Cellular Component: membrane (GO:0016020);; Biological Process: malate transmembrane transport (GO:0071423);;	K14445|0|bdi:100822173|K14445 solute carrier family 13 (sodium-dependent dicarboxylate transporter), member 2/3/5 | (RefSeq) tonoplast dicarboxylate transporter-like	--	Tonoplast dicarboxylate transporter GN=MNJ7.15 OS=Arabidopsis thaliana (Mouse-ear cress) PE=2 SV=2
TraesCS7B01G096300	0.247045	2.64175	2.45041e-12	-3.30645	down	Molecular Function: glutathione transferase activity (GO:0004364);;	K00799|2.28359e-149|bdi:100838286|K00799 glutathione S-transferase [EC:2.5.1.18] | (RefSeq) probable glutathione S-transferase GSTF1	Glutathione metabolism (ko00480)	Probable glutathione S-transferase GSTF1 OS=Oryza sativa subsp. japonica (Rice) PE=1 SV=2
TraesCS3A01G228600	2.06022	0.22076	5.31231e-17	3.1236	up	Molecular Function: transcription factor activity, sequence-specific DNA binding (GO:0003700);; Biological Process: regulation of transcription, DNA-templated (GO:0006355);; Molecular Function: sequence-specific DNA binding (GO:0043565);;	--	--	Probable WRKY transcription factor 28 GN=WRKY28 OS=Arabidopsis thaliana (Mouse-ear cress) PE=2 SV=1
TraesCS5D01G407500	6.4672	0.0239623	1.05946e-136	7.61384	up	Molecular Function: monooxygenase activity (GO:0004497);; Molecular Function: iron ion binding (GO:0005506);; Molecular Function: electron carrier activity (GO:0009055);; Cellular Component: cytoplasmic vesicle (GO:0016023);; Molecular Function: oxidoreductase activity, acting on paired donors, with incorporation or reduction of molecular oxygen (GO:0016705);; Molecular Function: heme binding (GO…	--	--	Isoflavone 2&apos;-hydroxylase GN=CYP81E1 OS=Glycyrrhiza echinata (Licorice) PE=1 SV=2
Triticum_aestivum_newGene_77628	2.43125	0.025849	5.85972e-32	6.23579	up	--	--	--	--
TraesCS2A01G315600	2.10236	19.0962	2.11227e-85	-3.2085	down	Molecular Function: glutamate decarboxylase activity (GO:0004351);; Cellular Component: mitochondrion (GO:0005739);; Biological Process: glutamate metabolic process (GO:0006536);; Biological Process: response to salt stress (GO:0009651);; Molecular Function: oxidoreductase activity (GO:0016491);; Molecular Function: pyridoxal phosphate binding (GO:0030170);; Biological Process: oxidation-reductio…	--	--	Non-functional NADPH-dependent codeinone reductase 2 GN=COR2 OS=Papaver somniferum (Opium poppy) PE=1 SV=1
TraesCS5B01G290000	0.0980773	1.28288	6.86095e-16	-3.58365	down	--	--	--	Uncharacterized protein At3g15000, mitochondrial GN=At3g15000 OS=Arabidopsis thaliana (Mouse-ear cress) PE=1 SV=1
TraesCS3B01G144800	3.13917	0.032874	1.05185e-137	6.29053	up	Biological Process: response to UV-B (GO:0010224);; Molecular Function: glucuronosyltransferase activity (GO:0015020);; Biological Process: brassinosteroid metabolic process (GO:0016131);; Molecular Function: trans-zeatin O-beta-D-glucosyltransferase activity (GO:0050403);; Molecular Function: cis-zeatin O-beta-D-glucosyltransferase activity (GO:0050502);; Biological Process: flavonol biosyntheti…	K13496|0|bdi:100830513|K13496 UDP-glucosyl transferase 73C [EC:2.4.1.-] | (RefSeq) UDP-glycosyltransferase 73C1-like	--	UDP-glycosyltransferase 73D1 GN=UGT73D1 OS=Arabidopsis thaliana (Mouse-ear cress) PE=3 SV=1
Triticum_aestivum_newGene_157342	1.46131	0.00352433	2.40933e-35	7.80542	up	--	--	--	--
TraesCS5B01G064000	2.70021	0.030737	5.11785e-56	6.13224	up	Molecular Function: hydrolase activity, hydrolyzing O-glycosyl compounds (GO:0004553);; Biological Process: carbohydrate metabolic process (GO:0005975);; Molecular Function: protein binding, bridging (GO:0030674);; Molecular Function: actin filament binding (GO:0051015);;	--	--	--
TraesCS3D01G046900	1.9351	0.169134	1.08849e-22	3.45167	up	Molecular Function: protein serine/threonine kinase activity (GO:0004674);; Molecular Function: ATP binding (GO:0005524);; Biological Process: protein phosphorylation (GO:0006468);; Molecular Function: polysaccharide binding (GO:0030247);;	--	--	Probable serine/threonine-protein kinase At1g18390 (Precursor) GN=At1g18390 OS=Arabidopsis thaliana (Mouse-ear cress) PE=2 SV=2
TraesCS7A01G455800	0.508093	0.0300913	9.17132e-16	3.91285	up	Molecular Function: nucleotide binding (GO:0000166);; Molecular Function: protein kinase activity (GO:0004672);; Biological Process: cellular process (GO:0009987);;	--	--	G-type lectin S-receptor-like serine/threonine-protein kinase At2g19130 (Precursor) GN=At2g19130 OS=Arabidopsis thaliana (Mouse-ear cress) PE=2 SV=1
TraesCS4D01G141500	7.39162	0	7.34603e-62	Inf	up	Molecular Function: metal ion binding (GO:0046872);;	--	--	Zinc finger protein ZAT11 GN=ZAT11 OS=Arabidopsis thaliana (Mouse-ear cress) PE=2 SV=1
TraesCS6D01G302700	6.10018	0.666787	2.86649e-14	3.14336	up	--	--	--	--
TraesCS1A01G076500	3.43658	0	3.57281e-14	Inf	up	--	--	--	Disease resistance protein RPP13 GN=RPP13 OS=Arabidopsis thaliana (Mouse-ear cress) PE=2 SV=2
TraesCS6D01G350000	0.104592	1.16613	1.00526e-14	-3.36882	down	Molecular Function: nuclease activity (GO:0004518);; Cellular Component: nucleus (GO:0005634);; Biological Process: defense response to fungus (GO:0050832);; Biological Process: nucleic acid phosphodiester bond hydrolysis (GO:0090305);;	--	--	Bifunctional nuclease 1 OS=Oryza sativa subsp. japonica (Rice) PE=2 SV=1
TraesCS5A01G492400	0.0520913	1.54837	4.25455e-18	-4.56641	down	--	--	--	Transcription repressor OFP6 GN=OFP6 OS=Arabidopsis thaliana (Mouse-ear cress) PE=1 SV=1
TraesCS1D01G162000	9.59594	0	1.44585e-166	Inf	up	Molecular Function: hydrolase activity, hydrolyzing O-glycosyl compounds (GO:0004553);; Biological Process: carbohydrate metabolic process (GO:0005975);; Cellular Component: plant-type cell wall (GO:0009505);; Cellular Component: cytoplasmic vesicle (GO:0016023);; Cellular Component: apoplast (GO:0048046);;	K07407|0|bdi:100831151|K07407 alpha-galactosidase [EC:3.2.1.22] | (RefSeq) alpha-galactosidase	Galactose metabolism (ko00052);; Glycerolipid metabolism (ko00561);; Sphingolipid metabolism (ko00600);; Glycosphingolipid biosynthesis - globo series (ko00603)	Alpha-galactosidase (Precursor) OS=Coffea arabica (Arabian coffee) PE=1 SV=1
TraesCS5A01G435500	1.1499	12.49	1.17001e-63	-3.4577	down	--	--	--	E3 ubiquitin-protein ligase SINA-like 4 GN=At1g66650 OS=Arabidopsis thaliana (Mouse-ear cress) PE=2 SV=1
TraesCS1A01G270900	6.71217	0.168945	1.16804e-57	5.11228	up	Cellular Component: membrane (GO:0016020);; Cellular Component: cytoplasmic vesicle (GO:0016023);;	--	--	--
Triticum_aestivum_newGene_81941	0.18151	0	2.70669e-17	Inf	up	Cellular Component: integral component of membrane (GO:0016021);;	--	--	--
TraesCS2B01G075800	0.0163287	6.6803	2.43244e-61	-8.13763	down	Cellular Component: cytoplasmic vesicle (GO:0016023);;	--	--	--
TraesCS4A01G250500	2.89376	0.0517027	8.61883e-18	5.60754	up	Cellular Component: cytoplasmic vesicle (GO:0016023);;	--	--	--
TraesCS6B01G315100	0.042267	1.18069	4.8085e-19	-4.59041	down	Cellular Component: mitochondrion (GO:0005739);; Cellular Component: integral component of membrane (GO:0016021);; Molecular Function: transferase activity, transferring hexosyl groups (GO:0016758);;	--	--	Galactomannan galactosyltransferase 1 GN=GMGT1 OS=Cyamopsis tetragonoloba (Guar) PE=1 SV=1
TraesCS5B01G285400	15.5184	0.801037	4.54819e-100	4.24468	up	Molecular Function: acid phosphatase activity (GO:0003993);; Cellular Component: cell wall (GO:0005618);; Cellular Component: cytoplasmic vesicle (GO:0016023);; Molecular Function: metal ion binding (GO:0046872);;	--	--	Probable inactive purple acid phosphatase 27 (Precursor) GN=PAP27 OS=Arabidopsis thaliana (Mouse-ear cress) PE=2 SV=1
TraesCS4B01G125500	0.0447063	0.563249	5.98721e-11	-3.51795	down	Cellular Component: Golgi apparatus (GO:0005794);; Molecular Function: methyltransferase activity (GO:0008168);; Cellular Component: membrane (GO:0016020);; Biological Process: methylation (GO:0032259);;	--	--	Probable methyltransferase PMT2 GN=At1g26850 OS=Arabidopsis thaliana (Mouse-ear cress) PE=2 SV=2
Triticum_aestivum_newGene_138510	1.1097	0.114403	1.0654e-09	3.20364	up	--	--	--	--
TraesCS2B01G075300	0.173607	12.1978	7.13219e-89	-6.0725	down	--	--	--	--
TraesCS6D01G015000	0.00631467	0.742193	1.27495e-09	-6.14588	down	Molecular Function: monooxygenase activity (GO:0004497);; Molecular Function: iron ion binding (GO:0005506);; Molecular Function: electron carrier activity (GO:0009055);; Molecular Function: oxidoreductase activity, acting on paired donors, with incorporation or reduction of molecular oxygen (GO:0016705);; Molecular Function: heme binding (GO:0020037);; Biological Process: oxidation-reduction pro…	K20660|0|sita:101784444|K20660 cytochrome P450 family 709 | (RefSeq) cytochrome P450 734A6-like	--	Cytochrome P450 734A1 GN=F18A8.8 OS=Arabidopsis thaliana (Mouse-ear cress) PE=2 SV=1
TraesCS5B01G141900	0.700748	0.0371823	9.2935e-14	4.07337	up	Molecular Function: DNA binding (GO:0003677);; Biological Process: regulation of transcription, DNA-templated (GO:0006355);;	--	--	NAC domain-containing protein 77 OS=Oryza sativa subsp. japonica (Rice) PE=2 SV=2
TraesCS1B01G240700	0.18126	1.63461	2.91963e-18	-3.13905	down	--	--	--	Protein trichome birefringence-like 33 GN=TBL33 OS=Arabidopsis thaliana (Mouse-ear cress) PE=2 SV=1
TraesCS3D01G128500	2.7065	0.181488	1.24436e-34	3.82309	up	Cellular Component: plastid (GO:0009536);; Molecular Function: transferase activity, transferring acyl groups other than amino-acyl groups (GO:0016747);;	--	--	Uncharacterized acetyltransferase At3g50280 GN=At3g50280 OS=Arabidopsis thaliana (Mouse-ear cress) PE=3 SV=1
TraesCS3D01G436700	0.652637	50.2817	2.41892e-06	-6.27241	down	Cellular Component: cytoplasmic vesicle (GO:0016023);; Biological Process: anther wall tapetum formation (GO:0048656);;	--	--	--
TraesCS5D01G310500	12.2685	1.28461	1.62684e-76	3.21185	up	Molecular Function: zinc ion binding (GO:0008270);; Molecular Function: 2-alkenal reductase [NAD(P)] activity (GO:0032440);; Biological Process: oxidation-reduction process (GO:0055114);;	--	--	2-alkenal reductase (NADP(+)-dependent) GN=DBR OS=Nicotiana tabacum (Common tobacco) PE=1 SV=1
TraesCS1D01G165000	1.18876	0.005783	1.02806e-21	7.10662	up	Molecular Function: acetyl CoA:(Z)-3-hexen-1-ol acetyltransferase activity (GO:0010327);;	K19861|0|bdi:100843790|K19861 benzyl alcohol O-benzoyltransferase [EC:2.3.1.196 2.3.1.232] | (RefSeq) benzyl alcohol O-benzoyltransferase	--	Benzyl alcohol O-benzoyltransferase GN=HSR201 OS=Nicotiana tabacum (Common tobacco) PE=1 SV=1
Triticum_aestivum_newGene_69065	0.157452	1.54595	9.10724e-10	-3.25257	down	Cellular Component: ubiquitin ligase complex (GO:0000151);; Biological Process: protein polyubiquitination (GO:0000209);; Cellular Component: cytoplasm (GO:0005737);; Molecular Function: zinc ion binding (GO:0008270);; Molecular Function: ligase activity (GO:0016874);; Molecular Function: ubiquitin conjugating enzyme binding (GO:0031624);; Biological Process: positive regulation of proteasomal ub…	K11975|1.31395e-104|osa:4345733|K11975 E3 ubiquitin-protein ligase RNF144 [EC:2.3.2.27] | (RefSeq) probable E3 ubiquitin-protein ligase ARI9	--	Probable E3 ubiquitin-protein ligase ARI8 OS=Arabidopsis thaliana OX=3702 GN=ARI8 PE=2 SV=1
TraesCS3D01G124200	2.1152	0.088187	8.85616e-46	4.47204	up	Molecular Function: protein serine/threonine kinase activity (GO:0004674);; Molecular Function: ATP binding (GO:0005524);; Biological Process: protein phosphorylation (GO:0006468);; Cellular Component: cytoplasmic vesicle (GO:0016023);; Molecular Function: polysaccharide binding (GO:0030247);;	--	--	Wall-associated receptor kinase-like 20 (Precursor) GN=WAKL20 OS=Arabidopsis thaliana (Mouse-ear cress) PE=2 SV=1
TraesCS2B01G550200	0	2.73879	1.74697e-15	-Inf	down	Biological Process: defense response (GO:0006952);; Biological Process: response to biotic stimulus (GO:0009607);;	--	--	S-norcoclaurine synthase 2 (Precursor) GN=PR10A OS=Coptis japonica (Japanese goldthread) PE=2 SV=2
TraesCS2D01G175600	0.210118	3.54659	9.1833e-81	-4.08994	down	Cellular Component: vacuole (GO:0005773);; Cellular Component: plasma membrane (GO:0005886);; Biological Process: sucrose metabolic process (GO:0005985);; Biological Process: response to osmotic stress (GO:0006970);; Biological Process: biosynthetic process (GO:0009058);; Biological Process: response to cold (GO:0009409);; Biological Process: response to flooding (GO:0009413);; Biological Process…	K00695|0|bdi:100841916|K00695 sucrose synthase [EC:2.4.1.13] | (RefSeq) sucrose synthase 2	Starch and sucrose metabolism (ko00500)	Sucrose synthase 2 GN=SS2 OS=Hordeum vulgare (Barley) PE=1 SV=1
TraesCS3D01G036700	3.38649	0.39951	6.28774e-27	3.04437	up	Molecular Function: nucleic acid binding (GO:0003676);; Molecular Function: endonuclease activity (GO:0004519);; Biological Process: DNA catabolic process (GO:0006308);; Cellular Component: cytoplasmic vesicle (GO:0016023);;	--	--	Endonuclease 2 (Precursor) GN=ENDO2 OS=Arabidopsis thaliana (Mouse-ear cress) PE=1 SV=1
TraesCS1D01G378800	0.972661	0.00817833	1.78979e-21	6.23908	up	Molecular Function: DNA binding (GO:0003677);; Molecular Function: transcription factor activity, sequence-specific DNA binding (GO:0003700);; Cellular Component: nucleus (GO:0005634);; Biological Process: regulation of transcription, DNA-templated (GO:0006355);;	K09287|3.13818e-160|zma:100273875|K09287 RAV-like factor | (RefSeq) GRMZM2G059939; putative AP2/EREBP transcription factor superfamily protein	--	AP2/ERF and B3 domain-containing protein Os05g0549800 OS=Oryza sativa subsp. japonica (Rice) PE=2 SV=1
Triticum_aestivum_newGene_155471	0.085292	0.959242	4.1141e-09	-3.45814	down	--	--	--	--
TraesCS3B01G514800	1.08847	0.0545467	9.2589e-17	4.24597	up	Molecular Function: aspartic-type endopeptidase activity (GO:0004190);; Biological Process: proteolysis (GO:0006508);; Biological Process: xylan catabolic process (GO:0045493);;	--	--	--
TraesCS1D01G271500	0.726481	0.0657293	1.15494e-07	3.18874	up	Molecular Function: nucleotide binding (GO:0000166);; Molecular Function: transferase activity, transferring phosphorus-containing groups (GO:0016772);;	--	--	Probable LRR receptor-like serine/threonine-protein kinase At1g67720 (Precursor) GN=At1g67720 OS=Arabidopsis thaliana (Mouse-ear cress) PE=2 SV=1
TraesCS6A01G342000	4.32066	0.034191	8.55986e-122	6.81115	up	Molecular Function: nucleotide binding (GO:0000166);; Molecular Function: protein kinase activity (GO:0004672);; Cellular Component: cytoplasmic vesicle (GO:0016023);; Molecular Function: ion binding (GO:0043167);;	--	--	Wall-associated receptor kinase 2 (Precursor) GN=WAK2 OS=Arabidopsis thaliana (Mouse-ear cress) PE=1 SV=1
TraesCS4A01G352700	1.11297	0.091831	1.48562e-13	3.46597	up	Molecular Function: nucleic acid binding (GO:0003676);; Molecular Function: metal ion binding (GO:0046872);;	--	--	Zinc finger protein STOP1 homolog OS=Oryza sativa subsp. japonica (Rice) PE=2 SV=1
TraesCS1A01G186600	13.3597	0.168538	2.60377e-121	6.24585	up	Molecular Function: glutathione transferase activity (GO:0004364);; Biological Process: glutathione metabolic process (GO:0006749);; Cellular Component: chloroplast (GO:0009507);; Biological Process: de-etiolation (GO:0009704);; Biological Process: response to cadmium ion (GO:0046686);; Biological Process: lateral root development (GO:0048527);; Biological Process: response to growth hormone (GO:…	K00799|4.87964e-119|bdi:100843078|K00799 glutathione S-transferase [EC:2.5.1.18] | (RefSeq) probable glutathione S-transferase GSTU6	Glutathione metabolism (ko00480)	Probable glutathione S-transferase GSTU6 GN=OSJNBb0038A07.2 OS=Oryza sativa subsp. japonica (Rice) PE=2 SV=2
TraesCS1D01G300700	10.9108	0.824955	1.20074e-56	3.68331	up	Molecular Function: transcription factor activity, sequence-specific DNA binding (GO:0003700);; Biological Process: regulation of transcription, DNA-templated (GO:0006355);; Molecular Function: sequence-specific DNA binding (GO:0043565);;	--	--	Probable WRKY transcription factor 70 GN=WRKY70 OS=Arabidopsis thaliana (Mouse-ear cress) PE=2 SV=1
TraesCS1B01G129200	2.45342	0.291171	5.97158e-12	3.00012	up	Molecular Function: DNA binding (GO:0003677);; Molecular Function: transcription factor activity, sequence-specific DNA binding (GO:0003700);; Cellular Component: nucleus (GO:0005634);; Biological Process: regulation of transcription, DNA-templated (GO:0006355);; Cellular Component: plastid (GO:0009536);; Molecular Function: protein dimerization activity (GO:0046983);;	--	--	Transcription factor bHLH51 GN=T7M7.8 OS=Arabidopsis thaliana (Mouse-ear cress) PE=2 SV=1
TraesCS6A01G156200	1.47899	0.0352533	2.78377e-16	5.10941	up	--	--	--	--
TraesCS3D01G080100	3.64495	0.290782	7.73612e-13	3.54054	up	Cellular Component: membrane (GO:0016020);;	--	--	--
TraesCS6A01G351200	5.87863	0.0286873	2.07525e-115	7.4897	up	--	--	--	Receptor-like protein 12 (Precursor) GN=RLP12 OS=Arabidopsis thaliana (Mouse-ear cress) PE=2 SV=2
TraesCS4B01G363100	0.158575	1.45564	3.3903e-17	-3.16595	down	Molecular Function: fatty-acyl-CoA reductase (alcohol-forming) activity (GO:0080019);;	K13356|0|bdi:100827426|K13356 alcohol-forming fatty acyl-CoA reductase [EC:1.2.1.84] | (RefSeq) probable fatty acyl-CoA reductase 4	Cutin, suberine and wax biosynthesis (ko00073);; Peroxisome (ko04146)	Probable fatty acyl-CoA reductase 4 GN=FAR4 OS=Arabidopsis thaliana (Mouse-ear cress) PE=2 SV=1
TraesCS5D01G548700	0.500946	11.1553	3.86805e-118	-4.48242	down	Biological Process: fatty acid biosynthetic process (GO:0006633);; Cellular Component: chloroplast (GO:0009507);; Molecular Function: acyl-[acyl-carrier-protein] desaturase activity (GO:0045300);; Molecular Function: transition metal ion binding (GO:0046914);; Biological Process: oxidation-reduction process (GO:0055114);;	K03921|0|bdi:100823084|K03921 acyl-[acyl-carrier-protein] desaturase [EC:1.14.19.2 1.14.19.11 1.14.19.26] | (RefSeq) stearoyl-[acyl-carrier-protein] 9-desaturase 5, chloroplastic-like	Fatty acid biosynthesis (ko00061);; Biosynthesis of unsaturated fatty acids (ko01040);; Fatty acid metabolism (ko01212)	Acyl-[acyl-carrier-protein] desaturase 5, chloroplastic (Precursor) GN=OsI_15603 OS=Oryza sativa subsp. indica (Rice) PE=3 SV=1
TraesCS2D01G466900	1.27111	0.00268367	2.14049e-52	8.16127	up	Molecular Function: adenosine kinase activity (GO:0004001);; Molecular Function: protein serine/threonine kinase activity (GO:0004674);; Molecular Function: copper ion binding (GO:0005507);; Molecular Function: ATP binding (GO:0005524);; Cellular Component: mitochondrion (GO:0005739);; Cellular Component: plasma membrane (GO:0005886);; Biological Process: purine ribonucleoside salvage (GO:0006166…	--	--	Wall-associated receptor kinase 3 (Precursor) GN=WAK3 OS=Arabidopsis thaliana (Mouse-ear cress) PE=2 SV=2
TraesCS2D01G513400	5.0335	60.6771	1.28956e-146	-3.61507	down	--	--	--	--
TraesCS2D01G419800	0.578623	0.00834833	4.8812e-19	6.01778	up	Molecular Function: protein serine/threonine kinase activity (GO:0004674);; Molecular Function: ATP binding (GO:0005524);; Biological Process: protein phosphorylation (GO:0006468);; Cellular Component: cytoplasmic vesicle (GO:0016023);;	--	--	G-type lectin S-receptor-like serine/threonine-protein kinase SD2-5 (Precursor) GN=SD25 OS=Arabidopsis thaliana (Mouse-ear cress) PE=1 SV=1
TraesCS7D01G046600	5.11274	0.043905	5.36783e-86	6.70505	up	--	--	--	2-hydroxyisoflavanone dehydratase GN=HIDM OS=Glycyrrhiza echinata (Licorice) PE=1 SV=1
TraesCS1B01G113700	14.9736	0.810146	3.12131e-84	4.20434	up	Molecular Function: glutathione transferase activity (GO:0004364);; Cellular Component: cytoplasmic vesicle (GO:0016023);;	K00799|6.87022e-115|bdi:100827274|K00799 glutathione S-transferase [EC:2.5.1.18] | (RefSeq) glutathione S-transferase 4-like	Glutathione metabolism (ko00480)	Glutathione S-transferase 4 GN=GST4 OS=Zea mays (Maize) PE=1 SV=2
TraesCS5B01G455500	5.24683	0.104765	4.68978e-126	5.33998	up	Molecular Function: protein serine/threonine kinase activity (GO:0004674);; Molecular Function: calcium ion binding (GO:0005509);; Molecular Function: ATP binding (GO:0005524);; Biological Process: protein phosphorylation (GO:0006468);; Cellular Component: cytoplasmic vesicle (GO:0016023);; Molecular Function: polysaccharide binding (GO:0030247);;	--	--	Wall-associated receptor kinase 2 (Precursor) GN=WAK2 OS=Arabidopsis thaliana (Mouse-ear cress) PE=1 SV=1
TraesCS7D01G155400	0.0490403	0.643888	8.62138e-11	-3.5346	down	Molecular Function: monooxygenase activity (GO:0004497);; Molecular Function: iron ion binding (GO:0005506);; Cellular Component: mitochondrion (GO:0005739);; Molecular Function: electron carrier activity (GO:0009055);; Cellular Component: cytoplasmic vesicle (GO:0016023);; Molecular Function: oxidoreductase activity, acting on paired donors, with incorporation or reduction of molecular oxygen (G…	K20660|0|bdi:100844445|K20660 cytochrome P450 family 709 | (RefSeq) cytochrome P450 734A6-like	--	Cytochrome P450 734A6 GN=OSJNBb0008D07.26 OS=Oryza sativa subsp. japonica (Rice) PE=2 SV=1
TraesCS2A01G316800	3.52864	0.271608	4.99623e-16	3.61099	up	--	--	--	F-box protein FBW2 GN=T3H13.1 OS=Arabidopsis thaliana (Mouse-ear cress) PE=1 SV=1
TraesCS3D01G235400	0.996529	0.006545	4.57369e-11	6.65008	up	Molecular Function: triglyceride lipase activity (GO:0004806);; Cellular Component: extracellular region (GO:0005576);; Cellular Component: cytoplasm (GO:0005737);; Molecular Function: phosphatidylcholine 1-acylhydrolase activity (GO:0008970);; Biological Process: lipid catabolic process (GO:0016042);;	--	--	Phospholipase A1-II 3 (Precursor) GN=OJ1159_D09.27 OS=Oryza sativa subsp. japonica (Rice) PE=2 SV=1
TraesCS4A01G355500	5.99491	0.504247	2.59757e-31	3.52134	up	--	--	--	--
TraesCS5D01G473800	9.58993	176.505	6.78609e-204	-4.16772	down	--	--	--	Acidic protein (Precursor) OS=Hordeum vulgare (Barley) PE=2 SV=1
TraesCS7A01G450200	1.13891	0.06255	2.05716e-19	4.03622	up	Cellular Component: mitochondrion (GO:0005739);; Biological Process: metabolic process (GO:0008152);; Molecular Function: transferase activity, transferring hexosyl groups (GO:0016758);;	--	--	Crocetin glucosyltransferase, chloroplastic (Precursor) GN=UGT75L6 OS=Gardenia jasminoides (Cape jasmine) PE=1 SV=1
TraesCS2A01G563900	1.01352	0.001648	3.75516e-53	8.26994	up	Molecular Function: nucleotide binding (GO:0000166);; Molecular Function: protein kinase activity (GO:0004672);; Cellular Component: mitochondrion (GO:0005739);; Cellular Component: membrane (GO:0016020);; Cellular Component: cytoplasmic vesicle (GO:0016023);;	--	--	Probable LRR receptor-like serine/threonine-protein kinase At3g47570 (Precursor) GN=At3g47570 OS=Arabidopsis thaliana (Mouse-ear cress) PE=2 SV=1
TraesCS4A01G034500	17.6097	0.538273	6.23447e-161	4.99474	up	Molecular Function: oxidoreductase activity (GO:0016491);; Biological Process: oxidation-reduction process (GO:0055114);;	--	--	Zeaxanthin epoxidase, chloroplastic (Precursor) GN=ZEP OS=Oncidium hybrid cultivar (Orchid) PE=2 SV=1
TraesCS3B01G336800	3.90049	0.392651	2.74991e-25	3.23121	up	--	--	--	--
TraesCS5D01G306400	2.15779	0.126612	3.41583e-49	4.03579	up	Molecular Function: peroxidase activity (GO:0004601);; Molecular Function: calcium ion binding (GO:0005509);; Cellular Component: vacuole (GO:0005773);; Cellular Component: integral component of plasma membrane (GO:0005887);; Biological Process: aerobic respiration (GO:0009060);; Biological Process: response to heat (GO:0009408);; Biological Process: root epidermal cell differentiation (GO:001005…	K13447|0|bdi:100826490|K13447 respiratory burst oxidase [EC:1.6.3.- 1.11.1.-] | (RefSeq) respiratory burst oxidase homolog protein B	Plant-pathogen interaction (ko04626)	Respiratory burst oxidase homolog protein C GN=RBOHC OS=Solanum tuberosum (Potato) PE=1 SV=2
Triticum_aestivum_newGene_67704	2.0727	0.099706	4.46536e-16	4.01077	up	Molecular Function: ADP binding (GO:0043531);;	--	--	--
TraesCS2A01G436200	0.283922	4.60686	5.77141e-58	-3.70417	down	Cellular Component: mitochondrion (GO:0005739);; Cellular Component: plant-type cell wall (GO:0009505);; Cellular Component: membrane (GO:0016020);; Cellular Component: cytoplasmic vesicle (GO:0016023);;	K19882|0|bdi:100827238|K19882 O-palmitoleoyl-L-serine hydrolase [EC:3.1.1.98] | (RefSeq) pectin acetylesterase 7	--	--
TraesCS2D01G055200	2.20866	0.005886	7.9657e-59	7.89031	up	Biological Process: metabolic process (GO:0008152);; Molecular Function: transferase activity, transferring hexosyl groups (GO:0016758);;	--	--	UDP-glycosyltransferase 74F2 GN=F18O19.7 OS=Arabidopsis thaliana (Mouse-ear cress) PE=1 SV=1
TraesCS1A01G041400	6.81836	0.386292	3.24377e-18	4.01022	up	Molecular Function: serine-type endopeptidase inhibitor activity (GO:0004867);; Biological Process: response to wounding (GO:0009611);;	--	--	Subtilisin-chymotrypsin inhibitor-2A OS=Hordeum vulgare (Barley) PE=1 SV=2
TraesCS4D01G200700	2.57756	0.0926643	3.67151e-27	4.79884	up	Cellular Component: chloroplast stroma (GO:0009570);; Biological Process: protein glutathionylation (GO:0010731);; Molecular Function: transferase activity (GO:0016740);; Biological Process: response to cadmium ion (GO:0046686);;	K00799|2.98581e-153|bdi:100846270|K00799 glutathione S-transferase [EC:2.5.1.18] | (RefSeq) protein IN2-1 homolog A-like	Glutathione metabolism (ko00480)	Protein IN2-1 GN=IN2-1 OS=Zea mays (Maize) PE=2 SV=1
TraesCS7D01G345700	10.8335	0.10198	8.02749e-87	6.47423	up	Molecular Function: transcription factor activity, sequence-specific DNA binding (GO:0003700);; Biological Process: regulation of transcription, DNA-templated (GO:0006355);; Molecular Function: sequence-specific DNA binding (GO:0043565);;	--	--	Probable WRKY transcription factor 46 GN=WRKY46 OS=Arabidopsis thaliana (Mouse-ear cress) PE=2 SV=1
TraesCS2A01G145100	5.37387	0.202758	1.55499e-70	4.56813	up	Molecular Function: catalytic activity (GO:0003824);; Molecular Function: binding (GO:0005488);; Cellular Component: intracellular membrane-bounded organelle (GO:0043231);;	--	--	--
TraesCS5A01G321000	4.88858	0.058085	1.80289e-76	6.02659	up	Cellular Component: cytoplasmic vesicle (GO:0016023);; Molecular Function: hydrolase activity (GO:0016787);;	--	--	Probable inactive purple acid phosphatase 29 (Precursor) GN=PAP29 OS=Arabidopsis thaliana (Mouse-ear cress) PE=2 SV=1
TraesCS2D01G315200	1.56915	0.069878	1.47023e-39	4.39128	up	Cellular Component: membrane (GO:0016020);;	--	--	Uncharacterized membrane protein At3g27390 GN=At3g27390 OS=Arabidopsis thaliana (Mouse-ear cress) PE=1 SV=2
TraesCS3B01G079900	0.285014	4.22694	8.90417e-66	-3.89104	down	--	--	--	--
TraesCS1D01G312500	0.900218	0.0564303	3.12424e-27	3.93325	up	Molecular Function: calcium-transporting ATPase activity (GO:0005388);; Molecular Function: calmodulin binding (GO:0005516);; Molecular Function: ATP binding (GO:0005524);; Cellular Component: plasma membrane (GO:0005886);; Cellular Component: chloroplast (GO:0009507);; Biological Process: response to nematode (GO:0009624);; Biological Process: response to salt stress (GO:0009651);; Cellular Comp…	K01537|0|bdi:100833572|K01537 Ca2+-transporting ATPase [EC:3.6.3.8] | (RefSeq) probable calcium-transporting ATPase 6, plasma membrane-type	--	Probable calcium-transporting ATPase 6, plasma membrane-type GN=OJ1579_G03.12 OS=Oryza sativa subsp. japonica (Rice) PE=3 SV=1
TraesCS5B01G046500	0.0131373	1.0662	3.61653e-29	-6.20862	down	Biological Process: amino acid transmembrane transport (GO:0003333);; Molecular Function: L-glutamate transmembrane transporter activity (GO:0005313);; Cellular Component: plasma membrane (GO:0005886);; Biological Process: protein targeting to membrane (GO:0006612);; Biological Process: nucleotide transport (GO:0006862);; Biological Process: ER to Golgi vesicle-mediated transport (GO:0006888);; B…	--	--	Cationic amino acid transporter 1 GN=F7J7.60 OS=Arabidopsis thaliana (Mouse-ear cress) PE=1 SV=1
TraesCS6A01G032700	0	1.88855	3.08979e-29	-Inf	down	Cellular Component: extracellular region (GO:0005576);; Cellular Component: cell wall (GO:0005618);; Cellular Component: membrane (GO:0016020);; Cellular Component: cytoplasmic vesicle (GO:0016023);; Biological Process: sexual reproduction (GO:0019953);;	--	--	Expansin-B6 (Precursor) GN=OSJNBb0014I11.3 OS=Oryza sativa subsp. japonica (Rice) PE=2 SV=1
TraesCS6D01G316600	3.70664	0.364672	9.03221e-14	3.23474	up	Molecular Function: protein serine/threonine kinase activity (GO:0004674);; Molecular Function: ATP binding (GO:0005524);; Biological Process: protein phosphorylation (GO:0006468);;	--	--	Serine/threonine-protein kinase At5g01020 GN=At5g01020 OS=Arabidopsis thaliana (Mouse-ear cress) PE=1 SV=1
TraesCS2A01G533100	1.47547	0.0137373	1.88564e-36	6.50087	up	--	K07195|1.05906e-169|obr:102711893|K07195 exocyst complex component 7 | (RefSeq) exocyst complex component EXO70A1-like	--	Exocyst complex component EXO70A1 GN=EXO70A1 OS=Arabidopsis thaliana (Mouse-ear cress) PE=1 SV=1
TraesCS4D01G312700	0.123123	3.80156	3.59338e-26	-4.80187	down	Cellular Component: nucleus (GO:0005634);; Biological Process: lateral root formation (GO:0010311);;	--	--	LOB domain-containing protein 16 GN=MHK10.15 OS=Arabidopsis thaliana (Mouse-ear cress) PE=2 SV=1
TraesCS2A01G066700	9.10009	82.1654	5.96189e-132	-3.20011	down	Molecular Function: monooxygenase activity (GO:0004497);; Cellular Component: chloroplast (GO:0009507);; Biological Process: photorespiration (GO:0009853);; Molecular Function: ribulose-bisphosphate carboxylase activity (GO:0016984);; Biological Process: reductive pentose-phosphate cycle (GO:0019253);; Biological Process: oxidation-reduction process (GO:0055114);;	K01602|6.57196e-102|bdi:100829841|K01602 ribulose-bisphosphate carboxylase small chain [EC:4.1.1.39] | (RefSeq) ribulose bisphosphate carboxylase small chain PWS4.3, chloroplastic	Glyoxylate and dicarboxylate metabolism (ko00630);; Carbon fixation in photosynthetic organisms (ko00710);; Carbon metabolism (ko01200)	Ribulose bisphosphate carboxylase small chain PWS4.3, chloroplastic (Precursor) OS=Triticum aestivum (Wheat) PE=3 SV=2
TraesCS4A01G201900	6.25989	0	7.24957e-46	Inf	up	--	--	--	--
Triticum_aestivum_newGene_35846	0.00928367	1.08816	1.47076e-26	-6.02962	down	Cellular Component: plastid (GO:0009536);; Molecular Function: magnesium ion transmembrane transporter activity (GO:0015095);; Biological Process: magnesium ion transport (GO:0015693);; Cellular Component: integral component of membrane (GO:0016021);; Biological Process: magnesium ion transmembrane transport (GO:1903830);;	K16075|4.71684e-39|bdi:100841898|K16075 magnesium transporter | (RefSeq) magnesium transporter MRS2-B	--	Magnesium transporter MRS2-B OS=Oryza sativa subsp. japonica OX=39947 GN=MRS2-B PE=2 SV=1
TraesCS4B01G328800	1.52429	0.043153	1.54865e-22	4.91917	up	Molecular Function: DNA binding (GO:0003677);; Biological Process: regulation of transcription, DNA-templated (GO:0006355);; Biological Process: single-organism process (GO:0044699);;	--	--	Putative NAC domain-containing protein 94 GN=ANAC094 OS=Arabidopsis thaliana (Mouse-ear cress) PE=3 SV=1
TraesCS2D01G054800	0.643873	0	2.97101e-27	Inf	up	Biological Process: metabolic process (GO:0008152);; Molecular Function: transferase activity, transferring hexosyl groups (GO:0016758);;	--	--	UDP-glycosyltransferase 74F2 GN=F18O19.7 OS=Arabidopsis thaliana (Mouse-ear cress) PE=1 SV=1
TraesCS1B01G113500	5.42396	0.510185	1.19149e-37	3.46521	up	Molecular Function: glutathione transferase activity (GO:0004364);; Cellular Component: cytoplasmic vesicle (GO:0016023);;	K00799|1.22937e-113|bdi:100835322|K00799 glutathione S-transferase [EC:2.5.1.18] | (RefSeq) glutathione S-transferase 4-like	Glutathione metabolism (ko00480)	Glutathione S-transferase 4 GN=GST4 OS=Zea mays (Maize) PE=1 SV=2
TraesCS5D01G543000	0.435401	0.00309567	6.10637e-26	6.56382	up	Molecular Function: protein serine/threonine kinase activity (GO:0004674);; Molecular Function: ATP binding (GO:0005524);; Cellular Component: mitochondrion (GO:0005739);; Biological Process: protein phosphorylation (GO:0006468);; Cellular Component: integral component of membrane (GO:0016021);; Cellular Component: cytoplasmic vesicle (GO:0016023);;	--	--	Probable LRR receptor-like serine/threonine-protein kinase At3g47570 (Precursor) GN=At3g47570 OS=Arabidopsis thaliana (Mouse-ear cress) PE=2 SV=1
TraesCS3D01G349100	1.44101	0.0227853	4.92891e-22	5.67346	up	--	K01054|3.80684e-173|bdi:100821298|K01054 acylglycerol lipase [EC:3.1.1.23] | (RefSeq) caffeoylshikimate esterase-like	Glycerolipid metabolism (ko00561)	Caffeoylshikimate esterase GN=CSE OS=Arabidopsis thaliana (Mouse-ear cress) PE=1 SV=1
TraesCS7A01G277500	0.597089	6.24122	1.64518e-56	-3.40337	down	Molecular Function: monooxygenase activity (GO:0004497);; Molecular Function: iron ion binding (GO:0005506);; Molecular Function: electron carrier activity (GO:0009055);; Molecular Function: oxidoreductase activity, acting on paired donors, with incorporation or reduction of molecular oxygen (GO:0016705);; Molecular Function: heme binding (GO:0020037);; Biological Process: oxidation-reduction pro…	K00512|0|bdi:100846212|K00512 steroid 17alpha-monooxygenase / 17alpha-hydroxyprogesterone deacetylase [EC:1.14.14.19 1.14.14.32] | (RefSeq) cytochrome P450 89A2-like	--	Cytochrome P450 89A2 GN=F13O11.20 OS=Arabidopsis thaliana (Mouse-ear cress) PE=2 SV=2
TraesCS6B01G201400	2.53588	41.263	2.37115e-166	-4.03811	down	Biological Process: ion transport (GO:0006811);;	K14709|1.1732e-22|pda:103714363|K14709 solute carrier family 39 (zinc transporter), member 1/2/3 | (RefSeq) zinc transporter 8-like	--	Zinc transporter 5 (Precursor) OS=Oryza sativa subsp. japonica (Rice) PE=2 SV=1
TraesCS5A01G173200	0.0534377	0.635193	2.44619e-10	-3.2439	down	Biological Process: carbohydrate metabolic process (GO:0005975);; Molecular Function: raffinose alpha-galactosidase activity (GO:0052692);;	K07407|0|sita:101756166|K07407 alpha-galactosidase [EC:3.2.1.22] | (RefSeq) alpha-galactosidase-like	Galactose metabolism (ko00052);; Glycerolipid metabolism (ko00561);; Sphingolipid metabolism (ko00600);; Glycosphingolipid biosynthesis - globo series (ko00603)	Alpha-galactosidase (Precursor) OS=Coffea arabica (Arabian coffee) PE=1 SV=1
TraesCS3A01G332200	0.224207	7.83054	9.73156e-107	-5.11952	down	Molecular Function: monooxygenase activity (GO:0004497);; Molecular Function: iron ion binding (GO:0005506);; Molecular Function: electron carrier activity (GO:0009055);; Cellular Component: cytoplasmic vesicle (GO:0016023);; Molecular Function: oxidoreductase activity, acting on paired donors, with incorporation or reduction of molecular oxygen (GO:0016705);; Molecular Function: heme binding (GO…	--	--	Cytochrome P450 94A1 GN=CYP94A1 OS=Vicia sativa (Spring vetch) PE=2 SV=2
TraesCS2A01G573900	3.76107	0	2.58868e-66	Inf	up	Molecular Function: peroxidase activity (GO:0004601);; Cellular Component: cell wall (GO:0005618);; Biological Process: response to oxidative stress (GO:0006979);; Cellular Component: cytoplasmic vesicle (GO:0016023);; Molecular Function: heme binding (GO:0020037);; Molecular Function: metal ion binding (GO:0046872);; Biological Process: oxidation-reduction process (GO:0055114);;	K00430|1.17984e-162|bdi:100839477|K00430 peroxidase [EC:1.11.1.7] | (RefSeq) peroxidase 12-like	Phenylpropanoid biosynthesis (ko00940)	Peroxidase 12 (Precursor) OS=Arabidopsis thaliana (Mouse-ear cress) PE=1 SV=1
TraesCS7A01G449400	6.53481	0.427795	4.70525e-20	3.86195	up	--	--	--	--
TraesCS3A01G340200	0.100212	1.05633	1.94178e-16	-3.27849	down	Molecular Function: copper ion binding (GO:0005507);; Cellular Component: cytoplasmic vesicle (GO:0016023);; Molecular Function: oxidoreductase activity (GO:0016491);; Biological Process: oxidation-reduction process (GO:0055114);;	K00423|0|bdi:100834602|K00423 L-ascorbate oxidase [EC:1.10.3.3] | (RefSeq) L-ascorbate oxidase homolog	--	L-ascorbate oxidase homolog (Precursor) GN=Bp10 OS=Brassica napus (Rape) PE=2 SV=1
TraesCS6D01G208200	0.145516	5.35585	2.7528e-80	-5.16622	down	Cellular Component: nucleus (GO:0005634);; Cellular Component: plasma membrane (GO:0005886);; Biological Process: response to nematode (GO:0009624);; Biological Process: response to abscisic acid (GO:0009737);; Molecular Function: high-affinity secondary active ammonium transmembrane transporter activity (GO:0015398);; Biological Process: methylammonium transport (GO:0015843);; Cellular Component…	K03320|0|bdi:100840330|K03320 ammonium transporter, Amt family | (RefSeq) ammonium transporter 1 member 2	--	Ammonium transporter 1 member 2 OS=Oryza sativa subsp. japonica (Rice) PE=2 SV=1
TraesCS7A01G395700	2.27027	0.123909	4.31283e-17	4.16404	up	Molecular Function: catalytic activity (GO:0003824);; Biological Process: cellular metabolic process (GO:0044237);; Molecular Function: coenzyme binding (GO:0050662);;	--	--	Tetraketide alpha-pyrone reductase 1 GN=F23E12.20 OS=Arabidopsis thaliana (Mouse-ear cress) PE=2 SV=1
TraesCS2B01G561100	6.99689	0.220462	1.66891e-25	4.86426	up	--	--	--	--
TraesCS4B01G032300	0.11397	1.33771	4.91093e-11	-3.42817	down	Cellular Component: vacuole (GO:0005773);; Cellular Component: cytoplasmic vesicle (GO:0016023);;	--	--	--
TraesCS3B01G295300	1.76342	0.062789	5.77222e-22	4.50666	up	Molecular Function: polysaccharide binding (GO:0030247);;	--	--	Probable serine/threonine-protein kinase At1g18390 (Precursor) GN=At1g18390 OS=Arabidopsis thaliana (Mouse-ear cress) PE=2 SV=2
TraesCS7A01G317500	10.4446	0.260249	1.10448e-158	5.29032	up	Molecular Function: D-arabinono-1,4-lactone oxidase activity (GO:0003885);; Cellular Component: cell wall (GO:0005618);; Molecular Function: UDP-N-acetylmuramate dehydrogenase activity (GO:0008762);; Cellular Component: membrane (GO:0016020);; Molecular Function: flavin adenine dinucleotide binding (GO:0050660);; Biological Process: oxidation-reduction process (GO:0055114);;	--	--	--
TraesCS5B01G221600	0.049587	0.879288	1.47876e-20	-4.05371	down	Cellular Component: plasma membrane (GO:0005886);; Molecular Function: zinc ion binding (GO:0008270);; Cellular Component: chloroplast (GO:0009507);; Biological Process: plant-type secondary cell wall biogenesis (GO:0009834);; Biological Process: xylem development (GO:0010089);; Biological Process: vegetative to reproductive phase transition of meristem (GO:0010228);; Biological Process: rhamnoga…	K10999|0|bdi:100843814|K10999 cellulose synthase A [EC:2.4.1.12] | (RefSeq) cellulose synthase A catalytic subunit 9 [UDP-forming]	--	Cellulose synthase A catalytic subunit 9 [UDP-forming] OS=Oryza sativa subsp. japonica (Rice) PE=2 SV=1
TraesCS4B01G393300	8.73362	86.6277	9.2277e-10	-3.3329	down	Cellular Component: extracellular region (GO:0005576);; Cellular Component: cell wall (GO:0005618);; Biological Process: lipid transport (GO:0006869);; Molecular Function: lipid binding (GO:0008289);;	--	--	Non-specific lipid-transfer protein 2G (Precursor) OS=Triticum aestivum (Wheat) PE=1 SV=2
TraesCS3B01G596900	1.28153	0.010579	2.91113e-59	6.54112	up	Molecular Function: binding (GO:0005488);; Molecular Function: transferase activity, transferring phosphorus-containing groups (GO:0016772);;	--	--	Wall-associated receptor kinase 3 (Precursor) GN=WAK3 OS=Arabidopsis thaliana (Mouse-ear cress) PE=2 SV=2
TraesCS7D01G149200	0.116343	4.95803	4.75499e-28	-5.22999	down	--	--	--	Horcolin {ECO:0000312|EMBL:AAV39531.1} OS=Hordeum vulgare (Barley) PE=3 SV=1
TraesCS2A01G152200	0.913627	0.0999303	1.74822e-11	3.09216	up	Molecular Function: monooxygenase activity (GO:0004497);; Molecular Function: iron ion binding (GO:0005506);; Molecular Function: electron carrier activity (GO:0009055);; Cellular Component: cytoplasmic vesicle (GO:0016023);; Molecular Function: oxidoreductase activity, acting on paired donors, with incorporation or reduction of molecular oxygen (GO:0016705);; Molecular Function: heme binding (GO…	K20660|0|bdi:100826419|K20660 cytochrome P450 family 709 | (RefSeq) cytochrome P450 734A6-like	--	Cytochrome P450 734A6 GN=OSJNBb0008D07.26 OS=Oryza sativa subsp. japonica (Rice) PE=2 SV=1
TraesCS1B01G320500	1.17324	0.0798957	1.08407e-16	3.82716	up	Biological Process: defense response (GO:0006952);; Cellular Component: cytoplasmic vesicle (GO:0016023);; Molecular Function: ADP binding (GO:0043531);;	--	--	Putative disease resistance RPP13-like protein 1 GN=RPPL1 OS=Arabidopsis thaliana (Mouse-ear cress) PE=3 SV=1
TraesCS2A01G211900	0.543085	0.0612243	3.92775e-11	3.0131	up	Molecular Function: protein serine/threonine kinase activity (GO:0004674);; Molecular Function: ATP binding (GO:0005524);; Cellular Component: nucleus (GO:0005634);; Cellular Component: vacuole (GO:0005773);; Cellular Component: cytosol (GO:0005829);; Cellular Component: plasma membrane (GO:0005886);; Cellular Component: cytoplasmic vesicle (GO:0016023);; Biological Process: cellular protein loca…	--	--	Receptor-like serine/threonine-protein kinase SD1-8 (Precursor) GN=T6K22.110 OS=Arabidopsis thaliana (Mouse-ear cress) PE=1 SV=1
TraesCSU01G103000	7.69011	0.0696003	1.61612e-147	6.674	up	Molecular Function: aspartic-type endopeptidase activity (GO:0004190);; Biological Process: proteolysis (GO:0006508);; Cellular Component: cytoplasmic vesicle (GO:0016023);;	--	--	Protein ASPARTIC PROTEASE IN GUARD CELL 1 (Precursor) GN=ASPG1 OS=Arabidopsis thaliana (Mouse-ear cress) PE=1 SV=1
TraesCS2D01G333500	0.0128943	1.25758	4.81778e-17	-6.07875	down	--	--	--	--
TraesCS4D01G347700	6.74416	0.470369	1.08942e-48	3.80483	up	Cellular Component: integral component of membrane (GO:0016021);; Biological Process: transmembrane transport (GO:0055085);;	K15277|0|bdi:100845462|K15277 solute carrier family 35 (adenosine 3'-phospho 5'-phosphosulfate transporter), member B3 | (RefSeq) UDP-galactose/UDP-glucose transporter 2-like	--	UDP-galactose/UDP-glucose transporter 2 GN=UTR2 OS=Arabidopsis thaliana (Mouse-ear cress) PE=2 SV=1
TraesCS2A01G059500	0.149758	5.51579	3.77882e-48	-5.32171	down	--	--	--	--
TraesCS4B01G054800	1.71571	27.7309	3.08758e-174	-4.03267	down	Biological Process: metabolic process (GO:0008152);; Molecular Function: transferase activity, transferring hexosyl groups (GO:0016758);;	--	--	UDP-glycosyltransferase 73C7 GN=UGT73C7 OS=Arabidopsis thaliana (Mouse-ear cress) PE=2 SV=1
TraesCS7D01G218100	1.80784	0.128365	8.93757e-51	3.77793	up	Cellular Component: membrane (GO:0016020);;	--	--	--
TraesCS3A01G153000	3.18693	0.300899	4.56119e-33	3.36496	up	Molecular Function: monooxygenase activity (GO:0004497);; Molecular Function: iron ion binding (GO:0005506);; Molecular Function: electron carrier activity (GO:0009055);; Cellular Component: cytoplasmic vesicle (GO:0016023);; Molecular Function: oxidoreductase activity, acting on paired donors, with incorporation or reduction of molecular oxygen (GO:0016705);; Molecular Function: heme binding (GO…	--	--	Cytochrome P450 71A1 GN=CYP71A1 OS=Persea americana (Avocado) PE=1 SV=2
Triticum_aestivum_newGene_62602	0.00562133	0.892317	3.63814e-27	-6.62142	down	Molecular Function: diacylglycerol O-acyltransferase activity (GO:0004144);; Cellular Component: mitochondrion (GO:0005739);; Cellular Component: plastoglobule (GO:0010287);; Biological Process: phytol metabolic process (GO:0033306);;	--	--	Acyltransferase-like protein At1g54570, chloroplastic OS=Arabidopsis thaliana OX=3702 GN=At1g54570 PE=1 SV=1
TraesCS3D01G131700	0.0654103	1.27599	3.32489e-12	-3.94097	down	Cellular Component: cytoplasmic vesicle (GO:0016023);;	--	--	--
TraesCS1A01G394900	21.431	0.196694	3.77125e-282	6.71781	up	Molecular Function: monooxygenase activity (GO:0004497);; Molecular Function: iron ion binding (GO:0005506);; Molecular Function: electron carrier activity (GO:0009055);; Cellular Component: cytoplasmic vesicle (GO:0016023);; Molecular Function: oxidoreductase activity, acting on paired donors, with incorporation or reduction of molecular oxygen (GO:0016705);; Molecular Function: heme binding (GO…	--	--	Premnaspirodiene oxygenase GN=CYP71D55 OS=Hyoscyamus muticus (Egyptian henbane) PE=1 SV=1
TraesCS6A01G369800	0.067011	0.99362	6.00007e-14	-3.81195	down	Molecular Function: zinc ion binding (GO:0008270);; Biological Process: response to bacterium (GO:0009617);; Biological Process: plant-type hypersensitive response (GO:0009626);; Biological Process: lignin biosynthetic process (GO:0009809);; Molecular Function: aryl-alcohol dehydrogenase (NAD+) activity (GO:0018456);; Molecular Function: cinnamyl-alcohol dehydrogenase activity (GO:0045551);; Cell…	K00083|0|bdi:100835744|K00083 cinnamyl-alcohol dehydrogenase [EC:1.1.1.195] | (RefSeq) putative cinnamyl alcohol dehydrogenase 5	Phenylpropanoid biosynthesis (ko00940)	Putative cinnamyl alcohol dehydrogenase 5 OS=Oryza sativa subsp. japonica (Rice) PE=3 SV=2
TraesCS1D01G272200	7.11447	0.688297	2.40538e-06	3.3283	up	--	--	--	--
TraesCS6D01G127800	8.68129	0.226299	1.12252e-74	5.15366	up	Molecular Function: glutathione transferase activity (GO:0004364);; Cellular Component: chloroplast (GO:0009507);; Biological Process: de-etiolation (GO:0009704);; Biological Process: response to cadmium ion (GO:0046686);; Biological Process: lateral root development (GO:0048527);; Biological Process: response to growth hormone (GO:0060416);; Biological Process: response to karrikin (GO:0080167);;	K00799|5.38315e-93|bdi:100843120|K00799 glutathione S-transferase [EC:2.5.1.18] | (RefSeq) probable glutathione S-transferase GSTU6	Glutathione metabolism (ko00480)	Probable glutathione S-transferase GSTU6 GN=OSJNBb0038A07.2 OS=Oryza sativa subsp. japonica (Rice) PE=2 SV=2
TraesCS4A01G455000	6.26277	0.0333343	1.08206e-53	7.49568	up	Molecular Function: glutathione transferase activity (GO:0004364);; Cellular Component: cytoplasm (GO:0005737);; Biological Process: response to stimulus (GO:0050896);;	--	--	Probable glutathione S-transferase GSTU6 GN=OSJNBb0038A07.2 OS=Oryza sativa subsp. japonica (Rice) PE=2 SV=2
TraesCS1D01G435000	6.1908	52.9184	1.05202e-119	-3.11806	down	Cellular Component: plastid (GO:0009536);; Cellular Component: cytoplasmic vesicle (GO:0016023);;	--	--	Non-specific lipid-transfer protein-like protein At2g13820 (Precursor) GN=At2g13820 OS=Arabidopsis thaliana (Mouse-ear cress) PE=1 SV=1
TraesCS3B01G565600	12.4429	0.298865	3.09624e-37	5.17965	up	--	--	--	--
TraesCS7A01G201800	1.62099	0.104474	5.80544e-25	3.88604	up	Molecular Function: iron ion binding (GO:0005506);; Cellular Component: endoplasmic reticulum membrane (GO:0005789);; Molecular Function: electron carrier activity (GO:0009055);; Biological Process: dhurrin biosynthetic process (GO:0010132);; Cellular Component: integral component of membrane (GO:0016021);; Molecular Function: heme binding (GO:0020037);; Molecular Function: hydroxyphenylacetonitr…	K13029|0|bdi:100827324|K13029 4-hydroxyphenylacetaldehyde oxime monooxygenase [EC:1.14.14.37] | (RefSeq) 4-hydroxyphenylacetaldehyde oxime monooxygenase-like	Cyanoamino acid metabolism (ko00460)	4-hydroxyphenylacetaldehyde oxime monooxygenase GN=CYP71E1 OS=Sorghum bicolor (Sorghum) PE=2 SV=1
TraesCS5A01G339200	0.728894	0	7.54125e-33	Inf	up	Cellular Component: membrane (GO:0016020);;	--	--	Ankyrin repeat-containing protein At5g02620 GN=At5g02620 OS=Arabidopsis thaliana (Mouse-ear cress) PE=1 SV=1
TraesCS5B01G177900	0.080015	0.852844	4.57778e-15	-3.21043	down	Molecular Function: organic cyclic compound binding (GO:0097159);; Molecular Function: heterocyclic compound binding (GO:1901363);;	--	--	Zinc finger CCCH domain-containing protein 54 OS=Oryza sativa subsp. japonica (Rice) PE=2 SV=2
TraesCS2B01G516300	0.759573	0.0395003	3.36691e-16	4.26388	up	Molecular Function: sucrose alpha-glucosidase activity (GO:0004575);; Cellular Component: cell wall (GO:0005618);; Cellular Component: mitochondrion (GO:0005739);; Cellular Component: vacuole (GO:0005773);; Biological Process: starch metabolic process (GO:0005982);; Biological Process: response to wounding (GO:0009611);; Cellular Component: cytoplasmic vesicle (GO:0016023);; Molecular Function: l…	--	--	Beta-fructofuranosidase, insoluble isoenzyme 7 (Precursor) GN=CIN7 OS=Oryza sativa subsp. indica (Rice) PE=2 SV=2
TraesCS7D01G122500	219.482	0.0314137	0	12.7288	up	Cellular Component: cytoplasmic vesicle (GO:0016023);;	--	--	Dirigent protein 6 (Precursor) GN=DIR6 OS=Arabidopsis thaliana (Mouse-ear cress) PE=1 SV=1
TraesCS5B01G301200	6.68128	0.651513	1.20169e-14	3.30928	up	--	--	--	--
TraesCS5D01G169100	0.640846	10.5032	9.03073e-79	-4.04019	down	Biological Process: lipid metabolic process (GO:0006629);; Cellular Component: cytoplasmic vesicle (GO:0016023);; Molecular Function: hydrolase activity, acting on ester bonds (GO:0016788);;	--	--	GDSL esterase/lipase At2g04570 (Precursor) GN=At2g04570 OS=Arabidopsis thaliana (Mouse-ear cress) PE=2 SV=1
TraesCS6D01G311200	0.726228	0.0718297	4.2022e-15	3.22948	up	--	--	--	--
Triticum_aestivum_newGene_125920	14.7478	0.746422	1.59243e-80	4.25792	up	--	--	--	--
TraesCS2A01G288000	3.84804	0.272443	3.25772e-26	3.75692	up	Molecular Function: DNA binding (GO:0003677);; Molecular Function: transcription factor activity, sequence-specific DNA binding (GO:0003700);; Cellular Component: nucleus (GO:0005634);; Biological Process: regulation of transcription, DNA-templated (GO:0006355);; Cellular Component: plastid (GO:0009536);;	--	--	Ethylene-responsive transcription factor ERF113 GN=ERF113 OS=Arabidopsis thaliana (Mouse-ear cress) PE=2 SV=1
TraesCS2B01G369100	18.2635	0.097691	1.12563e-174	7.40798	up	Molecular Function: chitinase activity (GO:0004568);; Cellular Component: cell wall (GO:0005618);; Biological Process: carbohydrate metabolic process (GO:0005975);; Biological Process: chitin catabolic process (GO:0006032);; Molecular Function: chitin binding (GO:0008061);; Cellular Component: cytoplasmic vesicle (GO:0016023);; Biological Process: cell wall macromolecule catabolic process (GO:001…	K01183|8.59533e-122|bdi:100841292|K01183 chitinase [EC:3.2.1.14] | (RefSeq) chitinase 5-like	Amino sugar and nucleotide sugar metabolism (ko00520)	Chitinase 5 (Precursor) OS=Oryza sativa subsp. japonica (Rice) PE=2 SV=1
TraesCS2A01G468500	0.714205	0.00832733	1.34833e-21	6.38578	up	Molecular Function: catechol oxidase activity (GO:0004097);; Biological Process: pigment biosynthetic process (GO:0046148);; Molecular Function: metal ion binding (GO:0046872);; Biological Process: oxidation-reduction process (GO:0055114);;	K00422|0|zma:103641967|K00422 polyphenol oxidase [EC:1.10.3.1] | (RefSeq) polyphenol oxidase, chloroplastic-like	Tyrosine metabolism (ko00350);; Isoquinoline alkaloid biosynthesis (ko00950)	Polyphenol oxidase, chloroplastic (Precursor) OS=Malus domestica (Apple) PE=2 SV=1
TraesCS3D01G215500	1.83057	0.161885	2.82991e-25	3.43059	up	Cellular Component: cytoplasmic vesicle (GO:0016023);;	--	--	Leucine-rich repeat extensin-like protein 4 (Precursor) GN=LRX4 OS=Arabidopsis thaliana (Mouse-ear cress) PE=2 SV=1
TraesCS5A01G229700	2.41783	0.0716123	1.74846e-64	4.84943	up	Cellular Component: plasma membrane (GO:0005886);; Molecular Function: secondary active sulfate transmembrane transporter activity (GO:0008271);; Biological Process: sulfate transport (GO:0008272);; Biological Process: cellular response to sulfate starvation (GO:0009970);; Cellular Component: integral component of membrane (GO:0016021);; Biological Process: transmembrane transport (GO:0055085);; …	K17470|0|bdi:100834634|K17470 sulfate transporter 1, high-affinity | (RefSeq) sulfate transporter 1.2	--	Sulfate transporter 1.3 GN=SULTR1;3 OS=Arabidopsis thaliana (Mouse-ear cress) PE=2 SV=1
TraesCS5B01G454100	2.59378	0.0748363	1.28506e-28	4.95743	up	Molecular Function: protein serine/threonine kinase activity (GO:0004674);; Molecular Function: calcium ion binding (GO:0005509);; Molecular Function: ATP binding (GO:0005524);; Biological Process: protein phosphorylation (GO:0006468);; Cellular Component: cytoplasmic vesicle (GO:0016023);; Molecular Function: polysaccharide binding (GO:0030247);;	--	--	Wall-associated receptor kinase 2 (Precursor) GN=WAK2 OS=Arabidopsis thaliana (Mouse-ear cress) PE=1 SV=1
TraesCS5B01G276500	34.6162	1.11509	1.06887e-280	4.83462	up	Molecular Function: calcium-transporting ATPase activity (GO:0005388);; Molecular Function: calmodulin binding (GO:0005516);; Molecular Function: ATP binding (GO:0005524);; Cellular Component: integral component of membrane (GO:0016021);; Molecular Function: metal ion binding (GO:0046872);; Biological Process: calcium ion transmembrane transport (GO:0070588);;	K01537|0|zma:103632953|K01537 Ca2+-transporting ATPase [EC:3.6.3.8] | (RefSeq) GRMZM2G340139; calcium-transporting ATPase 9, plasma membrane-type-like	--	Calcium-transporting ATPase 9, plasma membrane-type GN=ACA9 OS=Arabidopsis thaliana (Mouse-ear cress) PE=2 SV=2
TraesCS3D01G473400	0.0103097	1.71634	5.03435e-57	-6.96391	down	Molecular Function: potassium:sodium symporter activity (GO:0009674);; Cellular Component: integral component of membrane (GO:0016021);; Biological Process: potassium ion transmembrane transport (GO:0071805);;	K03549|0|bdi:100837407|K03549 KUP system potassium uptake protein | (RefSeq) potassium transporter 19-like	--	Potassium transporter 19 GN=P0461D06.12 OS=Oryza sativa subsp. japonica (Rice) PE=2 SV=1
TraesCS2A01G542400	2.90933	0.0112667	7.61228e-28	7.67074	up	Molecular Function: copper ion binding (GO:0005507);; Molecular Function: electron carrier activity (GO:0009055);;	--	--	Blue copper protein (Precursor) OS=Pisum sativum (Garden pea) PE=2 SV=1
TraesCS2D01G264200	10.8713	0.417345	1.08703e-127	4.66686	up	Cellular Component: nucleus (GO:0005634);; Cellular Component: vacuole (GO:0005773);; Cellular Component: plasma membrane (GO:0005886);; Molecular Function: sucrose:proton symporter activity (GO:0008506);; Biological Process: response to nematode (GO:0009624);; Molecular Function: monosaccharide transmembrane transporter activity (GO:0015145);; Biological Process: monosaccharide transport (GO:001…	--	--	Sugar transport protein 1 GN=STP1 OS=Arabidopsis thaliana (Mouse-ear cress) PE=1 SV=2
TraesCS5B01G284400	0.72855	0	1.27902e-22	Inf	up	Molecular Function: nucleotide binding (GO:0000166);; Molecular Function: protein kinase activity (GO:0004672);; Biological Process: cellular protein modification process (GO:0006464);; Biological Process: signal transduction (GO:0007165);; Biological Process: response to bacterium (GO:0009617);; Cellular Component: membrane (GO:0016020);; Biological Process: phosphorylation (GO:0016310);; Cellul…	--	--	Probable LRR receptor-like serine/threonine-protein kinase At3g47570 (Precursor) GN=At3g47570 OS=Arabidopsis thaliana (Mouse-ear cress) PE=2 SV=1
TraesCS7B01G272400	0.796914	9.193	3.1684e-56	-3.48658	down	--	--	--	--
TraesCS7D01G367600	1.05941	10.3601	1.11359e-46	-3.25403	down	--	--	--	--
TraesCS5B01G054800	1.60468	0.138052	2.49417e-17	3.41898	up	Molecular Function: DNA binding (GO:0003677);; Biological Process: regulation of transcription, DNA-templated (GO:0006355);; Molecular Function: protein dimerization activity (GO:0046983);;	K16189|5.12158e-71|osa:4352761|K16189 phytochrome-interacting factor 4 | (RefSeq) transcription factor PIF4	--	Transcription factor PIF3 GN=F14J9.19 OS=Arabidopsis thaliana (Mouse-ear cress) PE=1 SV=1
TraesCS2D01G373800	2.07477	0.0699963	3.00174e-47	4.76145	up	Cellular Component: plasma membrane (GO:0005886);; Cellular Component: integral component of membrane (GO:0016021);; Biological Process: transmembrane transport (GO:0055085);;	--	--	Probable metal-nicotianamine transporter YSL12 GN=OSJNBb0065J09.17 OS=Oryza sativa subsp. japonica (Rice) PE=2 SV=2
TraesCS3A01G035300	1.86067	0.15447	3.36552e-15	3.5537	up	Cellular Component: plastid (GO:0009536);; Molecular Function: oxidoreductase activity (GO:0016491);; Biological Process: oxidation-reduction process (GO:0055114);;	K00059|2.41949e-123|bdi:100832802|K00059 3-oxoacyl-[acyl-carrier protein] reductase [EC:1.1.1.100] | (RefSeq) short-chain type dehydrogenase/reductase	Fatty acid biosynthesis (ko00061);; Biotin metabolism (ko00780);; Biosynthesis of unsaturated fatty acids (ko01040);; Fatty acid metabolism (ko01212)	Short-chain type dehydrogenase/reductase OS=Picea abies (Norway spruce) PE=2 SV=1
Triticum_aestivum_newGene_1646	0.115911	1.19357	4.18928e-11	-3.3053	down	--	--	--	--
TraesCS2B01G000100	0.0470983	0.95265	4.99147e-16	-4.19182	down	Molecular Function: transferase activity, transferring acyl groups other than amino-acyl groups (GO:0016747);;	--	--	Taxadien-5-alpha-ol O-acetyltransferase GN=TAT OS=Taxus cuspidata (Japanese yew) PE=1 SV=1
TraesCS4A01G106100	21.1434	1.58975	5.25974e-32	3.68857	up	Cellular Component: mitochondrion (GO:0005739);;	--	--	--
Triticum_aestivum_newGene_2850	0.449472	0.031716	5.53341e-19	3.56958	up	Molecular Function: protein kinase activity (GO:0004672);; Molecular Function: ATP binding (GO:0005524);; Biological Process: protein phosphorylation (GO:0006468);; Molecular Function: ADP binding (GO:0043531);;	--	--	Putative late blight resistance protein homolog R1B-17 OS=Solanum demissum OX=50514 GN=R1B-17 PE=3 SV=1
TraesCS2B01G408700	0.659294	0.0314657	7.27937e-16	4.21466	up	Molecular Function: protein serine/threonine kinase activity (GO:0004674);; Molecular Function: ATP binding (GO:0005524);; Cellular Component: plasma membrane (GO:0005886);; Biological Process: protein phosphorylation (GO:0006468);;	--	--	Probable receptor-like protein kinase At5g47070 GN=At5g47070 OS=Arabidopsis thaliana (Mouse-ear cress) PE=1 SV=1
Triticum_aestivum_newGene_66484	1.70713	0.00640533	2.16894e-57	7.99089	up	--	--	--	Retrovirus-related Pol polyprotein from transposon RE2 OS=Arabidopsis thaliana OX=3702 GN=RE2 PE=4 SV=1
TraesCS3A01G392700	0.262461	2.29432	8.71411e-10	-3.12445	down	--	--	--	--
TraesCS5D01G158500	0.070793	0.63303	1.3849e-09	-3.00133	down	--	--	--	Protein NRT1/ PTR FAMILY 2.3 GN=NPF2.3 OS=Arabidopsis thaliana (Mouse-ear cress) PE=2 SV=1
TraesCS6D01G264600	3.6862	0.23614	2.72494e-23	3.8689	up	Cellular Component: plastid (GO:0009536);; Cellular Component: cytoplasmic vesicle (GO:0016023);; Molecular Function: acid-amino acid ligase activity (GO:0016881);;	--	--	Ubiquitin-conjugating enzyme E2 11 GN=UBC11 OS=Arabidopsis thaliana (Mouse-ear cress) PE=1 SV=2
TraesCS1A01G186100	6.90228	0.093394	1.94612e-78	6.05208	up	Molecular Function: glutathione transferase activity (GO:0004364);; Biological Process: response to stress (GO:0006950);; Cellular Component: chloroplast (GO:0009507);; Biological Process: de-etiolation (GO:0009704);; Biological Process: response to cadmium ion (GO:0046686);; Biological Process: lateral root development (GO:0048527);; Biological Process: response to growth hormone (GO:0060416);; …	K00799|5.16788e-117|obr:102711186|K00799 glutathione S-transferase [EC:2.5.1.18] | (RefSeq) uncharacterized LOC102711186	Glutathione metabolism (ko00480)	Probable glutathione S-transferase GSTU6 GN=OSJNBb0038A07.2 OS=Oryza sativa subsp. japonica (Rice) PE=2 SV=2
Triticum_aestivum_newGene_98544	3.28982	0.0267663	1.90492e-24	6.53385	up	--	--	--	--
Triticum_aestivum_newGene_41124	0.0414633	0.807285	8.40528e-25	-4.18033	down	--	--	--	--
TraesCS3B01G261500	0.0566083	0.996698	1.92007e-27	-3.88106	down	Molecular Function: translation elongation factor activity (GO:0003746);; Molecular Function: GTPase activity (GO:0003924);; Molecular Function: copper ion binding (GO:0005507);; Molecular Function: GTP binding (GO:0005525);; Cellular Component: nucleolus (GO:0005730);; Cellular Component: cytosol (GO:0005829);; Cellular Component: plasma membrane (GO:0005886);; Biological Process: obsolete GTP c…	K03234|0|bdi:100827163|K03234 elongation factor 2 | (RefSeq) elongation factor 2-like	--	Elongation factor 2 OS=Beta vulgaris (Sugar beet) PE=2 SV=1
Triticum_aestivum_newGene_60109	12.6148	0.478099	3.4999e-77	4.65244	up	--	--	--	--
TraesCS4A01G495800	0.00968133	4.17884	1.46431e-122	-8.46773	down	Biological Process: gene silencing by RNA (GO:0031047);;	--	--	Protein SUPPRESSOR OF GENE SILENCING 3 homolog GN=SGS3 OS=Zea mays (Maize) PE=1 SV=1
TraesCS3D01G126500	7.7516	0.253295	3.68147e-98	4.87833	up	Biological Process: response to UV-B (GO:0010224);; Molecular Function: glucuronosyltransferase activity (GO:0015020);; Biological Process: brassinosteroid metabolic process (GO:0016131);; Molecular Function: trans-zeatin O-beta-D-glucosyltransferase activity (GO:0050403);; Molecular Function: cis-zeatin O-beta-D-glucosyltransferase activity (GO:0050502);; Biological Process: flavonol biosyntheti…	K13496|0|bdi:100830513|K13496 UDP-glucosyl transferase 73C [EC:2.4.1.-] | (RefSeq) UDP-glycosyltransferase 73C1-like	--	UDP-glycosyltransferase 73D1 GN=UGT73D1 OS=Arabidopsis thaliana (Mouse-ear cress) PE=3 SV=1
TraesCS7D01G154700	1.27144	0.134342	2.72556e-16	3.1696	up	Molecular Function: sugar:proton symporter activity (GO:0005351);; Biological Process: carbohydrate transport (GO:0008643);; Cellular Component: integral component of membrane (GO:0016021);; Biological Process: transmembrane transport (GO:0055085);;	--	--	Probable polyol transporter 6 GN=PLT6 OS=Arabidopsis thaliana (Mouse-ear cress) PE=2 SV=2
TraesCS6D01G096300	0.168313	3.58697	5.95572e-42	-4.27943	down	Molecular Function: DNA binding (GO:0003677);; Cellular Component: nucleus (GO:0005634);; Biological Process: regulation of transcription, DNA-templated (GO:0006355);;	--	--	NAC transcription factor NAM-A1 GN=NAM-A1 OS=Triticum turgidum subsp. durum (Durum wheat) PE=2 SV=1
TraesCS7D01G174300	2.37945	0.022545	5.31027e-71	6.52655	up	Biological Process: regulation of transcription, DNA-templated (GO:0006355);;	--	--	Scarecrow-like protein 14 GN=SCL14 OS=Arabidopsis thaliana (Mouse-ear cress) PE=2 SV=2
TraesCS1D01G256500	7.85905	0.176161	8.48e-116	5.41073	up	Molecular Function: ATP binding (GO:0005524);; Cellular Component: mitochondrion (GO:0005739);; Cellular Component: endoplasmic reticulum (GO:0005783);; Biological Process: response to abscisic acid (GO:0009737);; Cellular Component: cytoplasmic vesicle (GO:0016023);; Molecular Function: nucleoside-triphosphatase activity (GO:0017111);; Biological Process: cell division (GO:0051301);;	--	--	--
TraesCS4A01G173800	2.30038	0.042873	9.20383e-30	5.52461	up	Molecular Function: hydrolase activity, hydrolyzing O-glycosyl compounds (GO:0004553);; Cellular Component: cytoplasmic vesicle (GO:0016023);; Biological Process: xylan catabolic process (GO:0045493);;	K01183|7.25147e-149|bdi:100840859|K01183 chitinase [EC:3.2.1.14] | (RefSeq) xylanase inhibitor protein 1-like	Amino sugar and nucleotide sugar metabolism (ko00520)	Xylanase inhibitor protein 1 (Precursor) OS=Oryza sativa subsp. japonica (Rice) PE=1 SV=1
TraesCS1A01G298600	1.71201	0.100247	3.93462e-32	4.01154	up	Molecular Function: transcription factor activity, sequence-specific DNA binding (GO:0003700);; Biological Process: regulation of transcription, DNA-templated (GO:0006355);; Cellular Component: plastid (GO:0009536);; Molecular Function: sequence-specific DNA binding (GO:0043565);;	K13424|2.64157e-171|bdi:100846086|K13424 WRKY transcription factor 33 | (RefSeq) probable WRKY transcription factor 33	Plant-pathogen interaction (ko04626)	Probable WRKY transcription factor 33 GN=WRKY33 OS=Arabidopsis thaliana (Mouse-ear cress) PE=1 SV=2
TraesCS5A01G397900	4.14426	0.382791	5.54677e-44	3.3894	up	Molecular Function: monooxygenase activity (GO:0004497);; Molecular Function: iron ion binding (GO:0005506);; Molecular Function: electron carrier activity (GO:0009055);; Cellular Component: cytoplasmic vesicle (GO:0016023);; Molecular Function: oxidoreductase activity, acting on paired donors, with incorporation or reduction of molecular oxygen (GO:0016705);; Molecular Function: heme binding (GO…	--	--	Isoflavone 2&apos;-hydroxylase GN=CYP81E1 OS=Glycyrrhiza echinata (Licorice) PE=1 SV=2
TraesCS7B01G145500	0.151844	2.97871	1.43861e-32	-3.79378	down	Molecular Function: transcription factor activity, sequence-specific DNA binding (GO:0003700);; Biological Process: regulation of transcription, DNA-templated (GO:0006355);; Biological Process: regulation of circadian rhythm (GO:0042752);;	K10277|0|bdi:100835429|K10277 lysine-specific demethylase 8 [EC:1.14.11.27] | (RefSeq) putative lysine-specific demethylase JMJD5	--	Putative lysine-specific demethylase JMJD5 GN=MOE17.12 OS=Arabidopsis thaliana (Mouse-ear cress) PE=2 SV=1
TraesCS2D01G436200	3.44067	0.061939	1.19199e-43	5.5322	up	Cellular Component: mitochondrion (GO:0005739);; Molecular Function: alternative oxidase activity (GO:0009916);; Cellular Component: integral component of membrane (GO:0016021);; Biological Process: electron transport chain (GO:0022900);; Molecular Function: metal ion binding (GO:0046872);; Cellular Component: respiratory chain (GO:0070469);;	K17893|0|bdi:100833030|K17893 ubiquinol oxidase [EC:1.10.3.11] | (RefSeq) ubiquinol oxidase 2, mitochondrial-like	--	Ubiquinol oxidase 1a, mitochondrial (Precursor) GN=MCB17.11 OS=Arabidopsis thaliana (Mouse-ear cress) PE=1 SV=2
TraesCS7B01G493700	17.1902	1.69393	1.50867e-80	3.31188	up	Biological Process: polysaccharide catabolic process (GO:0000272);; Cellular Component: extracellular region (GO:0005576);; Cellular Component: vacuole (GO:0005773);; Cellular Component: plasma membrane (GO:0005886);; Biological Process: chitin catabolic process (GO:0006032);; Molecular Function: chitin binding (GO:0008061);; Molecular Function: endochitinase activity (GO:0008843);; Biological Pr…	K20547|1.95142e-141|bdi:100843539|K20547 basic endochitinase B [EC:3.2.1.14] | (RefSeq) 26 kDa endochitinase 1	Amino sugar and nucleotide sugar metabolism (ko00520)	Basic endochitinase A (Precursor) OS=Secale cereale (Rye) PE=1 SV=1
Triticum_aestivum_newGene_19444	0.350816	0.025746	5.75106e-16	3.67138	up	Biological Process: DNA metabolic process (GO:0006259);; Biological Process: developmental process (GO:0032502);;	--	--	--
TraesCS5B01G033100	13.4685	0.314142	3.10219e-84	5.23361	up	--	--	--	--
TraesCS5A01G385900	4.85135	0.375245	2.02264e-24	3.63943	up	Cellular Component: cell wall (GO:0005618);; Cellular Component: cytoplasmic vesicle (GO:0016023);;	--	--	Dirigent protein 19 (Precursor) GN=DIR19 OS=Arabidopsis thaliana (Mouse-ear cress) PE=2 SV=1
TraesCS4A01G436400	25.4857	0.00286433	0	11.1877	up	Biological Process: flavonoid biosynthetic process (GO:0009813);; Molecular Function: transferase activity, transferring acyl groups (GO:0016746);; Molecular Function: identical protein binding (GO:0042802);;	--	--	Bisdemethoxycurcumin synthase OS=Oryza sativa subsp. japonica (Rice) PE=1 SV=2
TraesCS5A01G517000	0.252084	2.43577	8.63058e-18	-3.19201	down	Molecular Function: catalytic activity (GO:0003824);; Cellular Component: plasma membrane (GO:0005886);; Biological Process: cellular metabolic process (GO:0044237);; Molecular Function: coenzyme binding (GO:0050662);;	--	--	Cinnamoyl-CoA reductase 1 GN=T24D18.5 OS=Arabidopsis thaliana (Mouse-ear cress) PE=1 SV=1
TraesCS3A01G242700	4.7045	0.224391	1.24337e-40	4.20825	up	Molecular Function: catalytic activity (GO:0003824);; Biological Process: metabolic process (GO:0008152);; Cellular Component: membrane (GO:0016020);;	--	--	Putative lipid phosphate phosphatase 3, chloroplastic (Precursor) GN=LPP3 OS=Arabidopsis thaliana (Mouse-ear cress) PE=2 SV=1
TraesCS3D01G060500	5.45865	0.0333523	2.45425e-174	7.26802	up	Molecular Function: nucleotide binding (GO:0000166);; Molecular Function: protein kinase activity (GO:0004672);; Cellular Component: membrane (GO:0016020);; Cellular Component: cytoplasmic vesicle (GO:0016023);;	--	--	Probable LRR receptor-like serine/threonine-protein kinase At3g47570 (Precursor) GN=At3g47570 OS=Arabidopsis thaliana (Mouse-ear cress) PE=2 SV=1
TraesCSU01G238700	2.22811	0.054728	3.87863e-40	5.00015	up	Molecular Function: protein serine/threonine kinase activity (GO:0004674);; Molecular Function: ATP binding (GO:0005524);; Cellular Component: plasma membrane (GO:0005886);; Biological Process: protein phosphorylation (GO:0006468);; Cellular Component: cytoplasmic vesicle (GO:0016023);; Molecular Function: polysaccharide binding (GO:0030247);;	--	--	Probable serine/threonine-protein kinase At1g18390 (Precursor) GN=At1g18390 OS=Arabidopsis thaliana (Mouse-ear cress) PE=2 SV=2
TraesCS2A01G348200	3.6509	0.201337	1.83864e-36	4.10294	up	Molecular Function: protein tyrosine kinase activity (GO:0004713);; Molecular Function: ATP binding (GO:0005524);; Biological Process: protein phosphorylation (GO:0006468);;	K13436|0|bdi:100835596|K13436 pto-interacting protein 1 [EC:2.7.11.1] | (RefSeq) PTI1-like tyrosine-protein kinase 3	Plant-pathogen interaction (ko04626)	PTI1-like tyrosine-protein kinase 1 GN=PTI11 OS=Arabidopsis thaliana (Mouse-ear cress) PE=1 SV=1
TraesCS7B01G037500	1.24331	0.130243	7.27477e-06	3.18173	up	--	--	--	--
TraesCS5B01G507300	6.24379	0.799351	3.76487e-42	3.0286	up	Biological Process: metabolic process (GO:0008152);; Molecular Function: hydrolase activity (GO:0016787);;	--	--	Proline iminopeptidase GN=PIP OS=Arabidopsis thaliana (Mouse-ear cress) PE=2 SV=3
TraesCS5B01G211000	10.3659	0.8398	1.73167e-51	3.49943	up	--	K13464|6.28164e-78|bdi:100829745|K13464 jasmonate ZIM domain-containing protein | (RefSeq) protein TIFY 10A	Plant hormone signal transduction (ko04075)	Protein TIFY 10A GN=T29M8.5 OS=Arabidopsis thaliana (Mouse-ear cress) PE=1 SV=1
TraesCS5B01G020700	4.93081	0.00912033	4.28707e-58	8.71708	up	Molecular Function: glutathione transferase activity (GO:0004364);; Cellular Component: cytoplasmic vesicle (GO:0016023);;	K00799|7.54845e-128|osa:4325704|K00799 glutathione S-transferase [EC:2.5.1.18] | (RefSeq) P0493G01.3; glutathione S-transferase 4	Glutathione metabolism (ko00480)	Glutathione S-transferase 4 GN=GST4 OS=Zea mays (Maize) PE=1 SV=2
TraesCS2B01G414800	6.70397	0.524093	2.65372e-74	3.60906	up	Biological Process: intrinsic apoptotic signaling pathway in response to oxidative stress (GO:0008631);; Biological Process: response to wounding (GO:0009611);; Biological Process: response to mechanical stimulus (GO:0009612);; Biological Process: response to ethylene (GO:0009723);; Biological Process: response to auxin (GO:0009733);; Biological Process: response to jasmonic acid (GO:0009753);; M…	K20772|0|bdi:100836412|K20772 1-aminocyclopropane-1-carboxylate synthase 1/2/6 [EC:4.4.1.14] | (RefSeq) 1-aminocyclopropane-1-carboxylate synthase-like	Cysteine and methionine metabolism (ko00270)	1-aminocyclopropane-1-carboxylate synthase GN=ACS1 OS=Glycine max (Soybean) PE=2 SV=1
TraesCS4A01G437900	2.47863	0.0634657	1.54541e-39	5.20572	up	Biological Process: flavonoid biosynthetic process (GO:0009813);; Molecular Function: transferase activity, transferring acyl groups (GO:0016746);; Molecular Function: identical protein binding (GO:0042802);;	--	--	Bisdemethoxycurcumin synthase OS=Oryza sativa subsp. japonica (Rice) PE=1 SV=2
TraesCS5B01G183700	8.23811	0.179727	5.72089e-90	5.04022	up	Molecular Function: transcription factor activity, sequence-specific DNA binding (GO:0003700);; Biological Process: regulation of transcription, DNA-templated (GO:0006355);; Molecular Function: sequence-specific DNA binding (GO:0043565);;	--	--	Probable WRKY transcription factor 41 GN=WRKY41 OS=Arabidopsis thaliana (Mouse-ear cress) PE=2 SV=2
TraesCS2A01G317800	1.76905	0.0724077	5.72274e-31	4.35274	up	--	--	--	--
TraesCS5B01G485200	0.837677	0.0108627	3.53726e-28	6.035	up	Molecular Function: monooxygenase activity (GO:0004497);; Molecular Function: iron ion binding (GO:0005506);; Molecular Function: electron carrier activity (GO:0009055);; Molecular Function: oxidoreductase activity, acting on paired donors, with incorporation or reduction of molecular oxygen (GO:0016705);; Molecular Function: heme binding (GO:0020037);; Biological Process: oxidation-reduction pro…	--	--	indole-2-monooxygenase GN=CYP71C4 OS=Zea mays (Maize) PE=1 SV=1
TraesCSU01G003300	0.0579347	1.62369	2.31854e-43	-4.78158	down	Cellular Component: Golgi membrane (GO:0000139);; Cellular Component: integral component of membrane (GO:0016021);; Molecular Function: cellulose synthase (UDP-forming) activity (GO:0016760);; Biological Process: cellulose biosynthetic process (GO:0030244);;	K20923|0|bdi:100832792|K20923 mixed-linked glucan synthase [EC:2.4.1.-] | (RefSeq) probable mixed-linked glucan synthase 9	--	Probable mixed-linked glucan synthase 8 GN=OSJNBb0041B22.114 OS=Oryza sativa subsp. japonica (Rice) PE=2 SV=1
Triticum_aestivum_newGene_146645	7.2277	0.777396	9.571e-83	3.1803	up	Molecular Function: nucleotide binding (GO:0000166);; Molecular Function: serine-type endopeptidase inhibitor activity (GO:0004867);; Cellular Component: extracellular region (GO:0005576);; Biological Process: negative regulation of endopeptidase activity (GO:0010951);; Molecular Function: hydrolase activity (GO:0016787);;	--	--	Bowman-Birk type trypsin inhibitor OS=Hordeum vulgare OX=4513 GN=BBBI PE=1 SV=1
TraesCS7D01G046500	60.4525	6.82527	2.58975e-141	3.12044	up	Biological Process: flavonoid biosynthetic process (GO:0009813);; Molecular Function: transferase activity, transferring acyl groups (GO:0016746);; Molecular Function: identical protein binding (GO:0042802);;	--	--	Bisdemethoxycurcumin synthase OS=Oryza sativa subsp. japonica (Rice) PE=1 SV=2
TraesCS5A01G501700	0.158745	1.51819	2.36756e-12	-3.26988	down	Biological Process: metabolic process (GO:0008152);; Molecular Function: ligase activity (GO:0016874);;	--	--	Probable acyl-activating enzyme 1, peroxisomal GN=F5M15.12 OS=Arabidopsis thaliana (Mouse-ear cress) PE=2 SV=1
TraesCS3B01G320000	0	1.16883	4.46586e-18	-Inf	down	--	--	--	--
TraesCS1A01G065500	4.14683	0.329391	1.1155e-17	3.55196	up	--	--	--	--
TraesCS4D01G267300	3.27111	0.223025	1.86569e-30	3.84198	up	--	--	--	Protein UPSTREAM OF FLC GN=UFC OS=Arabidopsis thaliana (Mouse-ear cress) PE=2 SV=1
TraesCS2D01G124600	0.222166	2.24122	7.79968e-20	-3.34946	down	Cellular Component: mitochondrion (GO:0005739);; Molecular Function: oxidoreductase activity (GO:0016491);; Biological Process: oxidation-reduction process (GO:0055114);;	--	--	Tropinone reductase-like 2 OS=Erythroxylum coca (Coca plant) PE=2 SV=1
TraesCS2D01G214100	1.14368	15.8763	1.03418e-117	-3.60404	down	Molecular Function: DNA binding (GO:0003677);; Cellular Component: nucleus (GO:0005634);; Biological Process: regulation of transcription, DNA-templated (GO:0006355);;	--	--	NAC transcription factor NAM-B2 GN=NAM-B2 OS=Triticum turgidum subsp. durum (Durum wheat) PE=2 SV=1
Triticum_aestivum_newGene_141104	0.0100137	0.573871	2.25629e-26	-5.19049	down	--	--	--	--
TraesCS7B01G410500	0.16382	1.62273	4.95703e-23	-3.30337	down	Cellular Component: mitochondrion (GO:0005739);; Cellular Component: plastid (GO:0009536);;	--	--	--
TraesCS2D01G293300	21.9025	2.68618	4.92708e-05	3.00606	up	Molecular Function: structural constituent of ribosome (GO:0003735);; Cellular Component: nucleolus (GO:0005730);; Cellular Component: plasma membrane (GO:0005886);; Biological Process: translation (GO:0006412);; Cellular Component: chloroplast (GO:0009507);; Cellular Component: cytosolic ribosome (GO:0022626);;	K02955|6.8654e-85|bdi:100838855|K02955 small subunit ribosomal protein S14e | (RefSeq) 40S ribosomal protein S14	Ribosome (ko03010)	40S ribosomal protein S14 OS=Zea mays (Maize) PE=1 SV=1
TraesCS6B01G030300	0.0765683	0.930124	2.60433e-12	-3.49344	down	--	K13065|4.14587e-148|bdi:100835513|K13065 shikimate O-hydroxycinnamoyltransferase [EC:2.3.1.133] | (RefSeq) shikimate O-hydroxycinnamoyltransferase-like	Phenylpropanoid biosynthesis (ko00940);; Flavonoid biosynthesis (ko00941);; Stilbenoid, diarylheptanoid and gingerol biosynthesis (ko00945)	Shikimate O-hydroxycinnamoyltransferase GN=HST OS=Nicotiana tabacum (Common tobacco) PE=1 SV=1
TraesCS2A01G024700	8.87056	0.031498	4.91399e-192	7.53294	up	Molecular Function: protein serine/threonine kinase activity (GO:0004674);; Molecular Function: ATP binding (GO:0005524);; Biological Process: protein phosphorylation (GO:0006468);;	--	--	Cysteine-rich receptor-like protein kinase 6 (Precursor) OS=Arabidopsis thaliana (Mouse-ear cress) PE=1 SV=1
TraesCS2A01G417500	0.261859	3.15528	1.42401e-22	-3.55594	down	Cellular Component: monolayer-surrounded lipid storage body (GO:0012511);; Cellular Component: integral component of membrane (GO:0016021);;	--	--	Oleosin 16 kDa GN=OLE16 OS=Bromus secalinus (Rye brome) PE=2 SV=1
TraesCS5B01G322700	3.20722	0.36535	9.36664e-24	3.07784	up	--	--	--	O-acyltransferase WSD1 GN=WSD1 OS=Arabidopsis thaliana (Mouse-ear cress) PE=2 SV=1
TraesCS7D01G521400	1.38632	34.0942	4.50276e-178	-4.69802	down	Cellular Component: integral component of plasma membrane (GO:0005887);; Biological Process: carbohydrate transport (GO:0008643);; Molecular Function: sugar transmembrane transporter activity (GO:0051119);;	K15382|2.22691e-139|bdi:100841840|K15382 solute carrier family 50 (sugar transporter) | (RefSeq) bidirectional sugar transporter SWEET6a	--	Bidirectional sugar transporter SWEET6b OS=Oryza sativa subsp. japonica (Rice) PE=2 SV=1
TraesCS6B01G382500	1.14666	0	1.49379e-23	Inf	up	Molecular Function: voltage-gated potassium channel activity (GO:0005249);; Biological Process: potassium ion transport (GO:0006813);; Cellular Component: integral component of membrane (GO:0016021);; Biological Process: transmembrane transport (GO:0055085);;	K05391|0|bdi:100846411|K05391 cyclic nucleotide gated channel, other eukaryote | (RefSeq) probable cyclic nucleotide-gated ion channel 17	Plant-pathogen interaction (ko04626)	Probable cyclic nucleotide-gated ion channel 17 GN=CNGC17 OS=Arabidopsis thaliana (Mouse-ear cress) PE=2 SV=1
TraesCS5A01G038400	3.096	0.194466	2.38064e-33	3.90919	up	--	--	--	--
TraesCS2B01G533500	6.41461	0.175887	2.47734e-19	4.98849	up	--	--	--	--
TraesCS3A01G513300	0.169172	1.46467	1.40333e-10	-3.08801	down	--	--	--	--
TraesCS5A01G413900	2.45518	0.109046	6.03367e-43	3.85424	up	Molecular Function: protein kinase activity (GO:0004672);; Molecular Function: ATP binding (GO:0005524);; Biological Process: protein phosphorylation (GO:0006468);;	--	--	Cysteine-rich receptor-like protein kinase 26 (Precursor) GN=CRK26 OS=Arabidopsis thaliana (Mouse-ear cress) PE=2 SV=1
Triticum_aestivum_newGene_39143	0.036665	0.489585	9.26198e-12	-3.52059	down	--	--	--	Ubiquitin-like-specific protease 1A OS=Arabidopsis thaliana OX=3702 GN=ULP1A PE=2 SV=2
TraesCS3B01G380600	6.87152	0.241926	0.00016832	4.28212	up	Molecular Function: oxidoreductase activity (GO:0016491);; Biological Process: cellular biosynthetic process (GO:0044249);; Biological Process: secondary metabolite biosynthetic process (GO:0044550);; Molecular Function: coenzyme binding (GO:0050662);; Biological Process: organic substance biosynthetic process (GO:1901576);;	--	--	Cinnamoyl-CoA reductase 1 GN=T24D18.5 OS=Arabidopsis thaliana (Mouse-ear cress) PE=1 SV=1
TraesCS5A01G515200	1.01973	0.0661333	1.38865e-10	3.86965	up	Molecular Function: sugar:proton symporter activity (GO:0005351);; Biological Process: carbohydrate transport (GO:0008643);; Cellular Component: integral component of membrane (GO:0016021);; Biological Process: transmembrane transport (GO:0055085);;	--	--	Sugar transport protein 5 GN=STP5 OS=Arabidopsis thaliana (Mouse-ear cress) PE=2 SV=1
TraesCS1D01G039400	0.735211	0.040413	1.82992e-17	4.02827	up	Cellular Component: cytoplasm (GO:0005737);; Biological Process: L-phenylalanine catabolic process (GO:0006559);; Biological Process: cinnamic acid biosynthetic process (GO:0009800);; Molecular Function: phenylalanine ammonia-lyase activity (GO:0045548);;	K10775|0|bdi:100845653|K10775 phenylalanine ammonia-lyase [EC:4.3.1.24] | (RefSeq) phenylalanine ammonia-lyase	Phenylalanine metabolism (ko00360);; Phenylpropanoid biosynthesis (ko00940)	Phenylalanine ammonia-lyase GN=PAL OS=Triticum aestivum (Wheat) PE=3 SV=1
TraesCS7A01G507200	1.24885	0	4.90088e-28	Inf	up	Molecular Function: protein serine/threonine kinase activity (GO:0004674);; Molecular Function: ATP binding (GO:0005524);; Biological Process: protein phosphorylation (GO:0006468);; Molecular Function: carbohydrate binding (GO:0030246);;	--	--	L-type lectin-domain containing receptor kinase IX.1 (Precursor) GN=LECRK91 OS=Arabidopsis thaliana (Mouse-ear cress) PE=2 SV=1
TraesCS6A01G040900	0.0425323	1.45274	1.04127e-23	-5.0059	down	--	--	--	--
TraesCS3B01G303200	1.4168	0.0589373	2.88309e-29	4.47597	up	Cellular Component: membrane (GO:0016020);; Cellular Component: cytoplasmic vesicle (GO:0016023);;	--	--	--
TraesCS4A01G358900	2.34988	0.257517	6.73709e-12	3.017	up	Cellular Component: cytosol (GO:0005829);; Biological Process: metabolic process (GO:0008152);; Molecular Function: zinc ion binding (GO:0008270);; Molecular Function: hydrolase activity (GO:0016787);;	--	--	tRNA(adenine(34)) deaminase, chloroplastic (Precursor) GN=TADA OS=Arabidopsis thaliana (Mouse-ear cress) PE=1 SV=1
TraesCSU01G234800	9.35813	0.07966	1.13863e-69	6.62023	up	--	--	--	--
TraesCS3D01G262000	1.52235	0.005419	1.70465e-18	7.4346	up	Molecular Function: polysaccharide binding (GO:0030247);;	--	--	Probable receptor-like protein kinase At1g67000 (Precursor) GN=At1g67000 OS=Arabidopsis thaliana (Mouse-ear cress) PE=2 SV=2
TraesCS7B01G162100	17.4959	1.8806	1.15469e-72	3.17674	up	--	--	--	Ethylene-responsive transcription factor RAP2-6 GN=F1I21.18 OS=Arabidopsis thaliana (Mouse-ear cress) PE=2 SV=2
TraesCS4D01G325700	1.31408	0.109631	2.57363e-13	3.45133	up	Molecular Function: DNA binding (GO:0003677);; Biological Process: regulation of transcription, DNA-templated (GO:0006355);; Biological Process: single-organism process (GO:0044699);;	--	--	Putative NAC domain-containing protein 94 GN=ANAC094 OS=Arabidopsis thaliana (Mouse-ear cress) PE=3 SV=1
TraesCS6B01G353600	7.44535	0.809114	3.0449e-16	3.12765	up	--	--	--	--
TraesCS6D01G353300	0.115082	1.0135	1.51268e-11	-3.06048	down	Molecular Function: zinc ion binding (GO:0008270);; Biological Process: response to bacterium (GO:0009617);; Biological Process: plant-type hypersensitive response (GO:0009626);; Biological Process: lignin biosynthetic process (GO:0009809);; Molecular Function: aryl-alcohol dehydrogenase (NAD+) activity (GO:0018456);; Molecular Function: cinnamyl-alcohol dehydrogenase activity (GO:0045551);; Cell…	K00083|0|bdi:100835744|K00083 cinnamyl-alcohol dehydrogenase [EC:1.1.1.195] | (RefSeq) putative cinnamyl alcohol dehydrogenase 5	Phenylpropanoid biosynthesis (ko00940)	Putative cinnamyl alcohol dehydrogenase 5 OS=Oryza sativa subsp. japonica (Rice) PE=3 SV=2
TraesCS2B01G394500	2.37783	0.186922	6.04313e-38	3.61655	up	Cellular Component: plasma membrane (GO:0005886);; Cellular Component: integral component of membrane (GO:0016021);; Biological Process: transmembrane transport (GO:0055085);;	--	--	Probable metal-nicotianamine transporter YSL13 OS=Oryza sativa subsp. japonica (Rice) PE=2 SV=2
TraesCS2A01G380900	3.56672	0.367685	2.43645e-45	3.24051	up	Cellular Component: cytoplasm (GO:0005737);; Biological Process: L-phenylalanine catabolic process (GO:0006559);; Biological Process: cinnamic acid biosynthetic process (GO:0009800);; Molecular Function: phenylalanine ammonia-lyase activity (GO:0045548);;	K10775|0|bdi:100845653|K10775 phenylalanine ammonia-lyase [EC:4.3.1.24] | (RefSeq) phenylalanine ammonia-lyase	Phenylalanine metabolism (ko00360);; Phenylpropanoid biosynthesis (ko00940)	Phenylalanine ammonia-lyase GN=PAL OS=Triticum aestivum (Wheat) PE=3 SV=1
TraesCS2D01G219900	0.916691	0.0372173	7.5413e-19	4.45528	up	Molecular Function: transmembrane receptor protein serine/threonine kinase activity (GO:0004675);; Molecular Function: ATP binding (GO:0005524);; Cellular Component: mitochondrion (GO:0005739);; Cellular Component: plasma membrane (GO:0005886);; Biological Process: protein phosphorylation (GO:0006468);; Biological Process: transmembrane receptor protein serine/threonine kinase signaling pathway (…	--	--	L-type lectin-domain containing receptor kinase IV.2 (Precursor) GN=F5K20.110 OS=Arabidopsis thaliana (Mouse-ear cress) PE=2 SV=1
TraesCS4D01G189200	7.71419	0.268364	3.97223e-66	4.77601	up	Biological Process: defense response (GO:0006952);; Biological Process: response to biotic stimulus (GO:0009607);;	--	--	Pathogenesis-related protein 1 GN=PR1 OS=Asparagus officinalis (Garden asparagus) PE=2 SV=1
TraesCS6D01G167300	6.40011	0.0798537	1.86983e-98	6.21982	up	Biological Process: cellular protein modification process (GO:0006464);; Biological Process: signal transduction (GO:0007165);; Biological Process: cellular biosynthetic process (GO:0044249);; Biological Process: innate immune response (GO:0045087);; Biological Process: response to other organism (GO:0051707);; Biological Process: organic substance biosynthetic process (GO:1901576);;	--	--	E3 ubiquitin-protein ligase PUB22 GN=PUB22 OS=Arabidopsis thaliana (Mouse-ear cress) PE=1 SV=1
TraesCS3A01G297200	6.14046	0.226043	8.46044e-72	4.9411	up	Molecular Function: peroxidase activity (GO:0004601);; Biological Process: response to oxidative stress (GO:0006979);; Molecular Function: heme binding (GO:0020037);; Molecular Function: metal ion binding (GO:0046872);; Biological Process: oxidation-reduction process (GO:0055114);;	K00430|8.12544e-128|zma:100273989|K00430 peroxidase [EC:1.11.1.7] | (RefSeq) GRMZM2G150731; putative class III secretory plant peroxidase family protein	Phenylpropanoid biosynthesis (ko00940)	Peroxidase 2 (Precursor) GN=PER2 OS=Zea mays (Maize) PE=2 SV=1
TraesCS1D01G190300	2.69428	0.0462283	3.55385e-17	5.70162	up	Molecular Function: transferase activity (GO:0016740);;	--	--	Probable glutathione S-transferase GSTU6 GN=OSJNBb0038A07.2 OS=Oryza sativa subsp. japonica (Rice) PE=2 SV=2
Triticum_aestivum_newGene_26308	0.380218	0.0130613	2.25553e-11	4.83002	up	Molecular Function: protein serine/threonine kinase activity (GO:0004674);; Molecular Function: protein binding (GO:0005515);; Molecular Function: ATP binding (GO:0005524);; Biological Process: protein phosphorylation (GO:0006468);; Cellular Component: integral component of membrane (GO:0016021);; Biological Process: defense response to bacterium (GO:0042742);;	--	--	Receptor kinase-like protein Xa21 OS=Oryza sativa subsp. indica OX=39946 GN=XA21 PE=1 SV=1
TraesCS3A01G258000	7.28787	0.142036	9.83656e-137	4.74909	up	Molecular Function: ATP binding (GO:0005524);; Biological Process: obsolete ATP catabolic process (GO:0006200);; Cellular Component: integral component of membrane (GO:0016021);; Molecular Function: ATPase activity, coupled to transmembrane movement of substances (GO:0042626);; Biological Process: transmembrane transport (GO:0055085);;	K05658|0|bdi:100829297|K05658 ATP-binding cassette, subfamily B (MDR/TAP), member 1 [EC:3.6.3.44] | (RefSeq) ABC transporter B family member 4-like	ABC transporters (ko02010)	ABC transporter B family member 4 GN=F14M4.17 OS=Arabidopsis thaliana (Mouse-ear cress) PE=1 SV=1
TraesCS7A01G008300	1.36015	0.0563983	1.28013e-33	4.52318	up	Biological Process: defense response (GO:0006952);; Molecular Function: ADP binding (GO:0043531);;	--	--	Disease resistance protein RPP13 GN=RPP13 OS=Arabidopsis thaliana (Mouse-ear cress) PE=2 SV=2
TraesCS3A01G443700	0.585255	16.6842	1.66026e-84	-4.15155	down	Cellular Component: plasma membrane (GO:0005886);; Biological Process: response to oxidative stress (GO:0006979);; Cellular Component: chloroplast thylakoid membrane (GO:0009535);; Biological Process: thylakoid membrane organization (GO:0010027);; Biological Process: isopentenyl diphosphate biosynthetic process, methylerythritol 4-phosphate pathway (GO:0019288);; Biological Process: cellular cati…	--	--	--
TraesCS3B01G526700	1.1505	0	1.32549e-24	Inf	up	Biological Process: carbohydrate metabolic process (GO:0005975);; Biological Process: defense response (GO:0006952);; Biological Process: response to abiotic stimulus (GO:0009628);; Cellular Component: cytoplasmic vesicle (GO:0016023);; Molecular Function: glucan endo-1,3-beta-D-glucosidase activity (GO:0042973);; Biological Process: response to other organism (GO:0051707);; Cellular Component: c…	--	--	Glucan endo-1,3-beta-glucosidase GIII (Precursor) OS=Hordeum vulgare (Barley) PE=1 SV=1
TraesCS1D01G422400	0.27576	3.72273	2.3607e-42	-3.7886	down	--	--	--	MATH domain-containing protein At5g43560 GN=At5g43560 OS=Arabidopsis thaliana (Mouse-ear cress) PE=1 SV=1
TraesCS7A01G537200	2.22011	0.196076	3.14006e-27	3.36535	up	Molecular Function: aspartic-type endopeptidase activity (GO:0004190);; Biological Process: proteolysis (GO:0006508);; Cellular Component: cytoplasmic vesicle (GO:0016023);;	--	--	Aspartic proteinase-like protein 1 (Precursor) GN=At5g10080 OS=Arabidopsis thaliana (Mouse-ear cress) PE=1 SV=1
TraesCS3A01G299600	11.4481	0.328415	4.40004e-85	5.15785	up	--	--	--	--
TraesCS5D01G051400	0.10236	3.20324	9.46462e-58	-4.88595	down	Biological Process: amino acid transmembrane transport (GO:0003333);; Molecular Function: L-glutamate transmembrane transporter activity (GO:0005313);; Cellular Component: plasma membrane (GO:0005886);; Biological Process: protein targeting to membrane (GO:0006612);; Biological Process: nucleotide transport (GO:0006862);; Biological Process: ER to Golgi vesicle-mediated transport (GO:0006888);; B…	--	--	Cationic amino acid transporter 1 GN=F7J7.60 OS=Arabidopsis thaliana (Mouse-ear cress) PE=1 SV=1
TraesCS2D01G221400	2.77865	0.309462	5.17727e-34	3.103	up	Molecular Function: protein serine/threonine kinase activity (GO:0004674);; Molecular Function: ATP binding (GO:0005524);; Cellular Component: mitochondrion (GO:0005739);; Cellular Component: plasma membrane (GO:0005886);; Biological Process: protein phosphorylation (GO:0006468);; Cellular Component: cytoplasmic vesicle (GO:0016023);;	--	--	Cysteine-rich receptor-like protein kinase 10 (Precursor) GN=F21P8.70 OS=Arabidopsis thaliana (Mouse-ear cress) PE=1 SV=3
Triticum_aestivum_newGene_72160	1.30184	0.0425203	1.25089e-18	4.29525	up	--	--	--	--
TraesCS7B01G248500	0.214923	1.90847	7.30278e-23	-3.09774	down	Biological Process: maltose metabolic process (GO:0000023);; Molecular Function: phosphoacetylglucosamine mutase activity (GO:0004610);; Cellular Component: cytosol (GO:0005829);; Cellular Component: chloroplast stroma (GO:0009570);; Biological Process: starch biosynthetic process (GO:0019252);; Biological Process: cellular response to water deprivation (GO:0042631);;	--	--	--
TraesCS5A01G025600	2.22867	0.193853	1.37546e-11	3.45965	up	--	--	--	--
Triticum_aestivum_newGene_2608	11.059	142.457	3.80283e-177	-3.71163	down	--	--	--	--
TraesCS5B01G364200	0.132868	5.91236	4.54701e-97	-5.42351	down	Molecular Function: monooxygenase activity (GO:0004497);; Molecular Function: iron ion binding (GO:0005506);; Molecular Function: electron carrier activity (GO:0009055);; Molecular Function: oxidoreductase activity, acting on paired donors, with incorporation or reduction of molecular oxygen (GO:0016705);; Molecular Function: heme binding (GO:0020037);; Biological Process: oxidation-reduction pro…	--	--	Alkane hydroxylase MAH1 {ECO:0000303|PubMed:17905869} OS=Arabidopsis thaliana (Mouse-ear cress) PE=2 SV=1
TraesCS1D01G251700	5.34785	0.0638273	7.01618e-86	6.21502	up	Molecular Function: aspartic-type endopeptidase activity (GO:0004190);; Cellular Component: mitochondrion (GO:0005739);; Cellular Component: plasma membrane (GO:0005886);; Biological Process: proteolysis (GO:0006508);; Cellular Component: plant-type cell wall (GO:0009505);; Biological Process: response to salt stress (GO:0009651);; Cellular Component: cytoplasmic vesicle (GO:0016023);;	--	--	Basic 7S globulin low kDa subunit (Precursor) GN=BG OS=Glycine max (Soybean) PE=1 SV=2
TraesCS6D01G106200	3.549	0.218639	1.98301e-22	3.92376	up	Cellular Component: plastid (GO:0009536);;	--	--	--
TraesCS2B01G566000	38.1575	2.0823	5.16868e-72	4.15799	up	--	--	--	--
TraesCS4B01G092400	10.9971	0.155867	1.77596e-171	6.06789	up	Molecular Function: protein serine/threonine kinase activity (GO:0004674);; Molecular Function: ATP binding (GO:0005524);; Biological Process: protein phosphorylation (GO:0006468);;	--	--	Cysteine-rich receptor-like protein kinase 36 (Precursor) GN=CRK36 OS=Arabidopsis thaliana (Mouse-ear cress) PE=3 SV=1
TraesCS7B01G421700	0.170596	2.32004	1.39269e-48	-3.76838	down	Molecular Function: ATP binding (GO:0005524);; Cellular Component: nucleus (GO:0005634);; Cellular Component: vacuole (GO:0005773);; Cellular Component: plasma membrane (GO:0005886);; Biological Process: obsolete ATP catabolic process (GO:0006200);; Biological Process: ATP biosynthetic process (GO:0006754);; Biological Process: cation transport (GO:0006812);; Molecular Function: hydrogen-exportin…	K01535|0|sita:101784715|K01535 H+-transporting ATPase [EC:3.6.3.6] | (RefSeq) plasma membrane ATPase 4	Oxidative phosphorylation (ko00190)	Plasma membrane ATPase GN=OSJNBa0071I13.11 OS=Oryza sativa subsp. japonica (Rice) PE=2 SV=1
TraesCS7A01G339600	45.495	0.918285	2.21282e-294	5.59538	up	Molecular Function: peroxidase activity (GO:0004601);; Biological Process: response to oxidative stress (GO:0006979);; Cellular Component: cytoplasmic vesicle (GO:0016023);; Molecular Function: heme binding (GO:0020037);; Molecular Function: metal ion binding (GO:0046872);; Biological Process: oxidation-reduction process (GO:0055114);;	K00430|0|bdi:100821101|K00430 peroxidase [EC:1.11.1.7] | (RefSeq) peroxidase 1-like	Phenylpropanoid biosynthesis (ko00940)	Peroxidase 1 (Precursor) GN=PER1 OS=Zea mays (Maize) PE=1 SV=1
TraesCS5D01G371500	3.36609	0.168919	5.43173e-32	4.16712	up	Molecular Function: catalytic activity (GO:0003824);; Biological Process: metabolic process (GO:0008152);;	--	--	--
TraesCS6B01G297800	2.64813	0.049838	9.99099e-22	5.42047	up	Molecular Function: carboxylic ester hydrolase activity (GO:0004091);; Cellular Component: cytoplasmic vesicle (GO:0016023);;	K19882|0|bdi:100843877|K19882 O-palmitoleoyl-L-serine hydrolase [EC:3.1.1.98] | (RefSeq) pectin acetylesterase 8	--	--
TraesCS7A01G220900	5.85254	93.7388	2.06932e-213	-4.01058	down	Molecular Function: oxidoreductase activity (GO:0016491);; Biological Process: oxidation-reduction process (GO:0055114);;	K10251|1.84777e-171|bdi:100846467|K10251 17beta-estradiol 17-dehydrogenase / very-long-chain 3-oxoacyl-CoA reductase [EC:1.1.1.62 1.1.1.330] | (RefSeq) very-long-chain 3-oxoacyl-CoA reductase 1-like	Fatty acid elongation (ko00062);; Biosynthesis of unsaturated fatty acids (ko01040);; Fatty acid metabolism (ko01212)	Very-long-chain 3-oxoacyl-CoA reductase 1 GN=F12A21.31 OS=Arabidopsis thaliana (Mouse-ear cress) PE=1 SV=1
Triticum_aestivum_newGene_129838	0.163747	5.26661	3.72567e-56	-5.00011	down	--	--	--	--
TraesCS3B01G264300	2.47254	28.7904	3.91534e-131	-3.56404	down	Cellular Component: membrane (GO:0016020);;	--	--	Probable long-chain-alcohol O-fatty-acyltransferase 4 GN=AT4 OS=Arabidopsis thaliana (Mouse-ear cress) PE=2 SV=1
TraesCS7A01G407600	1.03235	0.0650633	1.74448e-17	3.90878	up	Molecular Function: transferase activity, transferring acyl groups other than amino-acyl groups (GO:0016747);;	K19861|0|bdi:100830188|K19861 benzyl alcohol O-benzoyltransferase [EC:2.3.1.196 2.3.1.232] | (RefSeq) benzyl alcohol O-benzoyltransferase-like	--	Benzyl alcohol O-benzoyltransferase GN=HSR201 OS=Nicotiana tabacum (Common tobacco) PE=1 SV=1
TraesCS2A01G539400	25.6828	2.03991	4.21089e-126	3.60063	up	Cellular Component: nucleus (GO:0005634);; Biological Process: metal ion transport (GO:0030001);; Molecular Function: metal ion binding (GO:0046872);;	--	--	--
TraesCS4B01G043100	10.77	0.510203	1.30967e-06	4.36108	up	Cellular Component: nucleus (GO:0005634);; Biological Process: regulation of transcription, DNA-templated (GO:0006355);; Biological Process: gibberellic acid mediated signaling pathway (GO:0009740);;	K14494|0|bdi:100844941|K14494 DELLA protein | (RefSeq) DELLA protein SLN1	Plant hormone signal transduction (ko04075)	DELLA protein RHT-1 GN=RHT1 OS=Triticum aestivum (Wheat) PE=1 SV=1
TraesCS3D01G268900	6.7659	0.153764	1.12951e-169	5.41097	up	Cellular Component: membrane (GO:0016020);; Cellular Component: cytoplasmic vesicle (GO:0016023);;	--	--	--
TraesCS2A01G380800	1.34869	0.03189	4.7549e-44	5.33881	up	Cellular Component: cytoplasm (GO:0005737);; Biological Process: L-phenylalanine catabolic process (GO:0006559);; Biological Process: cinnamic acid biosynthetic process (GO:0009800);; Molecular Function: phenylalanine ammonia-lyase activity (GO:0045548);;	K10775|0|bdi:100845653|K10775 phenylalanine ammonia-lyase [EC:4.3.1.24] | (RefSeq) phenylalanine ammonia-lyase	Phenylalanine metabolism (ko00360);; Phenylpropanoid biosynthesis (ko00940)	Phenylalanine ammonia-lyase GN=PAL OS=Triticum aestivum (Wheat) PE=3 SV=1
TraesCS2D01G050100	3.47521	0	8.03872e-43	Inf	up	Cellular Component: cytoplasmic vesicle (GO:0016023);;	--	--	Dirigent protein 21 (Precursor) GN=DIR21 OS=Arabidopsis thaliana (Mouse-ear cress) PE=3 SV=1
TraesCS3D01G102700	2.76909	0.174777	3.56416e-19	3.49533	up	Molecular Function: binding (GO:0005488);; Biological Process: transcription, DNA-templated (GO:0006351);;	--	--	MADS-box protein ZMM17 GN=M17 OS=Zea mays (Maize) PE=2 SV=1
TraesCS1B01G048300	0.922249	0.0430327	9.72942e-23	4.27582	up	Cellular Component: cytoplasm (GO:0005737);; Biological Process: L-phenylalanine catabolic process (GO:0006559);; Biological Process: cinnamic acid biosynthetic process (GO:0009800);; Molecular Function: phenylalanine ammonia-lyase activity (GO:0045548);;	K10775|0|bdi:100845653|K10775 phenylalanine ammonia-lyase [EC:4.3.1.24] | (RefSeq) phenylalanine ammonia-lyase	Phenylalanine metabolism (ko00360);; Phenylpropanoid biosynthesis (ko00940)	Phenylalanine ammonia-lyase GN=PAL OS=Triticum aestivum (Wheat) PE=3 SV=1
TraesCS3B01G371400	0.553302	10.7915	6.53241e-103	-4.11239	down	Cellular Component: membrane (GO:0016020);; Cellular Component: cytoplasmic vesicle (GO:0016023);;	--	--	WAT1-related protein At4g08290 GN=At4g08290 OS=Arabidopsis thaliana (Mouse-ear cress) PE=2 SV=1
TraesCS5B01G436500	0.882184	0.00487267	1.07863e-24	7.00568	up	Biological Process: metabolic process (GO:0008152);; Molecular Function: abscisic acid glucosyltransferase activity (GO:0010294);; Cellular Component: cytoplasmic vesicle (GO:0016023);; Biological Process: secretion by cell (GO:0032940);; Biological Process: response to other organism (GO:0051707);; Molecular Function: quercetin 3-O-glucosyltransferase activity (GO:0080043);; Molecular Function: …	--	--	Scopoletin glucosyltransferase GN=TOGT1 OS=Nicotiana tabacum (Common tobacco) PE=1 SV=1
TraesCS2B01G402000	0.238486	2.31334	1.95332e-22	-3.08119	down	Molecular Function: structural molecule activity (GO:0005198);; Cellular Component: Arp2/3 protein complex (GO:0005885);; Biological Process: regulation of actin filament polymerization (GO:0030833);;	K05758|5.40109e-179|bdi:100842522|K05758 actin related protein 2/3 complex, subunit 2 | (RefSeq) actin-related protein 2/3 complex subunit 2B	Endocytosis (ko04144)	Actin-related protein 2/3 complex subunit 2B GN=ARPC2B OS=Arabidopsis thaliana (Mouse-ear cress) PE=2 SV=1
TraesCS2B01G594400	1.54016	0	4.06798e-50	Inf	up	Cellular Component: endoplasmic reticulum (GO:0005783);; Biological Process: proteolysis (GO:0006508);; Molecular Function: peptidase activity (GO:0008233);; Cellular Component: membrane (GO:0016020);;	--	--	--
TraesCS3B01G596400	1.0292	0	1.79653e-09	Inf	up	Molecular Function: oxidoreductase activity (GO:0016491);; Molecular Function: metal ion binding (GO:0046872);;	K13029|0|sita:101784688|K13029 4-hydroxyphenylacetaldehyde oxime monooxygenase [EC:1.14.14.37] | (RefSeq) 4-hydroxyphenylacetaldehyde oxime monooxygenase-like	Cyanoamino acid metabolism (ko00460)	4-hydroxyphenylacetaldehyde oxime monooxygenase GN=CYP71E1 OS=Sorghum bicolor (Sorghum) PE=2 SV=1
TraesCS5A01G347400	3.93763	0.223173	2.43865e-34	3.99247	up	Cellular Component: nucleus (GO:0005634);; Cellular Component: cytosol (GO:0005829);;	K06966|1.30185e-126|bdi:100824325|K06966 uncharacterized protein | (RefSeq) probable cytokinin riboside 5'-monophosphate phosphoribohydrolase LOGL9	--	Probable cytokinin riboside 5&apos;-monophosphate phosphoribohydrolase LOGL9 GN=OSJNBa0038K02.28 OS=Oryza sativa subsp. japonica (Rice) PE=2 SV=1
Triticum_aestivum_newGene_10666	20.2635	258.169	1.32936e-102	-3.65224	down	--	--	--	--
TraesCS6B01G397700	0.089802	5.51694	1.88462e-44	-5.86552	down	--	--	--	--
TraesCS5D01G293700	4.96485	0.431654	7.82982e-57	3.36219	up	Molecular Function: acid phosphatase activity (GO:0003993);; Cellular Component: cell wall (GO:0005618);; Cellular Component: cytoplasmic vesicle (GO:0016023);; Molecular Function: metal ion binding (GO:0046872);;	--	--	Probable inactive purple acid phosphatase 27 (Precursor) GN=PAP27 OS=Arabidopsis thaliana (Mouse-ear cress) PE=2 SV=1
TraesCS5A01G203900	0.522886	0.0588903	1.41282e-11	3.06778	up	Cellular Component: ubiquitin ligase complex (GO:0000151);; Molecular Function: protein kinase activity (GO:0004672);; Molecular Function: ubiquitin-protein transferase activity (GO:0004842);; Molecular Function: ATP binding (GO:0005524);; Biological Process: protein phosphorylation (GO:0006468);; Biological Process: protein ubiquitination (GO:0016567);;	--	--	Serine/threonine-protein kinase GN=PUB33 OS=Arabidopsis thaliana (Mouse-ear cress) PE=2 SV=2
Triticum_aestivum_newGene_69396	0.166144	1.47656	5.1238e-20	-3.62635	down	Cellular Component: chloroplast envelope (GO:0009941);; Cellular Component: integral component of membrane (GO:0016021);; Molecular Function: hydrolase activity (GO:0016787);;	--	--	--
TraesCS3D01G536500	0.0700403	1.00419	1.735e-12	-3.73723	down	Molecular Function: copper ion binding (GO:0005507);; Molecular Function: zinc ion binding (GO:0008270);; Molecular Function: nutrient reservoir activity (GO:0045735);;	--	--	11S globulin seed storage protein 2 basic chain (Precursor) OS=Sesamum indicum (Oriental sesame) PE=2 SV=1
TraesCS7B01G420400	1.15753	0.027824	1.90262e-26	5.22908	up	Molecular Function: serine-type carboxypeptidase activity (GO:0004185);; Cellular Component: lysosome (GO:0005764);; Biological Process: proteolysis (GO:0006508);; Cellular Component: cytoplasmic vesicle (GO:0016023);; Biological Process: glucosinolate biosynthetic process (GO:0019761);;	K01285|0|bdi:100836531|K01285 lysosomal Pro-X carboxypeptidase [EC:3.4.16.2] | (RefSeq) lysosomal Pro-X carboxypeptidase	--	Probable serine protease EDA2 (Precursor) GN=EDA2 OS=Arabidopsis thaliana (Mouse-ear cress) PE=2 SV=2
Triticum_aestivum_newGene_10669	2.21371	0.0145027	3.26545e-17	6.68215	up	--	--	--	--
TraesCS4B01G226700	5.91594	0.148631	5.74325e-75	5.24532	up	Biological Process: metabolic process (GO:0008152);; Molecular Function: transferase activity, transferring hexosyl groups (GO:0016758);;	--	--	UDP-glycosyltransferase 83A1 GN=UGT83A1 OS=Arabidopsis thaliana (Mouse-ear cress) PE=2 SV=1
TraesCS5A01G267800	19.7757	0.548079	1.80471e-84	5.13752	up	--	--	--	--
TraesCS2A01G513900	51.0112	4.22245	3.62348e-46	3.51443	up	--	--	--	Glycine-rich cell wall structural protein (Precursor) GN=GRP OS=Hordeum vulgare (Barley) PE=2 SV=1
TraesCS5B01G490900	20.3333	1.02246	3.10344e-68	4.2583	up	Molecular Function: metal ion binding (GO:0046872);;	--	--	Zinc finger protein ZAT7 GN=ZAT7 OS=Arabidopsis thaliana (Mouse-ear cress) PE=2 SV=1
TraesCS2B01G398300	3.54433	0.0764747	1.21192e-31	5.29723	up	Cellular Component: cytoplasm (GO:0005737);; Biological Process: L-phenylalanine catabolic process (GO:0006559);; Biological Process: cinnamic acid biosynthetic process (GO:0009800);; Molecular Function: phenylalanine ammonia-lyase activity (GO:0045548);;	K10775|0|bdi:100845653|K10775 phenylalanine ammonia-lyase [EC:4.3.1.24] | (RefSeq) phenylalanine ammonia-lyase	Phenylalanine metabolism (ko00360);; Phenylpropanoid biosynthesis (ko00940)	Phenylalanine ammonia-lyase GN=PAL OS=Triticum aestivum (Wheat) PE=3 SV=1
TraesCS5D01G504800	0.116083	1.06952	3.0986e-11	-3.20213	down	Cellular Component: extracellular region (GO:0005576);; Biological Process: carbohydrate metabolic process (GO:0005975);; Cellular Component: cytoplasmic vesicle (GO:0016023);; Molecular Function: mannan endo-1,4-beta-mannosidase activity (GO:0016985);;	K19355|0|bdi:100831892|K19355 mannan endo-1,4-beta-mannosidase [EC:3.2.1.78] | (RefSeq) mannan endo-1,4-beta-mannosidase 3-like	Fructose and mannose metabolism (ko00051)	Mannan endo-1,4-beta-mannosidase 4 GN=OSJNBa0010E04.2 OS=Oryza sativa subsp. japonica (Rice) PE=2 SV=2
TraesCS5B01G134200	22.4311	2.41897	3.51468e-36	3.17495	up	Molecular Function: calcium ion binding (GO:0005509);; Cellular Component: plastid (GO:0009536);;	K13448|4.91805e-35|obr:102700288|K13448 calcium-binding protein CML | (RefSeq) probable calcium-binding protein CML36	Plant-pathogen interaction (ko04626)	Probable calcium-binding protein CML36 GN=CML36 OS=Arabidopsis thaliana (Mouse-ear cress) PE=2 SV=1
TraesCS7D01G498700	1.11411	0.00713333	5.90699e-17	6.94658	up	--	--	--	Wall-associated receptor kinase 2 (Precursor) GN=WAK2 OS=Arabidopsis thaliana (Mouse-ear cress) PE=1 SV=1
TraesCS7D01G201600	3.43322	0.16942	1.54326e-42	4.25736	up	Cellular Component: ubiquitin ligase complex (GO:0000151);; Molecular Function: ubiquitin-protein transferase activity (GO:0004842);; Cellular Component: mitochondrion (GO:0005739);; Biological Process: protein ubiquitination (GO:0016567);;	--	--	U-box domain-containing protein 21 GN=PUB21 OS=Arabidopsis thaliana (Mouse-ear cress) PE=2 SV=1
TraesCS5A01G406100	5.42342	0.122894	8.6335e-114	5.39374	up	Molecular Function: transmembrane receptor protein serine/threonine kinase activity (GO:0004675);; Molecular Function: ATP binding (GO:0005524);; Cellular Component: mitochondrion (GO:0005739);; Cellular Component: plasma membrane (GO:0005886);; Biological Process: protein phosphorylation (GO:0006468);; Biological Process: transmembrane receptor protein serine/threonine kinase signaling pathway (…	--	--	L-type lectin-domain containing receptor kinase IV.1 (Precursor) GN=F13M22.21 OS=Arabidopsis thaliana (Mouse-ear cress) PE=2 SV=1
TraesCS5B01G405300	4.34992	0.401396	2.23108e-30	3.21426	up	Molecular Function: peroxidase activity (GO:0004601);; Biological Process: response to oxidative stress (GO:0006979);; Cellular Component: cytoplasmic vesicle (GO:0016023);; Molecular Function: heme binding (GO:0020037);; Molecular Function: metal ion binding (GO:0046872);; Biological Process: oxidation-reduction process (GO:0055114);;	K00430|2.01456e-173|bdi:100842998|K00430 peroxidase [EC:1.11.1.7] | (RefSeq) peroxidase 73-like	Phenylpropanoid biosynthesis (ko00940)	Peroxidase 50 (Precursor) OS=Arabidopsis thaliana (Mouse-ear cress) PE=1 SV=1
TraesCS3A01G517100	5.66461	0.194843	2.07874e-30	4.72524	up	Molecular Function: nuclease activity (GO:0004518);; Biological Process: response to virus (GO:0009615);; Biological Process: plant-type hypersensitive response (GO:0009626);; Biological Process: systemic acquired resistance (GO:0009627);; Biological Process: response to salt stress (GO:0009651);; Biological Process: response to ethylene (GO:0009723);; Biological Process: defense response to fung…	--	--	Wheatwin-1 (Precursor) GN=PR4A OS=Triticum aestivum (Wheat) PE=1 SV=1
TraesCS5B01G209100	2.85269	0.028295	8.29792e-62	6.61345	up	Molecular Function: monooxygenase activity (GO:0004497);; Molecular Function: iron ion binding (GO:0005506);; Molecular Function: electron carrier activity (GO:0009055);; Molecular Function: oxidoreductase activity, acting on paired donors, with incorporation or reduction of molecular oxygen (GO:0016705);; Molecular Function: heme binding (GO:0020037);; Biological Process: oxidation-reduction pro…	--	--	Flavonoid 3&apos;-monooxygenase GN=F13G24.190 OS=Arabidopsis thaliana (Mouse-ear cress) PE=1 SV=1
TraesCS2D01G033100	145.576	12.2431	7.82607e-172	3.54546	up	Biological Process: polysaccharide catabolic process (GO:0000272);; Cellular Component: extracellular region (GO:0005576);; Cellular Component: vacuole (GO:0005773);; Cellular Component: plasma membrane (GO:0005886);; Biological Process: chitin catabolic process (GO:0006032);; Molecular Function: chitin binding (GO:0008061);; Molecular Function: endochitinase activity (GO:0008843);; Biological Pr…	K20547|5.60503e-147|osa:4338718|K20547 basic endochitinase B [EC:3.2.1.14] | (RefSeq) Cht-2, Cht2, OsChia1b, OsJ_18467, RC7, chitinase; chitinase 2	Amino sugar and nucleotide sugar metabolism (ko00520)	Basic endochitinase A (Precursor) OS=Secale cereale (Rye) PE=1 SV=1
TraesCS6B01G398100	0.996402	0.10649	1.23755e-20	3.17781	up	Cellular Component: membrane (GO:0016020);;	--	--	--
Triticum_aestivum_newGene_127647	0.110075	1.28659	8.60692e-08	-3.36724	down	--	--	--	GDSL esterase/lipase At5g03600 OS=Arabidopsis thaliana OX=3702 GN=At5g03600 PE=3 SV=1
TraesCS1B01G377100	1.71486	0.108211	6.89658e-26	3.92618	up	Cellular Component: extracellular region (GO:0005576);; Molecular Function: cellulase activity (GO:0008810);; Biological Process: response to nematode (GO:0009624);; Biological Process: cellulose catabolic process (GO:0030245);;	--	--	Endoglucanase 3 (Precursor) GN=B1011A07.26 OS=Oryza sativa subsp. japonica (Rice) PE=2 SV=1
TraesCS7B01G301100	4.69384	0.37346	4.89216e-40	3.62133	up	Molecular Function: protein serine/threonine kinase activity (GO:0004674);; Molecular Function: ATP binding (GO:0005524);; Biological Process: protein phosphorylation (GO:0006468);; Cellular Component: cytoplasmic vesicle (GO:0016023);;	--	--	G-type lectin S-receptor-like serine/threonine-protein kinase RLK1 (Precursor) GN=RLK1 OS=Arabidopsis thaliana (Mouse-ear cress) PE=2 SV=2
TraesCS5B01G020900	1.64238	0.0374357	7.65062e-41	6.12614	up	Molecular Function: glutathione transferase activity (GO:0004364);; Cellular Component: cytoplasmic vesicle (GO:0016023);;	K00799|7.5747e-110|sita:101763133|K00799 glutathione S-transferase [EC:2.5.1.18] | (RefSeq) glutathione S-transferase 4-like	Glutathione metabolism (ko00480)	Glutathione S-transferase 4 GN=GST4 OS=Zea mays (Maize) PE=1 SV=2
TraesCS2B01G498300	1.09654	0	1.11037e-22	Inf	up	Biological Process: metabolic process (GO:0008152);; Molecular Function: transferase activity, transferring hexosyl groups (GO:0016758);;	K13495|0|bdi:100841697|K13495 cis-zeatin O-glucosyltransferase [EC:2.4.1.215] | (RefSeq) putative cis-zeatin O-glucosyltransferase	Zeatin biosynthesis (ko00908)	Cis-zeatin O-glucosyltransferase 2 GN=CISZOG2 OS=Zea mays (Maize) PE=1 SV=1
TraesCS7A01G385300	0.970545	0.0788587	1.30998e-11	3.20399	up	Molecular Function: protein serine/threonine kinase activity (GO:0004674);; Molecular Function: ATP binding (GO:0005524);; Cellular Component: plasma membrane (GO:0005886);; Biological Process: protein phosphorylation (GO:0006468);; Cellular Component: plastid (GO:0009536);;	--	--	Probable receptor-like protein kinase At5g47070 GN=At5g47070 OS=Arabidopsis thaliana (Mouse-ear cress) PE=1 SV=1
Triticum_aestivum_newGene_142992	1.33874	0.078206	4.30184e-15	3.82527	up	Biological Process: regulation of transcription, DNA-templated (GO:0006355);;	--	--	Protein FAR1-RELATED SEQUENCE 11 OS=Arabidopsis thaliana OX=3702 GN=FRS11 PE=1 SV=1
TraesCS5A01G552800	1.31338	0.0430263	4.4802e-33	4.76985	up	--	--	--	--
Triticum_aestivum_newGene_147286	0.0663613	0.99747	5.90548e-13	-3.69693	down	Biological Process: pollen development (GO:0009555);; Biological Process: single-organism cellular process (GO:0044763);;	--	--	LOB domain-containing protein 27 OS=Arabidopsis thaliana OX=3702 GN=LBD27 PE=1 SV=1
TraesCS5A01G220600	29.754	2.31341	3.65781e-119	3.65517	up	Cellular Component: plasma membrane (GO:0005886);; Cellular Component: integral component of membrane (GO:0016021);; Cellular Component: cytoplasmic vesicle (GO:0016023);;	--	--	Tetraspanin-8 GN=TET8 OS=Arabidopsis thaliana (Mouse-ear cress) PE=2 SV=1
TraesCS5B01G488900	1.15626	15.3056	1.5252e-69	-3.74181	down	Biological Process: flavonoid biosynthetic process (GO:0009813);; Molecular Function: chalcone isomerase activity (GO:0045430);;	K01859|2.02302e-117|bdi:100839250|K01859 chalcone isomerase [EC:5.5.1.6] | (RefSeq) chalcone--flavonone isomerase	Flavonoid biosynthesis (ko00941)	Chalcone--flavonone isomerase GN=CHI OS=Hordeum vulgare (Barley) PE=1 SV=1
TraesCS5B01G463400	5.40858	0	2.13502e-67	Inf	up	--	--	--	Probable nucleoredoxin 1-2 OS=Oryza sativa subsp. japonica (Rice) PE=2 SV=1
TraesCS5A01G262200	3.65987	0.370551	2.79748e-09	3.2114	up	Molecular Function: calcium ion binding (GO:0005509);;	--	--	--
TraesCS2A01G546400	1.28086	0.0536843	2.19824e-18	4.4217	up	Molecular Function: monooxygenase activity (GO:0004497);; Molecular Function: iron ion binding (GO:0005506);; Molecular Function: electron carrier activity (GO:0009055);; Molecular Function: oxidoreductase activity, acting on paired donors, with incorporation or reduction of molecular oxygen (GO:0016705);; Molecular Function: heme binding (GO:0020037);; Biological Process: oxidation-reduction pro…	--	--	Geraniol 8-hydroxylase GN=CYP76B10 OS=Swertia mussotii (Felwort) PE=1 SV=1
TraesCS3B01G555500	1.99249	0.249976	2.90454e-13	3.20079	up	Molecular Function: protein serine/threonine kinase activity (GO:0004674);; Molecular Function: ATP binding (GO:0005524);; Biological Process: protein phosphorylation (GO:0006468);;	--	--	Cysteine-rich receptor-like protein kinase 10 (Precursor) GN=F21P8.70 OS=Arabidopsis thaliana (Mouse-ear cress) PE=1 SV=3
TraesCS3A01G028200	0.146779	1.61963	2.1956e-12	-3.38415	down	--	--	--	Transcription factor bHLH35 GN=MUL3.10 OS=Arabidopsis thaliana (Mouse-ear cress) PE=2 SV=1
TraesCS1B01G456200	4.76768	0.31645	1.06921e-64	3.87022	up	Cellular Component: mitochondrion (GO:0005739);; Cellular Component: integral component of membrane (GO:0016021);; Biological Process: transmembrane transport (GO:0055085);;	--	--	S-type anion channel SLAH2 GN=SLAH2 OS=Arabidopsis thaliana (Mouse-ear cress) PE=2 SV=1
TraesCS7D01G385700	0.073096	1.52612	1.15511e-23	-3.95253	down	Biological Process: lipid catabolic process (GO:0016042);; Molecular Function: hydrolase activity, acting on ester bonds (GO:0016788);;	K01052|0|bdi:100841711|K01052 lysosomal acid lipase/cholesteryl ester hydrolase [EC:3.1.1.13] | (RefSeq) triacylglycerol lipase 2-like	Steroid biosynthesis (ko00100)	Triacylglycerol lipase 2 (Precursor) GN=LIP2 OS=Arabidopsis thaliana (Mouse-ear cress) PE=2 SV=1
TraesCS2D01G392900	0.849717	0	8.91489e-22	Inf	up	Molecular Function: zinc ion binding (GO:0008270);; Molecular Function: oxidoreductase activity, acting on paired donors, with incorporation or reduction of molecular oxygen, 2-oxoglutarate as one donor, and incorporation of one atom each of oxygen into both donors (GO:0016706);; Biological Process: oxidation-reduction process (GO:0055114);;	--	--	Naringenin,2-oxoglutarate 3-dioxygenase GN=FHT OS=Dianthus caryophyllus (Carnation) PE=2 SV=1
TraesCS3A01G493900	1.63677	0.105152	5.31313e-30	3.52613	up	Molecular Function: protein serine/threonine kinase activity (GO:0004674);; Molecular Function: ATP binding (GO:0005524);; Biological Process: protein phosphorylation (GO:0006468);;	--	--	Cysteine-rich receptor-like protein kinase 10 (Precursor) GN=F21P8.70 OS=Arabidopsis thaliana (Mouse-ear cress) PE=1 SV=3
TraesCS3D01G064700	0.760455	0.0485833	2.74857e-16	3.84264	up	Molecular Function: protein serine/threonine kinase activity (GO:0004674);; Molecular Function: ATP binding (GO:0005524);; Biological Process: protein phosphorylation (GO:0006468);; Cellular Component: cytoplasmic vesicle (GO:0016023);;	--	--	G-type lectin S-receptor-like serine/threonine-protein kinase SD2-5 (Precursor) GN=SD25 OS=Arabidopsis thaliana (Mouse-ear cress) PE=1 SV=1
TraesCS7B01G251100	22.2308	0.775996	1.25733e-184	4.90946	up	Molecular Function: peroxidase activity (GO:0004601);; Biological Process: response to oxidative stress (GO:0006979);; Cellular Component: cytoplasmic vesicle (GO:0016023);; Molecular Function: heme binding (GO:0020037);; Molecular Function: metal ion binding (GO:0046872);; Biological Process: oxidation-reduction process (GO:0055114);;	K00430|0|bdi:100821101|K00430 peroxidase [EC:1.11.1.7] | (RefSeq) peroxidase 1-like	Phenylpropanoid biosynthesis (ko00940)	Peroxidase 1 (Precursor) GN=PER1 OS=Zea mays (Maize) PE=1 SV=1
Triticum_aestivum_newGene_147458	0.046638	0.890495	6.2318e-20	-4.04787	down	--	--	--	--
TraesCS5A01G433900	24.4797	2.05119	2.08819e-68	3.5395	up	Molecular Function: N-acetyltransferase activity (GO:0008080);; Biological Process: response to abscisic acid (GO:0009737);;	--	--	--
TraesCS5A01G473100	0.323109	2.61581	4.1169e-11	-3.01053	down	Cellular Component: cytoplasmic vesicle (GO:0016023);;	--	--	Protein trichome birefringence-like 32 GN=TBL32 OS=Arabidopsis thaliana (Mouse-ear cress) PE=2 SV=1
TraesCS7A01G173000	3.71499	0.0484883	7.52362e-100	6.12395	up	Biological Process: regulation of transcription, DNA-templated (GO:0006355);;	--	--	Scarecrow-like protein 14 GN=SCL14 OS=Arabidopsis thaliana (Mouse-ear cress) PE=2 SV=2
TraesCS3D01G094200	55.4933	4.37401	1.41572e-72	3.62778	up	Molecular Function: serine-type endopeptidase inhibitor activity (GO:0004867);; Biological Process: response to wounding (GO:0009611);;	--	--	Subtilisin-chymotrypsin inhibitor-2A OS=Hordeum vulgare (Barley) PE=1 SV=2
TraesCS6B01G316300	0.168746	1.47587	4.79098e-09	-3.10477	down	Molecular Function: copper ion binding (GO:0005507);; Molecular Function: electron carrier activity (GO:0009055);; Cellular Component: cytoplasmic vesicle (GO:0016023);;	--	--	Early nodulin-like protein 1 (Precursor) GN=At2g25060 OS=Arabidopsis thaliana (Mouse-ear cress) PE=1 SV=2
TraesCS1D01G146600	0.157161	2.67946	6.07909e-64	-4.06675	down	Cellular Component: plasma membrane (GO:0005886);; Molecular Function: zinc ion binding (GO:0008270);; Biological Process: plant-type secondary cell wall biogenesis (GO:0009834);; Biological Process: glucuronoxylan metabolic process (GO:0010413);; Cellular Component: integral component of membrane (GO:0016021);; Molecular Function: cellulose synthase (UDP-forming) activity (GO:0016760);; Biologic…	K10999|0|bdi:100830844|K10999 cellulose synthase A [EC:2.4.1.12] | (RefSeq) cellulose synthase A catalytic subunit 7 [UDP-forming]	--	Cellulose synthase A catalytic subunit 7 [UDP-forming] GN=OSJNBa0006L06.10 OS=Oryza sativa subsp. japonica (Rice) PE=2 SV=1
TraesCS7D01G453600	2.24735	0.262336	2.71726e-06	3.02263	up	--	--	--	Protein G1-like2 OS=Oryza sativa subsp. japonica (Rice) PE=1 SV=1
TraesCS5D01G501500	2.54334	0.078755	5.6078e-26	4.06123	up	Biological Process: cytokinesis (GO:0000910);; Cellular Component: mitochondrion (GO:0005739);; Cellular Component: endoplasmic reticulum (GO:0005783);; Biological Process: acetyl-CoA metabolic process (GO:0006084);; Biological Process: pinocytosis (GO:0006907);; Biological Process: microtubule nucleation (GO:0007020);; Biological Process: positive gravitropism (GO:0009958);; Cellular Component: …	K08246|3.98674e-180|sbi:SORBI_09g002170|K08246 cycloeucalenol cycloisomerase [EC:5.5.1.9] | (RefSeq) SORBIDRAFT_09g002170, Sb09g002170; hypothetical protein	Steroid biosynthesis (ko00100)	Cycloeucalenol cycloisomerase GN=CPI1 OS=Arabidopsis thaliana (Mouse-ear cress) PE=2 SV=1
TraesCS3B01G290700	0.532342	0.0139017	8.50319e-28	5.17585	up	Molecular Function: ATP binding (GO:0005524);; Biological Process: obsolete ATP catabolic process (GO:0006200);; Cellular Component: integral component of membrane (GO:0016021);; Molecular Function: ATPase activity, coupled to transmembrane movement of substances (GO:0042626);; Biological Process: transmembrane transport (GO:0055085);;	K05658|0|bdi:100829297|K05658 ATP-binding cassette, subfamily B (MDR/TAP), member 1 [EC:3.6.3.44] | (RefSeq) ABC transporter B family member 4-like	ABC transporters (ko02010)	ABC transporter B family member 4 GN=F14M4.17 OS=Arabidopsis thaliana (Mouse-ear cress) PE=1 SV=1
TraesCS5A01G104600	2.46343	0.0220703	8.7082e-43	6.40247	up	--	--	--	--
TraesCS1B01G107400	0.851054	0.0600157	1.98774e-13	3.68402	up	Molecular Function: transferase activity, transferring acyl groups other than amino-acyl groups (GO:0016747);;	--	--	Agmatine coumaroyltransferase-2 {ECO:0000303|PubMed:18270436, ECO:0000312|EMBL:BAF97627.1} GN=ACT-2 OS=Hordeum vulgare (Barley) PE=1 SV=1
TraesCS7A01G162700	0.179718	3.64586	2.64931e-24	-4.27999	down	Biological Process: defense response (GO:0006952);; Biological Process: response to biotic stimulus (GO:0009607);;	--	--	Pathogenesis-related protein 1 GN=PR1 OS=Asparagus officinalis (Garden asparagus) PE=2 SV=1
Triticum_aestivum_newGene_132495	2.26134	0.214583	1.84362e-27	3.20289	up	--	--	--	--
TraesCS5B01G262500	0.019654	0.637718	4.69289e-18	-4.89849	down	Cellular Component: vacuole (GO:0005773);; Biological Process: sodium ion transport (GO:0006814);; Molecular Function: malate transmembrane transporter activity (GO:0015140);; Cellular Component: membrane (GO:0016020);; Biological Process: malate transmembrane transport (GO:0071423);;	K14445|0|bdi:100822173|K14445 solute carrier family 13 (sodium-dependent dicarboxylate transporter), member 2/3/5 | (RefSeq) tonoplast dicarboxylate transporter-like	--	Tonoplast dicarboxylate transporter GN=MNJ7.15 OS=Arabidopsis thaliana (Mouse-ear cress) PE=2 SV=2
TraesCS7D01G175900	0.75914	0.0491343	3.50659e-11	3.7711	up	Cellular Component: mitochondrion (GO:0005739);; Biological Process: defense response (GO:0006952);; Biological Process: jasmonic acid biosynthetic process (GO:0009695);; Molecular Function: FMN binding (GO:0010181);; Molecular Function: 12-oxophytodienoate reductase activity (GO:0016629);; Biological Process: oxylipin biosynthetic process (GO:0031408);; Biological Process: oxidation-reduction pr…	K05894|0|sita:101762295|K05894 12-oxophytodienoic acid reductase [EC:1.3.1.42] | (RefSeq) 12-oxophytodienoate reductase 1-like	alpha-Linolenic acid metabolism (ko00592)	12-oxophytodienoate reductase 1 OS=Oryza sativa subsp. japonica (Rice) PE=2 SV=1
TraesCS6B01G203400	0.532887	5.73289	1.21911e-49	-3.38892	down	Molecular Function: monooxygenase activity (GO:0004497);; Molecular Function: iron ion binding (GO:0005506);; Molecular Function: electron carrier activity (GO:0009055);; Molecular Function: oxidoreductase activity, acting on paired donors, with incorporation or reduction of molecular oxygen (GO:0016705);; Molecular Function: heme binding (GO:0020037);; Biological Process: oxidation-reduction pro…	--	--	Cytochrome P450 71D95 GN=CYP71D95 OS=Mentha gracilis (Gingermint) PE=1 SV=1
TraesCS2D01G061000	0.0632697	4.2726	4.64896e-37	-5.88735	down	--	--	--	--
TraesCS7A01G173700	2.46249	0.165514	4.36882e-19	3.8603	up	--	--	--	--
TraesCS2A01G063100	0.0374607	2.43717	2.28328e-27	-5.85235	down	Cellular Component: cytoplasmic vesicle (GO:0016023);;	--	--	--
TraesCS2A01G254200	0.318566	3.04383	1.37832e-24	-3.01725	down	Cellular Component: chloroplast thylakoid membrane (GO:0009535);; Cellular Component: chloroplast envelope (GO:0009941);; Cellular Component: plastoglobule (GO:0010287);; Molecular Function: oxidoreductase activity (GO:0016491);; Biological Process: oxidation-reduction process (GO:0055114);;	--	--	Uncharacterized oxidoreductase At1g06690, chloroplastic (Precursor) GN=At1g06690 OS=Arabidopsis thaliana (Mouse-ear cress) PE=2 SV=1
TraesCS5A01G090000	22.8389	2.58169	8.81278e-135	3.16063	up	--	--	--	--
TraesCS7B01G291400	0.141881	2.41323	6.62741e-27	-3.52049	down	Biological Process: lipid catabolic process (GO:0016042);; Molecular Function: hydrolase activity, acting on ester bonds (GO:0016788);;	K01052|0|bdi:100841711|K01052 lysosomal acid lipase/cholesteryl ester hydrolase [EC:3.1.1.13] | (RefSeq) triacylglycerol lipase 2-like	Steroid biosynthesis (ko00100)	Triacylglycerol lipase 2 (Precursor) GN=LIP2 OS=Arabidopsis thaliana (Mouse-ear cress) PE=2 SV=1
TraesCS4B01G144400	0.440242	4.91134	2.64616e-12	-3.36227	down	--	--	--	--
TraesCS2B01G187000	26.1983	2.28094	1.94397e-123	3.50316	up	Biological Process: trehalose biosynthetic process (GO:0005992);; Molecular Function: hydrolase activity (GO:0016787);; Biological Process: response to stimulus (GO:0050896);;	K01087|0|bdi:100840978|K01087 trehalose 6-phosphate phosphatase [EC:3.1.3.12] | (RefSeq) probable trehalose-phosphate phosphatase 3	Starch and sucrose metabolism (ko00500)	Probable trehalose-phosphate phosphatase 3 GN=P0524E08.130 OS=Oryza sativa subsp. japonica (Rice) PE=2 SV=1
Triticum_aestivum_newGene_88670	1.61976	0.17395	3.08128e-14	3.16989	up	--	--	--	--
TraesCS2A01G481400	1.36864	0.125457	2.54746e-17	3.40654	up	Molecular Function: catalytic activity (GO:0003824);; Biological Process: cellular metabolic process (GO:0044237);; Molecular Function: coenzyme binding (GO:0050662);;	K08695|3.36441e-103|bdi:100834762|K08695 anthocyanidin reductase [EC:1.3.1.77] | (RefSeq) anthocyanidin reductase-like	Flavonoid biosynthesis (ko00941)	Anthocyanidin reductase GN=T13M11.8 OS=Arabidopsis thaliana (Mouse-ear cress) PE=1 SV=2
TraesCS4B01G312300	3.21253	0.121953	3.83197e-52	4.66282	up	Molecular Function: monooxygenase activity (GO:0004497);; Molecular Function: iron ion binding (GO:0005506);; Molecular Function: electron carrier activity (GO:0009055);; Biological Process: auxin polar transport (GO:0009926);; Biological Process: regulation of meristem structural organization (GO:0009934);; Biological Process: positive regulation of flavonoid biosynthetic process (GO:0009963);; …	K20771|0|bdi:100841101|K20771 carlactone C-19 oxidase [EC:1.14.-.-] | (RefSeq) cytochrome P450 711A1-like	Arachidonic acid metabolism (ko00590)	Cytochrome P450 711A1 OS=Arabidopsis thaliana (Mouse-ear cress) PE=2 SV=1
TraesCS2D01G377400	3.76986	0.039249	2.02008e-99	6.41764	up	Cellular Component: cytoplasm (GO:0005737);; Biological Process: L-phenylalanine catabolic process (GO:0006559);; Biological Process: cinnamic acid biosynthetic process (GO:0009800);; Molecular Function: phenylalanine ammonia-lyase activity (GO:0045548);;	K10775|0|bdi:100845653|K10775 phenylalanine ammonia-lyase [EC:4.3.1.24] | (RefSeq) phenylalanine ammonia-lyase	Phenylalanine metabolism (ko00360);; Phenylpropanoid biosynthesis (ko00940)	Phenylalanine ammonia-lyase GN=PAL OS=Triticum aestivum (Wheat) PE=3 SV=1
TraesCS5A01G235200	34.2765	0.658145	1.39693e-110	5.64032	up	Cellular Component: extracellular region (GO:0005576);; Cellular Component: cytoplasmic vesicle (GO:0016023);;	--	--	Putative ripening-related protein 2 (Precursor) OS=Oryza sativa subsp. japonica (Rice) PE=3 SV=1
TraesCS3A01G494800	1.17829	0.0238843	1.12923e-28	5.3101	up	Molecular Function: transferase activity, transferring glycosyl groups (GO:0016757);;	--	--	--
TraesCS4D01G088800	15.1982	1.05512	1.36979e-70	3.80902	up	--	--	--	--
TraesCS1D01G284300	0.110389	3.13275	3.80705e-18	-4.66619	down	Cellular Component: nucleosome (GO:0000786);; Molecular Function: DNA binding (GO:0003677);; Cellular Component: nucleolus (GO:0005730);; Biological Process: nucleosome assembly (GO:0006334);; Cellular Component: chloroplast (GO:0009507);; Molecular Function: protein heterodimerization activity (GO:0046982);;	K11252|6.53661e-60|bdi:100841029|K11252 histone H2B | (RefSeq) histone H2B.11-like	--	Histone H2B.11 OS=Oryza sativa subsp. japonica (Rice) PE=3 SV=1
TraesCS7B01G078300	3.1692	0.0272283	6.96792e-92	6.65811	up	Biological Process: regulation of transcription, DNA-templated (GO:0006355);;	--	--	Scarecrow-like protein 9 GN=SCL9 OS=Arabidopsis thaliana (Mouse-ear cress) PE=2 SV=1
TraesCS1A01G120300	4.50309	50.2124	1.40904e-172	-3.50225	down	Molecular Function: monooxygenase activity (GO:0004497);; Molecular Function: iron ion binding (GO:0005506);; Molecular Function: electron carrier activity (GO:0009055);; Cellular Component: cytoplasmic vesicle (GO:0016023);; Molecular Function: oxidoreductase activity, acting on paired donors, with incorporation or reduction of molecular oxygen (GO:0016705);; Molecular Function: heme binding (GO…	--	--	Alkane hydroxylase MAH1 {ECO:0000303|PubMed:17905869} OS=Arabidopsis thaliana (Mouse-ear cress) PE=2 SV=1
TraesCS1B01G267600	3.34595	0.0221973	7.4468e-51	6.86017	up	Biological Process: metabolic process (GO:0008152);; Molecular Function: carboxylic ester hydrolase activity (GO:0052689);;	--	--	Probable carboxylesterase 17 GN=CXE17 OS=Arabidopsis thaliana (Mouse-ear cress) PE=2 SV=1
TraesCS7D01G242500	4.68458	0.401636	6.98351e-73	3.57698	up	Biological Process: glycerol metabolic process (GO:0006071);; Biological Process: lipid metabolic process (GO:0006629);; Molecular Function: glycerophosphodiester phosphodiesterase activity (GO:0008889);; Biological Process: trichome differentiation (GO:0010026);; Biological Process: root epidermal cell differentiation (GO:0010053);; Biological Process: guard cell morphogenesis (GO:0010442);; Cel…	--	--	Glycerophosphodiester phosphodiesterase GDPDL4 {ECO:0000305} (Precursor) GN=MTE17.19 OS=Arabidopsis thaliana (Mouse-ear cress) PE=1 SV=1
TraesCS7A01G557400	10.3019	1.10867	1.11917e-112	3.13497	up	Molecular Function: endoribonuclease activity (GO:0004521);; Cellular Component: nucleus (GO:0005634);; Cellular Component: mitochondrion (GO:0005739);; Cellular Component: cytosol (GO:0005829);; Biological Process: virus induced gene silencing (GO:0009616);; Biological Process: response to auxin (GO:0009733);; Biological Process: embryo development ending in seed dormancy (GO:0009793);; Biologic…	K11593|0|bdi:100836314|K11593 eukaryotic translation initiation factor 2C | (RefSeq) protein argonaute 1D-like	--	Protein argonaute 1D GN=OSJNBa0069C14.10-1 OS=Oryza sativa subsp. japonica (Rice) PE=2 SV=1
TraesCS7A01G125400	9.88773	0	8.79499e-20	Inf	up	Cellular Component: cytoplasmic vesicle (GO:0016023);;	--	--	Dirigent protein 5 (Precursor) GN=DIR5 OS=Arabidopsis thaliana (Mouse-ear cress) PE=2 SV=1
Triticum_aestivum_newGene_10667	11.236	124.083	2.00548e-164	-3.48829	down	--	--	--	--
TraesCSU01G008100	11.6875	0.201528	3.92897e-162	5.62382	up	Molecular Function: nucleotide binding (GO:0000166);; Molecular Function: protein kinase activity (GO:0004672);; Biological Process: phosphorylation (GO:0016310);; Molecular Function: ion binding (GO:0043167);;	--	--	Cysteine-rich receptor-like protein kinase 41 (Precursor) OS=Arabidopsis thaliana (Mouse-ear cress) PE=3 SV=2
TraesCS3B01G042700	4.93772	0.472099	2.43852e-35	3.34906	up	Molecular Function: aspartic-type endopeptidase activity (GO:0004190);; Biological Process: proteolysis (GO:0006508);;	--	--	--
TraesCS6A01G307300	0.344042	16.7566	3.27775e-137	-5.59323	down	Cellular Component: plasma membrane (GO:0005886);; Molecular Function: silicate transmembrane transporter activity (GO:0015115);; Biological Process: silicate transport (GO:0015708);; Cellular Component: integral component of membrane (GO:0016021);; Cellular Component: Casparian strip (GO:0048226);;	K09874|0|sita:101783680|K09874 aquaporin NIP | (RefSeq) aquaporin NIP2-1	--	Aquaporin NIP2-1 GN=NIP2-1 OS=Zea mays (Maize) PE=2 SV=2
TraesCS4A01G165800	0.95089	7.55251	1.01948e-20	-3.01383	down	--	--	--	--
TraesCS7D01G037700	1.30096	0.0834053	2.26511e-38	3.91842	up	Molecular Function: protein tyrosine kinase activity (GO:0004713);; Molecular Function: ATP binding (GO:0005524);; Biological Process: protein phosphorylation (GO:0006468);;	--	--	Probable leucine-rich repeat receptor-like protein kinase At1g35710 (Precursor) GN=At1g35710 OS=Arabidopsis thaliana (Mouse-ear cress) PE=2 SV=1
TraesCS5B01G045700	4.51552	0.0549733	5.07108e-68	6.04056	up	--	K15382|1.00955e-08|zma:100284352|K15382 solute carrier family 50 (sugar transporter) | (RefSeq) GRMZM2G416965; seven-transmembrane-domain protein 1	--	Bidirectional sugar transporter SWEET5 GN=MQB2.17 OS=Arabidopsis thaliana (Mouse-ear cress) PE=2 SV=2
TraesCS7A01G507800	0.1693	11.8841	7.61194e-172	-6.09358	down	Molecular Function: serine-type carboxypeptidase activity (GO:0004185);; Biological Process: proteolysis (GO:0006508);; Cellular Component: cytoplasmic vesicle (GO:0016023);;	K16297|0|bdi:100843111|K16297 serine carboxypeptidase-like clade II [EC:3.4.16.-] | (RefSeq) serine carboxypeptidase-like 34	--	Serine carboxypeptidase-like 34 (Precursor) GN=SCPL34 OS=Arabidopsis thaliana (Mouse-ear cress) PE=2 SV=2
TraesCS1D01G175500	0.173903	3.39543	1.37647e-46	-4.29252	down	Molecular Function: monooxygenase activity (GO:0004497);; Molecular Function: iron ion binding (GO:0005506);; Molecular Function: electron carrier activity (GO:0009055);; Molecular Function: oxidoreductase activity, acting on paired donors, with incorporation or reduction of molecular oxygen (GO:0016705);; Molecular Function: heme binding (GO:0020037);; Biological Process: electron transport chai…	--	--	Cytochrome P450 89A2 GN=F13O11.20 OS=Arabidopsis thaliana (Mouse-ear cress) PE=2 SV=2
TraesCS3A01G376500	0.085577	0.869968	2.85094e-19	-3.17421	down	--	--	--	--
TraesCS2D01G221500	11.0023	0.774358	5.67314e-121	3.74232	up	Molecular Function: protein serine/threonine kinase activity (GO:0004674);; Molecular Function: ATP binding (GO:0005524);; Cellular Component: mitochondrion (GO:0005739);; Biological Process: protein phosphorylation (GO:0006468);; Cellular Component: plastid (GO:0009536);;	--	--	Cysteine-rich receptor-like protein kinase 10 (Precursor) GN=F21P8.70 OS=Arabidopsis thaliana (Mouse-ear cress) PE=1 SV=3
TraesCSU01G000200	0.276564	3.82801	6.74575e-12	-3.67816	down	--	--	--	--
TraesCS6D01G362100	0.799626	0.0248867	1.4877e-27	4.89814	up	Molecular Function: protein serine/threonine kinase activity (GO:0004674);; Molecular Function: calcium ion binding (GO:0005509);; Molecular Function: ATP binding (GO:0005524);; Biological Process: protein phosphorylation (GO:0006468);; Cellular Component: cytoplasmic vesicle (GO:0016023);; Molecular Function: polysaccharide binding (GO:0030247);;	--	--	Wall-associated receptor kinase 2 (Precursor) GN=WAK2 OS=Arabidopsis thaliana (Mouse-ear cress) PE=1 SV=1
TraesCS5B01G364300	0.164868	1.84235	3.46698e-23	-3.46483	down	Molecular Function: monooxygenase activity (GO:0004497);; Molecular Function: iron ion binding (GO:0005506);; Molecular Function: electron carrier activity (GO:0009055);; Molecular Function: oxidoreductase activity, acting on paired donors, with incorporation or reduction of molecular oxygen (GO:0016705);; Molecular Function: heme binding (GO:0020037);; Biological Process: oxidation-reduction pro…	--	--	Alkane hydroxylase MAH1 {ECO:0000303|PubMed:17905869} OS=Arabidopsis thaliana (Mouse-ear cress) PE=2 SV=1
TraesCS3A01G218000	4.6041	0.077986	9.18451e-148	5.42236	up	Molecular Function: ATP binding (GO:0005524);; Biological Process: obsolete ATP catabolic process (GO:0006200);; Biological Process: transport (GO:0006810);; Cellular Component: integral component of membrane (GO:0016021);; Molecular Function: ATPase activity (GO:0016887);;	--	--	Pleiotropic drug resistance protein 4 OS=Oryza sativa subsp. japonica (Rice) PE=2 SV=1
TraesCS1B01G418800	5.13361	0	6.79734e-52	Inf	up	Biological Process: negative regulation of cell proliferation (GO:0008285);; Cellular Component: integral component of membrane (GO:0016021);;	--	--	Cell number regulator 2 GN=CNR2 OS=Zea mays (Maize) PE=2 SV=1
TraesCS1A01G098800	7.15662	0.193205	7.53671e-68	5.13482	up	--	--	--	--
TraesCS5A01G421800	0.196642	2.54764	8.86086e-22	-3.75085	down	Biological Process: cellular process (GO:0009987);; Cellular Component: cytoplasmic vesicle (GO:0016023);; Biological Process: response to stimulus (GO:0050896);;	--	--	--
TraesCS5A01G459200	2.28334	0.254343	8.45769e-13	3.11671	up	Cellular Component: chloroplast stroma (GO:0009570);; Molecular Function: protein binding involved in protein folding (GO:0044183);; Biological Process: chaperone-mediated protein folding (GO:0061077);;	--	--	--
TraesCS1A01G257000	3.84268	0.00256267	9.57417e-68	9.946	up	Biological Process: metabolic process (GO:0008152);; Molecular Function: hydrolase activity (GO:0016787);;	--	--	Probable carboxylesterase 17 GN=CXE17 OS=Arabidopsis thaliana (Mouse-ear cress) PE=2 SV=1
TraesCS7D01G520100	0.600603	0.0205307	1.62918e-16	4.65651	up	Molecular Function: protein kinase activity (GO:0004672);; Molecular Function: ATP binding (GO:0005524);; Biological Process: protein phosphorylation (GO:0006468);;	--	--	Serine/threonine-protein kinase GN=PUB33 OS=Arabidopsis thaliana (Mouse-ear cress) PE=2 SV=2
[truncated: 1,193 more rows]

## Sheet: S3-NWMS1 vs WT
Table S1 The significant DEGs between the mutant NWMS1 and WT at Stage S3
#ID	S3_NWMS1	S3_WT	FDR	log2FC	regulated	GO_annotation	KEGG_annotation	KEGG_pathway_annotation	Swiss_Prot_annotation
[truncated: 7,658 more rows]
