# Supplementary material for: The Major Factors Causing the Microspore Abortion of Genic Male Sterile Mutant NWMS1 in Wheat (Triticum aestivum L.)
Source: Int J Mol Sci. 2019 Dec 11;20(24):6252. doi: 10.3390/ijms20246252 (PMC6940770; doi:10.3390/ijms20246252)
Supplement: Supplementary file 1 [file ijms-20-06252-s001.zip › Supplementary Files/Table S2.xlsx]

## Sheet: Sheet1
Table S2 The DEGs classified by K-means clustering (K=9)
#ID	Clusters	S1_NWMS1	S1_WT	S2_NWMS1	S2_WT	S3_NWMS1	S3_WT	GO_annotation	KEGG_annotation	KEGG_pathway_annotation	Swiss_Prot_annotation
TraesCS1A01G015900	K1	0.25673	0.147099	0.687946	0.115235	0.738081	0.066434	Molecular Function: protein serine/threonine kinase activity (GO:0004674);; Molecular Function: ATP binding (GO:0005524);; Biological Process: protein phosphorylation (GO:0006468);; Cellular Component: cytoplasmic vesicle (GO:0016023);; Biological Process: recognition of pollen (GO:0048544);;	--	--	G-type lectin S-receptor-like serine/threonine-protein kinase At2g19130 (Precursor) GN=At2g19130 OS=Arabidopsis thaliana (Mouse-ear cress) PE=2 SV=1
TraesCS1A01G022000	K1	1.18993	1.04994	7.4145	1.7028	1.70437	0.0125193	Molecular Function: serine-type endopeptidase inhibitor activity (GO:0004867);; Cellular Component: extracellular region (GO:0005576);; Biological Process: negative regulation of peptidase activity (GO:0010466);; Cellular Component: cytoplasmic vesicle (GO:0016023);;	--	--	Bowman-Birk type trypsin inhibitor OS=Triticum aestivum (Wheat) PE=1 SV=1
TraesCS1A01G035100	K1	0.032902	0.015948	2.69962	0.930097	2.87076	0.262337	Molecular Function: phospholipid binding (GO:0005543);; Cellular Component: membrane (GO:0016020);; Cellular Component: cytoplasmic part (GO:0044444);;	--	--	Probable clathrin assembly protein At4g32285 GN=At4g32285 OS=Arabidopsis thaliana (Mouse-ear cress) PE=1 SV=2
TraesCS1A01G035700	K1	0	0	0.733145	0.0577877	0.394271	0.00651533	Molecular Function: protein serine/threonine kinase activity (GO:0004674);; Molecular Function: calcium ion binding (GO:0005509);; Molecular Function: ATP binding (GO:0005524);; Biological Process: protein phosphorylation (GO:0006468);; Cellular Component: cytoplasmic vesicle (GO:0016023);; Molecular Function: polysaccharide binding (GO:0030247);;	--	--	Wall-associated receptor kinase 3 (Precursor) GN=WAK3 OS=Arabidopsis thaliana (Mouse-ear cress) PE=2 SV=2
TraesCS1A01G056700	K1	0.23683	0.0230683	4.5673	0.47392	0.681033	0	Biological Process: metal ion transport (GO:0030001);; Molecular Function: metal ion binding (GO:0046872);;	--	--	--
TraesCS1A01G058200	K1	2.38813	1.14989	8.49793	0.473512	2.33821	0.206134	Molecular Function: protein serine/threonine kinase activity (GO:0004674);; Molecular Function: calcium ion binding (GO:0005509);; Molecular Function: ATP binding (GO:0005524);; Biological Process: protein phosphorylation (GO:0006468);; Cellular Component: integral component of membrane (GO:0016021);; Cellular Component: cytoplasmic vesicle (GO:0016023);; Molecular Function: polysaccharide bindin…	--	--	Wall-associated receptor kinase 2 (Precursor) GN=WAK2 OS=Arabidopsis thaliana (Mouse-ear cress) PE=1 SV=1
TraesCS1A01G070600	K1	1.50197	1.57561	2.09416	1.49621	4.85065	0.497229	Molecular Function: protein serine/threonine kinase activity (GO:0004674);; Molecular Function: ATP binding (GO:0005524);; Biological Process: protein phosphorylation (GO:0006468);; Biological Process: protein targeting to membrane (GO:0006612);; Biological Process: membrane fusion (GO:0006944);; Cellular Component: plastid (GO:0009536);; Biological Process: response to ethylene (GO:0009723);; Bi…	--	--	Putative serine/threonine-protein kinase-like protein CCR3 (Precursor) GN=F27K19.130 OS=Arabidopsis thaliana (Mouse-ear cress) PE=2 SV=1
TraesCS1A01G076500	K1	1.05122	0.203973	3.43658	0	1.09991	0	--	--	--	Disease resistance protein RPP13 GN=RPP13 OS=Arabidopsis thaliana (Mouse-ear cress) PE=2 SV=2
TraesCS1A01G088300	K1	0.0248433	0.006491	0.249803	0.0130033	0.701452	0.00962567	Molecular Function: transferase activity, transferring acyl groups other than amino-acyl groups (GO:0016747);;	--	--	Agmatine coumaroyltransferase-1 {ECO:0000303|PubMed:18270436, ECO:0000312|EMBL:BAF97626.1} GN=ACT-1 OS=Hordeum vulgare (Barley) PE=1 SV=1
TraesCS1A01G088600	K1	0.971031	0.565896	1.33933	0.149213	0.771658	0.258283	Molecular Function: magnesium ion binding (GO:0000287);; Cellular Component: nucleus (GO:0005634);; Cellular Component: plasma membrane (GO:0005886);; Biological Process: sucrose biosynthetic process (GO:0005986);; Cellular Component: plastid (GO:0009536);; Biological Process: dephosphorylation (GO:0016311);; Biological Process: response to cadmium ion (GO:0046686);; Molecular Function: sucrose-p…	K07024|0|bdi:100832864|K07024 sucrose-6-phosphatase&#160; [EC:3.1.3.24] | (RefSeq) probable sucrose-phosphatase 3	--	Probable sucrose-phosphatase 3 OS=Oryza sativa subsp. japonica (Rice) PE=3 SV=1
TraesCS1A01G094900	K1	0.113141	0.0134747	2.11306	0.460911	2.44886	0.006533	Cellular Component: cytoplasm (GO:0005737);; Biological Process: L-phenylalanine catabolic process (GO:0006559);; Biological Process: cinnamic acid biosynthetic process (GO:0009800);; Molecular Function: phenylalanine ammonia-lyase activity (GO:0045548);;	K10775|0|bdi:100845653|K10775 phenylalanine ammonia-lyase [EC:4.3.1.24] | (RefSeq) phenylalanine ammonia-lyase	Phenylalanine metabolism (ko00360);; Phenylpropanoid biosynthesis (ko00940)	Phenylalanine ammonia-lyase GN=PAL OS=Triticum aestivum (Wheat) PE=3 SV=1
TraesCS1A01G096300	K1	0.0392203	0.04224	0.335956	0.0647433	2.01375	0.101258	Molecular Function: transcription factor activity, sequence-specific DNA binding (GO:0003700);; Cellular Component: nucleus (GO:0005634);; Biological Process: regulation of transcription, DNA-templated (GO:0006355);; Molecular Function: sequence-specific DNA binding (GO:0043565);;	K14431|9.86751e-155|bdi:100826021|K14431 transcription factor TGA | (RefSeq) transcription factor HBP-1b(c1)-like	Plant hormone signal transduction (ko04075)	Transcription factor HBP-1b(c1) (Fragment) OS=Triticum aestivum (Wheat) PE=1 SV=2
TraesCS1A01G098800	K1	0.530298	0.0390693	7.15662	0.193205	2.27729	0.100594	--	--	--	--
TraesCS1A01G099200	K1	0.540232	0.0390693	7.1095	0.193205	1.46533	0.113213	--	--	--	--
TraesCS1A01G110000	K1	0.0364653	0.005735	0.968907	0.630107	1.17139	0.0540037	Molecular Function: protein serine/threonine kinase activity (GO:0004674);; Molecular Function: ATP binding (GO:0005524);; Biological Process: protein phosphorylation (GO:0006468);; Cellular Component: plastid (GO:0009536);;	--	--	Probable receptor-like protein kinase At5g56460 GN=At5g56460 OS=Arabidopsis thaliana (Mouse-ear cress) PE=2 SV=1
TraesCS1A01G110400	K1	0.0948143	0.144714	4.01402	0.0373403	2.6381	0.0123823	Molecular Function: DNA binding (GO:0003677);; Molecular Function: transcription factor activity, sequence-specific DNA binding (GO:0003700);; Cellular Component: nucleus (GO:0005634);; Biological Process: regulation of transcription, DNA-templated (GO:0006355);; Cellular Component: plastid (GO:0009536);; Molecular Function: protein dimerization activity (GO:0046983);;	--	--	Transcription factor bHLH51 GN=T7M7.8 OS=Arabidopsis thaliana (Mouse-ear cress) PE=2 SV=1
TraesCS1A01G111800	K1	1.17081	1.2756	7.00542	1.78303	5.27634	0.11396	--	--	--	--
TraesCS1A01G117000	K1	3.3802	2.8947	9.00885	5.48323	9.55164	0.940867	Cellular Component: plastid (GO:0009536);;	--	--	--
TraesCS1A01G119900	K1	0.00802267	0.00291767	0.158388	0.534321	0.965391	0.041981	Molecular Function: magnesium ion binding (GO:0000287);; Cellular Component: chloroplast (GO:0009507);; Biological Process: gibberellin biosynthetic process (GO:0009686);; Molecular Function: ent-copalyl diphosphate synthase activity (GO:0009905);; Molecular Function: terpene synthase activity (GO:0010333);; Biological Process: diterpene phytoalexin precursor biosynthetic process pathway (GO:0051…	K04120|0|bdi:100825198|K04120 ent-copalyl diphosphate synthase [EC:5.5.1.13] | (RefSeq) ent-copalyl diphosphate synthase 1, chloroplastic	Diterpenoid biosynthesis (ko00904)	Ent-copalyl diphosphate synthase 1, chloroplastic (Precursor) GN=P0444A09.11 OS=Oryza sativa subsp. japonica (Rice) PE=2 SV=1
TraesCS1A01G124100	K1	0.147776	0.0367403	1.81497	0.254	4.81263	0.45943	Cellular Component: plastid (GO:0009536);; Cellular Component: membrane (GO:0016020);;	K20359|1.10882e-64|dosa:Os05t0200280-01|K20359 PRA1 family protein 1 | (RAP-DB) Os05g0200280; Similar to prenylated rab acceptor family protein.	--	PRA1 family protein F3 GN=PRA1F3 OS=Arabidopsis thaliana (Mouse-ear cress) PE=1 SV=1
TraesCS1A01G168100	K1	0.334511	0.236676	2.52968	0.808201	4.36491	0.258253	Molecular Function: serine-type carboxypeptidase activity (GO:0004185);; Biological Process: proteolysis (GO:0006508);; Cellular Component: cytoplasmic vesicle (GO:0016023);;	K09646|0|bdi:100845726|K09646 serine carboxypeptidase 1 [EC:3.4.16.-] | (RefSeq) serine carboxypeptidase-like 51	--	Serine carboxypeptidase-like 51 (Precursor) GN=SCPL51 OS=Arabidopsis thaliana (Mouse-ear cress) PE=2 SV=2
TraesCS1A01G173800	K1	0.0301727	0.005874	0.645072	0	0.154127	0	Molecular Function: acetyl CoA:(Z)-3-hexen-1-ol acetyltransferase activity (GO:0010327);;	K19861|0|bdi:100843790|K19861 benzyl alcohol O-benzoyltransferase [EC:2.3.1.196 2.3.1.232] | (RefSeq) benzyl alcohol O-benzoyltransferase	--	Benzyl alcohol O-benzoyltransferase GN=HSR201 OS=Nicotiana tabacum (Common tobacco) PE=1 SV=1
TraesCS1A01G177800	K1	0.0839673	0.109422	0.348239	0.193683	1.52278	0.155126	Molecular Function: iron ion binding (GO:0005506);; Cellular Component: endoplasmic reticulum (GO:0005783);; Molecular Function: electron carrier activity (GO:0009055);; Biological Process: response to UV-B (GO:0010224);; Molecular Function: oxidoreductase activity, acting on paired donors, with incorporation or reduction of molecular oxygen (GO:0016705);; Molecular Function: heme binding (GO:002…	K09755|0|bdi:100833404|K09755 ferulate-5-hydroxylase [EC:1.14.-.-] | (RefSeq) cytochrome P450 84A1-like	Phenylpropanoid biosynthesis (ko00940)	Cytochrome P450 84A1 GN=F23E13.110 OS=Arabidopsis thaliana (Mouse-ear cress) PE=1 SV=1
TraesCS1A01G186300	K1	0	0	0.702769	0	2.2382	0.0138813	Molecular Function: transferase activity (GO:0016740);;	--	--	Probable glutathione S-transferase GSTU6 GN=OSJNBb0038A07.2 OS=Oryza sativa subsp. japonica (Rice) PE=2 SV=2
TraesCS1A01G186800	K1	0.288647	0.030797	2.02377	0.062541	3.04322	0.0525517	Molecular Function: glutathione transferase activity (GO:0004364);; Biological Process: glutathione metabolic process (GO:0006749);; Cellular Component: chloroplast (GO:0009507);; Biological Process: de-etiolation (GO:0009704);; Biological Process: response to cadmium ion (GO:0046686);; Biological Process: lateral root development (GO:0048527);; Biological Process: response to growth hormone (GO:…	K00799|1.0781e-91|bdi:100841867|K00799 glutathione S-transferase [EC:2.5.1.18] | (RefSeq) uncharacterized LOC100841867	Glutathione metabolism (ko00480)	Probable glutathione S-transferase GSTU6 GN=OSJNBb0038A07.2 OS=Oryza sativa subsp. japonica (Rice) PE=2 SV=2
TraesCS1A01G200400	K1	0.134125	0.00585633	2.63194	0	0.735337	0	--	--	--	Albumin-2 OS=Pisum sativum (Garden pea) PE=2 SV=1
TraesCS1A01G203600	K1	0	0.0242113	4.16559	0.093447	4.58367	2.06229	Biological Process: polysaccharide catabolic process (GO:0000272);; Molecular Function: chitinase activity (GO:0004568);; Biological Process: chitin catabolic process (GO:0006032);; Cellular Component: cytoplasmic vesicle (GO:0016023);; Biological Process: cell wall macromolecule catabolic process (GO:0016998);; Biological Process: response to other organism (GO:0051707);;	K20547|1.75911e-153|bdi:100829018|K20547 basic endochitinase B [EC:3.2.1.14] | (RefSeq) chitinase 8-like	Amino sugar and nucleotide sugar metabolism (ko00520)	Chitinase 8 (Precursor) OS=Oryza sativa subsp. japonica (Rice) PE=2 SV=1
TraesCS1A01G203700	K1	0	0.00950267	2.80634	0.174794	0.427897	0.109197	Biological Process: polysaccharide catabolic process (GO:0000272);; Molecular Function: chitinase activity (GO:0004568);; Biological Process: chitin catabolic process (GO:0006032);; Cellular Component: cytoplasmic vesicle (GO:0016023);; Biological Process: cell wall macromolecule catabolic process (GO:0016998);; Biological Process: response to other organism (GO:0051707);;	K20547|6.68292e-154|bdi:100829018|K20547 basic endochitinase B [EC:3.2.1.14] | (RefSeq) chitinase 8-like	Amino sugar and nucleotide sugar metabolism (ko00520)	Chitinase 8 (Precursor) OS=Oryza sativa subsp. japonica (Rice) PE=2 SV=1
TraesCS1A01G206800	K1	3.16573	3.50793	4.94964	2.3017	8.61634	0.777334	--	--	--	Cyclin-dependent protein kinase inhibitor SMR1 GN=OSJNBa0001O14.8 OS=Oryza sativa subsp. japonica (Rice) PE=2 SV=1
TraesCS1A01G218100	K1	0.153543	0.059723	3.44278	1.93555	2.98293	0.099511	Molecular Function: DNA binding (GO:0003677);; Molecular Function: transcription factor activity, sequence-specific DNA binding (GO:0003700);; Cellular Component: nucleus (GO:0005634);; Biological Process: regulation of transcription, DNA-templated (GO:0006355);;	K09286|6.11565e-23|osa:4349395|K09286 EREBP-like factor | (RefSeq) ethylene-responsive transcription factor 5	--	Ethylene-responsive transcription factor 2 GN=ERF2 OS=Nicotiana tabacum (Common tobacco) PE=2 SV=1
TraesCS1A01G219200	K1	0.400464	0.653632	2.56	0.456183	1.95298	0.080799	Molecular Function: transcription factor activity, sequence-specific DNA binding (GO:0003700);; Cellular Component: nucleus (GO:0005634);; Biological Process: regulation of transcription, DNA-templated (GO:0006355);; Molecular Function: sequence-specific DNA binding (GO:0043565);; Biological Process: single-organism process (GO:0044699);;	K09338|1.67875e-85|sita:101777284|K09338 homeobox-leucine zipper protein | (RefSeq) homeobox-leucine zipper protein HOX1	--	Homeobox-leucine zipper protein HOX1 OS=Oryza sativa subsp. japonica (Rice) PE=1 SV=1
TraesCS1A01G220400	K1	0.699256	0.5284	3.19245	0.212938	1.98084	0.272244	Cellular Component: integral component of membrane (GO:0016021);;	--	--	Cell number regulator 6 GN=CNR6 OS=Zea mays (Maize) PE=2 SV=1
TraesCS1A01G230500	K1	0.0186763	0	0.248411	0.103995	1.6338	0.0296467	Cellular Component: plasma membrane (GO:0005886);;	K01054|0|sita:101771318|K01054 acylglycerol lipase [EC:3.1.1.23] | (RefSeq) caffeoylshikimate esterase-like	--	Caffeoylshikimate esterase GN=CSE OS=Arabidopsis thaliana (Mouse-ear cress) PE=1 SV=1
TraesCS1A01G235800	K1	0.326992	0.428208	1.26784	0.282493	2.20106	0.066698	Molecular Function: IMP dehydrogenase activity (GO:0003938);; Cellular Component: cytosol (GO:0005829);; Biological Process: response to symbiotic fungus (GO:0009610);; Molecular Function: nitronate monooxygenase activity (GO:0018580);; Biological Process: para-aminobenzoic acid metabolic process (GO:0046482);; Biological Process: response to cadmium ion (GO:0046686);; Biological Process: oxidati…	--	--	--
TraesCS1A01G239400	K1	0	0	0.327499	0.028819	0.861586	0.00907233	Molecular Function: monooxygenase activity (GO:0004497);; Molecular Function: iron ion binding (GO:0005506);; Molecular Function: electron carrier activity (GO:0009055);; Cellular Component: cytoplasmic vesicle (GO:0016023);; Molecular Function: oxidoreductase activity, acting on paired donors, with incorporation or reduction of molecular oxygen (GO:0016705);; Molecular Function: heme binding (GO…	--	--	Cytochrome P450 94A1 GN=CYP94A1 OS=Vicia sativa (Spring vetch) PE=2 SV=2
TraesCS1A01G252600	K1	0.00813033	0.00693067	5.11546	0.617352	1.12864	0	Molecular Function: DNA binding (GO:0003677);; Molecular Function: chromatin binding (GO:0003682);;	K09422|2.59233e-147|bdi:100827497|K09422 myb proto-oncogene protein, plant | (RefSeq) transcription factor RAX3	--	Transcription factor RAX3 GN=T16K5.40 OS=Arabidopsis thaliana (Mouse-ear cress) PE=2 SV=1
TraesCS1A01G254100	K1	1.82129	1.62355	1.90131	0.511955	2.03955	0.189579	Molecular Function: monooxygenase activity (GO:0004497);; Molecular Function: iron ion binding (GO:0005506);; Molecular Function: electron carrier activity (GO:0009055);; Cellular Component: cytoplasmic vesicle (GO:0016023);; Molecular Function: oxidoreductase activity, acting on paired donors, with incorporation or reduction of molecular oxygen (GO:0016705);; Molecular Function: heme binding (GO…	--	--	Cytochrome P450 734A1 GN=F18A8.8 OS=Arabidopsis thaliana (Mouse-ear cress) PE=2 SV=1
TraesCS1A01G257000	K1	0.294347	0.062791	3.84268	0.00256267	0.633886	0	Biological Process: metabolic process (GO:0008152);; Molecular Function: hydrolase activity (GO:0016787);;	--	--	Probable carboxylesterase 17 GN=CXE17 OS=Arabidopsis thaliana (Mouse-ear cress) PE=2 SV=1
TraesCS1A01G257500	K1	0.034598	0	2.6077	0.190638	1.01932	0.0106137	Biological Process: metabolic process (GO:0008152);; Molecular Function: hydrolase activity (GO:0016787);;	--	--	Probable carboxylesterase 17 GN=CXE17 OS=Arabidopsis thaliana (Mouse-ear cress) PE=2 SV=1
TraesCS1A01G257700	K1	0.0398783	0	1.04724	0.0554833	0.819424	0.0540007	--	--	--	--
TraesCS1A01G266000	K1	0.917961	1.28495	11.4422	4.14141	5.80889	0.419206	Molecular Function: triglyceride lipase activity (GO:0004806);; Cellular Component: cytoplasm (GO:0005737);; Molecular Function: phosphatidylcholine 1-acylhydrolase activity (GO:0008970);; Biological Process: lipid catabolic process (GO:0016042);;	--	--	Phospholipase A1-II 7 OS=Oryza sativa subsp. japonica (Rice) PE=3 SV=1
TraesCS1A01G273600	K1	0.023412	0	2.66201	0.07997	1.80024	0.0389507	Molecular Function: protein serine/threonine kinase activity (GO:0004674);; Molecular Function: ATP binding (GO:0005524);; Biological Process: protein phosphorylation (GO:0006468);; Cellular Component: cytoplasmic vesicle (GO:0016023);;	--	--	Cysteine-rich receptor-like protein kinase 10 (Precursor) GN=F21P8.70 OS=Arabidopsis thaliana (Mouse-ear cress) PE=1 SV=3
TraesCS1A01G276800	K1	0.204514	0.0601753	2.52411	0.0120907	3.34205	0	Molecular Function: nucleic acid binding (GO:0003676);; Molecular Function: metal ion binding (GO:0046872);;	--	--	Zinc finger protein WIP3 OS=Arabidopsis thaliana (Mouse-ear cress) PE=2 SV=1
TraesCS1A01G277400	K1	0.25612	0.179977	2.9195	0.705028	4.78992	0.0967457	Molecular Function: iron ion binding (GO:0005506);; Molecular Function: electron carrier activity (GO:0009055);; Cellular Component: cytoplasmic vesicle (GO:0016023);; Molecular Function: alkane 1-monooxygenase activity (GO:0018685);; Molecular Function: heme binding (GO:0020037);; Biological Process: electron transport chain (GO:0022900);;	--	--	Cytochrome P450 94C1 GN=CYP94C1 OS=Arabidopsis thaliana (Mouse-ear cress) PE=2 SV=1
TraesCS1A01G282100	K1	0	0	2.17408	2.77456	1.9524	0.143989	Cellular Component: vacuolar proton-transporting V-type ATPase, V1 domain (GO:0000221);; Cellular Component: plant-type vacuole (GO:0000325);; Cellular Component: Golgi apparatus (GO:0005794);; Cellular Component: plasma membrane (GO:0005886);; Biological Process: glucose catabolic process (GO:0006007);; Biological Process: ubiquitin-dependent protein catabolic process (GO:0006511);; Biological P…	K02148|0|bdi:100841325|K02148 V-type H+-transporting ATPase subunit C | (RefSeq) VATPC; V-type proton ATPase subunit C	Oxidative phosphorylation (ko00190);; Phagosome (ko04145)	V-type proton ATPase subunit C GN=F13K23.9 OS=Arabidopsis thaliana (Mouse-ear cress) PE=1 SV=1
TraesCS1A01G290100	K1	0.193834	0.327583	1.46799	0.262121	6.59346	0.178097	--	--	--	--
TraesCS1A01G290400	K1	0.0778543	0	3.98433	1.59415	2.7473	0.0333397	Cellular Component: cytoplasmic vesicle (GO:0016023);;	--	--	Blue copper protein (Precursor) OS=Pisum sativum (Garden pea) PE=2 SV=1
TraesCS1A01G292000	K1	1.18884	0.947069	2.5572	0.5578	1.94437	0.150922	Biological Process: dephosphorylation (GO:0016311);; Molecular Function: phosphatase activity (GO:0016791);;	K15731|1.42715e-140|obr:102716321|K15731 carboxy-terminal domain RNA polymerase II polypeptide A small phosphatase [EC:3.1.3.16] | (RefSeq) CTD nuclear envelope phosphatase 1 homolog	--	Mitochondrial import inner membrane translocase subunit TIM50 (Precursor) GN=TIM50 OS=Phytophthora infestans (Potato late blight fungus) PE=2 SV=1
TraesCS1A01G298600	K1	0.148817	0	1.71201	0.100247	1.11975	0.0203147	Molecular Function: transcription factor activity, sequence-specific DNA binding (GO:0003700);; Biological Process: regulation of transcription, DNA-templated (GO:0006355);; Cellular Component: plastid (GO:0009536);; Molecular Function: sequence-specific DNA binding (GO:0043565);;	K13424|2.64157e-171|bdi:100846086|K13424 WRKY transcription factor 33 | (RefSeq) probable WRKY transcription factor 33	Plant-pathogen interaction (ko04626)	Probable WRKY transcription factor 33 GN=WRKY33 OS=Arabidopsis thaliana (Mouse-ear cress) PE=1 SV=2
TraesCS1A01G312300	K1	0.0256123	0.0323717	0.832253	0.0309973	1.60919	0.309842	Molecular Function: calcium-transporting ATPase activity (GO:0005388);; Molecular Function: calmodulin binding (GO:0005516);; Molecular Function: ATP binding (GO:0005524);; Cellular Component: plasma membrane (GO:0005886);; Cellular Component: chloroplast (GO:0009507);; Biological Process: response to nematode (GO:0009624);; Biological Process: response to salt stress (GO:0009651);; Cellular Comp…	K01537|0|bdi:100833572|K01537 Ca2+-transporting ATPase [EC:3.6.3.8] | (RefSeq) probable calcium-transporting ATPase 6, plasma membrane-type	--	Probable calcium-transporting ATPase 6, plasma membrane-type GN=OJ1579_G03.12 OS=Oryza sativa subsp. japonica (Rice) PE=3 SV=1
TraesCS1A01G323000	K1	0	0.00527233	2.1419	0.168871	5.33394	0.307869	--	--	--	--
TraesCS1A01G337900	K1	0.068506	0.0325917	2.21522	1.31733	3.91809	0.35786	--	--	--	--
TraesCS1A01G339200	K1	0.0436807	0.0279863	0.624776	0.22756	1.72374	0.104707	--	--	--	--
TraesCS1A01G347400	K1	0.162458	0.197939	3.06261	2.2011	3.33738	0.261333	Biological Process: metabolic process (GO:0008152);; Cellular Component: cytoplasmic vesicle (GO:0016023);; Molecular Function: transferase activity, transferring hexosyl groups (GO:0016758);;	--	--	Anthocyanidin 5,3-O-glucosyltransferase GN=RhGT1 OS=Rosa hybrid cultivar PE=2 SV=1
TraesCS1A01G350400	K1	0.021663	0.00595967	1.41147	0.040676	4.87455	0.035325	Molecular Function: transcription factor activity, sequence-specific DNA binding (GO:0003700);; Cellular Component: nucleus (GO:0005634);; Biological Process: regulation of transcription, DNA-templated (GO:0006355);; Biological Process: response to heat (GO:0009408);; Molecular Function: sequence-specific DNA binding (GO:0043565);;	K09419|3.80711e-178|bdi:100840214|K09419 heat shock transcription factor, other eukaryote | (RefSeq) heat stress transcription factor A-4d-like	--	Heat stress transcription factor A-4d OS=Oryza sativa subsp. japonica (Rice) PE=1 SV=1
TraesCS1A01G351600	K1	0.0113317	0.058337	0.548283	0.0336793	2.33681	0	Molecular Function: monooxygenase activity (GO:0004497);; Molecular Function: iron ion binding (GO:0005506);; Molecular Function: electron carrier activity (GO:0009055);; Cellular Component: cytoplasmic vesicle (GO:0016023);; Molecular Function: oxidoreductase activity, acting on paired donors, with incorporation or reduction of molecular oxygen (GO:0016705);; Molecular Function: heme binding (GO…	K20665|0|bdi:100823617|K20665 jasmonoyl-isoleucine 12-hydroxylase [EC:1.14.-.-] | (RefSeq) cytochrome P450 94B3	--	Cytochrome P450 94B3 GN=CYP94B3 OS=Arabidopsis thaliana (Mouse-ear cress) PE=2 SV=1
TraesCS1A01G356300	K1	0.00362067	0	0.252408	0.022308	1.06601	0.0182087	Molecular Function: protein serine/threonine kinase activity (GO:0004674);; Molecular Function: protein tyrosine kinase activity (GO:0004713);; Molecular Function: ATP binding (GO:0005524);; Cellular Component: mitochondrion (GO:0005739);; Biological Process: protein phosphorylation (GO:0006468);; Cellular Component: cytoplasmic vesicle (GO:0016023);; Biological Process: recognition of pollen (GO…	--	--	Putative receptor protein kinase ZmPK1 (Precursor) GN=PK1 OS=Zea mays (Maize) PE=2 SV=2
TraesCS1A01G358400	K1	0.057845	0	3.68632	1.14591	3.48669	0.0236787	Molecular Function: transcription factor activity, sequence-specific DNA binding (GO:0003700);; Biological Process: regulation of transcription, DNA-templated (GO:0006355);; Cellular Component: plastid (GO:0009536);; Molecular Function: sequence-specific DNA binding (GO:0043565);;	--	--	Probable WRKY transcription factor 50 GN=WRKY50 OS=Arabidopsis thaliana (Mouse-ear cress) PE=2 SV=1
TraesCS1A01G359100	K1	0.089793	0.0761003	1.67783	0.582261	3.23202	0.280456	Molecular Function: protein serine/threonine kinase activity (GO:0004674);; Molecular Function: ATP binding (GO:0005524);; Biological Process: protein phosphorylation (GO:0006468);;	K08818|2.54182e-142|bdi:100835043|K08818 cell division cycle 2-like [EC:2.7.11.22] | (RefSeq) putative cyclin-dependent kinase F-2	--	Putative cyclin-dependent kinase F-2 GN=CDKF-2 OS=Oryza sativa subsp. japonica (Rice) PE=3 SV=1
TraesCS1A01G359700	K1	0.103362	0.0121087	2.1738	0.043349	1.18766	0	Molecular Function: kinase activity (GO:0016301);;	--	--	Serine/threonine-protein kinase CDL1 {ECO:0000305} OS=Arabidopsis thaliana (Mouse-ear cress) PE=1 SV=1
TraesCS1A01G362100	K1	1.41225	0.848336	2.22738	1.10279	2.71563	0.217229	--	--	--	--
TraesCS1A01G364000	K1	0.0195047	0.0198343	0.330488	0.359168	1.43931	0.0158177	Biological Process: response to stress (GO:0006950);;	--	--	Late embryogenesis abundant protein, group 3 OS=Triticum aestivum (Wheat) PE=2 SV=1
TraesCS1A01G366900	K1	0.205619	0.292383	1.17696	0.554496	2.20091	0.0859207	Molecular Function: protein serine/threonine kinase activity (GO:0004674);; Molecular Function: ATP binding (GO:0005524);; Cellular Component: mitochondrion (GO:0005739);; Biological Process: protein phosphorylation (GO:0006468);;	--	--	Mitogen-activated protein kinase kinase kinase 2 GN=ANP2 OS=Arabidopsis thaliana (Mouse-ear cress) PE=2 SV=1
TraesCS1A01G367000	K1	0.0760233	0.010767	1.93818	0.430395	1.91287	0.0642063	Molecular Function: protein serine/threonine kinase activity (GO:0004674);; Molecular Function: ATP binding (GO:0005524);; Cellular Component: mitochondrion (GO:0005739);; Biological Process: protein phosphorylation (GO:0006468);;	--	--	Mitogen-activated protein kinase kinase kinase NPK1 GN=NPK1 OS=Nicotiana tabacum (Common tobacco) PE=1 SV=1
TraesCS1A01G367100	K1	0.079656	0.0649867	0.73562	0.710319	1.67672	0.128977	Molecular Function: protein serine/threonine kinase activity (GO:0004674);; Molecular Function: ATP binding (GO:0005524);; Cellular Component: mitochondrion (GO:0005739);; Biological Process: protein phosphorylation (GO:0006468);;	--	--	Mitogen-activated protein kinase kinase kinase YODA GN=YDA OS=Arabidopsis thaliana (Mouse-ear cress) PE=1 SV=1
TraesCS1A01G370700	K1	0	0	1.61231	1.15541	2.43111	0.053133	Molecular Function: DNA binding (GO:0003677);; Molecular Function: transcription factor activity, sequence-specific DNA binding (GO:0003700);; Cellular Component: nucleus (GO:0005634);; Biological Process: regulation of transcription, DNA-templated (GO:0006355);;	--	--	Ethylene-responsive transcription factor ERF109 GN=ERF109 OS=Arabidopsis thaliana (Mouse-ear cress) PE=1 SV=1
TraesCS1A01G378500	K1	0.066347	0	0.878606	1.03535	2.00302	0.0682277	--	--	--	--
TraesCS1A01G379700	K1	0.0191633	0.0114743	2.2164	3.13517	3.36557	0.153015	Molecular Function: DNA binding (GO:0003677);; Molecular Function: chromatin binding (GO:0003682);;	K09422|3.2366e-84|obr:102711977|K09422 myb proto-oncogene protein, plant | (RefSeq) transcription factor RAX1-like	--	Transcription factor RAX3 GN=T16K5.40 OS=Arabidopsis thaliana (Mouse-ear cress) PE=2 SV=1
TraesCS1A01G383800	K1	0.137466	0	2.69393	0.0634307	0.297051	0	Cellular Component: plasma membrane (GO:0005886);; Cellular Component: integral component of membrane (GO:0016021);;	--	--	--
TraesCS1A01G383900	K1	0.0734353	0.0989823	1.32204	0.562869	1.06577	0.002722	Molecular Function: protein serine/threonine kinase activity (GO:0004674);; Molecular Function: ATP binding (GO:0005524);; Biological Process: protein phosphorylation (GO:0006468);; Biological Process: catabolic process (GO:0009056);; Cellular Component: cytoplasmic vesicle (GO:0016023);;	--	--	L-type lectin-domain containing receptor kinase IX.1 (Precursor) GN=LECRK91 OS=Arabidopsis thaliana (Mouse-ear cress) PE=2 SV=1
TraesCS1A01G386500	K1	0.0143847	0	0.810668	0.00727867	1.11734	0	Molecular Function: acetylglucosaminyltransferase activity (GO:0008375);; Cellular Component: membrane (GO:0016020);;	--	--	--
TraesCS1A01G389900	K1	2.71925	0.290296	0.895515	0.538967	0.586595	0.084117	--	--	--	--
TraesCS1A01G401800	K1	0.0216333	0	1.36467	0.0509763	3.16166	0.034087	Molecular Function: transcription factor activity, sequence-specific DNA binding (GO:0003700);; Biological Process: regulation of transcription, DNA-templated (GO:0006355);; Molecular Function: sequence-specific DNA binding (GO:0043565);;	--	--	Probable WRKY transcription factor 71 GN=WRKY71 OS=Arabidopsis thaliana (Mouse-ear cress) PE=2 SV=1
TraesCS1A01G410500	K1	0.865736	0.280222	5.28683	1.53995	1.85583	0.0941947	Molecular Function: transcription factor activity, sequence-specific DNA binding (GO:0003700);; Biological Process: regulation of transcription, DNA-templated (GO:0006355);; Molecular Function: sequence-specific DNA binding (GO:0043565);;	--	--	Probable WRKY transcription factor 70 GN=WRKY70 OS=Arabidopsis thaliana (Mouse-ear cress) PE=2 SV=1
TraesCS1A01G411200	K1	0.379611	0.466085	1.44006	0.877444	3.61132	0.166501	Molecular Function: protein serine/threonine phosphatase activity (GO:0004722);; Biological Process: protein dephosphorylation (GO:0006470);; Molecular Function: metal ion binding (GO:0046872);;	K14497|2.36662e-130|bdi:100846902|K14497 protein phosphatase 2C [EC:3.1.3.16] | (RefSeq) probable protein phosphatase 2C 51	Plant hormone signal transduction (ko04075)	Probable protein phosphatase 2C 51 OS=Oryza sativa subsp. japonica (Rice) PE=2 SV=1
TraesCS1A01G414200	K1	0	0.0256023	0.913966	1.0465	4.14514	0	--	--	--	--
TraesCS1A01G414500	K1	0	0	0.314305	0	1.01126	0	Molecular Function: oxidoreductase activity, acting on paired donors, with incorporation or reduction of molecular oxygen, 2-oxoglutarate as one donor, and incorporation of one atom each of oxygen into both donors (GO:0016706);; Biological Process: oxidation-reduction process (GO:0055114);;	--	--	Probable 2-oxoglutarate-dependent dioxygenase AOP1.2 GN=AOP1.2 OS=Arabidopsis thaliana (Mouse-ear cress) PE=2 SV=1
TraesCS1A01G414700	K1	0.021601	0.00733367	0.85859	0.0635993	1.45892	0.057357	--	--	--	--
TraesCS1A01G422600	K1	0.114178	0.0918893	1.66703	0.147489	2.66147	0.355556	Molecular Function: nucleotide binding (GO:0000166);; Molecular Function: protein kinase activity (GO:0004672);; Cellular Component: membrane (GO:0016020);; Cellular Component: cytoplasmic vesicle (GO:0016023);; Biological Process: phosphorylation (GO:0016310);;	--	--	Cysteine-rich receptor-like protein kinase 10 (Precursor) GN=F21P8.70 OS=Arabidopsis thaliana (Mouse-ear cress) PE=1 SV=3
TraesCS1A01G424000	K1	0.0345813	0.00672033	2.34752	0.00959733	1.26159	0.0116827	Biological Process: metabolic process (GO:0008152);; Molecular Function: transferase activity, transferring hexosyl groups (GO:0016758);;	--	--	UDP-glycosyltransferase 88A1 GN=UGT88A1 OS=Arabidopsis thaliana (Mouse-ear cress) PE=2 SV=1
TraesCS1A01G430000	K1	0.183639	0	2.99349	0.0211147	2.39661	0.0429043	Molecular Function: ATP binding (GO:0005524);; Cellular Component: mitochondrion (GO:0005739);; Cellular Component: plasma membrane (GO:0005886);; Molecular Function: nucleoside-triphosphatase activity (GO:0017111);;	K08900|1.07896e-163|bdi:100824372|K08900 mitochondrial chaperone BCS1 | (RefSeq) AAA-ATPase At3g50940-like	--	26S protease regulatory subunit 6B homolog GN=MCK7.16 OS=Arabidopsis thaliana (Mouse-ear cress) PE=1 SV=1
TraesCS1A01G430100	K1	0.0388033	3.1e-05	0.596208	0.00619633	0.962236	0	Molecular Function: ATP binding (GO:0005524);; Cellular Component: mitochondrion (GO:0005739);; Cellular Component: plasma membrane (GO:0005886);; Molecular Function: nucleoside-triphosphatase activity (GO:0017111);;	K08900|0|bdi:100824372|K08900 mitochondrial chaperone BCS1 | (RefSeq) AAA-ATPase At3g50940-like	--	26S protease regulatory subunit 6B homolog GN=MCK7.16 OS=Arabidopsis thaliana (Mouse-ear cress) PE=1 SV=1
TraesCS1A01G430200	K1	0.544245	0.205632	5.96762	0.926076	2.96869	0.0444577	Molecular Function: ATP binding (GO:0005524);; Cellular Component: mitochondrion (GO:0005739);; Cellular Component: plasma membrane (GO:0005886);; Molecular Function: nucleoside-triphosphatase activity (GO:0017111);;	K08900|0|bdi:100824372|K08900 mitochondrial chaperone BCS1 | (RefSeq) AAA-ATPase At3g50940-like	--	26S protease regulatory subunit 6A homolog A GN=F22F7.1 OS=Arabidopsis thaliana (Mouse-ear cress) PE=1 SV=1
TraesCS1A01G435200	K1	0.354649	0.0348137	2.58414	0	0.424204	0	Cellular Component: cytoplasmic vesicle (GO:0016023);;	K02183|3.9111e-73|bdi:100826687|K02183 calmodulin | (RefSeq) probable calcium-binding protein CML45	Phosphatidylinositol signaling system (ko04070);; Plant-pathogen interaction (ko04626)	Probable calcium-binding protein CML17 GN=CML17 OS=Oryza sativa subsp. japonica (Rice) PE=2 SV=1
TraesCS1B01G006800	K1	0.469925	0.0261773	3.23801	0.002926	0.384694	0.00244133	Molecular Function: protein tyrosine kinase activity (GO:0004713);; Molecular Function: ATP binding (GO:0005524);; Biological Process: protein phosphorylation (GO:0006468);; Cellular Component: integral component of membrane (GO:0016021);;	--	--	Probable leucine-rich repeat receptor-like protein kinase At1g35710 (Precursor) GN=At1g35710 OS=Arabidopsis thaliana (Mouse-ear cress) PE=2 SV=1
TraesCS1B01G016400	K1	0.0228933	0.0404997	0.303683	0.0206963	1.33952	0.00866467	Molecular Function: hydrolase activity, hydrolyzing O-glycosyl compounds (GO:0004553);; Biological Process: carbohydrate metabolic process (GO:0005975);; Molecular Function: protein binding, bridging (GO:0030674);; Molecular Function: actin filament binding (GO:0051015);;	--	--	Glucan 1,3-beta-glucosidase {ECO:0000250|UniProtKB:Q7Z9L3} (Fragments) OS=Pseudotsuga menziesii (Douglas-fir) PE=1 SV=1
TraesCS1B01G022000	K1	0.610865	0.546877	5.24107	1.19401	5.22912	0.089124	Molecular Function: protein serine/threonine kinase activity (GO:0004674);; Molecular Function: ATP binding (GO:0005524);; Biological Process: protein phosphorylation (GO:0006468);; Cellular Component: membrane (GO:0016020);; Biological Process: recognition of pollen (GO:0048544);;	--	--	G-type lectin S-receptor-like serine/threonine-protein kinase At2g19130 (Precursor) GN=At2g19130 OS=Arabidopsis thaliana (Mouse-ear cress) PE=2 SV=1
TraesCS1B01G041400	K1	0.00328633	0	1.50187	0.349482	4.74608	0.347451	Molecular Function: transferase activity, transferring glycosyl groups (GO:0016757);;	--	--	--
TraesCS1B01G048300	K1	0.0768167	0.0128013	0.922249	0.0430327	0.301359	0.0253163	Cellular Component: cytoplasm (GO:0005737);; Biological Process: L-phenylalanine catabolic process (GO:0006559);; Biological Process: cinnamic acid biosynthetic process (GO:0009800);; Molecular Function: phenylalanine ammonia-lyase activity (GO:0045548);;	K10775|0|bdi:100845653|K10775 phenylalanine ammonia-lyase [EC:4.3.1.24] | (RefSeq) phenylalanine ammonia-lyase	Phenylalanine metabolism (ko00360);; Phenylpropanoid biosynthesis (ko00940)	Phenylalanine ammonia-lyase GN=PAL OS=Triticum aestivum (Wheat) PE=3 SV=1
TraesCS1B01G048400	K1	0.004579	0	0.491934	0.052325	0.26519	0	Cellular Component: cytoplasm (GO:0005737);; Biological Process: L-phenylalanine catabolic process (GO:0006559);; Biological Process: cinnamic acid biosynthetic process (GO:0009800);; Molecular Function: phenylalanine ammonia-lyase activity (GO:0045548);;	K10775|0|bdi:100845653|K10775 phenylalanine ammonia-lyase [EC:4.3.1.24] | (RefSeq) phenylalanine ammonia-lyase	Phenylalanine metabolism (ko00360);; Phenylpropanoid biosynthesis (ko00940)	Phenylalanine ammonia-lyase GN=PAL OS=Triticum aestivum (Wheat) PE=3 SV=1
TraesCS1B01G075700	K1	0.845374	0.381998	2.7202	0.20464	0.722886	0.128285	Molecular Function: protein serine/threonine kinase activity (GO:0004674);; Molecular Function: calcium ion binding (GO:0005509);; Molecular Function: ATP binding (GO:0005524);; Biological Process: protein phosphorylation (GO:0006468);; Cellular Component: integral component of membrane (GO:0016021);; Cellular Component: cytoplasmic vesicle (GO:0016023);; Molecular Function: polysaccharide bindin…	--	--	Wall-associated receptor kinase 2 (Precursor) GN=WAK2 OS=Arabidopsis thaliana (Mouse-ear cress) PE=1 SV=1
TraesCS1B01G077500	K1	5.81299	7.83975	8.79596	2.79829	17.1784	0.356678	Biological Process: lipid metabolic process (GO:0006629);; Molecular Function: hydrolase activity (GO:0016787);;	--	--	Patatin-like protein 1 GN=PLP1 OS=Oryza sativa subsp. indica (Rice) PE=3 SV=1
TraesCS1B01G088500	K1	0.516938	0.332273	1.04668	0.131666	1.53906	0.0620747	Molecular Function: chromatin binding (GO:0003682);; Molecular Function: transcription factor activity, sequence-specific DNA binding (GO:0003700);; Cellular Component: nucleus (GO:0005634);; Biological Process: regulation of transcription, DNA-templated (GO:0006355);; Molecular Function: sequence-specific DNA binding (GO:0043565);;	--	--	Trihelix transcription factor GT-3a GN=T10O8.90 OS=Arabidopsis thaliana (Mouse-ear cress) PE=1 SV=1
TraesCS1B01G089100	K1	1.89998	1.66389	4.40875	1.75967	6.15868	0.0791517	Molecular Function: protein serine/threonine kinase activity (GO:0004674);; Molecular Function: ATP binding (GO:0005524);; Biological Process: protein phosphorylation (GO:0006468);; Biological Process: protein targeting to membrane (GO:0006612);; Biological Process: membrane fusion (GO:0006944);; Biological Process: response to ethylene (GO:0009723);; Biological Process: abscisic acid-activated s…	--	--	Putative serine/threonine-protein kinase-like protein CCR3 (Precursor) GN=F27K19.130 OS=Arabidopsis thaliana (Mouse-ear cress) PE=2 SV=1
TraesCS1B01G091900	K1	0.00888	0	1.34478	0.197703	1.95791	0.198417	Molecular Function: protein serine/threonine kinase activity (GO:0004674);; Molecular Function: ATP binding (GO:0005524);; Biological Process: protein phosphorylation (GO:0006468);; Cellular Component: cytoplasmic vesicle (GO:0016023);;	--	--	Cysteine-rich receptor-like protein kinase 42 (Precursor) GN=CRK42 OS=Arabidopsis thaliana (Mouse-ear cress) PE=2 SV=1
TraesCS1B01G098900	K1	0	0	0.49359	4.14796	8.18779	1.82926	--	K10523|1.39495e-37|sita:101779918|K10523 speckle-type POZ protein | (RefSeq) BTB/POZ and MATH domain-containing protein 4-like	--	BTB/POZ and MATH domain-containing protein 1 GN=BPM1 OS=Arabidopsis thaliana (Mouse-ear cress) PE=1 SV=1
TraesCS1B01G101500	K1	0.0621557	0.059779	0.892082	1.58797	0.903942	0.0589943	Molecular Function: transferase activity, transferring acyl groups other than amino-acyl groups (GO:0016747);;	K19861|0|sbi:SORBI_09g003170|K19861 benzyl alcohol O-benzoyltransferase [EC:2.3.1.196 2.3.1.232] | (RefSeq) SORBIDRAFT_09g003170, Sb09g003170; hypothetical protein	--	Benzyl alcohol O-benzoyltransferase GN=HSR201 OS=Nicotiana tabacum (Common tobacco) PE=1 SV=1
TraesCS1B01G107400	K1	0.0287537	0.013282	0.851054	0.0600157	0.154592	0	Molecular Function: transferase activity, transferring acyl groups other than amino-acyl groups (GO:0016747);;	--	--	Agmatine coumaroyltransferase-2 {ECO:0000303|PubMed:18270436, ECO:0000312|EMBL:BAF97627.1} GN=ACT-2 OS=Hordeum vulgare (Barley) PE=1 SV=1
TraesCS1B01G107600	K1	1.30035	0.982491	2.34883	0.240293	0.906818	0.275637	Molecular Function: magnesium ion binding (GO:0000287);; Cellular Component: nucleus (GO:0005634);; Cellular Component: plasma membrane (GO:0005886);; Biological Process: sucrose biosynthetic process (GO:0005986);; Cellular Component: plastid (GO:0009536);; Biological Process: dephosphorylation (GO:0016311);; Biological Process: response to cadmium ion (GO:0046686);; Molecular Function: sucrose-p…	K07024|0|bdi:100832864|K07024 sucrose-6-phosphatase&#160; [EC:3.1.3.24] | (RefSeq) probable sucrose-phosphatase 3	--	Probable sucrose-phosphatase 3 OS=Oryza sativa subsp. japonica (Rice) PE=3 SV=1
TraesCS1B01G110600	K1	0.184817	0.1032	1.13455	0.0636267	1.76053	0.087027	Molecular Function: protein serine/threonine kinase activity (GO:0004674);; Molecular Function: ATP binding (GO:0005524);; Cellular Component: mitochondrion (GO:0005739);; Cellular Component: plasma membrane (GO:0005886);; Biological Process: protein phosphorylation (GO:0006468);; Cellular Component: cytoplasmic vesicle (GO:0016023);; Biological Process: recognition of pollen (GO:0048544);;	--	--	Putative receptor-like protein kinase At4g00960 GN=At4g00960 OS=Arabidopsis thaliana (Mouse-ear cress) PE=3 SV=2
TraesCS1B01G119800	K1	0	0	1.21725	0.950476	1.65945	0.0264373	Molecular Function: nucleotide binding (GO:0000166);; Molecular Function: protein kinase activity (GO:0004672);; Biological Process: phosphorylation (GO:0016310);;	K08818|8.76367e-127|bdi:100820854|K08818 cell division cycle 2-like [EC:2.7.11.22] | (RefSeq) putative cyclin-dependent kinase F-2	--	Putative cyclin-dependent kinase F-2 GN=CDKF-2 OS=Oryza sativa subsp. japonica (Rice) PE=3 SV=1
TraesCS1B01G121700	K1	0.014539	0.009871	1.74019	0	3.32495	0.029882	--	--	--	BTB/POZ and MATH domain-containing protein 2 GN=BPM2 OS=Arabidopsis thaliana (Mouse-ear cress) PE=1 SV=1
TraesCS1B01G127400	K1	0.015242	0.0375343	0.378591	0.0162757	2.12524	0	Molecular Function: transcription factor activity, sequence-specific DNA binding (GO:0003700);; Cellular Component: nucleus (GO:0005634);; Biological Process: regulation of transcription, DNA-templated (GO:0006355);; Molecular Function: sequence-specific DNA binding (GO:0043565);;	K14431|8.17919e-135|bdi:100826021|K14431 transcription factor TGA | (RefSeq) transcription factor HBP-1b(c1)-like	Plant hormone signal transduction (ko04075)	Transcription factor HBP-1b(c1) (Fragment) OS=Triticum aestivum (Wheat) PE=1 SV=2
TraesCS1B01G129200	K1	0.446732	0.389798	2.45342	0.291171	2.35953	0	Molecular Function: DNA binding (GO:0003677);; Molecular Function: transcription factor activity, sequence-specific DNA binding (GO:0003700);; Cellular Component: nucleus (GO:0005634);; Biological Process: regulation of transcription, DNA-templated (GO:0006355);; Cellular Component: plastid (GO:0009536);; Molecular Function: protein dimerization activity (GO:0046983);;	--	--	Transcription factor bHLH51 GN=T7M7.8 OS=Arabidopsis thaliana (Mouse-ear cress) PE=2 SV=1
TraesCS1B01G130000	K1	0.0732563	0.0328643	1.57553	0.147982	1.31241	0.04772	Molecular Function: monooxygenase activity (GO:0004497);; Molecular Function: iron ion binding (GO:0005506);; Cellular Component: endoplasmic reticulum (GO:0005783);; Molecular Function: electron carrier activity (GO:0009055);; Molecular Function: oxidoreductase activity, acting on paired donors, with incorporation or reduction of molecular oxygen (GO:0016705);; Molecular Function: heme binding (…	--	--	Cytochrome P450 72A14 GN=CYP72A14 OS=Arabidopsis thaliana (Mouse-ear cress) PE=2 SV=1
TraesCS1B01G132000	K1	1.54914	2.15238	3.82493	1.63257	2.13091	0.052333	--	--	--	--
TraesCS1B01G143000	K1	0.050634	0.0319823	2.22708	0.344545	4.03251	0.226622	Cellular Component: plastid (GO:0009536);; Cellular Component: membrane (GO:0016020);;	K20359|2.37594e-64|dosa:Os05t0200280-01|K20359 PRA1 family protein 1 | (RAP-DB) Os05g0200280; Similar to prenylated rab acceptor family protein.	--	PRA1 family protein F3 GN=PRA1F3 OS=Arabidopsis thaliana (Mouse-ear cress) PE=1 SV=1
TraesCS1B01G147700	K1	3.26035	3.38055	5.31882	3.08828	9.00244	0.584352	Molecular Function: ATP binding (GO:0005524);; Biological Process: obsolete ATP catabolic process (GO:0006200);; Biological Process: wax biosynthetic process (GO:0010025);; Molecular Function: ATPase-coupled organic phosphonate transmembrane transporter activity (GO:0015416);; Cellular Component: integral component of membrane (GO:0016021);; Biological Process: response to karrikin (GO:0080167);;	--	--	ABC transporter G family member 15 GN=MSA6.13 OS=Arabidopsis thaliana (Mouse-ear cress) PE=2 SV=2
TraesCS1B01G161500	K1	0	0	0.375629	8.8931	9.27379	1.17551	Cellular Component: cytoplasmic vesicle (GO:0016023);;	--	--	GDSL esterase/lipase At5g03610 (Precursor) GN=At5g03610 OS=Arabidopsis thaliana (Mouse-ear cress) PE=2 SV=1
TraesCS1B01G162400	K1	0.098508	0	2.1316	0.575157	1.34954	0.00439467	Molecular Function: cysteine-tRNA ligase activity (GO:0004817);; Molecular Function: ATP binding (GO:0005524);; Cellular Component: mitochondrion (GO:0005739);; Cellular Component: cytosol (GO:0005829);; Biological Process: cysteinyl-tRNA aminoacylation (GO:0006423);; Cellular Component: chloroplast (GO:0009507);;	K01883|0|osa:4348825|K01883 cysteinyl-tRNA synthetase [EC:6.1.1.16] | (RefSeq) cysteine--tRNA ligase, chloroplastic/mitochondrial	Aminoacyl-tRNA biosynthesis (ko00970)	--
TraesCS1B01G168000	K1	0.94698	0.886516	0.30949	0.0988997	1.10994	0.0445473	Biological Process: response to wounding (GO:0009611);; Biological Process: response to nematode (GO:0009624);; Biological Process: response to abscisic acid (GO:0009737);; Biological Process: response to salicylic acid (GO:0009751);; Biological Process: response to jasmonic acid (GO:0009753);; Cellular Component: membrane (GO:0016020);; Biological Process: hyperosmotic salinity response (GO:0042…	--	--	Protein NRT1/ PTR FAMILY 5.2 GN=MCL19.10 OS=Arabidopsis thaliana (Mouse-ear cress) PE=2 SV=1
TraesCS1B01G173200	K1	1.20873	1.36013	2.53024	1.48733	4.01776	0.403228	Cellular Component: nucleus (GO:0005634);; Cellular Component: mitochondrion (GO:0005739);; Cellular Component: cytosol (GO:0005829);; Biological Process: cytokinin biosynthetic process (GO:0009691);; Molecular Function: hydrolase activity, hydrolyzing N-glycosyl compounds (GO:0016799);; Molecular Function: lyase activity (GO:0016829);;	--	--	Probable cytokinin riboside 5&apos;-monophosphate phosphoribohydrolase LOGL10 OS=Oryza sativa subsp. japonica (Rice) PE=2 SV=1
TraesCS1B01G183100	K1	0.0238417	0.290223	2.26745	0.14863	1.96471	0.072708	--	--	--	Basic secretory protease {ECO:0000303|PubMed:22773449} (Fragments) OS=Boswellia serrata (Indian frankincense) PE=1 SV=1
TraesCS1B01G190600	K1	1.7912	1.51152	2.63119	0.116705	0.64378	0.701856	Molecular Function: acetyl CoA:(Z)-3-hexen-1-ol acetyltransferase activity (GO:0010327);;	K19861|0|bdi:100843790|K19861 benzyl alcohol O-benzoyltransferase [EC:2.3.1.196 2.3.1.232] | (RefSeq) benzyl alcohol O-benzoyltransferase	--	Benzyl alcohol O-benzoyltransferase GN=HSR201 OS=Nicotiana tabacum (Common tobacco) PE=1 SV=1
TraesCS1B01G193600	K1	0.559004	0.368393	0.58527	1.19041	0.806288	0.0554683	Molecular Function: hydrolase activity (GO:0016787);; Cellular Component: obsolete plant extracellular matrix (GO:0048196);;	--	--	--
TraesCS1B01G225300	K1	0.091686	0.0366303	3.02765	0.260655	3.51552	0.0120743	Molecular Function: glycogenin glucosyltransferase activity (GO:0008466);; Cellular Component: membrane (GO:0016020);; Cellular Component: cytoplasmic vesicle (GO:0016023);;	--	--	Putative glucuronosyltransferase PGSIP7 OS=Arabidopsis thaliana (Mouse-ear cress) PE=3 SV=1
TraesCS1B01G226200	K1	0	0	0.128431	0.0951443	0.975628	0.0526323	Biological Process: regulation of transcription, DNA-templated (GO:0006355);; Molecular Function: protein dimerization activity (GO:0046983);;	--	--	Transcription factor UNE10 GN=F6N15.11 OS=Arabidopsis thaliana (Mouse-ear cress) PE=2 SV=1
TraesCS1B01G233200	K1	0.175186	0.214722	3.0261	1.2301	2.4444	0.201641	Molecular Function: aminoacyl-tRNA editing activity (GO:0002161);; Molecular Function: leucine-tRNA ligase activity (GO:0004823);; Molecular Function: ATP binding (GO:0005524);; Biological Process: leucyl-tRNA aminoacylation (GO:0006429);; Biological Process: regulation of translational fidelity (GO:0006450);; Cellular Component: chloroplast (GO:0009507);;	K01869|0|bdi:100822013|K01869 leucyl-tRNA synthetase [EC:6.1.1.4] | (RefSeq) LARS; leucine--tRNA ligase, cytoplasmic	Aminoacyl-tRNA biosynthesis (ko00970)	--
TraesCS1B01G243700	K1	0.0161607	0.0191633	0.793596	0.311328	2.78159	0.003956	Cellular Component: plasma membrane (GO:0005886);;	K01054|0|sita:101771318|K01054 acylglycerol lipase [EC:3.1.1.23] | (RefSeq) caffeoylshikimate esterase-like	--	Caffeoylshikimate esterase GN=CSE OS=Arabidopsis thaliana (Mouse-ear cress) PE=1 SV=1
TraesCS1B01G251600	K1	0.010533	0	0.444005	0.107182	1.03986	0	Molecular Function: monooxygenase activity (GO:0004497);; Molecular Function: iron ion binding (GO:0005506);; Molecular Function: electron carrier activity (GO:0009055);; Cellular Component: cytoplasmic vesicle (GO:0016023);; Molecular Function: oxidoreductase activity, acting on paired donors, with incorporation or reduction of molecular oxygen (GO:0016705);; Molecular Function: heme binding (GO…	--	--	Cytochrome P450 94A1 GN=CYP94A1 OS=Vicia sativa (Spring vetch) PE=2 SV=2
TraesCS1B01G251800	K1	0.142427	0.0646727	1.28386	0.0723777	0.377074	0	Molecular Function: calcium ion binding (GO:0005509);; Molecular Function: calcium-dependent phospholipid binding (GO:0005544);; Biological Process: response to osmotic stress (GO:0006970);; Cellular Component: plasmodesma (GO:0009506);; Biological Process: response to abscisic acid (GO:0009737);; Cellular Component: cell surface (GO:0009986);;	--	--	Annexin D4 GN=T6A23.5 OS=Arabidopsis thaliana (Mouse-ear cress) PE=2 SV=1
TraesCS1B01G260300	K1	1.01862	1.28224	0.276594	2.46338	1.51009	0.488874	Molecular Function: protein serine/threonine kinase activity (GO:0004674);; Molecular Function: protein tyrosine kinase activity (GO:0004713);; Molecular Function: ATP binding (GO:0005524);; Biological Process: protein phosphorylation (GO:0006468);;	--	--	Serine/threonine-protein kinase PBS1 GN=PBS1 OS=Arabidopsis thaliana (Mouse-ear cress) PE=1 SV=1
TraesCS1B01G260600	K1	0	0	0.64783	0.00358333	1.51606	0.0300407	Biological Process: polysaccharide catabolic process (GO:0000272);; Cellular Component: vacuole (GO:0005773);; Cellular Component: plasma membrane (GO:0005886);; Biological Process: chitin catabolic process (GO:0006032);; Molecular Function: chitin binding (GO:0008061);; Molecular Function: endochitinase activity (GO:0008843);; Biological Process: jasmonic acid and ethylene-dependent systemic res…	K20547|2.20211e-150|osa:4338718|K20547 basic endochitinase B [EC:3.2.1.14] | (RefSeq) Cht-2, Cht2, OsChia1b, OsJ_18467, RC7, chitinase; chitinase 2	Amino sugar and nucleotide sugar metabolism (ko00520)	Chitinase 2 (Precursor) OS=Oryza sativa subsp. japonica (Rice) PE=1 SV=1
TraesCS1B01G262500	K1	0.0611223	0.00696867	1.02677	0.0550777	0.264259	0.013973	Cellular Component: mitochondrion (GO:0005739);; Cellular Component: membrane (GO:0016020);; Cellular Component: cytoplasmic vesicle (GO:0016023);;	--	--	--
TraesCS1B01G267600	K1	0.101535	0.00726033	3.34595	0.0221973	0.812608	0	Biological Process: metabolic process (GO:0008152);; Molecular Function: carboxylic ester hydrolase activity (GO:0052689);;	--	--	Probable carboxylesterase 17 GN=CXE17 OS=Arabidopsis thaliana (Mouse-ear cress) PE=2 SV=1
TraesCS1B01G277100	K1	0.119338	0.006719	1.65754	0.050052	3.42213	0.0700583	Molecular Function: triglyceride lipase activity (GO:0004806);; Cellular Component: cytoplasm (GO:0005737);; Molecular Function: phosphatidylcholine 1-acylhydrolase activity (GO:0008970);; Biological Process: lipid catabolic process (GO:0016042);;	--	--	Phospholipase A1-II 7 OS=Oryza sativa subsp. japonica (Rice) PE=3 SV=1
TraesCS1B01G282300	K1	0.0864597	0.010744	2.30532	0.268066	2.88322	0.051729	Biological Process: transcription, DNA-templated (GO:0006351);;	--	--	Ethylene-responsive transcription factor ERF110 GN=ERF110 OS=Arabidopsis thaliana (Mouse-ear cress) PE=2 SV=2
TraesCS1B01G283400	K1	0.0397487	0	1.34809	0	1.04085	0.0101953	Molecular Function: protein serine/threonine kinase activity (GO:0004674);; Molecular Function: ATP binding (GO:0005524);; Biological Process: protein phosphorylation (GO:0006468);; Cellular Component: cytoplasmic vesicle (GO:0016023);;	--	--	Cysteine-rich receptor-like protein kinase 25 (Precursor) GN=CRK25 OS=Arabidopsis thaliana (Mouse-ear cress) PE=3 SV=1
TraesCS1B01G284200	K1	0.81411	0.693872	3.02728	1.10878	2.39877	0.239107	Cellular Component: ubiquitin ligase complex (GO:0000151);; Molecular Function: ubiquitin-protein transferase activity (GO:0004842);; Biological Process: protein ubiquitination (GO:0016567);;	--	--	U-box domain-containing protein 29 GN=PUB29 OS=Arabidopsis thaliana (Mouse-ear cress) PE=1 SV=1
TraesCS1B01G286300	K1	0.118547	0.0252657	1.04222	0.0999083	1.36087	0.110253	Molecular Function: iron ion binding (GO:0005506);; Molecular Function: electron carrier activity (GO:0009055);; Cellular Component: cytoplasmic vesicle (GO:0016023);; Molecular Function: alkane 1-monooxygenase activity (GO:0018685);; Molecular Function: heme binding (GO:0020037);; Biological Process: electron transport chain (GO:0022900);;	--	--	Cytochrome P450 94C1 GN=CYP94C1 OS=Arabidopsis thaliana (Mouse-ear cress) PE=2 SV=1
TraesCS1B01G299300	K1	2.17561	1.52247	3.23063	1.41602	5.54861	0.415416	--	--	--	--
TraesCS1B01G308200	K1	0.0747567	0.0200973	1.49791	0.0271313	1.07998	0.0322993	Molecular Function: transcription factor activity, sequence-specific DNA binding (GO:0003700);; Biological Process: regulation of transcription, DNA-templated (GO:0006355);; Cellular Component: plastid (GO:0009536);; Molecular Function: sequence-specific DNA binding (GO:0043565);;	K13424|4.30765e-171|bdi:100846086|K13424 WRKY transcription factor 33 | (RefSeq) probable WRKY transcription factor 33	Plant-pathogen interaction (ko04626)	Probable WRKY transcription factor 33 GN=WRKY33 OS=Arabidopsis thaliana (Mouse-ear cress) PE=1 SV=2
TraesCS1B01G315700	K1	0	0.0212573	0.780732	0.0398793	2.67291	0.302186	Molecular Function: transferase activity, transferring glycosyl groups (GO:0016757);;	K20888|0|sita:101756954|K20888 xyloglucan galactosyltransferase MUR3 [EC:2.4.1.-] | (RefSeq) xyloglucan galactosyltransferase KATAMARI1 homolog	--	Xyloglucan galactosyltransferase KATAMARI1 homolog OS=Oryza sativa subsp. japonica (Rice) PE=2 SV=1
TraesCS1B01G320500	K1	0.14711	0.0506337	1.17324	0.0798957	0.524513	0.0608173	Biological Process: defense response (GO:0006952);; Cellular Component: cytoplasmic vesicle (GO:0016023);; Molecular Function: ADP binding (GO:0043531);;	--	--	Putative disease resistance RPP13-like protein 1 GN=RPPL1 OS=Arabidopsis thaliana (Mouse-ear cress) PE=3 SV=1
TraesCS1B01G324000	K1	0.0172947	0.0555213	1.51197	0.078457	1.31444	0.0377047	Molecular Function: calcium-transporting ATPase activity (GO:0005388);; Molecular Function: calmodulin binding (GO:0005516);; Molecular Function: ATP binding (GO:0005524);; Cellular Component: plasma membrane (GO:0005886);; Cellular Component: chloroplast (GO:0009507);; Biological Process: response to nematode (GO:0009624);; Biological Process: response to salt stress (GO:0009651);; Cellular Comp…	K01537|0|bdi:100833572|K01537 Ca2+-transporting ATPase [EC:3.6.3.8] | (RefSeq) probable calcium-transporting ATPase 6, plasma membrane-type	--	Probable calcium-transporting ATPase 6, plasma membrane-type GN=OJ1579_G03.12 OS=Oryza sativa subsp. japonica (Rice) PE=3 SV=1
TraesCS1B01G324100	K1	0	0	1.28551	0.207905	3.27112	0	--	--	--	--
TraesCS1B01G335800	K1	0.0251443	0.0399523	0.149832	0.110857	0.643251	0.0274793	--	--	--	Putative disease resistance protein RGA1 GN=RGA1 OS=Solanum bulbocastanum (Wild potato) PE=2 SV=2
TraesCS1B01G336600	K1	0.16219	0.0235557	3.33244	0.007863	3.89367	0.0756887	Cellular Component: plastid (GO:0009536);; Biological Process: cellular metabolic process (GO:0044237);; Molecular Function: metal ion binding (GO:0046872);;	--	--	--
TraesCS1B01G337100	K1	1.65059	1.66374	2.8082	2.45328	1.44631	0.116559	Cellular Component: cytoplasmic vesicle (GO:0016023);;	--	--	--
TraesCS1B01G345700	K1	0	0.0370763	1.54279	0.700523	2.18964	0.168988	--	--	--	--
TraesCS1B01G350300	K1	0.234924	0.144755	1.42643	0.524771	2.12783	0.061577	--	--	--	--
TraesCS1B01G361200	K1	0.0124283	0	0.479127	0.161392	2.02386	0.0456703	--	--	--	--
TraesCS1B01G361500	K1	0.211152	0.0538897	6.12331	0.623667	3.1402	0.588349	Cellular Component: mitochondrion (GO:0005739);; Biological Process: metabolic process (GO:0008152);; Molecular Function: transferase activity, transferring hexosyl groups (GO:0016758);;	--	--	Anthocyanidin 5,3-O-glucosyltransferase GN=RhGT1 OS=Rosa hybrid cultivar PE=2 SV=1
TraesCS1B01G363500	K1	0.1427	0.0832053	1.32206	0.0558097	2.42947	0.145868	Molecular Function: monooxygenase activity (GO:0004497);; Molecular Function: iron ion binding (GO:0005506);; Cellular Component: mitochondrion (GO:0005739);; Cellular Component: endoplasmic reticulum (GO:0005783);; Molecular Function: electron carrier activity (GO:0009055);; Molecular Function: oxidoreductase activity, acting on paired donors, with incorporation or reduction of molecular oxygen …	--	--	Cytochrome P450 72A15 GN=CYP72A15 OS=Arabidopsis thaliana (Mouse-ear cress) PE=2 SV=1
TraesCS1B01G363600	K1	0.300476	0.297962	1.79469	0.35934	0.763054	0.0375777	Cellular Component: membrane (GO:0016020);; Cellular Component: cytoplasmic vesicle (GO:0016023);;	--	--	--
TraesCS1B01G366000	K1	0.16875	0.0588307	0.946304	0.244535	3.35559	0.127738	--	--	--	Putative disease resistance protein RGA1 GN=RGA1 OS=Solanum bulbocastanum (Wild potato) PE=2 SV=2
TraesCS1B01G371900	K1	0	0.0188507	0.366038	0.021063	1.27431	0.035634	Molecular Function: monooxygenase activity (GO:0004497);; Molecular Function: iron ion binding (GO:0005506);; Molecular Function: electron carrier activity (GO:0009055);; Cellular Component: cytoplasmic vesicle (GO:0016023);; Molecular Function: oxidoreductase activity, acting on paired donors, with incorporation or reduction of molecular oxygen (GO:0016705);; Molecular Function: heme binding (GO…	K20665|0|bdi:100823617|K20665 jasmonoyl-isoleucine 12-hydroxylase [EC:1.14.-.-] | (RefSeq) cytochrome P450 94B3	--	Cytochrome P450 94B3 GN=CYP94B3 OS=Arabidopsis thaliana (Mouse-ear cress) PE=2 SV=1
TraesCS1B01G372400	K1	0.0181443	0	0.554127	0.0204553	2.07906	0.019745	Molecular Function: protein serine/threonine kinase activity (GO:0004674);; Molecular Function: protein tyrosine kinase activity (GO:0004713);; Molecular Function: ATP binding (GO:0005524);; Cellular Component: mitochondrion (GO:0005739);; Biological Process: protein phosphorylation (GO:0006468);; Cellular Component: cytoplasmic vesicle (GO:0016023);; Biological Process: recognition of pollen (GO…	--	--	Putative receptor protein kinase ZmPK1 (Precursor) GN=PK1 OS=Zea mays (Maize) PE=2 SV=2
TraesCS1B01G374900	K1	0	0	2.14797	0.234778	1.58063	0	Molecular Function: transcription factor activity, sequence-specific DNA binding (GO:0003700);; Biological Process: regulation of transcription, DNA-templated (GO:0006355);; Cellular Component: plastid (GO:0009536);; Molecular Function: sequence-specific DNA binding (GO:0043565);;	--	--	Probable WRKY transcription factor 50 GN=WRKY50 OS=Arabidopsis thaliana (Mouse-ear cress) PE=2 SV=1
TraesCS1B01G376000	K1	0.0392973	0	1.2599	0.0514313	1.46886	0	Biological Process: cellular process (GO:0009987);; Molecular Function: transferase activity, transferring phosphorus-containing groups (GO:0016772);;	--	--	Serine/threonine-protein kinase CDL1 {ECO:0000305} OS=Arabidopsis thaliana (Mouse-ear cress) PE=1 SV=1
TraesCS1B01G381200	K1	0.0256793	0.0915117	0.136119	0.0792857	1.02607	0.047614	Biological Process: response to stress (GO:0006950);;	--	--	Late embryogenesis abundant protein, group 3 OS=Triticum aestivum (Wheat) PE=2 SV=1
TraesCS1B01G384700	K1	0.082306	0.086924	0.37346	0.191575	1.06946	0.038042	Molecular Function: protein serine/threonine kinase activity (GO:0004674);; Molecular Function: ATP binding (GO:0005524);; Cellular Component: mitochondrion (GO:0005739);; Biological Process: protein phosphorylation (GO:0006468);;	--	--	Mitogen-activated protein kinase kinase kinase ANP1 GN=ANP1 OS=Arabidopsis thaliana (Mouse-ear cress) PE=1 SV=2
TraesCS1B01G384900	K1	0.00751333	0	1.4764	0.839163	3.12155	0.0648547	Molecular Function: protein serine/threonine kinase activity (GO:0004674);; Molecular Function: ATP binding (GO:0005524);; Cellular Component: mitochondrion (GO:0005739);; Biological Process: protein phosphorylation (GO:0006468);;	--	--	Mitogen-activated protein kinase kinase kinase NPK1 GN=NPK1 OS=Nicotiana tabacum (Common tobacco) PE=1 SV=1
TraesCS1B01G385300	K1	0.0280193	0	1.37477	0.425854	2.07632	0.0301877	Molecular Function: protein serine/threonine kinase activity (GO:0004674);; Molecular Function: ATP binding (GO:0005524);; Cellular Component: mitochondrion (GO:0005739);; Biological Process: protein phosphorylation (GO:0006468);;	--	--	Mitogen-activated protein kinase kinase kinase 2 GN=ANP2 OS=Arabidopsis thaliana (Mouse-ear cress) PE=2 SV=1
TraesCS1B01G389700	K1	0.00893967	0	2.27903	2.33432	3.06405	0.127339	Molecular Function: DNA binding (GO:0003677);; Molecular Function: transcription factor activity, sequence-specific DNA binding (GO:0003700);; Cellular Component: nucleus (GO:0005634);; Biological Process: regulation of transcription, DNA-templated (GO:0006355);;	--	--	Ethylene-responsive transcription factor ERF109 GN=ERF109 OS=Arabidopsis thaliana (Mouse-ear cress) PE=1 SV=1
TraesCS1B01G392000	K1	0.03083	0.049129	1.57575	0.113163	1.60181	0.0223037	Molecular Function: DNA binding (GO:0003677);; Molecular Function: transcription factor activity, sequence-specific DNA binding (GO:0003700);; Cellular Component: nucleus (GO:0005634);; Biological Process: regulation of transcription, DNA-templated (GO:0006355);;	K09287|1.37679e-162|sita:101782792|K09287 RAV-like factor | (RefSeq) AP2/ERF and B3 domain-containing protein Os05g0549800	--	AP2/ERF and B3 domain-containing protein Os05g0549800 OS=Oryza sativa subsp. japonica (Rice) PE=2 SV=1
TraesCS1B01G392200	K1	0.0519483	0.0652797	1.79493	0.187296	3.81664	0	Molecular Function: DNA binding (GO:0003677);; Molecular Function: transcription factor activity, sequence-specific DNA binding (GO:0003700);; Cellular Component: nucleus (GO:0005634);; Biological Process: regulation of transcription, DNA-templated (GO:0006355);;	K09287|8.5342e-156|sita:101782792|K09287 RAV-like factor | (RefSeq) AP2/ERF and B3 domain-containing protein Os05g0549800	--	AP2/ERF and B3 domain-containing protein Os05g0549800 OS=Oryza sativa subsp. japonica (Rice) PE=2 SV=1
TraesCS1B01G398700	K1	0	0	0.604506	0.0494283	2.93623	0.021771	Cellular Component: Golgi apparatus (GO:0005794);; Biological Process: protein glycosylation (GO:0006486);; Molecular Function: galactosyltransferase activity (GO:0008378);; Cellular Component: integral component of membrane (GO:0016021);; Cellular Component: cytoplasmic vesicle (GO:0016023);;	--	--	--
TraesCS1B01G413300	K1	0	0	0.124127	0.281654	1.69855	0.149407	Cellular Component: mitochondrion (GO:0005739);; Cellular Component: integral component of membrane (GO:0016021);;	--	--	Probable purine permease 4 GN=PUP4 OS=Arabidopsis thaliana (Mouse-ear cress) PE=2 SV=1
TraesCS1B01G413900	K1	0.0295737	0.0517837	1.14089	0.0160223	1.22414	0.015771	Molecular Function: acetylglucosaminyltransferase activity (GO:0008375);; Cellular Component: membrane (GO:0016020);;	--	--	--
TraesCS1B01G418800	K1	0.281838	0	5.13361	0	3.16611	0.34728	Biological Process: negative regulation of cell proliferation (GO:0008285);; Cellular Component: integral component of membrane (GO:0016021);;	--	--	Cell number regulator 2 GN=CNR2 OS=Zea mays (Maize) PE=2 SV=1
TraesCS1B01G430400	K1	0.0204873	0.00790467	1.65852	0.169353	2.7587	0	--	--	--	--
TraesCS1B01G436800	K1	0	0	0.284381	0.217347	4.58395	0.270458	Molecular Function: DNA binding (GO:0003677);; Molecular Function: chromatin binding (GO:0003682);;	K09422|2.15729e-41|osa:4339647|K09422 myb proto-oncogene protein, plant | (RefSeq) transcription factor MYB21	--	Myb-related protein 305 OS=Antirrhinum majus (Garden snapdragon) PE=2 SV=1
TraesCS1B01G440300	K1	0.121972	0.0218397	1.24991	0.148173	0.966195	0.0224883	Molecular Function: transcription factor activity, sequence-specific DNA binding (GO:0003700);; Biological Process: regulation of transcription, DNA-templated (GO:0006355);; Molecular Function: sequence-specific DNA binding (GO:0043565);;	--	--	Probable WRKY transcription factor 70 GN=WRKY70 OS=Arabidopsis thaliana (Mouse-ear cress) PE=2 SV=1
TraesCS1B01G441400	K1	0.113688	0.178483	0.915375	0.539444	5.62421	0	Molecular Function: protein serine/threonine phosphatase activity (GO:0004722);; Biological Process: protein dephosphorylation (GO:0006470);; Molecular Function: metal ion binding (GO:0046872);;	K14497|9.44143e-125|bdi:100846902|K14497 protein phosphatase 2C [EC:3.1.3.16] | (RefSeq) probable protein phosphatase 2C 51	Plant hormone signal transduction (ko04075)	Probable protein phosphatase 2C 51 OS=Oryza sativa subsp. japonica (Rice) PE=2 SV=1
TraesCS1B01G441800	K1	0	0.009978	0.964037	3.93396	1.14264	0.0279357	--	K14491|5.76179e-19|dosa:Os01t0904700-01|K14491 two-component response regulator ARR-B family | (RAP-DB) Os01g0904700, ORR6, B-TYPE_RESPONSE_REGULATOR_6; B-type response regulator, Cytokinin signaling	Plant hormone signal transduction (ko04075)	Two-component response regulator ARR2 OS=Arabidopsis thaliana (Mouse-ear cress) PE=1 SV=1
TraesCS1B01G444200	K1	0	0.00931367	0.539851	0.454088	2.21544	0	--	--	--	--
TraesCS1B01G444300	K1	0	0.0280847	1.13872	1.34022	2.36587	0	--	--	--	--
TraesCS1B01G444600	K1	0.0442927	0.056041	2.65342	0.155956	2.62513	0	Molecular Function: oxidoreductase activity, acting on paired donors, with incorporation or reduction of molecular oxygen, 2-oxoglutarate as one donor, and incorporation of one atom each of oxygen into both donors (GO:0016706);; Biological Process: oxidation-reduction process (GO:0055114);;	--	--	Probable 2-oxoglutarate-dependent dioxygenase AOP1.2 GN=AOP1.2 OS=Arabidopsis thaliana (Mouse-ear cress) PE=2 SV=1
TraesCS1B01G444700	K1	0	0.0170693	0.215236	0	1.27044	0	--	--	--	--
TraesCS1B01G445600	K1	0	0	0.766859	0.00971267	0.660782	0	Molecular Function: galactoside 2-alpha-L-fucosyltransferase activity (GO:0008107);; Cellular Component: membrane (GO:0016020);; Biological Process: cell wall biogenesis (GO:0042546);;	K13681|0|bdi:100846004|K13681 xyloglucan fucosyltransferase [EC:2.4.1.-] | (RefSeq) galactoside 2-alpha-L-fucosyltransferase-like	--	Galactoside 2-alpha-L-fucosyltransferase GN=FT1 OS=Pisum sativum (Garden pea) PE=2 SV=1
TraesCS1B01G455100	K1	0.00626833	0	0.48645	0	2.07283	0	Cellular Component: mitochondrion (GO:0005739);; Cellular Component: membrane (GO:0016020);; Biological Process: single-organism cellular process (GO:0044763);;	--	--	S-type anion channel SLAH2 GN=SLAH2 OS=Arabidopsis thaliana (Mouse-ear cress) PE=2 SV=1
TraesCS1B01G464800	K1	0.00640333	0.010062	0.641273	0.018224	0.579184	0	Molecular Function: ATP binding (GO:0005524);; Cellular Component: mitochondrion (GO:0005739);; Cellular Component: plasma membrane (GO:0005886);; Molecular Function: nucleoside-triphosphatase activity (GO:0017111);;	K08900|0|bdi:100824372|K08900 mitochondrial chaperone BCS1 | (RefSeq) AAA-ATPase At3g50940-like	--	ATP-dependent zinc metalloprotease FTSH 5, mitochondrial (Precursor) OS=Oryza sativa subsp. japonica (Rice) PE=3 SV=1
TraesCS1B01G464900	K1	0.167954	0.0769717	2.96171	0.0292277	3.6828	0.113869	Molecular Function: ATP binding (GO:0005524);; Cellular Component: mitochondrion (GO:0005739);; Cellular Component: plasma membrane (GO:0005886);; Molecular Function: nucleoside-triphosphatase activity (GO:0017111);;	K08900|0|bdi:100824372|K08900 mitochondrial chaperone BCS1 | (RefSeq) AAA-ATPase At3g50940-like	--	26S protease regulatory subunit 8 homolog B GN=F28I16.150 OS=Arabidopsis thaliana (Mouse-ear cress) PE=1 SV=1
TraesCS1B01G466100	K1	0.057707	0	1.74562	0	2.78854	0	Molecular Function: serine-type endopeptidase inhibitor activity (GO:0004867);; Cellular Component: extracellular region (GO:0005576);; Biological Process: response to oxidative stress (GO:0006979);;	--	--	--
TraesCS1B01G466400	K1	0.0145277	0.00515267	0.339236	0.028102	0.302515	0.0344667	--	--	--	Putative disease resistance protein RGA1 GN=RGA1 OS=Solanum bulbocastanum (Wild potato) PE=2 SV=2
TraesCS1B01G468400	K1	0	0.005462	0	0	1.45879	0.00879867	--	--	--	Salt stress-induced protein OS=Oryza sativa subsp. japonica (Rice) PE=2 SV=1
TraesCS1B01G475800	K1	0.918501	0.817799	3.51806	1.47248	4.18367	0.228333	Cellular Component: plasma membrane (GO:0005886);; Cellular Component: chloroplast (GO:0009507);;	--	--	--
TraesCS1B01G481500	K1	0	0	1.53655	0.043835	2.47177	0.010661	Molecular Function: methyltransferase activity (GO:0008168);;	--	--	O-methyltransferase ZRP4 GN=ZRP4 OS=Zea mays (Maize) PE=2 SV=1
TraesCS1D01G001600	K1	0.00555433	0	0.207508	0.0366597	0.597996	0.0513333	Molecular Function: D-arabinono-1,4-lactone oxidase activity (GO:0003885);; Cellular Component: cell wall (GO:0005618);; Molecular Function: UDP-N-acetylmuramate dehydrogenase activity (GO:0008762);; Cellular Component: membrane (GO:0016020);; Molecular Function: flavin adenine dinucleotide binding (GO:0050660);; Biological Process: oxidation-reduction process (GO:0055114);;	--	--	--
TraesCS1D01G004600	K1	0	0	0.327265	0.225214	1.48446	0	Molecular Function: monooxygenase activity (GO:0004497);; Molecular Function: iron ion binding (GO:0005506);; Cellular Component: endoplasmic reticulum (GO:0005783);; Molecular Function: electron carrier activity (GO:0009055);; Molecular Function: oxidoreductase activity, acting on paired donors, with incorporation or reduction of molecular oxygen (GO:0016705);; Molecular Function: heme binding (…	--	--	Cytochrome P450 72A14 GN=CYP72A14 OS=Arabidopsis thaliana (Mouse-ear cress) PE=2 SV=1
TraesCS1D01G009100	K1	0	0.005963	0.939975	0.212464	5.05099	0	Molecular Function: hydrolase activity, hydrolyzing O-glycosyl compounds (GO:0004553);; Biological Process: carbohydrate metabolic process (GO:0005975);; Molecular Function: protein binding, bridging (GO:0030674);; Molecular Function: actin filament binding (GO:0051015);;	--	--	--
TraesCS1D01G010600	K1	0.004009	0	2.03438	3.00841	1.00267	0.0243713	Cellular Component: cytoplasmic vesicle (GO:0016023);;	--	--	--
TraesCS1D01G013400	K1	0.109058	0	0.316812	0	1.50469	0	Molecular Function: FMN binding (GO:0010181);; Molecular Function: 12-oxophytodienoate reductase activity (GO:0016629);; Biological Process: oxidation-reduction process (GO:0055114);;	K05894|0|bdi:100841875|K05894 12-oxophytodienoic acid reductase [EC:1.3.1.42] | (RefSeq) putative 12-oxophytodienoate reductase 4	alpha-Linolenic acid metabolism (ko00592)	Putative 12-oxophytodienoate reductase 5 OS=Oryza sativa subsp. japonica (Rice) PE=2 SV=1
TraesCS1D01G013800	K1	0.072743	0.0270707	1.08753	0.0940637	0.540618	0.015294	Molecular Function: protein serine/threonine kinase activity (GO:0004674);; Molecular Function: ATP binding (GO:0005524);; Biological Process: protein phosphorylation (GO:0006468);; Biological Process: recognition of pollen (GO:0048544);;	--	--	G-type lectin S-receptor-like serine/threonine-protein kinase At2g19130 (Precursor) GN=At2g19130 OS=Arabidopsis thaliana (Mouse-ear cress) PE=2 SV=1
TraesCS1D01G016100	K1	0.0607307	0.0732013	0.229543	0.0762183	0.935543	0.0427197	Biological Process: defense response (GO:0006952);; Molecular Function: ADP binding (GO:0043531);;	K13457|0|bdi:100837875|K13457 disease resistance protein RPM1 | (RefSeq) disease resistance protein RPM1-like	Plant-pathogen interaction (ko04626)	Disease resistance protein RPM1 GN=F17A9.20 OS=Arabidopsis thaliana (Mouse-ear cress) PE=1 SV=1
TraesCS1D01G029300	K1	0.0116257	0	0.082901	0	1.47102	0	Molecular Function: diacylglycerol O-acyltransferase activity (GO:0004144);; Biological Process: glycerolipid biosynthetic process (GO:0045017);;	--	--	O-acyltransferase WSD1 GN=WSD1 OS=Arabidopsis thaliana (Mouse-ear cress) PE=2 SV=1
TraesCS1D01G039400	K1	0.00193867	0	0.735211	0.040413	0.244144	0	Cellular Component: cytoplasm (GO:0005737);; Biological Process: L-phenylalanine catabolic process (GO:0006559);; Biological Process: cinnamic acid biosynthetic process (GO:0009800);; Molecular Function: phenylalanine ammonia-lyase activity (GO:0045548);;	K10775|0|bdi:100845653|K10775 phenylalanine ammonia-lyase [EC:4.3.1.24] | (RefSeq) phenylalanine ammonia-lyase	Phenylalanine metabolism (ko00360);; Phenylpropanoid biosynthesis (ko00940)	Phenylalanine ammonia-lyase GN=PAL OS=Triticum aestivum (Wheat) PE=3 SV=1
TraesCS1D01G041600	K1	0	0	0.0722287	0.389255	4.72833	0	Molecular Function: metal ion binding (GO:0046872);;	--	--	Zinc finger protein ZAT12 GN=MMN10.11 OS=Arabidopsis thaliana (Mouse-ear cress) PE=2 SV=1
TraesCS1D01G042100	K1	0	0	0.641278	0.00734133	2.94684	0.00402833	Cellular Component: endoplasmic reticulum (GO:0005783);; Biological Process: fatty acid biosynthetic process (GO:0006633);; Biological Process: response to cold (GO:0009409);; Biological Process: response to light stimulus (GO:0009416);; Cellular Component: membrane (GO:0016020);; Cellular Component: cytoplasmic vesicle (GO:0016023);; Molecular Function: transferase activity, transferring acyl gr…	K15397|0|osa:4332981|K15397 3-ketoacyl-CoA synthase [EC:2.3.1.199] | (RefSeq) 3-ketoacyl-CoA synthase 12	Fatty acid elongation (ko00062)	3-ketoacyl-CoA synthase 12 (Precursor) GN=KCS12 OS=Arabidopsis thaliana (Mouse-ear cress) PE=2 SV=1
TraesCS1D01G043200	K1	2.28061	2.63093	1.18044	0.405343	3.65314	0.24189	--	--	--	--
TraesCS1D01G048900	K1	0.0963443	0.0326827	0.735435	0.059188	0.308498	0.174287	Molecular Function: transmembrane receptor protein serine/threonine kinase activity (GO:0004675);; Molecular Function: ATP binding (GO:0005524);; Cellular Component: mitochondrion (GO:0005739);; Cellular Component: plasma membrane (GO:0005886);; Biological Process: protein phosphorylation (GO:0006468);; Biological Process: transmembrane receptor protein serine/threonine kinase signaling pathway (…	--	--	L-type lectin-domain containing receptor kinase IV.2 (Precursor) GN=F5K20.110 OS=Arabidopsis thaliana (Mouse-ear cress) PE=2 SV=1
TraesCS1D01G049000	K1	0.103539	0.060632	1.70354	0.0873657	0.526744	0.0835263	Molecular Function: transmembrane receptor protein serine/threonine kinase activity (GO:0004675);; Molecular Function: ATP binding (GO:0005524);; Cellular Component: mitochondrion (GO:0005739);; Cellular Component: plasma membrane (GO:0005886);; Biological Process: protein phosphorylation (GO:0006468);; Biological Process: transmembrane receptor protein serine/threonine kinase signaling pathway (…	--	--	L-type lectin-domain containing receptor kinase IV.1 (Precursor) GN=F13M22.21 OS=Arabidopsis thaliana (Mouse-ear cress) PE=2 SV=1
TraesCS1D01G073100	K1	2.15615	1.94331	4.24446	2.98148	5.57122	0.258492	Molecular Function: protein serine/threonine kinase activity (GO:0004674);; Molecular Function: ATP binding (GO:0005524);; Biological Process: protein phosphorylation (GO:0006468);; Biological Process: protein targeting to membrane (GO:0006612);; Biological Process: membrane fusion (GO:0006944);; Biological Process: response to ethylene (GO:0009723);; Biological Process: abscisic acid-activated s…	--	--	Putative serine/threonine-protein kinase-like protein CCR3 (Precursor) GN=F27K19.130 OS=Arabidopsis thaliana (Mouse-ear cress) PE=2 SV=1
TraesCS1D01G082500	K1	0.0212227	0.00572567	0.93684	0.211926	3.94952	0.336119	Molecular Function: protein serine/threonine kinase activity (GO:0004674);; Molecular Function: protein tyrosine kinase activity (GO:0004713);; Molecular Function: ATP binding (GO:0005524);; Cellular Component: plasma membrane (GO:0005886);; Biological Process: protein phosphorylation (GO:0006468);; Biological Process: signal transduction (GO:0007165);; Biological Process: response to salt stress…	--	--	CBL-interacting protein kinase 17 OS=Oryza sativa subsp. japonica (Rice) PE=2 SV=1
TraesCS1D01G089900	K1	0	0	0.3942	0.0498277	1.57705	0.0303703	Molecular Function: transferase activity, transferring acyl groups other than amino-acyl groups (GO:0016747);;	--	--	Agmatine coumaroyltransferase-1 {ECO:0000303|PubMed:18270436, ECO:0000312|EMBL:BAF97626.1} GN=ACT-1 OS=Hordeum vulgare (Barley) PE=1 SV=1
TraesCS1D01G090000	K1	1.1809	0.754095	4.0039	0.118007	1.99858	0.234019	Molecular Function: magnesium ion binding (GO:0000287);; Cellular Component: nucleus (GO:0005634);; Cellular Component: plasma membrane (GO:0005886);; Biological Process: sucrose biosynthetic process (GO:0005986);; Cellular Component: plastid (GO:0009536);; Biological Process: dephosphorylation (GO:0016311);; Biological Process: response to cadmium ion (GO:0046686);; Molecular Function: sucrose-p…	K07024|0|bdi:100832864|K07024 sucrose-6-phosphatase&#160; [EC:3.1.3.24] | (RefSeq) probable sucrose-phosphatase 3	--	Probable sucrose-phosphatase 3 OS=Oryza sativa subsp. japonica (Rice) PE=3 SV=1
TraesCS1D01G096400	K1	0.013329	0	0.674898	0.153334	1.73845	0.019104	Molecular Function: peroxidase activity (GO:0004601);; Cellular Component: vacuole (GO:0005773);; Cellular Component: plasma membrane (GO:0005886);; Biological Process: response to oxidative stress (GO:0006979);; Biological Process: response to light stimulus (GO:0009416);; Cellular Component: plant-type cell wall (GO:0009505);; Biological Process: response to salt stress (GO:0009651);; Biologica…	K00430|6.03065e-169|bdi:100828063|K00430 peroxidase [EC:1.11.1.7] | (RefSeq) peroxidase A2	Phenylpropanoid biosynthesis (ko00940)	Peroxidase 54 (Precursor) GN=MPH15.9 OS=Arabidopsis thaliana (Mouse-ear cress) PE=2 SV=1
TraesCS1D01G100900	K1	0.217492	0.189093	3.02771	1.45991	3.83419	0.238868	Molecular Function: nucleotide binding (GO:0000166);; Molecular Function: protein kinase activity (GO:0004672);; Biological Process: phosphorylation (GO:0016310);;	K08818|1.3112e-120|bdi:100820854|K08818 cell division cycle 2-like [EC:2.7.11.22] | (RefSeq) putative cyclin-dependent kinase F-2	--	Putative cyclin-dependent kinase F-2 GN=CDKF-2 OS=Oryza sativa subsp. japonica (Rice) PE=3 SV=1
TraesCS1D01G101100	K1	0	0	1.96198	0.633895	1.3665	0.0547823	Molecular Function: protein serine/threonine kinase activity (GO:0004674);; Molecular Function: protein tyrosine kinase activity (GO:0004713);; Molecular Function: ATP binding (GO:0005524);; Cellular Component: mitochondrion (GO:0005739);; Biological Process: protein phosphorylation (GO:0006468);;	K08818|1.3629e-152|bdi:100832599|K08818 cell division cycle 2-like [EC:2.7.11.22] | (RefSeq) putative cyclin-dependent kinase F-2	--	Putative cyclin-dependent kinase F-2 GN=CDKF-2 OS=Oryza sativa subsp. japonica (Rice) PE=3 SV=1
TraesCS1D01G101900	K1	0.328061	0.277885	1.10695	0.0207363	4.0739	0.0385697	Molecular Function: hydrolase activity, hydrolyzing O-glycosyl compounds (GO:0004553);; Biological Process: carbohydrate metabolic process (GO:0005975);; Molecular Function: protein binding, bridging (GO:0030674);; Molecular Function: actin filament binding (GO:0051015);;	--	--	--
TraesCS1D01G102700	K1	0	0	1.3631	2.66432	2.1098	0.200305	--	K04506|4.4293e-44|obr:102707386|K04506 E3 ubiquitin-protein ligase SIAH1 [EC:2.3.2.27] | (RefSeq) putative E3 ubiquitin-protein ligase SINA-like 9	Ubiquitin mediated proteolysis (ko04120)	--
TraesCS1D01G103200	K1	0.009003	0.0275087	0.262709	0.044666	1.38142	0.127914	Molecular Function: triglyceride lipase activity (GO:0004806);; Biological Process: lipid metabolic process (GO:0006629);;	--	--	--
TraesCS1D01G104800	K1	1.0005	0.638823	2.84368	1.14806	10.9423	0.873611	Molecular Function: aminopeptidase activity (GO:0004177);; Cellular Component: vacuole (GO:0005773);; Biological Process: proteolysis (GO:0006508);; Molecular Function: metalloexopeptidase activity (GO:0008235);; Cellular Component: chloroplast (GO:0009507);; Molecular Function: manganese ion binding (GO:0030145);; Biological Process: response to cadmium ion (GO:0046686);;	K01255|0|bdi:100840631|K01255 leucyl aminopeptidase [EC:3.4.11.1] | (RefSeq) leucine aminopeptidase 2, chloroplastic-like	Glutathione metabolism (ko00480)	Leucine aminopeptidase 2, chloroplastic (Precursor) OS=Oryza sativa subsp. japonica (Rice) PE=2 SV=1
TraesCS1D01G113200	K1	1.06395	1.66319	4.67815	2.04674	2.89815	0.2346	--	--	--	--
TraesCS1D01G126600	K1	3.2655	3.56844	6.16091	3.74554	11.9776	0.693904	Molecular Function: ATP binding (GO:0005524);; Biological Process: obsolete ATP catabolic process (GO:0006200);; Biological Process: wax biosynthetic process (GO:0010025);; Molecular Function: ATPase-coupled organic phosphonate transmembrane transporter activity (GO:0015416);; Cellular Component: integral component of membrane (GO:0016021);; Biological Process: response to karrikin (GO:0080167);;	--	--	ABC transporter G family member 15 GN=MSA6.13 OS=Arabidopsis thaliana (Mouse-ear cress) PE=2 SV=2
TraesCS1D01G128400	K1	0.290234	0.0344087	1.20828	0.0647873	1.11451	0.104612	Molecular Function: zinc ion transmembrane transporter activity (GO:0005385);; Biological Process: zinc II ion transport (GO:0006829);; Biological Process: polar nucleus fusion (GO:0010197);; Biological Process: response to chitin (GO:0010200);;	--	--	--
TraesCS1D01G130300	K1	0.0911963	0.0779363	2.31162	0.121963	4.98942	0.572875	Cellular Component: plastid (GO:0009536);; Cellular Component: membrane (GO:0016020);;	K20359|3.68915e-66|dosa:Os05t0200280-01|K20359 PRA1 family protein 1 | (RAP-DB) Os05g0200280; Similar to prenylated rab acceptor family protein.	--	PRA1 family protein F3 GN=PRA1F3 OS=Arabidopsis thaliana (Mouse-ear cress) PE=1 SV=1
TraesCS1D01G144100	K1	0.0309783	0.005406	0.998792	0.228206	0.730688	0.034024	Molecular Function: cysteine-tRNA ligase activity (GO:0004817);; Molecular Function: ATP binding (GO:0005524);; Cellular Component: mitochondrion (GO:0005739);; Cellular Component: cytosol (GO:0005829);; Biological Process: cysteinyl-tRNA aminoacylation (GO:0006423);; Cellular Component: chloroplast (GO:0009507);;	--	--	--
TraesCS1D01G154700	K1	2.58367	3.47867	5.27821	1.54742	6.25843	0.313215	Cellular Component: nucleus (GO:0005634);; Cellular Component: mitochondrion (GO:0005739);; Cellular Component: cytosol (GO:0005829);; Biological Process: cytokinin biosynthetic process (GO:0009691);; Molecular Function: hydrolase activity, hydrolyzing N-glycosyl compounds (GO:0016799);; Molecular Function: lyase activity (GO:0016829);;	--	--	Probable cytokinin riboside 5&apos;-monophosphate phosphoribohydrolase LOGL10 OS=Oryza sativa subsp. japonica (Rice) PE=2 SV=1
TraesCS1D01G165000	K1	0.092486	0.0115447	1.18876	0.005783	0.148937	0.0373497	Molecular Function: acetyl CoA:(Z)-3-hexen-1-ol acetyltransferase activity (GO:0010327);;	K19861|0|bdi:100843790|K19861 benzyl alcohol O-benzoyltransferase [EC:2.3.1.196 2.3.1.232] | (RefSeq) benzyl alcohol O-benzoyltransferase	--	Benzyl alcohol O-benzoyltransferase GN=HSR201 OS=Nicotiana tabacum (Common tobacco) PE=1 SV=1
TraesCS1D01G165700	K1	0	0	2.09723	0.119255	2.63003	0.0303663	--	--	--	--
TraesCS1D01G175200	K1	0	0.0201903	2.03291	0.437243	3.13021	0.064815	Cellular Component: protein storage vacuole (GO:0000326);; Molecular Function: transporter activity (GO:0005215);; Biological Process: transport (GO:0006810);; Cellular Component: plant-type vacuole membrane (GO:0009705);; Cellular Component: integral component of membrane (GO:0016021);; Cellular Component: central vacuole (GO:0042807);;	K09873|3.19909e-142|bdi:100830038|K09873 aquaporin TIP | (RefSeq) aquaporin TIP3-1	--	Probable aquaporin TIP3-1 OS=Oryza sativa subsp. japonica (Rice) PE=2 SV=1
TraesCS1D01G190100	K1	0.207166	0.0445733	1.85721	0.0153243	6.31197	0.598503	Molecular Function: glutathione transferase activity (GO:0004364);; Cellular Component: chloroplast (GO:0009507);; Biological Process: de-etiolation (GO:0009704);; Biological Process: response to cadmium ion (GO:0046686);; Biological Process: lateral root development (GO:0048527);; Biological Process: response to growth hormone (GO:0060416);; Biological Process: response to karrikin (GO:0080167);;	--	--	Probable glutathione S-transferase GSTU6 GN=OSJNBb0038A07.2 OS=Oryza sativa subsp. japonica (Rice) PE=2 SV=2
TraesCS1D01G190300	K1	0.093608	0.019483	2.69428	0.0462283	5.34065	0.572319	Molecular Function: transferase activity (GO:0016740);;	--	--	Probable glutathione S-transferase GSTU6 GN=OSJNBb0038A07.2 OS=Oryza sativa subsp. japonica (Rice) PE=2 SV=2
TraesCS1D01G190500	K1	0.0953807	0	1.6183	0	2.7078	0.239773	Biological Process: response to abiotic stimulus (GO:0009628);; Biological Process: post-embryonic development (GO:0009791);; Biological Process: response to chemical (GO:0042221);;	K00799|5.18201e-105|bdi:100844797|K00799 glutathione S-transferase [EC:2.5.1.18] | (RefSeq) probable glutathione S-transferase GSTU6	Glutathione metabolism (ko00480)	Probable glutathione S-transferase GSTU6 GN=OSJNBb0038A07.2 OS=Oryza sativa subsp. japonica (Rice) PE=2 SV=2
TraesCS1D01G203000	K1	0.105619	0.0213267	0.758484	0	0.439401	0	Cellular Component: plasma membrane (GO:0005886);;	--	--	--
TraesCS1D01G207000	K1	0	0	1.51834	0.18915	1.19368	0.0151673	Biological Process: polysaccharide catabolic process (GO:0000272);; Molecular Function: chitinase activity (GO:0004568);; Biological Process: chitin catabolic process (GO:0006032);; Cellular Component: cytoplasmic vesicle (GO:0016023);; Biological Process: cell wall macromolecule catabolic process (GO:0016998);; Biological Process: response to other organism (GO:0051707);;	K20547|3.33853e-148|bdi:100829018|K20547 basic endochitinase B [EC:3.2.1.14] | (RefSeq) chitinase 8-like	Amino sugar and nucleotide sugar metabolism (ko00520)	Chitinase 8 (Precursor) OS=Oryza sativa subsp. japonica (Rice) PE=2 SV=1
TraesCS1D01G214700	K1	0.41846	0.710275	1.85827	0.205177	1.37632	0.0278787	Molecular Function: glycogenin glucosyltransferase activity (GO:0008466);; Cellular Component: membrane (GO:0016020);; Cellular Component: cytoplasmic vesicle (GO:0016023);;	--	--	Putative glucuronosyltransferase PGSIP7 OS=Arabidopsis thaliana (Mouse-ear cress) PE=3 SV=1
TraesCS1D01G221400	K1	0.207848	0.167663	3.28619	1.02285	2.66993	0.270657	Molecular Function: aminoacyl-tRNA editing activity (GO:0002161);; Molecular Function: leucine-tRNA ligase activity (GO:0004823);; Molecular Function: ATP binding (GO:0005524);; Biological Process: leucyl-tRNA aminoacylation (GO:0006429);; Biological Process: regulation of translational fidelity (GO:0006450);; Cellular Component: chloroplast (GO:0009507);;	K01869|0|bdi:100822013|K01869 leucyl-tRNA synthetase [EC:6.1.1.4] | (RefSeq) LARS; leucine--tRNA ligase, cytoplasmic	Aminoacyl-tRNA biosynthesis (ko00970)	--
TraesCS1D01G226000	K1	0.14071	0.586852	1.21457	0.796008	4.69636	0.151977	Biological Process: response to stress (GO:0006950);; Biological Process: response to abscisic acid (GO:0009737);; Biological Process: acquisition of desiccation tolerance in seed (GO:0048700);;	--	--	Em protein H2 GN=EMH2 OS=Triticum aestivum (Wheat) PE=2 SV=1
TraesCS1D01G231500	K1	0.0260093	0.0123553	0.435132	0.148088	2.38241	0.016984	Cellular Component: plasma membrane (GO:0005886);;	K01054|0|sita:101771318|K01054 acylglycerol lipase [EC:3.1.1.23] | (RefSeq) caffeoylshikimate esterase-like	--	Caffeoylshikimate esterase GN=CSE OS=Arabidopsis thaliana (Mouse-ear cress) PE=1 SV=1
TraesCS1D01G233800	K1	0.167636	0.0202153	4.45626	0.081661	1.04536	0	--	--	--	--
TraesCS1D01G237100	K1	0.049803	0.050824	0.777001	0.683763	4.3026	0.385426	Cellular Component: cytoplasm (GO:0005737);; Cellular Component: plasma membrane (GO:0005886);; Biological Process: translational termination (GO:0006415);; Molecular Function: translation release factor activity, codon specific (GO:0016149);;	K03265|0|bdi:100821402|K03265 peptide chain release factor subunit 1 | (RefSeq) eukaryotic peptide chain release factor subunit 1-2-like	mRNA surveillance pathway (ko03015)	Eukaryotic peptide chain release factor subunit 1-2 GN=ERF1-2 OS=Arabidopsis thaliana (Mouse-ear cress) PE=1 SV=1
TraesCS1D01G239600	K1	0	0.006689	0.224587	0	0.664668	0.00497633	Molecular Function: monooxygenase activity (GO:0004497);; Molecular Function: iron ion binding (GO:0005506);; Molecular Function: electron carrier activity (GO:0009055);; Cellular Component: cytoplasmic vesicle (GO:0016023);; Molecular Function: oxidoreductase activity, acting on paired donors, with incorporation or reduction of molecular oxygen (GO:0016705);; Molecular Function: heme binding (GO…	--	--	Cytochrome P450 94A1 GN=CYP94A1 OS=Vicia sativa (Spring vetch) PE=2 SV=2
TraesCS1D01G243500	K1	0.479755	0.416176	2.02489	0.818761	5.27117	0.32896	Molecular Function: triglyceride lipase activity (GO:0004806);; Biological Process: lipid metabolic process (GO:0006629);; Molecular Function: phosphatidylcholine 1-acylhydrolase activity (GO:0008970);; Cellular Component: chloroplast (GO:0009507);; Molecular Function: galactolipase activity (GO:0047714);;	--	--	Phospholipase A1-Igamma2, chloroplastic (Precursor) GN=At2g30550 OS=Arabidopsis thaliana (Mouse-ear cress) PE=1 SV=2
TraesCS1D01G251400	K1	0.0542443	0.0401	0.913945	0.0834797	0.558828	0.0179967	Cellular Component: mitochondrion (GO:0005739);; Cellular Component: membrane (GO:0016020);; Cellular Component: cytoplasmic vesicle (GO:0016023);;	--	--	--
TraesCS1D01G252300	K1	0.00712533	0.12386	5.35796	0.43215	0.695047	0	Molecular Function: DNA binding (GO:0003677);; Molecular Function: chromatin binding (GO:0003682);;	K09422|5.01723e-55|bdi:100827497|K09422 myb proto-oncogene protein, plant | (RefSeq) transcription factor RAX3	--	Transcription factor RAX2 GN=T1J8.7 OS=Arabidopsis thaliana (Mouse-ear cress) PE=1 SV=1
TraesCS1D01G253900	K1	0	0	0.082676	0.014067	5.00986	0.404215	Cellular Component: cell wall (GO:0005618);; Cellular Component: cytoplasmic vesicle (GO:0016023);;	--	--	--
TraesCS1D01G256400	K1	0.495502	0.118584	8.54564	0.06028	1.72632	0.0452177	Biological Process: metabolic process (GO:0008152);; Molecular Function: carboxylic ester hydrolase activity (GO:0052689);;	--	--	Probable carboxylesterase 17 GN=CXE17 OS=Arabidopsis thaliana (Mouse-ear cress) PE=2 SV=1
TraesCS1D01G256800	K1	0.015585	0.00889533	3.27737	0.113254	1.07895	0.0127413	Biological Process: metabolic process (GO:0008152);; Molecular Function: hydrolase activity (GO:0016787);;	--	--	Probable carboxylesterase 17 GN=CXE17 OS=Arabidopsis thaliana (Mouse-ear cress) PE=2 SV=1
TraesCS1D01G266300	K1	0.00527267	0	0.13574	0.0217017	1.16471	0	Molecular Function: triglyceride lipase activity (GO:0004806);; Cellular Component: cytoplasm (GO:0005737);; Molecular Function: phosphatidylcholine 1-acylhydrolase activity (GO:0008970);; Biological Process: lipid catabolic process (GO:0016042);;	--	--	Phospholipase A1-II 7 OS=Oryza sativa subsp. japonica (Rice) PE=3 SV=1
TraesCS1D01G271500	K1	0.407702	0.368711	0.726481	0.0657293	0.712031	0.0268813	Molecular Function: nucleotide binding (GO:0000166);; Molecular Function: transferase activity, transferring phosphorus-containing groups (GO:0016772);;	--	--	Probable LRR receptor-like serine/threonine-protein kinase At1g67720 (Precursor) GN=At1g67720 OS=Arabidopsis thaliana (Mouse-ear cress) PE=2 SV=1
TraesCS1D01G271800	K1	0.245921	0.117166	1.90681	0.145029	3.20033	0.137757	--	--	--	--
TraesCS1D01G272200	K1	0.267799	0.0151353	7.11447	0.688297	6.95475	5.85513	--	--	--	--
TraesCS1D01G272600	K1	0.052813	0.00632333	1.1671	0.135831	1.49083	0	Molecular Function: DNA binding (GO:0003677);; Molecular Function: transcription factor activity, sequence-specific DNA binding (GO:0003700);; Cellular Component: nucleus (GO:0005634);; Biological Process: regulation of transcription, DNA-templated (GO:0006355);;	--	--	Ethylene-responsive transcription factor ERF110 GN=ERF110 OS=Arabidopsis thaliana (Mouse-ear cress) PE=2 SV=2
TraesCS1D01G273800	K1	0.185276	0.316639	3.36013	0.21906	3.05452	0.0699257	Molecular Function: protein serine/threonine kinase activity (GO:0004674);; Molecular Function: ATP binding (GO:0005524);; Biological Process: protein phosphorylation (GO:0006468);; Cellular Component: cytoplasmic vesicle (GO:0016023);;	--	--	Cysteine-rich receptor-like protein kinase 10 (Precursor) GN=F21P8.70 OS=Arabidopsis thaliana (Mouse-ear cress) PE=1 SV=3
TraesCS1D01G276200	K1	0.0982557	0.0141893	0.678498	0.00571033	2.52927	0.0304763	Molecular Function: nucleic acid binding (GO:0003676);; Molecular Function: metal ion binding (GO:0046872);;	--	--	Zinc finger protein WIP3 OS=Arabidopsis thaliana (Mouse-ear cress) PE=2 SV=1
TraesCS1D01G276600	K1	0.159815	0.262706	1.77835	0.0883773	1.6971	0.0340443	Molecular Function: iron ion binding (GO:0005506);; Molecular Function: electron carrier activity (GO:0009055);; Cellular Component: cytoplasmic vesicle (GO:0016023);; Molecular Function: alkane 1-monooxygenase activity (GO:0018685);; Molecular Function: heme binding (GO:0020037);; Biological Process: electron transport chain (GO:0022900);;	--	--	Cytochrome P450 94C1 GN=CYP94C1 OS=Arabidopsis thaliana (Mouse-ear cress) PE=2 SV=1
TraesCS1D01G281400	K1	0	0	2.50099	2.8069	1.26002	0.0139397	Cellular Component: vacuolar proton-transporting V-type ATPase, V1 domain (GO:0000221);; Cellular Component: plant-type vacuole (GO:0000325);; Cellular Component: Golgi apparatus (GO:0005794);; Cellular Component: plasma membrane (GO:0005886);; Biological Process: glucose catabolic process (GO:0006007);; Biological Process: ubiquitin-dependent protein catabolic process (GO:0006511);; Biological P…	K02148|0|bdi:100841325|K02148 V-type H+-transporting ATPase subunit C | (RefSeq) VATPC; V-type proton ATPase subunit C	Oxidative phosphorylation (ko00190);; Phagosome (ko04145)	V-type proton ATPase subunit C GN=F13K23.9 OS=Arabidopsis thaliana (Mouse-ear cress) PE=1 SV=1
TraesCS1D01G288600	K1	0.0156887	0.0532007	0.479413	0.049106	1.42599	0	--	--	--	--
TraesCS1D01G288700	K1	0.331321	0.429267	1.99673	0.239159	3.63355	0.059119	--	--	--	--
TraesCS1D01G292700	K1	0.089329	0	1.89561	0.0705517	1.2637	0.0325097	Molecular Function: transcription factor activity, sequence-specific DNA binding (GO:0003700);; Biological Process: regulation of transcription, DNA-templated (GO:0006355);; Cellular Component: plastid (GO:0009536);; Molecular Function: sequence-specific DNA binding (GO:0043565);;	K13424|4.76684e-154|bdi:100846086|K13424 WRKY transcription factor 33 | (RefSeq) probable WRKY transcription factor 33	Plant-pathogen interaction (ko04626)	Probable WRKY transcription factor 33 GN=WRKY33 OS=Arabidopsis thaliana (Mouse-ear cress) PE=1 SV=2
TraesCS1D01G312500	K1	0.009699	0.0253293	0.900218	0.0564303	1.77914	0.896381	Molecular Function: calcium-transporting ATPase activity (GO:0005388);; Molecular Function: calmodulin binding (GO:0005516);; Molecular Function: ATP binding (GO:0005524);; Cellular Component: plasma membrane (GO:0005886);; Cellular Component: chloroplast (GO:0009507);; Biological Process: response to nematode (GO:0009624);; Biological Process: response to salt stress (GO:0009651);; Cellular Comp…	K01537|0|bdi:100833572|K01537 Ca2+-transporting ATPase [EC:3.6.3.8] | (RefSeq) probable calcium-transporting ATPase 6, plasma membrane-type	--	Probable calcium-transporting ATPase 6, plasma membrane-type GN=OJ1579_G03.12 OS=Oryza sativa subsp. japonica (Rice) PE=3 SV=1
TraesCS1D01G317700	K1	0.211355	0.514461	0.823066	7.61252	3.43869	0.670424	Molecular Function: peroxidase activity (GO:0004601);; Cellular Component: extracellular region (GO:0005576);; Cellular Component: cytoplasmic vesicle (GO:0016023);; Molecular Function: heme binding (GO:0020037);; Biological Process: hydrogen peroxide catabolic process (GO:0042744);; Molecular Function: metal ion binding (GO:0046872);; Biological Process: oxidation-reduction process (GO:0055114);;	K00430|0|bdi:100826228|K00430 peroxidase [EC:1.11.1.7] | (RefSeq) peroxidase 1-like	Phenylpropanoid biosynthesis (ko00940)	Peroxidase 1 (Precursor) GN=OJ1057_B02.6 OS=Oryza sativa subsp. japonica (Rice) PE=2 SV=2
TraesCS1D01G323500	K1	0.152713	0.132302	2.11653	0.286702	4.60126	0.316919	--	--	--	--
TraesCS1D01G325100	K1	1.9099	1.63713	2.47562	3.28195	2.55797	0.078779	Cellular Component: cytoplasmic vesicle (GO:0016023);;	--	--	--
TraesCS1D01G327600	K1	1.20192	1.27144	1.63781	0.23605	1.16044	0.00573667	Molecular Function: ATP binding (GO:0005524);; Cellular Component: membrane (GO:0016020);; Molecular Function: kinase activity (GO:0016301);; Biological Process: phosphorylation (GO:0016310);;	--	--	--
TraesCS1D01G327800	K1	0.098435	0.0664153	0.316324	0.526311	0.696477	0.0300393	Cellular Component: mitochondrion (GO:0005739);; Cellular Component: membrane (GO:0016020);;	--	--	--
TraesCS1D01G339600	K1	0	0	0.81883	4.728	2.98314	0.133184	Molecular Function: protein serine/threonine kinase activity (GO:0004674);; Molecular Function: structural constituent of cell wall (GO:0005199);; Molecular Function: ATP binding (GO:0005524);; Cellular Component: mitochondrion (GO:0005739);; Biological Process: protein phosphorylation (GO:0006468);; Cellular Component: plastid (GO:0009536);;	--	--	Proline-rich receptor-like protein kinase PERK4 GN=PERK4 OS=Arabidopsis thaliana (Mouse-ear cress) PE=1 SV=1
TraesCS1D01G341200	K1	0.134055	0.0993993	3.28011	2.01944	0.919199	0	Biological Process: lipid metabolic process (GO:0006629);; Cellular Component: cytoplasmic vesicle (GO:0016023);; Molecular Function: hydrolase activity, acting on ester bonds (GO:0016788);;	--	--	GDSL esterase/lipase At5g45670 (Precursor) GN=At5g45670 OS=Arabidopsis thaliana (Mouse-ear cress) PE=2 SV=1
TraesCS1D01G345500	K1	0.910878	0.756835	2.45744	1.71061	3.03982	0.0416453	--	--	--	--
TraesCS1D01G350200	K1	0.238534	0.156479	3.48861	0.0940647	1.54249	0.0488537	Cellular Component: mitochondrion (GO:0005739);; Biological Process: metabolic process (GO:0008152);; Molecular Function: transferase activity, transferring hexosyl groups (GO:0016758);;	--	--	Anthocyanidin 5,3-O-glucosyltransferase GN=RhGT1 OS=Rosa hybrid cultivar PE=2 SV=1
TraesCS1D01G353800	K1	0	0	1.52434	0.605719	6.2438	0.218265	--	--	--	--
TraesCS1D01G359100	K1	0	0.01806	0.254889	0.00642433	0.70279	0.0195953	Molecular Function: monooxygenase activity (GO:0004497);; Molecular Function: iron ion binding (GO:0005506);; Molecular Function: electron carrier activity (GO:0009055);; Cellular Component: cytoplasmic vesicle (GO:0016023);; Molecular Function: oxidoreductase activity, acting on paired donors, with incorporation or reduction of molecular oxygen (GO:0016705);; Molecular Function: heme binding (GO…	K20665|0|bdi:100823617|K20665 jasmonoyl-isoleucine 12-hydroxylase [EC:1.14.-.-] | (RefSeq) cytochrome P450 94B3	--	Cytochrome P450 94B3 GN=CYP94B3 OS=Arabidopsis thaliana (Mouse-ear cress) PE=2 SV=1
TraesCS1D01G360400	K1	0.0682497	0.012344	1.30772	0.00796367	0.407738	0	Molecular Function: protein serine/threonine kinase activity (GO:0004674);; Molecular Function: protein tyrosine kinase activity (GO:0004713);; Molecular Function: ATP binding (GO:0005524);; Cellular Component: mitochondrion (GO:0005739);; Biological Process: protein phosphorylation (GO:0006468);; Cellular Component: cytoplasmic vesicle (GO:0016023);; Biological Process: recognition of pollen (GO…	--	--	Putative receptor protein kinase ZmPK1 (Precursor) GN=PK1 OS=Zea mays (Maize) PE=2 SV=2
TraesCS1D01G360600	K1	0.0163627	0.029083	0.681984	0.303906	2.42117	0.138257	Molecular Function: protein serine/threonine kinase activity (GO:0004674);; Molecular Function: protein tyrosine kinase activity (GO:0004713);; Molecular Function: ATP binding (GO:0005524);; Cellular Component: mitochondrion (GO:0005739);; Biological Process: protein phosphorylation (GO:0006468);; Cellular Component: cytoplasmic vesicle (GO:0016023);; Biological Process: recognition of pollen (GO…	--	--	Putative receptor protein kinase ZmPK1 (Precursor) GN=PK1 OS=Zea mays (Maize) PE=2 SV=2
TraesCS1D01G362900	K1	0.0331777	0.046653	1.89817	0.500537	1.51259	0.067677	Molecular Function: transcription factor activity, sequence-specific DNA binding (GO:0003700);; Biological Process: regulation of transcription, DNA-templated (GO:0006355);; Cellular Component: plastid (GO:0009536);; Molecular Function: sequence-specific DNA binding (GO:0043565);;	--	--	Probable WRKY transcription factor 51 GN=WRKY51 OS=Arabidopsis thaliana (Mouse-ear cress) PE=2 SV=1
TraesCS1D01G363300	K1	0.261369	0.0460127	2.00632	0.225979	1.79971	0.0176627	Molecular Function: transcription factor activity, sequence-specific DNA binding (GO:0003700);; Biological Process: regulation of transcription, DNA-templated (GO:0006355);; Cellular Component: plastid (GO:0009536);; Molecular Function: sequence-specific DNA binding (GO:0043565);;	--	--	Probable WRKY transcription factor 50 GN=WRKY50 OS=Arabidopsis thaliana (Mouse-ear cress) PE=2 SV=1
TraesCS1D01G363800	K1	0.064069	0.0298277	0.770647	0.599395	1.65216	0.052795	Molecular Function: protein serine/threonine kinase activity (GO:0004674);; Molecular Function: ATP binding (GO:0005524);; Biological Process: protein phosphorylation (GO:0006468);;	K08818|6.12412e-147|bdi:100835043|K08818 cell division cycle 2-like [EC:2.7.11.22] | (RefSeq) putative cyclin-dependent kinase F-2	--	Putative cyclin-dependent kinase F-2 GN=CDKF-2 OS=Oryza sativa subsp. japonica (Rice) PE=3 SV=1
TraesCS1D01G372400	K1	0.00631967	0.006949	0.720339	0.168532	0.681093	0.0406573	Molecular Function: protein serine/threonine kinase activity (GO:0004674);; Molecular Function: ATP binding (GO:0005524);; Cellular Component: mitochondrion (GO:0005739);; Biological Process: protein phosphorylation (GO:0006468);;	K20716|3.1725e-135|bdi:100826843|K20716 mitogen-activated protein kinase kinase kinase 17/18 | (RefSeq) mitogen-activated protein kinase kinase kinase NPK1-like	--	Mitogen-activated protein kinase kinase kinase NPK1 GN=NPK1 OS=Nicotiana tabacum (Common tobacco) PE=1 SV=1
TraesCS1D01G372500	K1	0.0293673	0.0219973	1.37893	0.388321	2.47072	0.042386	Molecular Function: protein serine/threonine kinase activity (GO:0004674);; Molecular Function: ATP binding (GO:0005524);; Cellular Component: mitochondrion (GO:0005739);; Biological Process: protein phosphorylation (GO:0006468);;	--	--	Mitogen-activated protein kinase kinase kinase 2 GN=ANP2 OS=Arabidopsis thaliana (Mouse-ear cress) PE=2 SV=1
TraesCS1D01G372600	K1	0.0459657	0.033278	1.54407	0.526945	3.06714	0.113182	Molecular Function: protein serine/threonine kinase activity (GO:0004674);; Molecular Function: ATP binding (GO:0005524);; Cellular Component: mitochondrion (GO:0005739);; Biological Process: protein phosphorylation (GO:0006468);;	--	--	Mitogen-activated protein kinase kinase kinase YODA GN=YDA OS=Arabidopsis thaliana (Mouse-ear cress) PE=1 SV=1
TraesCS1D01G372700	K1	0.141806	0.0187817	2.69387	0.993789	2.2597	0.121715	Molecular Function: protein serine/threonine kinase activity (GO:0004674);; Molecular Function: ATP binding (GO:0005524);; Cellular Component: mitochondrion (GO:0005739);; Biological Process: protein phosphorylation (GO:0006468);;	K20716|1.66776e-155|bdi:100826843|K20716 mitogen-activated protein kinase kinase kinase 17/18 | (RefSeq) mitogen-activated protein kinase kinase kinase NPK1-like	--	Mitogen-activated protein kinase kinase kinase NPK1 GN=NPK1 OS=Nicotiana tabacum (Common tobacco) PE=1 SV=1
TraesCS1D01G376600	K1	0	0.033431	2.03745	2.2954	2.18297	0.0350593	Molecular Function: DNA binding (GO:0003677);; Molecular Function: transcription factor activity, sequence-specific DNA binding (GO:0003700);; Cellular Component: nucleus (GO:0005634);; Biological Process: regulation of transcription, DNA-templated (GO:0006355);;	--	--	Ethylene-responsive transcription factor ERF109 GN=ERF109 OS=Arabidopsis thaliana (Mouse-ear cress) PE=1 SV=1
TraesCS1D01G376800	K1	0.0125597	0	1.1735	0.565932	1.77052	0	Molecular Function: DNA binding (GO:0003677);; Molecular Function: transcription factor activity, sequence-specific DNA binding (GO:0003700);; Cellular Component: nucleus (GO:0005634);; Biological Process: regulation of transcription, DNA-templated (GO:0006355);;	--	--	Ethylene-responsive transcription factor ERF109 GN=ERF109 OS=Arabidopsis thaliana (Mouse-ear cress) PE=1 SV=1
TraesCS1D01G378500	K1	0.0310617	0.022161	1.74434	0.0967853	1.22623	0	Molecular Function: DNA binding (GO:0003677);; Molecular Function: transcription factor activity, sequence-specific DNA binding (GO:0003700);; Cellular Component: nucleus (GO:0005634);; Biological Process: regulation of transcription, DNA-templated (GO:0006355);;	K09287|8.06314e-159|sita:101782792|K09287 RAV-like factor | (RefSeq) AP2/ERF and B3 domain-containing protein Os05g0549800	--	AP2/ERF and B3 domain-containing protein Os05g0549800 OS=Oryza sativa subsp. japonica (Rice) PE=2 SV=1
TraesCS1D01G378800	K1	0.0128523	0	0.972661	0.00817833	0.72373	0	Molecular Function: DNA binding (GO:0003677);; Molecular Function: transcription factor activity, sequence-specific DNA binding (GO:0003700);; Cellular Component: nucleus (GO:0005634);; Biological Process: regulation of transcription, DNA-templated (GO:0006355);;	K09287|3.13818e-160|zma:100273875|K09287 RAV-like factor | (RefSeq) GRMZM2G059939; putative AP2/EREBP transcription factor superfamily protein	--	AP2/ERF and B3 domain-containing protein Os05g0549800 OS=Oryza sativa subsp. japonica (Rice) PE=2 SV=1
TraesCS1D01G381200	K1	2.90008	2.31279	5.26361	4.89519	5.48623	0.291041	Cellular Component: cytoplasmic vesicle (GO:0016023);;	--	--	Probable non-specific lipid-transfer protein AKCS9 (Precursor) OS=Vigna unguiculata (Cowpea) PE=2 SV=1
TraesCS1D01G381800	K1	0.008176	0	0.219261	0.0153517	0.570049	0.00832967	Molecular Function: protein serine/threonine kinase activity (GO:0004674);; Molecular Function: ATP binding (GO:0005524);; Biological Process: protein phosphorylation (GO:0006468);; Cellular Component: cytoplasmic vesicle (GO:0016023);;	--	--	Probable serine/threonine-protein kinase At1g18390 (Precursor) GN=At1g18390 OS=Arabidopsis thaliana (Mouse-ear cress) PE=2 SV=2
TraesCS1D01G382600	K1	0.00865133	0	1.73914	2.15071	1.02724	0.034581	--	--	--	--
TraesCS1D01G383700	K1	0.0342143	0.063745	2.04048	0.582647	3.8407	0.270635	--	--	--	--
TraesCS1D01G387600	K1	0.800067	0.871801	3.17356	1.55025	2.11985	0.174742	--	--	--	Disease resistance protein RPM1 GN=F17A9.20 OS=Arabidopsis thaliana (Mouse-ear cress) PE=1 SV=1
TraesCS1D01G392000	K1	0.00972933	0.0172423	2.80087	0.037816	0.796558	0	Cellular Component: plasma membrane (GO:0005886);; Cellular Component: integral component of membrane (GO:0016021);;	--	--	CASP-like protein 1U2 OS=Oryza sativa subsp. japonica (Rice) PE=2 SV=1
TraesCS1D01G392100	K1	0.850069	1.2555	1.00992	0.718167	0.758843	0.005033	Molecular Function: chitinase activity (GO:0004568);; Molecular Function: protein serine/threonine kinase activity (GO:0004674);; Molecular Function: ATP binding (GO:0005524);; Biological Process: chitin catabolic process (GO:0006032);; Biological Process: protein phosphorylation (GO:0006468);; Cellular Component: cytoplasmic vesicle (GO:0016023);; Biological Process: cell wall macromolecule cata…	--	--	L-type lectin-domain containing receptor kinase IX.1 (Precursor) GN=LECRK91 OS=Arabidopsis thaliana (Mouse-ear cress) PE=2 SV=1
TraesCS1D01G394500	K1	0.070654	0.0179097	1.54966	0.131736	3.06358	0.018003	Molecular Function: acetylglucosaminyltransferase activity (GO:0008375);; Cellular Component: membrane (GO:0016020);;	--	--	--
TraesCS1D01G395600	K1	0.00544667	0.0112657	0.522586	0.186139	0.665971	0.0645803	Biological Process: MAPK cascade (GO:0000165);; Biological Process: respiratory burst involved in defense response (GO:0002679);; Biological Process: protein targeting to membrane (GO:0006612);; Biological Process: nucleotide transport (GO:0006862);; Biological Process: ER to Golgi vesicle-mediated transport (GO:0006888);; Biological Process: membrane fusion (GO:0006944);; Biological Process: ER-…	--	--	MACPF domain-containing protein NSL1 GN=NSL1 OS=Arabidopsis thaliana (Mouse-ear cress) PE=2 SV=1
TraesCS1D01G398300	K1	0	0	0.77012	0.07647	0.919139	0.262986	--	--	--	Putative disease resistance protein RGA3 GN=RGA3 OS=Solanum bulbocastanum (Wild potato) PE=2 SV=2
TraesCS1D01G403200	K1	0	0	0.493506	0.689228	1.33835	0.0884997	Molecular Function: monooxygenase activity (GO:0004497);; Molecular Function: iron ion binding (GO:0005506);; Molecular Function: electron carrier activity (GO:0009055);; Cellular Component: cytoplasmic vesicle (GO:0016023);; Molecular Function: oxidoreductase activity, acting on paired donors, with incorporation or reduction of molecular oxygen (GO:0016705);; Molecular Function: heme binding (GO…	--	--	Cytochrome P450 71D7 GN=CYP71D7 OS=Solanum chacoense (Chaco potato) PE=3 SV=1
TraesCS1D01G403300	K1	0	0	0.671994	0.271267	6.01088	0.0456017	Molecular Function: monooxygenase activity (GO:0004497);; Molecular Function: iron ion binding (GO:0005506);; Molecular Function: electron carrier activity (GO:0009055);; Cellular Component: cytoplasmic vesicle (GO:0016023);; Molecular Function: oxidoreductase activity, acting on paired donors, with incorporation or reduction of molecular oxygen (GO:0016705);; Molecular Function: heme binding (GO…	--	--	Cytochrome P450 71D7 GN=CYP71D7 OS=Solanum chacoense (Chaco potato) PE=3 SV=1
TraesCS1D01G408500	K1	0.671171	0.538941	1.36739	0.199565	2.28371	0.131607	--	--	--	--
TraesCS1D01G409200	K1	0.0655853	0	2.92386	0.398902	3.12985	0.209485	--	--	--	--
TraesCS1D01G416200	K1	0.119758	0.0961723	0.613022	0.723615	1.37459	0.07565	Molecular Function: purine ribonucleoside binding (GO:0032550);; Molecular Function: adenyl ribonucleotide binding (GO:0032559);; Molecular Function: anion binding (GO:0043168);;	--	--	Disease resistance protein RPP8 GN=MWF20.19 OS=Arabidopsis thaliana (Mouse-ear cress) PE=1 SV=2
TraesCS1D01G416300	K1	0.0413843	0.0562947	0.708803	0.547414	0.929122	0.0219357	Biological Process: defense response (GO:0006952);; Molecular Function: ADP binding (GO:0043531);;	--	--	Disease resistance protein RPM1 GN=F17A9.20 OS=Arabidopsis thaliana (Mouse-ear cress) PE=1 SV=1
TraesCS1D01G418000	K1	0.350311	0.0229147	1.31999	0.235508	1.23897	0.036412	Molecular Function: transcription factor activity, sequence-specific DNA binding (GO:0003700);; Biological Process: regulation of transcription, DNA-templated (GO:0006355);; Molecular Function: sequence-specific DNA binding (GO:0043565);;	--	--	Probable WRKY transcription factor 53 GN=WRKY53 OS=Arabidopsis thaliana (Mouse-ear cress) PE=1 SV=1
TraesCS1D01G418400	K1	1.00689	0.065743	5.10722	1.74329	2.96848	0.0658943	Molecular Function: transcription factor activity, sequence-specific DNA binding (GO:0003700);; Biological Process: regulation of transcription, DNA-templated (GO:0006355);; Molecular Function: sequence-specific DNA binding (GO:0043565);;	--	--	Probable WRKY transcription factor 53 GN=WRKY53 OS=Arabidopsis thaliana (Mouse-ear cress) PE=1 SV=1
TraesCS1D01G418600	K1	0.992318	0.156605	4.64367	3.48212	1.94831	0.0639647	Molecular Function: transcription factor activity, sequence-specific DNA binding (GO:0003700);; Biological Process: regulation of transcription, DNA-templated (GO:0006355);; Molecular Function: sequence-specific DNA binding (GO:0043565);;	--	--	Probable WRKY transcription factor 30 GN=WRKY30 OS=Arabidopsis thaliana (Mouse-ear cress) PE=2 SV=1
TraesCS1D01G421600	K1	0	0.00433433	0.263141	0.613956	1.77502	0	--	--	--	--
TraesCS1D01G422400	K1	0.00603733	0	0.27576	3.72273	4.1303	1.20981	--	--	--	MATH domain-containing protein At5g43560 GN=At5g43560 OS=Arabidopsis thaliana (Mouse-ear cress) PE=1 SV=1
TraesCS1D01G423100	K1	0	0	0.5793	0.02457	0.776945	0.0345047	Molecular Function: galactoside 2-alpha-L-fucosyltransferase activity (GO:0008107);; Cellular Component: membrane (GO:0016020);; Biological Process: cell wall biogenesis (GO:0042546);;	K13681|0|bdi:100846004|K13681 xyloglucan fucosyltransferase [EC:2.4.1.-] | (RefSeq) galactoside 2-alpha-L-fucosyltransferase-like	--	Galactoside 2-alpha-L-fucosyltransferase GN=FT1 OS=Pisum sativum (Garden pea) PE=2 SV=1
TraesCS1D01G429800	K1	0	0.00663367	0.868777	0.079234	1.53276	0.0202773	Molecular Function: transcription factor activity, sequence-specific DNA binding (GO:0003700);; Biological Process: regulation of transcription, DNA-templated (GO:0006355);; Molecular Function: sequence-specific DNA binding (GO:0043565);;	--	--	Probable WRKY transcription factor 71 GN=WRKY71 OS=Arabidopsis thaliana (Mouse-ear cress) PE=2 SV=1
TraesCS1D01G431000	K1	0.00421867	0	0.823885	0.026119	1.5462	0.040671	Molecular Function: nucleotide binding (GO:0000166);; Molecular Function: protein kinase activity (GO:0004672);; Cellular Component: membrane (GO:0016020);; Cellular Component: cytoplasmic vesicle (GO:0016023);; Biological Process: phosphorylation (GO:0016310);;	--	--	Cysteine-rich receptor-like protein kinase 5 (Precursor) OS=Arabidopsis thaliana (Mouse-ear cress) PE=1 SV=1
TraesCS1D01G433200	K1	0.0547237	0	0.433577	0.0111107	0.347145	0	Cellular Component: mitochondrion (GO:0005739);; Cellular Component: plasma membrane (GO:0005886);; Biological Process: cellular ion homeostasis (GO:0006873);; Cellular Component: integral component of membrane (GO:0016021);; Biological Process: transmembrane transport (GO:0055085);;	--	--	S-type anion channel SLAH2 GN=SLAH2 OS=Arabidopsis thaliana (Mouse-ear cress) PE=2 SV=1
TraesCS1D01G438400	K1	0	0	1.38011	0.106144	0	0	--	--	--	--
TraesCS1D01G439200	K1	0.099629	0.0648043	2.74237	0.177968	2.80817	0.081146	Molecular Function: ATP binding (GO:0005524);; Cellular Component: mitochondrion (GO:0005739);; Cellular Component: plasma membrane (GO:0005886);; Molecular Function: nucleoside-triphosphatase activity (GO:0017111);;	K08900|0|bdi:100824372|K08900 mitochondrial chaperone BCS1 | (RefSeq) AAA-ATPase At3g50940-like	--	ATP-dependent zinc metalloprotease FTSH 5, mitochondrial (Precursor) OS=Oryza sativa subsp. japonica (Rice) PE=3 SV=1
TraesCS1D01G439400	K1	0.262669	0	1.80766	0.0414057	1.32826	0.0319463	Molecular Function: ATP binding (GO:0005524);; Cellular Component: mitochondrion (GO:0005739);; Cellular Component: plasma membrane (GO:0005886);; Molecular Function: nucleoside-triphosphatase activity (GO:0017111);;	K08900|0|bdi:100824372|K08900 mitochondrial chaperone BCS1 | (RefSeq) AAA-ATPase At3g50940-like	--	26S protease regulatory subunit 8 homolog A GN=F28I16.140 OS=Arabidopsis thaliana (Mouse-ear cress) PE=1 SV=1
TraesCS1D01G439500	K1	0.609712	0.257288	5.72183	1.23434	3.18463	0.210329	Molecular Function: ATP binding (GO:0005524);; Cellular Component: mitochondrion (GO:0005739);; Cellular Component: plasma membrane (GO:0005886);; Molecular Function: nucleoside-triphosphatase activity (GO:0017111);;	K08900|0|bdi:100824372|K08900 mitochondrial chaperone BCS1 | (RefSeq) AAA-ATPase At3g50940-like	--	ATP-dependent zinc metalloprotease FTSH 5, mitochondrial (Precursor) OS=Oryza sativa subsp. japonica (Rice) PE=3 SV=1
TraesCS1D01G440500	K1	0.908557	0.550187	3.16532	1.67262	2.64321	0.0663473	Biological Process: defense response (GO:0006952);; Biological Process: response to biotic stimulus (GO:0009607);;	--	--	Pathogen-related protein OS=Hordeum vulgare (Barley) PE=2 SV=2
TraesCS1D01G449600	K1	0.902989	0.819354	3.17696	0.886105	3.18857	0.216517	Cellular Component: plasma membrane (GO:0005886);; Cellular Component: chloroplast (GO:0009507);;	--	--	--
TraesCS2A01G011000	K1	0	0	1.74786	0.076174	4.49045	0	Molecular Function: transcription factor activity, sequence-specific DNA binding (GO:0003700);; Biological Process: regulation of transcription, DNA-templated (GO:0006355);; Cellular Component: plastid (GO:0009536);; Molecular Function: sequence-specific DNA binding (GO:0043565);;	--	--	Probable WRKY transcription factor 75 GN=WRKY75 OS=Arabidopsis thaliana (Mouse-ear cress) PE=2 SV=1
TraesCS2A01G026600	K1	0.197016	0.103319	2.78453	0.153689	3.74237	0.0345003	Molecular Function: FMN binding (GO:0010181);; Molecular Function: 12-oxophytodienoate reductase activity (GO:0016629);; Biological Process: oxidation-reduction process (GO:0055114);;	K05894|0|bdi:100836109|K05894 12-oxophytodienoic acid reductase [EC:1.3.1.42] | (RefSeq) putative 12-oxophytodienoate reductase 4	alpha-Linolenic acid metabolism (ko00592)	Putative 12-oxophytodienoate reductase 5 OS=Oryza sativa subsp. japonica (Rice) PE=2 SV=1
TraesCS2A01G026800	K1	0	0.00834567	1.38089	0.813177	4.94763	0.0153373	Molecular Function: oxidoreductase activity, acting on paired donors, with incorporation or reduction of molecular oxygen, 2-oxoglutarate as one donor, and incorporation of one atom each of oxygen into both donors (GO:0016706);; Biological Process: oxidation-reduction process (GO:0055114);;	--	--	1-aminocyclopropane-1-carboxylate oxidase homolog 2 GN=At1g06640 OS=Arabidopsis thaliana (Mouse-ear cress) PE=2 SV=1
TraesCS2A01G029700	K1	0.0767313	0	0.484514	0	0.202805	0	--	--	--	Putative disease resistance protein At3g14460 GN=At3g14460 OS=Arabidopsis thaliana (Mouse-ear cress) PE=3 SV=1
TraesCS2A01G029900	K1	0.09549	0.00601033	1.73812	0.0142583	1.12793	0	--	--	--	Putative disease resistance protein At3g14460 GN=At3g14460 OS=Arabidopsis thaliana (Mouse-ear cress) PE=3 SV=1
TraesCS2A01G036700	K1	0	0	0.929624	2.21955	0.594071	0.014822	Molecular Function: serine-type endopeptidase inhibitor activity (GO:0004867);; Cellular Component: plastid (GO:0009536);;	--	--	Putative serpin-Z5 OS=Oryza sativa subsp. japonica (Rice) PE=3 SV=1
TraesCS2A01G040300	K1	1.82491	1.20092	4.71188	2.42281	3.52277	0.303591	Cellular Component: Golgi membrane (GO:0000139);; Molecular Function: galactosylgalactosylxylosylprotein 3-beta-glucuronosyltransferase activity (GO:0015018);; Cellular Component: integral component of membrane (GO:0016021);;	K20869|9.27373e-145|bdi:100841498|K20869 putative beta-1,4-xylosyltransferase IRX9 [EC:2.4.2.-] | (RefSeq) probable glucuronosyltransferase Os04g0103100	--	Probable glucuronosyltransferase Os04g0103100 OS=Oryza sativa subsp. japonica (Rice) PE=2 SV=2
TraesCS2A01G049700	K1	0.027081	0.02999	0.900208	0.0698903	2.03245	0.043885	Molecular Function: ATP binding (GO:0005524);; Cellular Component: mitochondrion (GO:0005739);; Cellular Component: plasma membrane (GO:0005886);; Biological Process: obsolete ATP catabolic process (GO:0006200);; Molecular Function: ATPase activity (GO:0016887);;	--	--	ABC transporter G family member 28 GN=MUP24.16 OS=Arabidopsis thaliana (Mouse-ear cress) PE=3 SV=1
TraesCS2A01G062400	K1	0	0.0548213	0.0896007	3.55285	1.16786	0.343109	Cellular Component: cytoplasmic vesicle (GO:0016023);;	--	--	--
TraesCS2A01G062600	K1	0	0.0572157	0.366274	0.982773	3.59167	0.268763	--	--	--	--
TraesCS2A01G069000	K1	0.0689827	0.0095	0.656383	0.0451113	0.0998323	0.0113787	Molecular Function: protein serine/threonine kinase activity (GO:0004674);; Molecular Function: ATP binding (GO:0005524);; Cellular Component: mitochondrion (GO:0005739);; Biological Process: protein phosphorylation (GO:0006468);; Cellular Component: integral component of membrane (GO:0016021);;	--	--	Probable LRR receptor-like serine/threonine-protein kinase At3g47570 (Precursor) GN=At3g47570 OS=Arabidopsis thaliana (Mouse-ear cress) PE=2 SV=1
TraesCS2A01G070200	K1	0.386615	0.389158	0.776207	0.19477	0.868625	0.023296	Molecular Function: serine-type carboxypeptidase activity (GO:0004185);; Cellular Component: vacuole (GO:0005773);; Biological Process: proteolysis (GO:0006508);; Cellular Component: cytoplasmic vesicle (GO:0016023);;	K09645|8.97093e-179|obr:102715857|K09645 vitellogenic carboxypeptidase-like protein [EC:3.4.16.-] | (RefSeq) serine carboxypeptidase-like 50	--	Serine carboxypeptidase-like 50 (Precursor) GN=SCPL50 OS=Arabidopsis thaliana (Mouse-ear cress) PE=2 SV=1
TraesCS2A01G073500	K1	0.022785	0.0410103	0.670416	0.477381	0.95266	0.0480033	Biological Process: metabolic process (GO:0008152);; Molecular Function: transferase activity, transferring hexosyl groups (GO:0016758);;	--	--	Crocetin glucosyltransferase 2 GN=GLT2 OS=Crocus sativus (Saffron) PE=1 SV=1
TraesCS2A01G078100	K1	0	0	1.39473	0.390277	0.961793	0.005026	Molecular Function: monooxygenase activity (GO:0004497);; Molecular Function: iron ion binding (GO:0005506);; Molecular Function: electron carrier activity (GO:0009055);; Cellular Component: cytoplasmic vesicle (GO:0016023);; Molecular Function: oxidoreductase activity, acting on paired donors, with incorporation or reduction of molecular oxygen (GO:0016705);; Molecular Function: heme binding (GO…	--	--	Premnaspirodiene oxygenase GN=CYP71D55 OS=Hyoscyamus muticus (Egyptian henbane) PE=1 SV=1
TraesCS2A01G080300	K1	0	0	5.4986	1.88705	0.113462	0.943602	--	--	--	--
TraesCS2A01G083600	K1	0	0.00661367	1.84838	0	1.49602	0	Molecular Function: calmodulin binding (GO:0005516);; Biological Process: defense response (GO:0006952);; Biological Process: response to biotic stimulus (GO:0009607);; Cellular Component: integral component of membrane (GO:0016021);;	K08472|0|bdi:100846941|K08472 mlo protein | (RefSeq) MLO-like protein 1	--	MLO-like protein 1 GN=T10P11.12 OS=Arabidopsis thaliana (Mouse-ear cress) PE=1 SV=1
TraesCS2A01G090600	K1	0.0269757	0.004697	1.03412	0.0360817	0.815907	0.00761167	Molecular Function: protein serine/threonine kinase activity (GO:0004674);; Molecular Function: ATP binding (GO:0005524);; Biological Process: protein phosphorylation (GO:0006468);; Cellular Component: cytoplasmic vesicle (GO:0016023);; Molecular Function: carbohydrate binding (GO:0030246);; Biological Process: response to stimulus (GO:0050896);;	--	--	L-type lectin-domain containing receptor kinase IV.2 (Precursor) GN=F5K20.110 OS=Arabidopsis thaliana (Mouse-ear cress) PE=2 SV=1
TraesCS2A01G095700	K1	0.0954493	0.092618	0.189383	0.176165	5.55705	0.0888557	Biological Process: iron ion transport (GO:0006826);; Molecular Function: nicotianamine synthase activity (GO:0030410);; Biological Process: nicotianamine biosynthetic process (GO:0030418);;	K05953|9.20731e-153|sita:101774809|K05953 nicotianamine synthase [EC:2.5.1.43] | (RefSeq) nicotianamine synthase 3-like	--	Nicotianamine synthase 9 GN=NAS9 OS=Hordeum vulgare (Barley) PE=1 SV=1
TraesCS2A01G098700	K1	0.0349583	0.00864667	1.83457	0.0676527	1.855	0.151385	Molecular Function: protein kinase activity (GO:0004672);; Molecular Function: ATP binding (GO:0005524);; Biological Process: protein phosphorylation (GO:0006468);; Cellular Component: plastid (GO:0009536);;	--	--	Protein kinase 2A, chloroplastic (Precursor) GN=APK2A OS=Arabidopsis thaliana (Mouse-ear cress) PE=2 SV=1
TraesCS2A01G101800	K1	0	0	0.802793	1.07134	2.10993	0.020315	--	--	--	--
TraesCS2A01G104600	K1	0.0808317	0.00349667	1.94738	1.72314	3.3532	0.152772	--	--	--	Uncharacterized protein At5g05190 GN=Y-1 OS=Arabidopsis thaliana (Mouse-ear cress) PE=1 SV=1
TraesCS2A01G128900	K1	0	0	0.122681	0	0.789997	0	Molecular Function: nucleotide binding (GO:0000166);; Molecular Function: protein kinase activity (GO:0004672);; Cellular Component: cytoplasmic vesicle (GO:0016023);; Biological Process: phosphorylation (GO:0016310);;	--	--	G-type lectin S-receptor-like serine/threonine-protein kinase At2g19130 (Precursor) GN=At2g19130 OS=Arabidopsis thaliana (Mouse-ear cress) PE=2 SV=1
TraesCS2A01G134500	K1	0	0	0.0390217	0.0387913	0.618952	0	Cellular Component: mitochondrion (GO:0005739);; Biological Process: metabolic process (GO:0008152);; Molecular Function: transferase activity, transferring acyl groups (GO:0016746);;	K13508|0|bdi:100841828|K13508 glycerol-3-phosphate acyltransferase [EC:2.3.1.15] | (RefSeq) probable glycerol-3-phosphate acyltransferase 3	Glycerolipid metabolism (ko00561);; Glycerophospholipid metabolism (ko00564)	Probable glycerol-3-phosphate acyltransferase 3 GN=GPAT3 OS=Arabidopsis thaliana (Mouse-ear cress) PE=2 SV=1
TraesCS2A01G137000	K1	0.538599	0.325234	0.412993	0.0392347	0.0496367	0.031519	Biological Process: signal transduction (GO:0007165);; Cellular Component: membrane (GO:0016020);;	--	--	--
TraesCS2A01G139600	K1	0.082874	0.0203427	1.08466	0.121852	1.36023	0.00745033	Cellular Component: plastid (GO:0009536);; Cellular Component: cytoplasmic vesicle (GO:0016023);; Biological Process: carbohydrate biosynthetic process (GO:0016051);; Biological Process: actin filament-based movement (GO:0030048);; Molecular Function: polygalacturonate 4-alpha-galacturonosyltransferase activity (GO:0047262);; Cellular Component: pollen tube (GO:0090406);;	--	--	Probable galacturonosyltransferase-like 4 GN=F28L1.20 OS=Arabidopsis thaliana (Mouse-ear cress) PE=2 SV=1
TraesCS2A01G140200	K1	0.207311	0.188375	0.249259	0.0746927	0.68513	0.033945	Biological Process: metabolic process (GO:0008152);; Molecular Function: transferase activity, transferring hexosyl groups (GO:0016758);; Biological Process: response to chemical (GO:0042221);;	--	--	Hydroquinone glucosyltransferase GN=AS OS=Rauvolfia serpentina (Serpentine wood) PE=1 SV=1
TraesCS2A01G143100	K1	0.0168177	0.016424	3.12593	0.852845	4.37311	0.156661	Molecular Function: carboxylic ester hydrolase activity (GO:0004091);; Biological Process: metabolic process (GO:0008152);; Biological Process: pollen tube growth (GO:0009860);;	--	--	Probable carboxylesterase 18 GN=CXE18 OS=Arabidopsis thaliana (Mouse-ear cress) PE=1 SV=1
TraesCS2A01G143200	K1	0.039379	0.0138387	0.111691	1.29792	0.466078	0.0743137	Cellular Component: mitochondrion (GO:0005739);; Biological Process: metabolic process (GO:0008152);; Molecular Function: hydrolase activity (GO:0016787);;	--	--	Probable carboxylesterase 18 GN=CXE18 OS=Arabidopsis thaliana (Mouse-ear cress) PE=1 SV=1
TraesCS2A01G145100	K1	0.613058	0.209964	5.37387	0.202758	2.34911	0.009801	Molecular Function: catalytic activity (GO:0003824);; Molecular Function: binding (GO:0005488);; Cellular Component: intracellular membrane-bounded organelle (GO:0043231);;	--	--	--
TraesCS2A01G145800	K1	0	0	2.19579	0.02572	2.21195	0.0145713	Molecular Function: ATP binding (GO:0005524);; Biological Process: phenylpropanoid metabolic process (GO:0009698);; Molecular Function: 4-coumarate-CoA ligase activity (GO:0016207);; Molecular Function: Photinus-luciferin 4-monooxygenase (ATP-hydrolyzing) activity (GO:0047077);; Biological Process: oxidation-reduction process (GO:0055114);;	K01904|0|sita:101764384|K01904 4-coumarate--CoA ligase [EC:6.2.1.12] | (RefSeq) probable 4-coumarate--CoA ligase 5	Ubiquinone and other terpenoid-quinone biosynthesis (ko00130);; Phenylalanine metabolism (ko00360);; Phenylpropanoid biosynthesis (ko00940)	Probable 4-coumarate--CoA ligase 5 OS=Oryza sativa subsp. japonica (Rice) PE=2 SV=1
TraesCS2A01G152200	K1	0	0.005031	0.913627	0.0999303	1.86002	0	Molecular Function: monooxygenase activity (GO:0004497);; Molecular Function: iron ion binding (GO:0005506);; Molecular Function: electron carrier activity (GO:0009055);; Cellular Component: cytoplasmic vesicle (GO:0016023);; Molecular Function: oxidoreductase activity, acting on paired donors, with incorporation or reduction of molecular oxygen (GO:0016705);; Molecular Function: heme binding (GO…	K20660|0|bdi:100826419|K20660 cytochrome P450 family 709 | (RefSeq) cytochrome P450 734A6-like	--	Cytochrome P450 734A6 GN=OSJNBb0008D07.26 OS=Oryza sativa subsp. japonica (Rice) PE=2 SV=1
TraesCS2A01G152500	K1	0.005608	0	0.940019	0.227974	2.63758	0.206158	Molecular Function: monooxygenase activity (GO:0004497);; Molecular Function: iron ion binding (GO:0005506);; Molecular Function: electron carrier activity (GO:0009055);; Cellular Component: cytoplasmic vesicle (GO:0016023);; Molecular Function: oxidoreductase activity, acting on paired donors, with incorporation or reduction of molecular oxygen (GO:0016705);; Molecular Function: heme binding (GO…	K20660|0|bdi:100826419|K20660 cytochrome P450 family 709 | (RefSeq) cytochrome P450 734A6-like	--	Cytochrome P450 734A1 GN=F18A8.8 OS=Arabidopsis thaliana (Mouse-ear cress) PE=2 SV=1
TraesCS2A01G154900	K1	0.376998	0.184823	2.19446	0.910944	1.30154	0.0170807	--	--	--	--
TraesCS2A01G161500	K1	0.200953	0.0328007	5.43884	0.287915	2.5444	0.285369	Molecular Function: transcription factor activity, sequence-specific DNA binding (GO:0003700);; Biological Process: regulation of transcription, DNA-templated (GO:0006355);; Molecular Function: sequence-specific DNA binding (GO:0043565);;	--	--	Probable WRKY transcription factor 41 GN=WRKY41 OS=Arabidopsis thaliana (Mouse-ear cress) PE=2 SV=2
TraesCS2A01G174600	K1	0.106565	0.0390343	2.55777	0	4.79712	0.02439	Cellular Component: cytoplasmic vesicle (GO:0016023);;	--	--	--
TraesCS2A01G175900	K1	0.176945	0.159629	1.26361	0.153309	1.14435	0.886683	Cellular Component: plastid (GO:0009536);;	--	--	Putative methylesterase 11, chloroplastic (Precursor) GN=At1gXXXXX OS=Arabidopsis thaliana (Mouse-ear cress) PE=2 SV=1
TraesCS2A01G176900	K1	0.021958	0.0284737	0.968093	0.536417	3.42297	0	--	--	--	Fasciclin-like arabinogalactan protein 2 (Precursor) GN=FLA2 OS=Arabidopsis thaliana (Mouse-ear cress) PE=1 SV=1
TraesCS2A01G179000	K1	0	0	0.0901333	0.260455	5.82447	0.24942	Cellular Component: cytoplasmic vesicle (GO:0016023);;	--	--	--
TraesCS2A01G184500	K1	1.24877	0.637025	5.42714	0.482171	4.30205	1.08814	Molecular Function: nucleotide binding (GO:0000166);; Molecular Function: protein kinase activity (GO:0004672);; Biological Process: phosphorylation (GO:0016310);;	K04733|1.93323e-161|obr:102707686|K04733 interleukin-1 receptor-associated kinase 4 [EC:2.7.11.1] | (RefSeq) putative receptor-like protein kinase At4g00960	--	Cysteine-rich receptor-like protein kinase 10 (Precursor) GN=F21P8.70 OS=Arabidopsis thaliana (Mouse-ear cress) PE=1 SV=3
TraesCS2A01G190500	K1	0.00424267	0	0.0398457	0.038377	0.471279	0.0266673	Molecular Function: signal transducer activity (GO:0004871);; Biological Process: signal transduction (GO:0007165);; Biological Process: response to light stimulus (GO:0009416);;	--	--	BTB/POZ domain-containing protein At5g48130 GN=At5g48130 OS=Arabidopsis thaliana (Mouse-ear cress) PE=2 SV=1
TraesCS2A01G191900	K1	0.0391207	0	0.850747	0.0477043	1.20929	0.0178473	--	--	--	--
TraesCS2A01G195600	K1	0.192856	0.096676	1.1278	0.417681	2.15094	0.202538	Cellular Component: mitochondrion (GO:0005739);; Cellular Component: plastid (GO:0009536);; Cellular Component: cytoplasmic vesicle (GO:0016023);; Molecular Function: oxidoreductase activity (GO:0016491);; Biological Process: oxidation-reduction process (GO:0055114);;	--	--	Secoisolariciresinol dehydrogenase (Fragment) OS=Forsythia intermedia (Border forsythia) PE=1 SV=1
TraesCS2A01G196400	K1	0.0306437	0.01939	2.18106	0.152848	1.959	0.00788467	Cellular Component: cytoplasm (GO:0005737);; Biological Process: L-phenylalanine catabolic process (GO:0006559);; Biological Process: cinnamic acid biosynthetic process (GO:0009800);; Molecular Function: phenylalanine ammonia-lyase activity (GO:0045548);;	K10775|0|bdi:100845653|K10775 phenylalanine ammonia-lyase [EC:4.3.1.24] | (RefSeq) phenylalanine ammonia-lyase	Phenylalanine metabolism (ko00360);; Phenylpropanoid biosynthesis (ko00940)	Phenylalanine ammonia-lyase GN=PAL OS=Triticum aestivum (Wheat) PE=3 SV=1
TraesCS2A01G196700	K1	0.396472	0.317614	3.81484	1.45355	3.57049	0.116109	Cellular Component: cytoplasm (GO:0005737);; Biological Process: L-phenylalanine catabolic process (GO:0006559);; Biological Process: cinnamic acid biosynthetic process (GO:0009800);; Molecular Function: phenylalanine ammonia-lyase activity (GO:0045548);;	K10775|0|bdi:100845653|K10775 phenylalanine ammonia-lyase [EC:4.3.1.24] | (RefSeq) phenylalanine ammonia-lyase	Phenylalanine metabolism (ko00360);; Phenylpropanoid biosynthesis (ko00940)	Phenylalanine ammonia-lyase GN=PAL OS=Triticum aestivum (Wheat) PE=3 SV=1
TraesCS2A01G205500	K1	0.016259	0.0124603	0.390253	0.390325	1.13445	0.111498	Cellular Component: nucleus (GO:0005634);; Cellular Component: vacuole (GO:0005773);; Cellular Component: plasma membrane (GO:0005886);; Molecular Function: sucrose:proton symporter activity (GO:0008506);; Biological Process: response to nematode (GO:0009624);; Molecular Function: monosaccharide transmembrane transporter activity (GO:0015145);; Biological Process: monosaccharide transport (GO:001…	--	--	Sugar carrier protein C GN=STC OS=Ricinus communis (Castor bean) PE=2 SV=1
TraesCS2A01G211900	K1	0.0162363	0.0201193	0.543085	0.0612243	2.69757	0	Molecular Function: protein serine/threonine kinase activity (GO:0004674);; Molecular Function: ATP binding (GO:0005524);; Cellular Component: nucleus (GO:0005634);; Cellular Component: vacuole (GO:0005773);; Cellular Component: cytosol (GO:0005829);; Cellular Component: plasma membrane (GO:0005886);; Cellular Component: cytoplasmic vesicle (GO:0016023);; Biological Process: cellular protein loca…	--	--	Receptor-like serine/threonine-protein kinase SD1-8 (Precursor) GN=T6K22.110 OS=Arabidopsis thaliana (Mouse-ear cress) PE=1 SV=1
TraesCS2A01G212900	K1	0.241764	0.0753297	2.10147	0.17045	1.09772	0.148383	Cellular Component: cytoplasm (GO:0005737);; Biological Process: L-phenylalanine catabolic process (GO:0006559);; Biological Process: cinnamic acid biosynthetic process (GO:0009800);; Molecular Function: phenylalanine ammonia-lyase activity (GO:0045548);;	K10775|0|bdi:100845653|K10775 phenylalanine ammonia-lyase [EC:4.3.1.24] | (RefSeq) phenylalanine ammonia-lyase	Phenylalanine metabolism (ko00360);; Phenylpropanoid biosynthesis (ko00940)	Phenylalanine ammonia-lyase GN=PAL OS=Triticum aestivum (Wheat) PE=3 SV=1
TraesCS2A01G213400	K1	0.0497883	0.0412487	3.00181	0.128154	1.81618	0.00429767	--	K08486|3.2045e-24|sbi:SORBI_02g035120|K08486 syntaxin 1B/2/3 | (RefSeq) SORBIDRAFT_02g035120, Sb02g035120; hypothetical protein	SNARE interactions in vesicular transport (ko04130)	--
TraesCS2A01G215800	K1	0.161536	0.0484413	1.87829	0.142369	1.28025	0.377818	Molecular Function: protein serine/threonine kinase activity (GO:0004674);; Molecular Function: ATP binding (GO:0005524);; Cellular Component: mitochondrion (GO:0005739);; Cellular Component: plasma membrane (GO:0005886);; Biological Process: protein phosphorylation (GO:0006468);; Cellular Component: cytoplasmic vesicle (GO:0016023);;	--	--	Cysteine-rich receptor-like protein kinase 10 (Precursor) GN=F21P8.70 OS=Arabidopsis thaliana (Mouse-ear cress) PE=1 SV=3
TraesCS2A01G216600	K1	0.178109	0.233592	0.390935	0.194012	0.950508	0.0777507	Molecular Function: nucleotide binding (GO:0000166);; Molecular Function: protein kinase activity (GO:0004672);; Cellular Component: cytoplasmic vesicle (GO:0016023);; Biological Process: phosphorylation (GO:0016310);;	--	--	Cysteine-rich receptor-like protein kinase 8 (Precursor) GN=CRK8 OS=Arabidopsis thaliana (Mouse-ear cress) PE=3 SV=2
TraesCS2A01G217600	K1	0.0863587	0.0667433	0.201541	0.00915967	1.10281	0.027095	Molecular Function: protein serine/threonine kinase activity (GO:0004674);; Molecular Function: ATP binding (GO:0005524);; Biological Process: protein phosphorylation (GO:0006468);;	--	--	G-type lectin S-receptor-like serine/threonine-protein kinase RKS1 (Precursor) GN=RKS1 OS=Arabidopsis thaliana (Mouse-ear cress) PE=3 SV=3
TraesCS2A01G219700	K1	0.318209	0.304297	3.24867	0.128546	0.390602	0	Cellular Component: membrane (GO:0016020);;	--	--	WAT1-related protein At5g64700 GN=At5g64700 OS=Arabidopsis thaliana (Mouse-ear cress) PE=2 SV=1
TraesCS2A01G221300	K1	9.85851	7.83275	24.1107	9.08655	16.0877	1.28964	Molecular Function: ATP binding (GO:0005524);; Cellular Component: plasma membrane (GO:0005886);; Molecular Function: nucleoside-triphosphatase activity (GO:0017111);;	--	--	ATP-dependent zinc metalloprotease FTSH 7, chloroplastic (Precursor) OS=Oryza sativa subsp. japonica (Rice) PE=3 SV=1
TraesCS2A01G259500	K1	0.167063	0.006305	3.05242	0.197729	3.15759	0.253808	Cellular Component: nucleus (GO:0005634);; Cellular Component: vacuole (GO:0005773);; Cellular Component: plasma membrane (GO:0005886);; Molecular Function: sucrose:proton symporter activity (GO:0008506);; Biological Process: response to nematode (GO:0009624);; Molecular Function: monosaccharide transmembrane transporter activity (GO:0015145);; Biological Process: monosaccharide transport (GO:001…	--	--	Sugar transport protein 1 GN=STP1 OS=Arabidopsis thaliana (Mouse-ear cress) PE=1 SV=2
TraesCS2A01G264500	K1	0.130356	0.316253	0.861095	0.107495	5.72757	0.203819	Molecular Function: transporter activity (GO:0005215);; Biological Process: transport (GO:0006810);; Cellular Component: membrane (GO:0016020);;	--	--	Protein NRT1/ PTR FAMILY 4.5 GN=T7N9.10 OS=Arabidopsis thaliana (Mouse-ear cress) PE=2 SV=1
TraesCS2A01G266000	K1	0.770984	0.714231	1.55873	0.346152	1.58295	0.0833357	--	--	--	--
TraesCS2A01G270200	K1	3.93084	3.6647	15.1553	6.51517	14.4126	0.878392	Molecular Function: transcription factor activity, sequence-specific DNA binding (GO:0003700);; Biological Process: regulation of transcription, DNA-templated (GO:0006355);; Molecular Function: sequence-specific DNA binding (GO:0043565);;	--	--	Probable WRKY transcription factor 11 GN=WRKY11 OS=Arabidopsis thaliana (Mouse-ear cress) PE=2 SV=2
TraesCS2A01G271700	K1	0.0199403	0	4.2622	0.957608	2.95351	0.0314237	Molecular Function: binding (GO:0005488);; Cellular Component: nucleus (GO:0005634);;	--	--	Transcription factor bHLH35 GN=MUL3.10 OS=Arabidopsis thaliana (Mouse-ear cress) PE=2 SV=1
TraesCS2A01G280400	K1	2.75252	1.74002	5.76176	0.51241	4.44639	0.465796	--	--	--	RPM1-interacting protein 4 GN=RIN4 OS=Arabidopsis thaliana (Mouse-ear cress) PE=1 SV=1
TraesCS2A01G291800	K1	0.0596333	0.138713	1.62739	0.169476	6.13142	0.0992917	Biological Process: autophagy (GO:0006914);;	--	--	--
TraesCS2A01G298500	K1	0.86253	0.871014	2.14119	0.033873	5.33414	0.0848163	Cellular Component: mitochondrion (GO:0005739);;	--	--	--
TraesCS2A01G302700	K1	0	0	0.628485	0.327004	1.15881	0.0845983	Biological Process: lipid metabolic process (GO:0006629);; Molecular Function: phosphoric diester hydrolase activity (GO:0008081);; Cellular Component: cytoplasmic vesicle (GO:0016023);;	--	--	PI-PLC X domain-containing protein At5g67130 (Precursor) GN=At5g67130 OS=Arabidopsis thaliana (Mouse-ear cress) PE=1 SV=1
TraesCS2A01G305700	K1	1.15772	1.01193	1.17078	0.53883	1.6456	0	Cellular Component: mitochondrion (GO:0005739);; Cellular Component: chloroplast stroma (GO:0009570);; Cellular Component: thylakoid (GO:0009579);; Cellular Component: membrane (GO:0016020);; Molecular Function: L-ascorbate peroxidase activity (GO:0016688);; Molecular Function: heme binding (GO:0020037);; Biological Process: hydrogen peroxide catabolic process (GO:0042744);; Molecular Function: m…	K00434|6.23309e-81|bdi:100836915|K00434 L-ascorbate peroxidase [EC:1.11.1.11] | (RefSeq) probable L-ascorbate peroxidase 7, chloroplastic	Ascorbate and aldarate metabolism (ko00053);; Glutathione metabolism (ko00480)	Probable L-ascorbate peroxidase 7, chloroplastic (Precursor) GN=OSJNBb0086G13.10 OS=Oryza sativa subsp. japonica (Rice) PE=2 SV=1
TraesCS2A01G306800	K1	1.09897	1.21594	2.11907	1.24639	10.9443	0.145524	Molecular Function: DNA binding (GO:0003677);; Molecular Function: transcription factor activity, sequence-specific DNA binding (GO:0003700);; Biological Process: regulation of transcription, DNA-templated (GO:0006355);; Biological Process: xylem development (GO:0010089);; Biological Process: regulation of programmed cell death (GO:0043067);; Biological Process: shoot system development (GO:00483…	--	--	NAC transcription factor NAM-B1 GN=NAM-B1 OS=Hordeum vulgare subsp. spontaneum (Wild barley) PE=3 SV=1
TraesCS2A01G309100	K1	0.175989	0.148361	1.75272	1.14414	0.602142	0.0233947	Molecular Function: transporter activity (GO:0005215);; Cellular Component: plasma membrane (GO:0005886);; Biological Process: oligopeptide transport (GO:0006857);; Biological Process: response to nematode (GO:0009624);; Cellular Component: integral component of membrane (GO:0016021);;	--	--	Protein NRT1/ PTR FAMILY 4.3 GN=F23H11.6 OS=Arabidopsis thaliana (Mouse-ear cress) PE=2 SV=1
TraesCS2A01G313900	K1	0.898867	0.865204	6.85316	3.16907	7.36353	0.577183	--	--	--	--
TraesCS2A01G316500	K1	0	0.00773567	1.20604	0.14337	4.77392	0.562845	Molecular Function: aspartic-type endopeptidase activity (GO:0004190);; Biological Process: proteolysis (GO:0006508);; Cellular Component: plastid (GO:0009536);;	--	--	Aspartic proteinase nepenthesin-1 (Precursor) GN=nep1 OS=Nepenthes gracilis (Slender pitcher plant) PE=1 SV=1
TraesCS2A01G316800	K1	0.306275	0.432058	3.52864	0.271608	2.71787	0.247313	--	--	--	F-box protein FBW2 GN=T3H13.1 OS=Arabidopsis thaliana (Mouse-ear cress) PE=1 SV=1
TraesCS2A01G317800	K1	0.0881863	0.00574633	1.76905	0.0724077	3.23558	0.0468977	--	--	--	--
TraesCS2A01G318600	K1	0	0	0.638324	0.239464	6.31552	0.376644	--	--	--	--
TraesCS2A01G322500	K1	0.00671467	0	0.897422	0.122931	4.70351	0	Molecular Function: oxidoreductase activity (GO:0016491);; Molecular Function: metal ion binding (GO:0046872);;	--	--	Cytochrome P450 71D11 (Fragment) GN=CYP71D11 OS=Lotus japonicus (Lotus corniculatus var. japonicus) PE=2 SV=1
TraesCS2A01G323000	K1	0.0802817	0.194078	0.733221	0.474287	1.89419	0.00636333	Molecular Function: transcription cofactor activity (GO:0003712);; Molecular Function: histone acetyltransferase activity (GO:0004402);; Cellular Component: nucleus (GO:0005634);; Biological Process: regulation of transcription, DNA-templated (GO:0006355);; Molecular Function: zinc ion binding (GO:0008270);; Biological Process: histone acetylation (GO:0016573);;	--	--	BTB/POZ and TAZ domain-containing protein 2 GN=BT2 OS=Arabidopsis thaliana (Mouse-ear cress) PE=1 SV=1
TraesCS2A01G329000	K1	0.235895	0.0240673	0.0809037	1.00932	2.54725	0.258476	Molecular Function: glucan exo-1,3-beta-glucosidase activity (GO:0004338);; Molecular Function: beta-galactosidase activity (GO:0004565);; Biological Process: carbohydrate metabolic process (GO:0005975);; Cellular Component: plant-type cell wall (GO:0009505);; Biological Process: pollen tube growth (GO:0009860);; Cellular Component: cytoplasmic vesicle (GO:0016023);; Molecular Function: beta-D-fu…	K01188|0|bdi:100839264|K01188 beta-glucosidase [EC:3.2.1.21] | (RefSeq) beta-glucosidase 12-like	Cyanoamino acid metabolism (ko00460);; Starch and sucrose metabolism (ko00500);; Phenylpropanoid biosynthesis (ko00940)	Beta-glucosidase 12 (Precursor) OS=Oryza sativa subsp. japonica (Rice) PE=2 SV=2
TraesCS2A01G338300	K1	0.0250307	0.0833603	0.236739	0.291712	1.90974	0.0114483	Cellular Component: membrane (GO:0016020);;	--	--	NAC domain-containing protein 100 GN=NAC100 OS=Arabidopsis thaliana (Mouse-ear cress) PE=2 SV=1
TraesCS2A01G348200	K1	0.359766	0.250566	3.6509	0.201337	0.315973	0.0412787	Molecular Function: protein tyrosine kinase activity (GO:0004713);; Molecular Function: ATP binding (GO:0005524);; Biological Process: protein phosphorylation (GO:0006468);;	K13436|0|bdi:100835596|K13436 pto-interacting protein 1 [EC:2.7.11.1] | (RefSeq) PTI1-like tyrosine-protein kinase 3	Plant-pathogen interaction (ko04626)	PTI1-like tyrosine-protein kinase 1 GN=PTI11 OS=Arabidopsis thaliana (Mouse-ear cress) PE=1 SV=1
TraesCS2A01G350800	K1	1.55186	0.137795	4.71859	0.070831	3.30657	0.0615053	Molecular Function: chitinase activity (GO:0004568);; Cellular Component: cell wall (GO:0005618);; Biological Process: carbohydrate metabolic process (GO:0005975);; Biological Process: chitin catabolic process (GO:0006032);; Molecular Function: chitin binding (GO:0008061);; Cellular Component: cytoplasmic vesicle (GO:0016023);; Biological Process: cell wall macromolecule catabolic process (GO:001…	K01183|7.80161e-128|bdi:100841292|K01183 chitinase [EC:3.2.1.14] | (RefSeq) chitinase 5-like	Amino sugar and nucleotide sugar metabolism (ko00520)	Chitinase 5 (Precursor) OS=Oryza sativa subsp. japonica (Rice) PE=2 SV=1
TraesCS2A01G371000	K1	0.0432633	0.0597373	1.44621	0.178638	1.56855	0.0212033	Molecular Function: oxidoreductase activity (GO:0016491);; Biological Process: oxidation-reduction process (GO:0055114);;	--	--	(+)-neomenthol dehydrogenase GN=MNR1 OS=Capsicum annuum (Bell pepper) PE=1 SV=1
TraesCS2A01G371700	K1	0.456615	0.297665	3.94015	0.8034	5.13231	0.0381503	Biological Process: tRNA dihydrouridine synthesis (GO:0002943);; Molecular Function: transmembrane receptor protein serine/threonine kinase activity (GO:0004675);; Molecular Function: ATP binding (GO:0005524);; Cellular Component: mitochondrion (GO:0005739);; Cellular Component: plasma membrane (GO:0005886);; Biological Process: protein phosphorylation (GO:0006468);; Biological Process: regulatio…	--	--	L-type lectin-domain containing receptor kinase IV.1 (Precursor) GN=F13M22.21 OS=Arabidopsis thaliana (Mouse-ear cress) PE=2 SV=1
TraesCS2A01G375400	K1	0.0902963	0	1.86548	2.01269	3.67089	0.0710103	Molecular Function: serine-type endopeptidase inhibitor activity (GO:0004867);; Biological Process: negative regulation of endopeptidase activity (GO:0010951);; Molecular Function: alpha-amylase inhibitor activity (GO:0015066);; Cellular Component: cytoplasmic vesicle (GO:0016023);;	--	--	Endogenous alpha-amylase/subtilisin inhibitor OS=Triticum aestivum (Wheat) PE=1 SV=1
TraesCS2A01G380800	K1	0.268185	0.366215	1.34869	0.03189	0.981331	0.0236907	Cellular Component: cytoplasm (GO:0005737);; Biological Process: L-phenylalanine catabolic process (GO:0006559);; Biological Process: cinnamic acid biosynthetic process (GO:0009800);; Molecular Function: phenylalanine ammonia-lyase activity (GO:0045548);;	K10775|0|bdi:100845653|K10775 phenylalanine ammonia-lyase [EC:4.3.1.24] | (RefSeq) phenylalanine ammonia-lyase	Phenylalanine metabolism (ko00360);; Phenylpropanoid biosynthesis (ko00940)	Phenylalanine ammonia-lyase GN=PAL OS=Triticum aestivum (Wheat) PE=3 SV=1
TraesCS2A01G380900	K1	0.180976	0.049955	3.56672	0.367685	1.24021	0.0430867	Cellular Component: cytoplasm (GO:0005737);; Biological Process: L-phenylalanine catabolic process (GO:0006559);; Biological Process: cinnamic acid biosynthetic process (GO:0009800);; Molecular Function: phenylalanine ammonia-lyase activity (GO:0045548);;	K10775|0|bdi:100845653|K10775 phenylalanine ammonia-lyase [EC:4.3.1.24] | (RefSeq) phenylalanine ammonia-lyase	Phenylalanine metabolism (ko00360);; Phenylpropanoid biosynthesis (ko00940)	Phenylalanine ammonia-lyase GN=PAL OS=Triticum aestivum (Wheat) PE=3 SV=1
TraesCS2A01G381000	K1	0.23329	0.147946	1.82734	1.14579	0.553655	0.014832	Cellular Component: cytoplasm (GO:0005737);; Biological Process: L-phenylalanine catabolic process (GO:0006559);; Biological Process: cinnamic acid biosynthetic process (GO:0009800);; Molecular Function: phenylalanine ammonia-lyase activity (GO:0045548);;	K10775|0|bdi:100845653|K10775 phenylalanine ammonia-lyase [EC:4.3.1.24] | (RefSeq) phenylalanine ammonia-lyase	Phenylalanine metabolism (ko00360);; Phenylpropanoid biosynthesis (ko00940)	Phenylalanine ammonia-lyase GN=PAL OS=Triticum aestivum (Wheat) PE=3 SV=1
TraesCS2A01G384400	K1	0	0.0365207	1.19495	0.323318	4.33577	0.26623	Biological Process: carbohydrate metabolic process (GO:0005975);; Molecular Function: beta-glucosidase activity (GO:0008422);; Biological Process: lignin biosynthetic process (GO:0009809);; Cellular Component: cytoplasmic vesicle (GO:0016023);;	K05350|0|bdi:100838545|K05350 beta-glucosidase [EC:3.2.1.21] | (RefSeq) beta-glucosidase 16-like	Cyanoamino acid metabolism (ko00460);; Starch and sucrose metabolism (ko00500);; Phenylpropanoid biosynthesis (ko00940)	Beta-glucosidase 16 (Precursor) OS=Oryza sativa subsp. japonica (Rice) PE=3 SV=2
TraesCS2A01G385600	K1	0.03326	0	0.717939	3.32263	12.1627	0.934365	Molecular Function: heme oxygenase (decyclizing) activity (GO:0004392);; Molecular Function: calcium ion binding (GO:0005509);; Cellular Component: vacuole (GO:0005773);; Cellular Component: endoplasmic reticulum (GO:0005783);; Cellular Component: lipid droplet (GO:0005811);; Biological Process: response to desiccation (GO:0009269);; Biological Process: response to cold (GO:0009409);; Biological …	K17991|1.30332e-122|bdi:100841608|K17991 peroxygenase [EC:1.11.2.3] | (RefSeq) peroxygenase-like	Cutin, suberine and wax biosynthesis (ko00073)	Peroxygenase 1 OS=Avena sativa (Oat) PE=1 SV=1
TraesCS2A01G387700	K1	0.0235323	0	0.390493	0.0353337	2.96425	0.013449	--	--	--	--
TraesCS2A01G388900	K1	7.20906	8.43555	9.24543	10.0035	16.9138	1.47719	Molecular Function: aldehyde dehydrogenase [NAD(P)+] activity (GO:0004030);; Cellular Component: endoplasmic reticulum (GO:0005783);; Biological Process: cellular aldehyde metabolic process (GO:0006081);; Cellular Component: membrane (GO:0016020);; Biological Process: oxidation-reduction process (GO:0055114);;	K00128|0|bdi:100824147|K00128 aldehyde dehydrogenase (NAD+) [EC:1.2.1.3] | (RefSeq) aldehyde dehydrogenase family 3 member F1	Glycolysis / Gluconeogenesis (ko00010);; Pentose and glucuronate interconversions (ko00040);; Ascorbate and aldarate metabolism (ko00053);; Fatty acid degradation (ko00071);; Valine, leucine and isoleucine degradation (ko00280);; Lysine degradation (ko00310);; Arginine and proline metabolism (ko00330);; Histidine metabolism (ko00340);; Tryptophan metabolism (ko00380);; beta-Alanine metabolism (ko…	Aldehyde dehydrogenase family 3 member F1 GN=ALDH3F1 OS=Arabidopsis thaliana (Mouse-ear cress) PE=2 SV=2
TraesCS2A01G393800	K1	0.394176	0.93837	4.05588	2.17096	5.7197	0.339124	--	--	--	--
TraesCS2A01G394900	K1	0.032137	0	0.823843	0	1.42275	0	Molecular Function: zinc ion binding (GO:0008270);; Molecular Function: oxidoreductase activity, acting on paired donors, with incorporation or reduction of molecular oxygen, 2-oxoglutarate as one donor, and incorporation of one atom each of oxygen into both donors (GO:0016706);; Biological Process: oxidation-reduction process (GO:0055114);;	--	--	Naringenin,2-oxoglutarate 3-dioxygenase GN=FHT OS=Dianthus caryophyllus (Carnation) PE=2 SV=1
TraesCS2A01G396600	K1	1.09128	1.16489	1.14278	2.16847	1.26865	0.119277	--	--	--	Transcription repressor OFP6 GN=OFP6 OS=Arabidopsis thaliana (Mouse-ear cress) PE=1 SV=1
TraesCS2A01G398400	K1	1.27	1.18823	1.15404	0.833821	0.791769	0.0586327	--	--	--	--
TraesCS2A01G404600	K1	0.120674	0.0711837	3.42242	2.32391	4.4323	0.154315	Molecular Function: protein serine/threonine kinase activity (GO:0004674);; Molecular Function: ATP binding (GO:0005524);; Cellular Component: plasma membrane (GO:0005886);; Biological Process: protein phosphorylation (GO:0006468);;	K04733|0|bdi:100832927|K04733 interleukin-1 receptor-associated kinase 4 [EC:2.7.11.1] | (RefSeq) probable serine/threonine-protein kinase NAK	--	Protein kinase APK1A, chloroplastic (Precursor) GN=APK1A OS=Arabidopsis thaliana (Mouse-ear cress) PE=2 SV=1
TraesCS2A01G406000	K1	0.662555	0.504804	0.731038	0.0721157	1.38582	0.0707773	Biological Process: amino acid transmembrane transport (GO:0003333);; Cellular Component: plastid (GO:0009536);; Molecular Function: amino acid transmembrane transporter activity (GO:0015171);; Cellular Component: integral component of membrane (GO:0016021);; Biological Process: endoplasmic reticulum unfolded protein response (GO:0030968);; Biological Process: negative regulation of defense respo…	--	--	Lysine histidine transporter-like 8 GN=AATL1 OS=Arabidopsis thaliana (Mouse-ear cress) PE=1 SV=1
TraesCS2A01G406900	K1	0.976218	0.765317	1.36392	5.68258	1.14638	0.00379933	Molecular Function: serine-type endopeptidase activity (GO:0004252);; Biological Process: proteolysis (GO:0006508);; Cellular Component: chloroplast (GO:0009507);; Cellular Component: membrane (GO:0016020);; Biological Process: transmembrane transport (GO:0055085);; Molecular Function: serine-type exopeptidase activity (GO:0070008);;	K01322|0|bdi:100820865|K01322 prolyl oligopeptidase [EC:3.4.21.26] | (RefSeq) prolyl endopeptidase	--	--
TraesCS2A01G415000	K1	0.566599	0.400033	2.11042	0.501985	5.48959	0.174633	Biological Process: transcription, DNA-templated (GO:0006351);; Cellular Component: plastid (GO:0009536);;	--	--	--
TraesCS2A01G417100	K1	0.0477297	0.00733933	0.882702	0.0393717	1.27192	0.0366357	Molecular Function: DNA binding (GO:0003677);; Molecular Function: transcription factor activity, sequence-specific DNA binding (GO:0003700);; Cellular Component: nucleus (GO:0005634);; Biological Process: regulation of transcription, DNA-templated (GO:0006355);;	K09286|1.08525e-99|bdi:100844648|K09286 EREBP-like factor | (RefSeq) AP2/ERF and B3 domain-containing protein Os01g0693400	--	Ethylene-responsive transcription factor 5 GN=MQL5_9 OS=Arabidopsis thaliana (Mouse-ear cress) PE=2 SV=1
TraesCS2A01G417500	K1	0	0	0.261859	3.15528	8.56989	0.68873	Cellular Component: monolayer-surrounded lipid storage body (GO:0012511);; Cellular Component: integral component of membrane (GO:0016021);;	--	--	Oleosin 16 kDa GN=OLE16 OS=Bromus secalinus (Rye brome) PE=2 SV=1
TraesCS2A01G438200	K1	0.0206133	0	1.28568	0.200663	3.34053	0.0596563	Cellular Component: mitochondrion (GO:0005739);; Molecular Function: alternative oxidase activity (GO:0009916);; Cellular Component: integral component of membrane (GO:0016021);; Biological Process: electron transport chain (GO:0022900);; Molecular Function: metal ion binding (GO:0046872);; Cellular Component: respiratory chain (GO:0070469);;	K17893|0|bdi:100833030|K17893 ubiquinol oxidase [EC:1.10.3.11] | (RefSeq) ubiquinol oxidase 2, mitochondrial-like	--	Ubiquinol oxidase 1a, mitochondrial (Precursor) GN=MCB17.11 OS=Arabidopsis thaliana (Mouse-ear cress) PE=1 SV=2
TraesCS2A01G443000	K1	0.156355	0.061132	0.996513	0.0247647	0.173558	0.079675	Molecular Function: protein serine/threonine kinase activity (GO:0004674);; Molecular Function: calcium ion binding (GO:0005509);; Molecular Function: ATP binding (GO:0005524);; Biological Process: protein phosphorylation (GO:0006468);; Molecular Function: polysaccharide binding (GO:0030247);;	--	--	Wall-associated receptor kinase-like 22 (Precursor) GN=F20B17_27 OS=Arabidopsis thaliana (Mouse-ear cress) PE=2 SV=1
TraesCS2A01G452500	K1	0.051189	0.121376	3.80732	2.81156	4.51325	0.00679733	Molecular Function: enzyme inhibitor activity (GO:0004857);; Cellular Component: integral component of membrane (GO:0016021);; Cellular Component: cytoplasmic vesicle (GO:0016023);; Molecular Function: pectinesterase activity (GO:0030599);; Biological Process: negative regulation of catalytic activity (GO:0043086);;	--	--	Probable purine permease 11 GN=PUP11 OS=Arabidopsis thaliana (Mouse-ear cress) PE=1 SV=1
TraesCS2A01G455600	K1	0.009614	0	1.18871	0.0849103	1.61199	0.0402653	Molecular Function: protein serine/threonine kinase activity (GO:0004674);; Molecular Function: ATP binding (GO:0005524);; Biological Process: protein phosphorylation (GO:0006468);; Cellular Component: cytoplasmic vesicle (GO:0016023);; Molecular Function: carbohydrate binding (GO:0030246);;	--	--	Probable L-type lectin-domain containing receptor kinase S.5 (Precursor) GN=LECRKS5 OS=Arabidopsis thaliana (Mouse-ear cress) PE=2 SV=1
TraesCS2A01G461800	K1	0.357044	0.108907	2.05206	0.105881	0.942771	0.0232527	Molecular Function: transmembrane receptor protein serine/threonine kinase activity (GO:0004675);; Molecular Function: protein tyrosine kinase activity (GO:0004713);; Molecular Function: ATP binding (GO:0005524);; Cellular Component: endosome (GO:0005768);; Cellular Component: plasma membrane (GO:0005886);; Biological Process: protein phosphorylation (GO:0006468);; Biological Process: receptor-me…	K13420|0|osa:4337016|K13420 LRR receptor-like serine/threonine-protein kinase FLS2 [EC:2.7.11.1] | (RefSeq) LRR receptor-like serine/threonine-protein kinase FLS2	Plant-pathogen interaction (ko04626)	LRR receptor-like serine/threonine-protein kinase FLS2 (Precursor) GN=FLS2 OS=Arabidopsis thaliana (Mouse-ear cress) PE=1 SV=1
TraesCS2A01G468500	K1	0	0	0.714205	0.00832733	2.49457	0.383623	Molecular Function: catechol oxidase activity (GO:0004097);; Biological Process: pigment biosynthetic process (GO:0046148);; Molecular Function: metal ion binding (GO:0046872);; Biological Process: oxidation-reduction process (GO:0055114);;	K00422|0|zma:103641967|K00422 polyphenol oxidase [EC:1.10.3.1] | (RefSeq) polyphenol oxidase, chloroplastic-like	Tyrosine metabolism (ko00350);; Isoquinoline alkaloid biosynthesis (ko00950)	Polyphenol oxidase, chloroplastic (Precursor) OS=Malus domestica (Apple) PE=2 SV=1
TraesCS2A01G469900	K1	0.181808	0.0407793	3.19887	0.219396	3.60003	0.361913	Cellular Component: plastid (GO:0009536);; Biological Process: cellular metabolic process (GO:0044237);; Molecular Function: metal ion binding (GO:0046872);;	--	--	--
TraesCS2A01G472500	K1	0	0	1.14037	4.10958	2.18012	0.18826	--	K10523|4.19302e-51|bdi:100833533|K10523 speckle-type POZ protein | (RefSeq) BTB/POZ and MATH domain-containing protein 3-like	--	BTB/POZ and MATH domain-containing protein 2 GN=BPM2 OS=Arabidopsis thaliana (Mouse-ear cress) PE=1 SV=1
TraesCS2A01G474700	K1	0.027358	0	0.860987	0.069983	1.34919	0	Biological Process: metabolic process (GO:0008152);; Molecular Function: transferase activity, transferring hexosyl groups (GO:0016758);;	K13495|0|bdi:100841697|K13495 cis-zeatin O-glucosyltransferase [EC:2.4.1.215] | (RefSeq) putative cis-zeatin O-glucosyltransferase	Zeatin biosynthesis (ko00908)	Cis-zeatin O-glucosyltransferase 2 GN=CISZOG2 OS=Zea mays (Maize) PE=1 SV=1
TraesCS2A01G476000	K1	0.0174403	0	1.15648	0.689413	1.22256	0.013018	--	--	--	--
TraesCS2A01G481400	K1	0.0262833	0.00742233	1.36864	0.125457	3.33644	2.62434	Molecular Function: catalytic activity (GO:0003824);; Biological Process: cellular metabolic process (GO:0044237);; Molecular Function: coenzyme binding (GO:0050662);;	K08695|3.36441e-103|bdi:100834762|K08695 anthocyanidin reductase [EC:1.3.1.77] | (RefSeq) anthocyanidin reductase-like	Flavonoid biosynthesis (ko00941)	Anthocyanidin reductase GN=T13M11.8 OS=Arabidopsis thaliana (Mouse-ear cress) PE=1 SV=2
TraesCS2A01G487300	K1	0.126723	0.0118433	0.981808	0	0.0708837	0	Biological Process: metabolic process (GO:0008152);; Cellular Component: cytoplasmic vesicle (GO:0016023);; Molecular Function: transferase activity, transferring hexosyl groups (GO:0016758);;	--	--	Anthocyanidin 5,3-O-glucosyltransferase GN=RhGT1 OS=Rosa hybrid cultivar PE=2 SV=1
TraesCS2A01G491600	K1	0	0	0.761974	0.008919	1.53858	0.00897967	Cellular Component: membrane (GO:0016020);;	--	--	--
TraesCS2A01G492500	K1	0.064278	0.23113	1.08185	0.683874	4.72381	0.0718563	--	--	--	--
TraesCS2A01G493800	K1	0.10446	0.11811	1.59025	0.301532	3.66918	0.282559	Molecular Function: protein serine/threonine kinase activity (GO:0004674);; Molecular Function: ATP binding (GO:0005524);; Cellular Component: nucleus (GO:0005634);; Cellular Component: cytosol (GO:0005829);; Biological Process: protein phosphorylation (GO:0006468);; Biological Process: response to salt stress (GO:0009651);; Biological Process: abscisic acid-activated signaling pathway (GO:000973…	K02991|0|bdi:100822365|K02991 small subunit ribosomal protein S6e | (RefSeq) 40S ribosomal protein S6	Ribosome (ko03010)	Abscisic acid-inducible protein kinase (Fragment) OS=Triticum aestivum (Wheat) PE=2 SV=1
TraesCS2A01G505200	K1	0.348216	0.0936883	1.64527	0.299427	1.25836	0.074589	Molecular Function: protein serine/threonine kinase activity (GO:0004674);; Molecular Function: ATP binding (GO:0005524);; Biological Process: protein phosphorylation (GO:0006468);; Biological Process: recognition of pollen (GO:0048544);;	--	--	G-type lectin S-receptor-like serine/threonine-protein kinase At2g19130 (Precursor) GN=At2g19130 OS=Arabidopsis thaliana (Mouse-ear cress) PE=2 SV=1
TraesCS2A01G511300	K1	0.436998	0.399726	0.517208	0.164794	1.40737	0.131841	Biological Process: metabolic process (GO:0008152);; Cellular Component: cytoplasmic vesicle (GO:0016023);; Molecular Function: quercetin 3-O-glucosyltransferase activity (GO:0080043);; Molecular Function: quercetin 7-O-glucosyltransferase activity (GO:0080044);; Molecular Function: quercetin 4'-O-glucosyltransferase activity (GO:0080046);;	--	--	UDP-glycosyltransferase 89B1 GN=UGT89B1 OS=Arabidopsis thaliana (Mouse-ear cress) PE=2 SV=2
TraesCS2A01G525000	K1	0.133175	0.0470467	1.44174	0.0791827	2.53267	0.394464	Molecular Function: transferase activity, transferring acyl groups other than amino-acyl groups (GO:0016747);;	--	--	Phenolic glucoside malonyltransferase 2 GN=PMAT2 OS=Arabidopsis thaliana (Mouse-ear cress) PE=1 SV=1
TraesCS2A01G533100	K1	0.0215223	0.010125	1.47547	0.0137373	0.714168	0.00647267	--	K07195|1.05906e-169|obr:102711893|K07195 exocyst complex component 7 | (RefSeq) exocyst complex component EXO70A1-like	--	Exocyst complex component EXO70A1 GN=EXO70A1 OS=Arabidopsis thaliana (Mouse-ear cress) PE=1 SV=1
TraesCS2A01G539600	K1	0.783835	0.102741	10.1413	0.027404	2.24367	0.0474683	Biological Process: metal ion transport (GO:0030001);; Molecular Function: metal ion binding (GO:0046872);;	--	--	--
TraesCS2A01G541100	K1	0	0	0.425106	0.00512133	0.67796	0	--	--	--	--
TraesCS2A01G542400	K1	0.026344	0	2.90933	0.0112667	1.85963	0.024023	Molecular Function: copper ion binding (GO:0005507);; Molecular Function: electron carrier activity (GO:0009055);;	--	--	Blue copper protein (Precursor) OS=Pisum sativum (Garden pea) PE=2 SV=1
TraesCS2A01G546400	K1	0	0	1.28086	0.0536843	2.77171	0.027762	Molecular Function: monooxygenase activity (GO:0004497);; Molecular Function: iron ion binding (GO:0005506);; Molecular Function: electron carrier activity (GO:0009055);; Molecular Function: oxidoreductase activity, acting on paired donors, with incorporation or reduction of molecular oxygen (GO:0016705);; Molecular Function: heme binding (GO:0020037);; Biological Process: oxidation-reduction pro…	--	--	Geraniol 8-hydroxylase GN=CYP76B10 OS=Swertia mussotii (Felwort) PE=1 SV=1
TraesCS2A01G556400	K1	0	0	2.51668	0.609077	4.29195	0	Molecular Function: methyltransferase activity (GO:0008168);;	--	--	O-methyltransferase ZRP4 GN=ZRP4 OS=Zea mays (Maize) PE=2 SV=1
TraesCS2A01G563900	K1	0.150738	0	1.01352	0.001648	0.483674	0.00403767	Molecular Function: nucleotide binding (GO:0000166);; Molecular Function: protein kinase activity (GO:0004672);; Cellular Component: mitochondrion (GO:0005739);; Cellular Component: membrane (GO:0016020);; Cellular Component: cytoplasmic vesicle (GO:0016023);;	--	--	Probable LRR receptor-like serine/threonine-protein kinase At3g47570 (Precursor) GN=At3g47570 OS=Arabidopsis thaliana (Mouse-ear cress) PE=2 SV=1
TraesCS2A01G571300	K1	10.3749	5.61138	18.3217	1.82342	23.0882	0.79644	Molecular Function: peroxidase activity (GO:0004601);; Cellular Component: vacuole (GO:0005773);; Biological Process: response to oxidative stress (GO:0006979);; Cellular Component: plant-type cell wall (GO:0009505);; Cellular Component: membrane (GO:0016020);; Cellular Component: cytoplasmic vesicle (GO:0016023);; Molecular Function: heme binding (GO:0020037);; Molecular Function: metal ion bind…	K00430|5.3813e-156|bdi:100840693|K00430 peroxidase [EC:1.11.1.7] | (RefSeq) cationic peroxidase SPC4-like	Phenylpropanoid biosynthesis (ko00940)	Cationic peroxidase SPC4 (Precursor) GN=Sb03g046810 OS=Sorghum bicolor (Sorghum) PE=1 SV=2
TraesCS2A01G584700	K1	0.587562	0.106635	1.5744	0.086401	3.32045	0.0194643	Cellular Component: cytoplasm (GO:0005737);; Biological Process: glucose metabolic process (GO:0006006);; Biological Process: response to osmotic stress (GO:0006970);; Biological Process: organelle organization (GO:0006996);; Molecular Function: isomerase activity (GO:0016853);; Biological Process: hexose biosynthetic process (GO:0019319);; Biological Process: cellular biosynthetic process (GO:00…	--	--	Elicitor-responsive protein 3 OS=Oryza sativa subsp. japonica (Rice) PE=2 SV=1
TraesCS2A01G589300	K1	0.00466067	0.00790567	1.15652	0.0508793	0.866752	0.14219	Cellular Component: endoplasmic reticulum (GO:0005783);; Biological Process: proteolysis (GO:0006508);; Molecular Function: peptidase activity (GO:0008233);; Cellular Component: membrane (GO:0016020);;	--	--	--
TraesCS2A01G593300	K1	0	0	0.378737	0	1.92765	0	Molecular Function: magnesium ion binding (GO:0000287);; Molecular Function: pyruvate kinase activity (GO:0004743);; Cellular Component: plasma membrane (GO:0005886);; Biological Process: glycolytic process (GO:0006096);; Cellular Component: plastid (GO:0009536);; Biological Process: phosphorylation (GO:0016310);; Molecular Function: potassium ion binding (GO:0030955);; Biological Process: respon…	--	--	Protein YLS9 GN=F11F19.11 OS=Arabidopsis thaliana (Mouse-ear cress) PE=2 SV=1
TraesCS2B01G010500	K1	0	0	0.261911	0.053213	1.86096	0	Molecular Function: transcription factor activity, sequence-specific DNA binding (GO:0003700);; Biological Process: regulation of transcription, DNA-templated (GO:0006355);; Cellular Component: plastid (GO:0009536);; Molecular Function: sequence-specific DNA binding (GO:0043565);;	--	--	Probable WRKY transcription factor 75 GN=WRKY75 OS=Arabidopsis thaliana (Mouse-ear cress) PE=2 SV=1
TraesCS2B01G020000	K1	0	0.0325703	0.153807	0.0480897	1.17864	0.0278767	Molecular Function: monooxygenase activity (GO:0004497);; Molecular Function: iron ion binding (GO:0005506);; Molecular Function: electron carrier activity (GO:0009055);; Molecular Function: oxidoreductase activity, acting on paired donors, with incorporation or reduction of molecular oxygen (GO:0016705);; Molecular Function: heme binding (GO:0020037);; Biological Process: oxidation-reduction pro…	--	--	Alkane hydroxylase MAH1 {ECO:0000303|PubMed:17905869} OS=Arabidopsis thaliana (Mouse-ear cress) PE=2 SV=1
TraesCS2B01G034300	K1	5.18529	3.40284	12.0192	1.84092	6.46347	0.162063	Molecular Function: nucleotide binding (GO:0000166);; Molecular Function: protein kinase activity (GO:0004672);; Biological Process: phosphorylation (GO:0016310);; Molecular Function: ion binding (GO:0043167);;	--	--	Putative receptor-like protein kinase At4g00960 GN=At4g00960 OS=Arabidopsis thaliana (Mouse-ear cress) PE=3 SV=2
TraesCS2B01G036800	K1	0.0360723	0	1.66086	0.088815	0.35697	0	Molecular Function: nucleotide binding (GO:0000166);; Molecular Function: protein kinase activity (GO:0004672);; Cellular Component: mitochondrion (GO:0005739);; Biological Process: phosphorylation (GO:0016310);; Molecular Function: ion binding (GO:0043167);;	--	--	Cysteine-rich receptor-like protein kinase 41 (Precursor) OS=Arabidopsis thaliana (Mouse-ear cress) PE=3 SV=2
TraesCS2B01G040000	K1	0.048006	0	0.777336	0.0530833	1.73662	0.063664	Molecular Function: FMN binding (GO:0010181);; Molecular Function: 12-oxophytodienoate reductase activity (GO:0016629);; Biological Process: oxidation-reduction process (GO:0055114);;	K05894|0|bdi:100836109|K05894 12-oxophytodienoic acid reductase [EC:1.3.1.42] | (RefSeq) putative 12-oxophytodienoate reductase 4	alpha-Linolenic acid metabolism (ko00592)	Putative 12-oxophytodienoate reductase 5 OS=Oryza sativa subsp. japonica (Rice) PE=2 SV=1
TraesCS2B01G041700	K1	0	0	0.170231	0.0465927	0.497494	0.0588787	Cellular Component: mitochondrion (GO:0005739);; Biological Process: metabolic process (GO:0008152);; Molecular Function: trans-zeatin O-beta-D-glucosyltransferase activity (GO:0050403);; Molecular Function: cis-zeatin O-beta-D-glucosyltransferase activity (GO:0050502);;	--	--	7-deoxyloganetin glucosyltransferase GN=UGT85A24 OS=Gardenia jasminoides (Cape jasmine) PE=1 SV=1
TraesCS2B01G045100	K1	0.044585	0.00611867	0.307495	0	0.159304	0	--	--	--	Putative disease resistance RPP13-like protein 1 GN=RPPL1 OS=Arabidopsis thaliana (Mouse-ear cress) PE=3 SV=1
TraesCS2B01G047300	K1	0.242889	0.075471	2.49647	0.794193	1.68071	0.207042	Biological Process: polysaccharide catabolic process (GO:0000272);; Cellular Component: extracellular region (GO:0005576);; Cellular Component: vacuole (GO:0005773);; Cellular Component: plasma membrane (GO:0005886);; Biological Process: chitin catabolic process (GO:0006032);; Molecular Function: chitin binding (GO:0008061);; Molecular Function: endochitinase activity (GO:0008843);; Biological Pr…	K20547|8.91935e-148|bdi:100824996|K20547 basic endochitinase B [EC:3.2.1.14] | (RefSeq) basic endochitinase A-like	Amino sugar and nucleotide sugar metabolism (ko00520)	Basic endochitinase A (Precursor) OS=Secale cereale (Rye) PE=1 SV=1
TraesCS2B01G053300	K1	0	0	0.35304	0	0.635634	0	Molecular Function: nucleotide binding (GO:0000166);; Molecular Function: protein kinase activity (GO:0004672);; Biological Process: phosphorylation (GO:0016310);;	--	--	Putative serine/threonine-protein kinase-like protein CCR3 (Precursor) GN=F27K19.130 OS=Arabidopsis thaliana (Mouse-ear cress) PE=2 SV=1
TraesCS2B01G053500	K1	0.00935967	0	0.623572	0.122167	1.62575	0.025253	Molecular Function: protein kinase activity (GO:0004672);; Molecular Function: binding (GO:0005488);; Biological Process: cellular process (GO:0009987);;	K04733|0|bdi:100821462|K04733 interleukin-1 receptor-associated kinase 4 [EC:2.7.11.1] | (RefSeq) L-type lectin-domain containing receptor kinase IV.2-like	--	L-type lectin-domain containing receptor kinase IV.4 (Precursor) GN=LECRK44 OS=Arabidopsis thaliana (Mouse-ear cress) PE=3 SV=1
TraesCS2B01G060900	K1	0.223454	0.211482	0.557389	0.0799437	0.688725	0.028684	Molecular Function: ATP binding (GO:0005524);; Cellular Component: mitochondrion (GO:0005739);; Cellular Component: plasma membrane (GO:0005886);; Biological Process: obsolete ATP catabolic process (GO:0006200);; Cellular Component: cytoplasmic vesicle (GO:0016023);; Molecular Function: ATPase activity (GO:0016887);;	--	--	ABC transporter G family member 28 GN=MUP24.16 OS=Arabidopsis thaliana (Mouse-ear cress) PE=3 SV=1
TraesCS2B01G080300	K1	0.177258	0.119049	0.222651	0.236766	0.654164	0.0532157	Molecular Function: nucleotide binding (GO:0000166);; Molecular Function: protein kinase activity (GO:0004672);; Cellular Component: membrane (GO:0016020);;	--	--	Probable LRR receptor-like serine/threonine-protein kinase At3g47570 (Precursor) GN=At3g47570 OS=Arabidopsis thaliana (Mouse-ear cress) PE=2 SV=1
TraesCS2B01G098400	K1	0	0	0.602087	0.564195	0.847032	0.031509	Molecular Function: peroxidase activity (GO:0004601);; Cellular Component: cytosol (GO:0005829);; Biological Process: response to oxidative stress (GO:0006979);; Molecular Function: heme binding (GO:0020037);; Molecular Function: metal ion binding (GO:0046872);; Biological Process: defense response to fungus (GO:0050832);; Biological Process: oxidation-reduction process (GO:0055114);;	K00430|4.75866e-172|obr:102702394|K00430 peroxidase [EC:1.11.1.7] | (RefSeq) peroxidase 21-like	Phenylpropanoid biosynthesis (ko00940)	Peroxidase 21 (Precursor) GN=T2N18.11 OS=Arabidopsis thaliana (Mouse-ear cress) PE=1 SV=1
TraesCS2B01G098700	K1	0	0.0155647	2.12276	0.548799	3.03591	0.0128653	Molecular Function: peroxidase activity (GO:0004601);; Cellular Component: cytosol (GO:0005829);; Biological Process: response to oxidative stress (GO:0006979);; Molecular Function: heme binding (GO:0020037);; Molecular Function: metal ion binding (GO:0046872);; Biological Process: defense response to fungus (GO:0050832);; Biological Process: oxidation-reduction process (GO:0055114);;	K00430|2.65591e-163|sbi:SORBI_09g018150|K00430 peroxidase [EC:1.11.1.7] | (RefSeq) SORBIDRAFT_09g018150, Sb09g018150; hypothetical protein	Phenylpropanoid biosynthesis (ko00940)	Peroxidase 21 (Precursor) GN=T2N18.11 OS=Arabidopsis thaliana (Mouse-ear cress) PE=1 SV=1
TraesCS2B01G110700	K1	0	0	0.0531523	0	0.913723	0	Molecular Function: methyltransferase activity (GO:0008168);;	--	--	O-methyltransferase ZRP4 GN=ZRP4 OS=Zea mays (Maize) PE=2 SV=1
TraesCS2B01G111300	K1	0.0129073	0.0182517	3.02448	1.93034	0.545182	0.0125383	--	--	--	F-box/kelch-repeat protein At1g57790 GN=At1g57790 OS=Arabidopsis thaliana (Mouse-ear cress) PE=2 SV=1
TraesCS2B01G111900	K1	1.29267	1.63334	1.16341	0.351507	3.96424	0.284764	--	--	--	--
TraesCS2B01G115100	K1	0.67856	0.33552	4.36716	2.85742	2.5538	0.151249	--	--	--	--
TraesCS2B01G116900	K1	0.912215	0.552327	5.09869	1.29626	6.70986	0.109637	--	K14514|0|osa:4344331|K14514 ethylene-insensitive protein 3 | (RefSeq) OJ1200_C08.104, OsEIL2; ETHYLENE INSENSITIVE 3-like 1 protein	Plant hormone signal transduction (ko04075)	ETHYLENE INSENSITIVE 3-like 1 protein GN=EIL1 OS=Arabidopsis thaliana (Mouse-ear cress) PE=1 SV=1
TraesCS2B01G124100	K1	4.64347	4.69569	9.28363	10.9567	21.13	2.17113	Molecular Function: protein serine/threonine kinase activity (GO:0004674);; Molecular Function: ATP binding (GO:0005524);; Cellular Component: vacuole (GO:0005773);; Biological Process: protein phosphorylation (GO:0006468);; Biological Process: signal transduction (GO:0007165);; Biological Process: response to pH (GO:0009268);;	--	--	CBL-interacting protein kinase 29 OS=Oryza sativa subsp. japonica (Rice) PE=2 SV=1
TraesCS2B01G138500	K1	0	0	0.0199413	0.020718	0.957048	0	Biological Process: lipid metabolic process (GO:0006629);; Cellular Component: cytoplasmic vesicle (GO:0016023);; Molecular Function: hydrolase activity, acting on ester bonds (GO:0016788);;	--	--	GDSL esterase/lipase At2g23540 (Precursor) GN=At2g23540 OS=Arabidopsis thaliana (Mouse-ear cress) PE=2 SV=1
TraesCS2B01G148200	K1	3.15092	3.04496	4.63765	2.60458	16.0831	1.50366	Biological Process: metabolic process (GO:0008152);; Cellular Component: plastid (GO:0009536);; Molecular Function: hydrolase activity (GO:0016787);; Biological Process: response to arsenic-containing substance (GO:0046685);;	--	--	--
TraesCS2B01G160100	K1	0.106574	0.0707963	1.54759	0.879737	6.20964	0.187421	Molecular Function: triglyceride lipase activity (GO:0004806);; Biological Process: lipid metabolic process (GO:0006629);;	--	--	Phospholipase A(1) DAD1, chloroplastic (Precursor) GN=DAD1 OS=Arabidopsis thaliana (Mouse-ear cress) PE=1 SV=1
TraesCS2B01G168500	K1	0.033197	0	0.560231	0.0928087	1.02628	0.0384317	Molecular Function: carboxylic ester hydrolase activity (GO:0004091);; Cellular Component: mitochondrion (GO:0005739);; Biological Process: metabolic process (GO:0008152);; Biological Process: pollen tube growth (GO:0009860);;	--	--	Probable carboxylesterase 18 GN=CXE18 OS=Arabidopsis thaliana (Mouse-ear cress) PE=1 SV=1
TraesCS2B01G170900	K1	0	0	0.75388	0.173657	2.15493	0	Cellular Component: cytoplasmic vesicle (GO:0016023);; Molecular Function: hydrolase activity, acting on ester bonds (GO:0016788);;	--	--	Sinapine esterase {ECO:0000305} (Precursor) OS=Brassica napus (Rape) PE=1 SV=1
TraesCS2B01G177300	K1	0.042543	0	1.27613	0.36	4.26417	0.0140257	Molecular Function: monooxygenase activity (GO:0004497);; Molecular Function: iron ion binding (GO:0005506);; Molecular Function: electron carrier activity (GO:0009055);; Cellular Component: cytoplasmic vesicle (GO:0016023);; Molecular Function: oxidoreductase activity, acting on paired donors, with incorporation or reduction of molecular oxygen (GO:0016705);; Molecular Function: heme binding (GO…	K20660|0|bdi:100826419|K20660 cytochrome P450 family 709 | (RefSeq) cytochrome P450 734A6-like	--	Cytochrome P450 734A1 GN=F18A8.8 OS=Arabidopsis thaliana (Mouse-ear cress) PE=2 SV=1
TraesCS2B01G177600	K1	0.268511	0.142252	2.51173	0.308095	2.4111	0.0349433	Molecular Function: monooxygenase activity (GO:0004497);; Molecular Function: iron ion binding (GO:0005506);; Molecular Function: electron carrier activity (GO:0009055);; Cellular Component: cytoplasmic vesicle (GO:0016023);; Molecular Function: oxidoreductase activity, acting on paired donors, with incorporation or reduction of molecular oxygen (GO:0016705);; Molecular Function: heme binding (GO…	K20660|0|bdi:100826419|K20660 cytochrome P450 family 709 | (RefSeq) cytochrome P450 734A6-like	--	Cytochrome P450 734A1 GN=F18A8.8 OS=Arabidopsis thaliana (Mouse-ear cress) PE=2 SV=1
TraesCS2B01G180000	K1	0.0747627	0.0333827	3.38117	1.06101	1.34306	0.0195507	--	--	--	--
TraesCS2B01G182500	K1	0.0157003	0	0.968672	0.0128247	0.260175	0.00983067	Molecular Function: iron ion binding (GO:0005506);; Molecular Function: electron carrier activity (GO:0009055);; Cellular Component: cytoplasmic vesicle (GO:0016023);; Molecular Function: trans-cinnamate 4-monooxygenase activity (GO:0016710);; Molecular Function: heme binding (GO:0020037);; Biological Process: oxidation-reduction process (GO:0055114);;	K00487|0|sbi:SORBI_04g017460|K00487 trans-cinnamate 4-monooxygenase [EC:1.14.13.11] | (RefSeq) SORBIDRAFT_04g017460, Sb04g017460; hypothetical protein	Ubiquinone and other terpenoid-quinone biosynthesis (ko00130);; Phenylalanine metabolism (ko00360);; Phenylpropanoid biosynthesis (ko00940);; Flavonoid biosynthesis (ko00941);; Stilbenoid, diarylheptanoid and gingerol biosynthesis (ko00945)	Cytochrome P450 CYP73A100 OS=Panax ginseng (Korean ginseng) PE=2 SV=1
TraesCS2B01G187500	K1	0.0560553	0	1.774	0.027809	1.22035	0.207837	Molecular Function: transcription factor activity, sequence-specific DNA binding (GO:0003700);; Biological Process: regulation of transcription, DNA-templated (GO:0006355);; Molecular Function: sequence-specific DNA binding (GO:0043565);;	--	--	Probable WRKY transcription factor 41 GN=WRKY41 OS=Arabidopsis thaliana (Mouse-ear cress) PE=2 SV=2
TraesCS2B01G191700	K1	0.106242	0.134502	1.75769	0.072367	0.451196	0.0146413	--	--	--	Fasciclin-like arabinogalactan protein 2 (Precursor) GN=FLA2 OS=Arabidopsis thaliana (Mouse-ear cress) PE=1 SV=1
TraesCS2B01G193500	K1	0.107916	0	0.106034	0.013558	1.37356	0.0200917	Molecular Function: zinc ion binding (GO:0008270);; Cellular Component: cytoplasmic vesicle (GO:0016023);;	--	--	RING-H2 finger protein ATL3 GN=ATL3 OS=Arabidopsis thaliana (Mouse-ear cress) PE=2 SV=1
TraesCS2B01G196700	K1	0.123522	0.180526	2.47467	1.24431	3.4618	0.0135997	--	--	--	--
TraesCS2B01G208900	K1	0.023291	0.016925	1.43731	0.194056	2.24883	0.108303	Biological Process: immune system process (GO:0002376);; Molecular Function: protein serine/threonine kinase activity (GO:0004674);; Molecular Function: ATP binding (GO:0005524);; Cellular Component: mitochondrion (GO:0005739);; Biological Process: protein phosphorylation (GO:0006468);; Biological Process: defense response (GO:0006952);; Biological Process: signal transduction (GO:0007165);; Cell…	--	--	Probable LRR receptor-like serine/threonine-protein kinase At1g74360 (Precursor) GN=At1g74360 OS=Arabidopsis thaliana (Mouse-ear cress) PE=2 SV=1
TraesCS2B01G210900	K1	0.049748	0.040542	0.571087	0.189899	2.00137	0.062375	Cellular Component: mitochondrion (GO:0005739);; Cellular Component: plastid (GO:0009536);; Cellular Component: cytoplasmic vesicle (GO:0016023);; Molecular Function: oxidoreductase activity (GO:0016491);; Biological Process: oxidation-reduction process (GO:0055114);;	--	--	Secoisolariciresinol dehydrogenase (Fragment) OS=Forsythia intermedia (Border forsythia) PE=1 SV=1
TraesCS2B01G214900	K1	0.106418	0.140571	2.18724	0.272001	2.39677	0.041467	--	--	--	--
TraesCS2B01G222900	K1	2.01106	0.851333	7.86875	0.948749	6.07883	2.02386	Molecular Function: nucleotide binding (GO:0000166);; Molecular Function: protein kinase activity (GO:0004672);; Biological Process: phosphorylation (GO:0016310);;	K04733|2.75695e-160|obr:102707686|K04733 interleukin-1 receptor-associated kinase 4 [EC:2.7.11.1] | (RefSeq) putative receptor-like protein kinase At4g00960	--	Cysteine-rich receptor-like protein kinase 10 (Precursor) GN=F21P8.70 OS=Arabidopsis thaliana (Mouse-ear cress) PE=1 SV=3
TraesCS2B01G223100	K1	0	0	0.922314	0.162661	1.41407	0.108737	Molecular Function: nucleotide binding (GO:0000166);; Biological Process: sulfur compound metabolic process (GO:0006790);; Cellular Component: plastid (GO:0009536);; Molecular Function: kinase activity (GO:0016301);;	--	--	--
TraesCS2B01G224000	K1	0.00965467	0	0.352595	0.0119857	0.66777	0.0295293	Cellular Component: cytoplasm (GO:0005737);; Biological Process: L-phenylalanine catabolic process (GO:0006559);; Biological Process: cinnamic acid biosynthetic process (GO:0009800);; Molecular Function: phenylalanine ammonia-lyase activity (GO:0045548);;	K10775|0|bdi:100845653|K10775 phenylalanine ammonia-lyase [EC:4.3.1.24] | (RefSeq) phenylalanine ammonia-lyase	Phenylalanine metabolism (ko00360);; Phenylpropanoid biosynthesis (ko00940)	Phenylalanine ammonia-lyase GN=PAL OS=Triticum aestivum (Wheat) PE=3 SV=1
TraesCS2B01G224300	K1	0.11629	0.008936	3.33273	0.450513	4.16532	0.027902	Cellular Component: cytoplasm (GO:0005737);; Biological Process: L-phenylalanine catabolic process (GO:0006559);; Biological Process: cinnamic acid biosynthetic process (GO:0009800);; Molecular Function: phenylalanine ammonia-lyase activity (GO:0045548);;	K10775|0|bdi:100845653|K10775 phenylalanine ammonia-lyase [EC:4.3.1.24] | (RefSeq) phenylalanine ammonia-lyase	Phenylalanine metabolism (ko00360);; Phenylpropanoid biosynthesis (ko00940)	Phenylalanine ammonia-lyase GN=PAL OS=Triticum aestivum (Wheat) PE=3 SV=1
TraesCS2B01G231700	K1	0.0318003	0.0588347	0.177481	0.0638327	0.543289	0.01951	Molecular Function: protein serine/threonine kinase activity (GO:0004674);; Molecular Function: calcium ion binding (GO:0005509);; Molecular Function: ATP binding (GO:0005524);; Biological Process: protein phosphorylation (GO:0006468);; Cellular Component: cytoplasmic vesicle (GO:0016023);; Molecular Function: polysaccharide binding (GO:0030247);;	--	--	Wall-associated receptor kinase 1 (Precursor) GN=F16F4.6 OS=Arabidopsis thaliana (Mouse-ear cress) PE=1 SV=2
TraesCS2B01G240800	K1	0.20175	0.107841	1.43672	0.0764163	2.39083	0.289937	Molecular Function: protein serine/threonine kinase activity (GO:0004674);; Molecular Function: ATP binding (GO:0005524);; Cellular Component: mitochondrion (GO:0005739);; Cellular Component: plasma membrane (GO:0005886);; Biological Process: protein phosphorylation (GO:0006468);; Cellular Component: cytoplasmic vesicle (GO:0016023);;	--	--	Cysteine-rich receptor-like protein kinase 10 (Precursor) GN=F21P8.70 OS=Arabidopsis thaliana (Mouse-ear cress) PE=1 SV=3
TraesCS2B01G241400	K1	0.328976	0.0695887	3.76505	0.0770057	4.36399	0.177908	Molecular Function: protein serine/threonine kinase activity (GO:0004674);; Molecular Function: ATP binding (GO:0005524);; Biological Process: protein phosphorylation (GO:0006468);; Cellular Component: membrane (GO:0016020);; Cellular Component: cytoplasmic vesicle (GO:0016023);;	--	--	Cysteine-rich receptor-like protein kinase 10 (Precursor) GN=F21P8.70 OS=Arabidopsis thaliana (Mouse-ear cress) PE=1 SV=3
TraesCS2B01G241500	K1	0.0281487	0	0.49486	0.00363167	1.46951	0.119613	Molecular Function: protein serine/threonine kinase activity (GO:0004674);; Molecular Function: ATP binding (GO:0005524);; Biological Process: protein phosphorylation (GO:0006468);; Cellular Component: cytoplasmic vesicle (GO:0016023);;	--	--	Cysteine-rich receptor-like protein kinase 10 (Precursor) GN=F21P8.70 OS=Arabidopsis thaliana (Mouse-ear cress) PE=1 SV=3
TraesCS2B01G241900	K1	0.253463	0.318563	0.367979	0.152189	1.42157	0.122991	Molecular Function: nucleotide binding (GO:0000166);; Molecular Function: protein kinase activity (GO:0004672);; Cellular Component: cytoplasmic vesicle (GO:0016023);; Biological Process: phosphorylation (GO:0016310);;	--	--	Cysteine-rich receptor-like protein kinase 8 (Precursor) GN=CRK8 OS=Arabidopsis thaliana (Mouse-ear cress) PE=3 SV=2
TraesCS2B01G242100	K1	2.85372	2.05931	12.6714	3.06288	11.4306	0.837017	Molecular Function: protein serine/threonine kinase activity (GO:0004674);; Molecular Function: ATP binding (GO:0005524);; Cellular Component: plasma membrane (GO:0005886);; Biological Process: protein phosphorylation (GO:0006468);;	--	--	Cysteine-rich receptor-like protein kinase 29 (Precursor) GN=CRK29 OS=Arabidopsis thaliana (Mouse-ear cress) PE=2 SV=1
TraesCS2B01G242500	K1	0.00664967	0.0100403	0.326044	0	0.631531	0.016596	Molecular Function: protein serine/threonine kinase activity (GO:0004674);; Molecular Function: ATP binding (GO:0005524);; Biological Process: protein phosphorylation (GO:0006468);; Cellular Component: cytoplasmic vesicle (GO:0016023);;	--	--	Putative cysteine-rich receptor-like protein kinase 20 (Precursor) GN=CRK20 OS=Arabidopsis thaliana (Mouse-ear cress) PE=2 SV=2
TraesCS2B01G247700	K1	2.29982	3.33614	5.66113	3.94152	13.548	0.45639	Cellular Component: plasma membrane (GO:0005886);; Biological Process: drug transmembrane transport (GO:0006855);; Molecular Function: drug transmembrane transporter activity (GO:0015238);; Molecular Function: antiporter activity (GO:0015297);; Cellular Component: cytoplasmic vesicle (GO:0016023);; Biological Process: response to karrikin (GO:0080167);;	K03327|0|bdi:100835982|K03327 multidrug resistance protein, MATE family | (RefSeq) protein DETOXIFICATION 40-like	--	Protein TRANSPARENT TESTA 12 GN=F17J16_80 OS=Arabidopsis thaliana (Mouse-ear cress) PE=2 SV=1
TraesCS2B01G267400	K1	0.92645	1.67539	1.77107	0.264714	1.96802	0.008549	Cellular Component: nucleus (GO:0005634);; Cellular Component: plastid (GO:0009536);;	--	--	Protein G1 OS=Oryza sativa subsp. japonica (Rice) PE=1 SV=1
TraesCS2B01G279200	K1	0.100926	0.0308963	1.3123	0.50432	4.46465	0.018806	Molecular Function: monooxygenase activity (GO:0004497);; Molecular Function: iron ion binding (GO:0005506);; Molecular Function: electron carrier activity (GO:0009055);; Molecular Function: oxidoreductase activity, acting on paired donors, with incorporation or reduction of molecular oxygen (GO:0016705);; Molecular Function: heme binding (GO:0020037);; Biological Process: oxidation-reduction pro…	--	--	Isoflavone 2&apos;-hydroxylase GN=CYP81E1 OS=Glycyrrhiza echinata (Licorice) PE=1 SV=2
TraesCS2B01G282400	K1	0.42155	0.0344497	4.32369	0.255845	3.95082	0.149644	Cellular Component: nucleus (GO:0005634);; Cellular Component: vacuole (GO:0005773);; Cellular Component: plasma membrane (GO:0005886);; Molecular Function: sucrose:proton symporter activity (GO:0008506);; Biological Process: response to nematode (GO:0009624);; Molecular Function: monosaccharide transmembrane transporter activity (GO:0015145);; Biological Process: monosaccharide transport (GO:001…	--	--	Sugar transport protein 1 GN=STP1 OS=Arabidopsis thaliana (Mouse-ear cress) PE=1 SV=2
TraesCS2B01G284700	K1	1.12393	0.738429	7.91478	2.91469	1.92232	0.081476	Molecular Function: copper ion binding (GO:0005507);; Molecular Function: electron carrier activity (GO:0009055);; Cellular Component: cytoplasmic vesicle (GO:0016023);;	--	--	Blue copper protein (Precursor) OS=Pisum sativum (Garden pea) PE=2 SV=1
TraesCS2B01G286900	K1	0.0565313	0.028942	1.90685	0.273725	2.37165	0.0180887	--	--	--	--
TraesCS2B01G297700	K1	2.82177	2.25512	6.66307	0.776717	5.91598	0.254158	--	--	--	RPM1-interacting protein 4 GN=RIN4 OS=Arabidopsis thaliana (Mouse-ear cress) PE=1 SV=1
TraesCS2B01G308300	K1	1.04539	0.681789	2.53443	0.513783	8.48142	0.20798	Biological Process: autophagy (GO:0006914);;	--	--	--
TraesCS2B01G315000	K1	0.463557	0.221303	1.10685	0.172469	3.75105	0.203266	Cellular Component: mitochondrion (GO:0005739);;	--	--	--
TraesCS2B01G315900	K1	0.268745	0.140333	0.333879	0.0492153	0.697548	0.0124333	Molecular Function: protein serine/threonine kinase activity (GO:0004674);; Molecular Function: ATP binding (GO:0005524);; Biological Process: protein phosphorylation (GO:0006468);; Cellular Component: cytoplasmic vesicle (GO:0016023);; Biological Process: recognition of pollen (GO:0048544);;	--	--	G-type lectin S-receptor-like serine/threonine-protein kinase At2g19130 (Precursor) GN=At2g19130 OS=Arabidopsis thaliana (Mouse-ear cress) PE=2 SV=1
TraesCS2B01G332200	K1	0	0.0205807	1.21278	0.18887	6.66498	0.437463	--	--	--	F-box protein SKIP19 GN=C6L9.140 OS=Arabidopsis thaliana (Mouse-ear cress) PE=1 SV=1
TraesCS2B01G335000	K1	0.561165	0.41898	2.56834	0.0371707	4.39672	0.131744	Cellular Component: membrane (GO:0016020);;	--	--	Uncharacterized membrane protein At3g27390 GN=At3g27390 OS=Arabidopsis thaliana (Mouse-ear cress) PE=1 SV=2
TraesCS2B01G335800	K1	0.495594	0.126877	3.57959	0.425121	5.85523	1.41485	--	--	--	--
TraesCS2B01G336700	K1	0.0280873	0.010872	2.17002	0.0718547	2.14574	0.245662	--	--	--	--
TraesCS2B01G336900	K1	0	0	0.305887	0.0972907	4.32849	0	--	--	--	--
TraesCS2B01G349700	K1	0	0	1.29524	0.184275	1.63945	0	--	--	--	--
TraesCS2B01G354200	K1	0	0.00142033	1.89452	2.10853	1.30849	0.080093	--	--	--	--
TraesCS2B01G355900	K1	0.00947967	0	0.453856	0.01695	2.31406	0	Cellular Component: plasma membrane (GO:0005886);; Cellular Component: chloroplast envelope (GO:0009941);; Molecular Function: oxidoreductase activity (GO:0016491);; Biological Process: response to cadmium ion (GO:0046686);; Biological Process: oxidation-reduction process (GO:0055114);;	--	--	Probable aldo-keto reductase 3 OS=Oryza sativa subsp. indica (Rice) PE=3 SV=1
TraesCS2B01G356100	K1	0.007401	0	0.828631	0	2.99704	0.041314	Cellular Component: plasma membrane (GO:0005886);; Cellular Component: chloroplast envelope (GO:0009941);; Molecular Function: oxidoreductase activity (GO:0016491);; Biological Process: response to cadmium ion (GO:0046686);; Biological Process: oxidation-reduction process (GO:0055114);;	--	--	Probable aldo-keto reductase 3 OS=Oryza sativa subsp. indica (Rice) PE=3 SV=1
TraesCS2B01G359600	K1	0.178622	0.494003	1.73286	0.746349	5.80579	0.026147	Molecular Function: transcription cofactor activity (GO:0003712);; Molecular Function: histone acetyltransferase activity (GO:0004402);; Cellular Component: nucleus (GO:0005634);; Biological Process: regulation of transcription, DNA-templated (GO:0006355);; Molecular Function: zinc ion binding (GO:0008270);; Biological Process: histone acetylation (GO:0016573);;	--	--	BTB/POZ and TAZ domain-containing protein 2 GN=BT2 OS=Arabidopsis thaliana (Mouse-ear cress) PE=1 SV=1
TraesCS2B01G366600	K1	0.16539	0.230071	3.83609	0.422462	0.465692	0.037427	Molecular Function: protein tyrosine kinase activity (GO:0004713);; Molecular Function: ATP binding (GO:0005524);; Biological Process: protein phosphorylation (GO:0006468);;	K13436|0|bdi:100835596|K13436 pto-interacting protein 1 [EC:2.7.11.1] | (RefSeq) PTI1-like tyrosine-protein kinase 3	Plant-pathogen interaction (ko04626)	PTI1-like tyrosine-protein kinase 1 GN=PTI11 OS=Arabidopsis thaliana (Mouse-ear cress) PE=1 SV=1
TraesCS2B01G373300	K1	0.753966	0.504547	5.43062	0.628658	1.58759	0.0395293	Cellular Component: mitochondrion (GO:0005739);; Cellular Component: membrane (GO:0016020);; Cellular Component: cytoplasmic vesicle (GO:0016023);;	--	--	--
TraesCS2B01G398000	K1	0.370964	0.27727	1.90323	0.050558	1.25407	0.0141647	Cellular Component: cytoplasm (GO:0005737);; Biological Process: L-phenylalanine catabolic process (GO:0006559);; Biological Process: cinnamic acid biosynthetic process (GO:0009800);; Molecular Function: phenylalanine ammonia-lyase activity (GO:0045548);;	K10775|0|bdi:100845653|K10775 phenylalanine ammonia-lyase [EC:4.3.1.24] | (RefSeq) phenylalanine ammonia-lyase	Phenylalanine metabolism (ko00360);; Phenylpropanoid biosynthesis (ko00940)	Phenylalanine ammonia-lyase GN=PAL OS=Triticum aestivum (Wheat) PE=3 SV=1
TraesCS2B01G398200	K1	0	0	1.85156	0.513458	1.83473	0	Cellular Component: cytoplasm (GO:0005737);; Biological Process: L-phenylalanine catabolic process (GO:0006559);; Biological Process: cinnamic acid biosynthetic process (GO:0009800);; Molecular Function: phenylalanine ammonia-lyase activity (GO:0045548);;	K10775|0|bdi:100845653|K10775 phenylalanine ammonia-lyase [EC:4.3.1.24] | (RefSeq) phenylalanine ammonia-lyase	Phenylalanine metabolism (ko00360);; Phenylpropanoid biosynthesis (ko00940)	Phenylalanine ammonia-lyase GN=PAL OS=Triticum aestivum (Wheat) PE=3 SV=1
TraesCS2B01G398300	K1	0	0	3.54433	0.0764747	3.38322	0.041186	Cellular Component: cytoplasm (GO:0005737);; Biological Process: L-phenylalanine catabolic process (GO:0006559);; Biological Process: cinnamic acid biosynthetic process (GO:0009800);; Molecular Function: phenylalanine ammonia-lyase activity (GO:0045548);;	K10775|0|bdi:100845653|K10775 phenylalanine ammonia-lyase [EC:4.3.1.24] | (RefSeq) phenylalanine ammonia-lyase	Phenylalanine metabolism (ko00360);; Phenylpropanoid biosynthesis (ko00940)	Phenylalanine ammonia-lyase GN=PAL OS=Triticum aestivum (Wheat) PE=3 SV=1
TraesCS2B01G401300	K1	0.140742	0.0806943	2.47791	0.467506	3.94802	0.116723	Biological Process: MAPK cascade (GO:0000165);; Molecular Function: ATP binding (GO:0005524);; Cellular Component: plasma membrane (GO:0005886);; Biological Process: protein targeting to membrane (GO:0006612);; Biological Process: salicylic acid biosynthetic process (GO:0009697);; Biological Process: systemic acquired resistance, salicylic acid mediated signaling pathway (GO:0009862);; Biological…	K13459|0|obr:102705617|K13459 disease resistance protein RPS2 | (RefSeq) disease resistance protein RPS2-like	Plant-pathogen interaction (ko04626)	Disease resistance protein RPS2 GN=RPS2 OS=Arabidopsis thaliana (Mouse-ear cress) PE=1 SV=1
TraesCS2B01G408700	K1	0.00945567	0	0.659294	0.0314657	0.707208	0	Molecular Function: protein serine/threonine kinase activity (GO:0004674);; Molecular Function: ATP binding (GO:0005524);; Cellular Component: plasma membrane (GO:0005886);; Biological Process: protein phosphorylation (GO:0006468);;	--	--	Probable receptor-like protein kinase At5g47070 GN=At5g47070 OS=Arabidopsis thaliana (Mouse-ear cress) PE=1 SV=1
TraesCS2B01G411800	K1	0.199664	0.360883	1.28393	1.20824	2.74884	0.197462	--	--	--	--
TraesCS2B01G413800	K1	0.744815	0.94994	2.56165	1.29975	11.7805	0.0887587	Molecular Function: zinc ion binding (GO:0008270);; Cellular Component: cytoplasmic vesicle (GO:0016023);;	K16281|4.06233e-71|obr:102711060|K16281 RING-H2 zinc finger protein RHA1 | (RefSeq) E3 ubiquitin-protein ligase RHA1B-like	--	Probable E3 ubiquitin-protein ligase RHA2B GN=RHA2B OS=Arabidopsis thaliana (Mouse-ear cress) PE=1 SV=2
TraesCS2B01G418700	K1	0.00559167	0	0.398347	0	0.694455	0	Molecular Function: monooxygenase activity (GO:0004497);; Molecular Function: iron ion binding (GO:0005506);; Molecular Function: zinc ion binding (GO:0008270);; Molecular Function: electron carrier activity (GO:0009055);; Cellular Component: integral component of membrane (GO:0016021);; Molecular Function: oxidoreductase activity, acting on paired donors, with incorporation or reduction of molec…	--	--	Cytochrome P450 87A3 GN=OSJNBa0088I22.16 OS=Oryza sativa subsp. japonica (Rice) PE=2 SV=3
TraesCS2B01G422500	K1	0.265273	0.30297	2.66688	2.91458	2.68803	0.171014	Molecular Function: protein serine/threonine kinase activity (GO:0004674);; Molecular Function: ATP binding (GO:0005524);; Cellular Component: plasma membrane (GO:0005886);; Biological Process: protein phosphorylation (GO:0006468);;	K04733|0|bdi:100832927|K04733 interleukin-1 receptor-associated kinase 4 [EC:2.7.11.1] | (RefSeq) probable serine/threonine-protein kinase NAK	--	Protein kinase APK1A, chloroplastic (Precursor) GN=APK1A OS=Arabidopsis thaliana (Mouse-ear cress) PE=2 SV=1
TraesCS2B01G424500	K1	0.485811	0.487669	2.38347	4.13602	1.62897	0.00843067	Molecular Function: serine-type endopeptidase activity (GO:0004252);; Biological Process: proteolysis (GO:0006508);; Cellular Component: chloroplast (GO:0009507);; Cellular Component: membrane (GO:0016020);; Biological Process: transmembrane transport (GO:0055085);; Molecular Function: serine-type exopeptidase activity (GO:0070008);;	K01322|0|bdi:100820865|K01322 prolyl oligopeptidase [EC:3.4.21.26] | (RefSeq) prolyl endopeptidase	--	--
TraesCS2B01G430900	K1	0.00614933	0.0625873	0.245216	0.229375	1.00641	0.070872	Molecular Function: serine-type carboxypeptidase activity (GO:0004185);; Biological Process: proteolysis (GO:0006508);; Cellular Component: cytoplasmic vesicle (GO:0016023);;	--	--	Serine carboxypeptidase-like 19 chain B (Precursor) GN=F17I14.170 OS=Arabidopsis thaliana (Mouse-ear cress) PE=1 SV=1
TraesCS2B01G434100	K1	1.03714	0.665187	2.99209	1.03623	4.19201	0.0141783	Molecular Function: DNA binding (GO:0003677);; Molecular Function: transcription factor activity, sequence-specific DNA binding (GO:0003700);; Cellular Component: nucleus (GO:0005634);; Biological Process: regulation of transcription, DNA-templated (GO:0006355);; Cellular Component: plastid (GO:0009536);;	--	--	Ethylene-responsive transcription factor ERF043 GN=ERF043 OS=Arabidopsis thaliana (Mouse-ear cress) PE=2 SV=1
TraesCS2B01G437300	K1	1.15224	0.753759	3.42419	1.36888	7.49599	0.528097	Molecular Function: protein serine/threonine kinase activity (GO:0004674);; Molecular Function: ATP binding (GO:0005524);; Cellular Component: plasma membrane (GO:0005886);; Biological Process: protein phosphorylation (GO:0006468);; Cellular Component: cytoplasmic vesicle (GO:0016023);;	--	--	Probable LRR receptor-like serine/threonine-protein kinase At1g56130 (Precursor) GN=At1g56130 OS=Arabidopsis thaliana (Mouse-ear cress) PE=2 SV=2
TraesCS2B01G437700	K1	0	0	0.31752	0.761818	1.65709	0.0431913	Cellular Component: cytoplasmic vesicle (GO:0016023);;	--	--	Non-specific lipid transfer protein GPI-anchored 2 (Precursor) GN=T28A8.10 OS=Arabidopsis thaliana (Mouse-ear cress) PE=2 SV=1
TraesCS2B01G439800	K1	0	0	1.62609	0.063723	3.08533	0.0492463	--	--	--	--
TraesCS2B01G441600	K1	0	0	1.01708	0.264047	3.65902	0.029634	Cellular Component: mitochondrion (GO:0005739);; Cellular Component: plasma membrane (GO:0005886);;	--	--	--
TraesCS2B01G444200	K1	1.65395	2.22457	7.05911	6.05365	2.59582	0.144431	Cellular Component: Golgi membrane (GO:0000139);; Cellular Component: mitochondrion (GO:0005739);; Molecular Function: zinc ion binding (GO:0008270);; Biological Process: response to bacterium (GO:0009617);; Biological Process: plant-type hypersensitive response (GO:0009626);; Biological Process: lignin biosynthetic process (GO:0009809);; Biological Process: vesicle-mediated transport (GO:0016192…	K00083|0|bdi:100835906|K00083 cinnamyl-alcohol dehydrogenase [EC:1.1.1.195] | (RefSeq) cinnamyl alcohol dehydrogenase 7-like	Phenylpropanoid biosynthesis (ko00940)	Cinnamyl alcohol dehydrogenase 7 GN=OSJNBa0070C17.13 OS=Oryza sativa subsp. japonica (Rice) PE=2 SV=1
TraesCS2B01G451400	K1	0	0	2.13288	0.035199	3.31342	0	Biological Process: cation transport (GO:0006812);; Molecular Function: cation transmembrane transporter activity (GO:0008324);; Cellular Component: integral component of membrane (GO:0016021);; Biological Process: transmembrane transport (GO:0055085);;	--	--	Probable cation transporter HKT7 GN=OSJNBa0060N03.4 OS=Oryza sativa subsp. japonica (Rice) PE=2 SV=2
TraesCS2B01G451700	K1	0	0	0	0	0.669878	0	Biological Process: sodium ion transport (GO:0006814);; Molecular Function: cation transmembrane transporter activity (GO:0008324);; Cellular Component: membrane (GO:0016020);; Biological Process: transmembrane transport (GO:0055085);;	--	--	Cation transporter HKT4 GN=OSJNBa0060N03.3 OS=Oryza sativa subsp. japonica (Rice) PE=1 SV=2
TraesCS2B01G458400	K1	3.53339	3.32276	6.27621	5.09247	7.36022	0.196425	Molecular Function: ATP binding (GO:0005524);; Cellular Component: nucleus (GO:0005634);; Biological Process: regulation of transcription, DNA-templated (GO:0006355);; Cellular Component: plastid (GO:0009536);; Molecular Function: hydrolase activity, acting on acid anhydrides, in phosphorus-containing anhydrides (GO:0016818);;	--	--	Growth-regulating factor 4 OS=Oryza sativa subsp. japonica (Rice) PE=2 SV=1
TraesCS2B01G459100	K1	0.0797823	0	1.36288	0.109838	4.98202	0.0416413	Cellular Component: mitochondrion (GO:0005739);; Molecular Function: alternative oxidase activity (GO:0009916);; Cellular Component: integral component of membrane (GO:0016021);; Biological Process: electron transport chain (GO:0022900);; Molecular Function: metal ion binding (GO:0046872);; Cellular Component: respiratory chain (GO:0070469);;	K17893|0|bdi:100833030|K17893 ubiquinol oxidase [EC:1.10.3.11] | (RefSeq) ubiquinol oxidase 2, mitochondrial-like	--	Ubiquinol oxidase 1a, mitochondrial (Precursor) GN=MCB17.11 OS=Arabidopsis thaliana (Mouse-ear cress) PE=1 SV=2
TraesCS2B01G464100	K1	0.275087	0.0146547	0.87981	0.00851367	0.181463	0.0132323	Molecular Function: protein serine/threonine kinase activity (GO:0004674);; Molecular Function: calcium ion binding (GO:0005509);; Molecular Function: ATP binding (GO:0005524);; Biological Process: protein phosphorylation (GO:0006468);; Molecular Function: polysaccharide binding (GO:0030247);;	--	--	Wall-associated receptor kinase 5 (Precursor) GN=WAK5 OS=Arabidopsis thaliana (Mouse-ear cress) PE=2 SV=1
TraesCS2B01G466500	K1	0.0130633	0.0190127	0.237894	0.0446787	0.714159	0.0590977	Molecular Function: DNA binding (GO:0003677);; Molecular Function: chromatin binding (GO:0003682);;	K09422|9.446e-77|bdi:100832103|K09422 myb proto-oncogene protein, plant | (RefSeq) myb-related protein Zm1-like	--	Myb-related protein Zm1 OS=Zea mays (Maize) PE=2 SV=1
TraesCS2B01G474600	K1	0.00933267	0	0.772451	0.117154	1.00587	0.0138557	Molecular Function: protein serine/threonine kinase activity (GO:0004674);; Molecular Function: ATP binding (GO:0005524);; Biological Process: protein phosphorylation (GO:0006468);; Cellular Component: cytoplasmic vesicle (GO:0016023);;	--	--	Receptor-like protein kinase FERONIA (Precursor) GN=F26O13.190 OS=Arabidopsis thaliana (Mouse-ear cress) PE=1 SV=1
TraesCS2B01G475600	K1	3.85279	5.3237	7.10823	5.79287	10.741	0.784943	--	--	--	--
TraesCS2B01G477600	K1	0.0221133	0.0170493	0.614147	0.079958	0.779414	0.0483793	Biological Process: transition metal ion transport (GO:0000041);; Molecular Function: protein serine/threonine kinase activity (GO:0004674);; Molecular Function: ATP binding (GO:0005524);; Biological Process: protein phosphorylation (GO:0006468);; Cellular Component: cytoplasmic vesicle (GO:0016023);; Molecular Function: carbohydrate binding (GO:0030246);;	--	--	Probable L-type lectin-domain containing receptor kinase S.5 (Precursor) GN=LECRKS5 OS=Arabidopsis thaliana (Mouse-ear cress) PE=2 SV=1
TraesCS2B01G483400	K1	0.426788	0.187341	1.8588	0.04117	0.489628	0.0268173	Molecular Function: transmembrane receptor protein serine/threonine kinase activity (GO:0004675);; Molecular Function: protein tyrosine kinase activity (GO:0004713);; Molecular Function: ATP binding (GO:0005524);; Cellular Component: endosome (GO:0005768);; Cellular Component: plasma membrane (GO:0005886);; Biological Process: protein phosphorylation (GO:0006468);; Biological Process: receptor-me…	K13420|0|obr:102718082|K13420 LRR receptor-like serine/threonine-protein kinase FLS2 [EC:2.7.11.1] | (RefSeq) LRR receptor-like serine/threonine-protein kinase FLS2	Plant-pathogen interaction (ko04626)	LRR receptor-like serine/threonine-protein kinase FLS2 (Precursor) GN=FLS2 OS=Arabidopsis thaliana (Mouse-ear cress) PE=1 SV=1
TraesCS2B01G498300	K1	0	0	1.09654	0	1.65196	0	Biological Process: metabolic process (GO:0008152);; Molecular Function: transferase activity, transferring hexosyl groups (GO:0016758);;	K13495|0|bdi:100841697|K13495 cis-zeatin O-glucosyltransferase [EC:2.4.1.215] | (RefSeq) putative cis-zeatin O-glucosyltransferase	Zeatin biosynthesis (ko00908)	Cis-zeatin O-glucosyltransferase 2 GN=CISZOG2 OS=Zea mays (Maize) PE=1 SV=1
TraesCS2B01G500200	K1	0	0	3.57719	0.129601	4.55361	1.22556	Biological Process: defense response (GO:0006952);; Biological Process: response to biotic stimulus (GO:0009607);;	--	--	Pathogenesis-related protein 1 GN=PR1 OS=Asparagus officinalis (Garden asparagus) PE=2 SV=1
TraesCS2B01G510800	K1	0.821877	0.855414	0.244748	0.300015	1.04935	0.00571933	Molecular Function: protein dimerization activity (GO:0046983);;	--	--	Transcription factor bHLH112 GN=T13M11.1 OS=Arabidopsis thaliana (Mouse-ear cress) PE=2 SV=1
TraesCS2B01G512400	K1	0	0	0.0505003	0.012275	0.72769	0	Molecular Function: protein serine/threonine kinase activity (GO:0004674);; Molecular Function: ATP binding (GO:0005524);; Biological Process: protein phosphorylation (GO:0006468);; Cellular Component: membrane (GO:0016020);; Cellular Component: cytoplasmic vesicle (GO:0016023);; Biological Process: recognition of pollen (GO:0048544);;	--	--	Receptor-like serine/threonine-protein kinase SD1-8 (Precursor) GN=T6K22.110 OS=Arabidopsis thaliana (Mouse-ear cress) PE=1 SV=1
TraesCS2B01G516300	K1	0.9891	1.39358	0.759573	0.0395003	2.5423	0.21319	Molecular Function: sucrose alpha-glucosidase activity (GO:0004575);; Cellular Component: cell wall (GO:0005618);; Cellular Component: mitochondrion (GO:0005739);; Cellular Component: vacuole (GO:0005773);; Biological Process: starch metabolic process (GO:0005982);; Biological Process: response to wounding (GO:0009611);; Cellular Component: cytoplasmic vesicle (GO:0016023);; Molecular Function: l…	--	--	Beta-fructofuranosidase, insoluble isoenzyme 7 (Precursor) GN=CIN7 OS=Oryza sativa subsp. indica (Rice) PE=2 SV=2
TraesCS2B01G519900	K1	0	0	0.563364	0.0164053	1.32536	0.065732	Cellular Component: membrane (GO:0016020);;	--	--	--
TraesCS2B01G520900	K1	0.078369	0.0676237	0.459496	0.04459	0.709277	0.020789	Cellular Component: vacuolar proton-transporting V-type ATPase, V0 domain (GO:0000220);; Cellular Component: mitochondrion (GO:0005739);; Cellular Component: plasma membrane (GO:0005886);; Cellular Component: chloroplast (GO:0009507);; Molecular Function: hydrogen-translocating pyrophosphatase activity (GO:0009678);; Cellular Component: plant-type vacuole membrane (GO:0009705);; Molecular Functio…	K02154|0|bdi:100845312|K02154 V-type H+-transporting ATPase subunit a | (RefSeq) V-type proton ATPase subunit a3-like	Oxidative phosphorylation (ko00190);; Phagosome (ko04145)	V-type proton ATPase subunit a3 GN=VHA-a3 OS=Arabidopsis thaliana (Mouse-ear cress) PE=1 SV=1
TraesCS2B01G521100	K1	0.10878	0.00954933	1.71643	0.016162	1.9904	0.0154723	Cellular Component: 1,3-beta-D-glucan synthase complex (GO:0000148);; Molecular Function: 1,3-beta-D-glucan synthase activity (GO:0003843);; Biological Process: (1->3)-beta-D-glucan biosynthetic process (GO:0006075);;	K11000|0|bdi:100827979|K11000 callose synthase [EC:2.4.1.-] | (RefSeq) callose synthase 12-like	--	Callose synthase 12 OS=Arabidopsis thaliana (Mouse-ear cress) PE=2 SV=1
TraesCS2B01G526100	K1	0.0160153	0.0174203	0.285727	0.0245403	1.22282	0.033097	Molecular Function: carboxylic ester hydrolase activity (GO:0004091);; Biological Process: metabolic process (GO:0008152);;	--	--	Tuliposide A-converting enzyme 1, chloroplastic (Precursor) GN=TCEA1 OS=Tulipa gesneriana (Garden tulip) PE=1 SV=1
TraesCS2B01G527500	K1	0	0	3.13442	1.72865	0.780757	0.048036	--	--	--	--
TraesCS2B01G532000	K1	0.00651	0	0.595619	0.00518133	2.05215	0.144282	Molecular Function: protein serine/threonine kinase activity (GO:0004674);; Molecular Function: ATP binding (GO:0005524);; Cellular Component: mitochondrion (GO:0005739);; Biological Process: protein phosphorylation (GO:0006468);; Cellular Component: plastid (GO:0009536);; Cellular Component: membrane (GO:0016020);;	--	--	G-type lectin S-receptor-like serine/threonine-protein kinase SD2-5 (Precursor) GN=SD25 OS=Arabidopsis thaliana (Mouse-ear cress) PE=1 SV=1
TraesCS2B01G532400	K1	0.12282	0.0347513	0.831474	0.117238	1.36522	0.125942	Biological Process: metabolic process (GO:0008152);; Cellular Component: plastid (GO:0009536);; Molecular Function: transferase activity, transferring hexosyl groups (GO:0016758);;	--	--	Anthocyanidin 5,3-O-glucosyltransferase GN=RhGT1 OS=Rosa hybrid cultivar PE=2 SV=1
TraesCS2B01G533400	K1	0.36827	0.144098	4.51159	0.108218	3.29545	0.285838	Molecular Function: protein serine/threonine kinase activity (GO:0004674);; Molecular Function: ATP binding (GO:0005524);; Biological Process: protein phosphorylation (GO:0006468);; Biological Process: recognition of pollen (GO:0048544);;	--	--	G-type lectin S-receptor-like serine/threonine-protein kinase At2g19130 (Precursor) GN=At2g19130 OS=Arabidopsis thaliana (Mouse-ear cress) PE=2 SV=1
TraesCS2B01G536500	K1	0.006645	0.013024	2.68115	0.050846	4.02825	0.002489	Molecular Function: nucleotide binding (GO:0000166);; Molecular Function: protein kinase activity (GO:0004672);; Cellular Component: plastid (GO:0009536);; Cellular Component: cytoplasmic vesicle (GO:0016023);; Molecular Function: ion binding (GO:0043167);;	--	--	Wall-associated receptor kinase-like 2 (Precursor) GN=WAKL2 OS=Arabidopsis thaliana (Mouse-ear cress) PE=2 SV=1
TraesCS2B01G536600	K1	0	0	0.634818	0.03986	1.01205	0.00334133	Molecular Function: protein serine/threonine kinase activity (GO:0004674);; Molecular Function: calcium ion binding (GO:0005509);; Molecular Function: ATP binding (GO:0005524);; Biological Process: protein phosphorylation (GO:0006468);; Cellular Component: plastid (GO:0009536);; Cellular Component: cytoplasmic vesicle (GO:0016023);; Molecular Function: polysaccharide binding (GO:0030247);;	--	--	Wall-associated receptor kinase 2 (Precursor) GN=WAK2 OS=Arabidopsis thaliana (Mouse-ear cress) PE=1 SV=1
TraesCS2B01G555200	K1	0.1257	0.0702987	0.61938	0.186337	1.49917	0.0255913	Molecular Function: protein kinase activity (GO:0004672);; Molecular Function: ATP binding (GO:0005524);; Biological Process: protein phosphorylation (GO:0006468);;	K04733|0|bdi:100836095|K04733 interleukin-1 receptor-associated kinase 4 [EC:2.7.11.1] | (RefSeq) probable receptor-like protein kinase At5g47070	--	Probable receptor-like protein kinase At5g47070 GN=At5g47070 OS=Arabidopsis thaliana (Mouse-ear cress) PE=1 SV=1
TraesCS2B01G562200	K1	0.180148	0.0232333	1.38275	0.782348	5.24598	0.260227	--	--	--	--
TraesCS2B01G562600	K1	0.205135	0.104417	1.22307	0.133972	1.30299	0.0754097	--	K07195|9.51711e-135|obr:102711893|K07195 exocyst complex component 7 | (RefSeq) exocyst complex component EXO70A1-like	--	Exocyst complex component EXO70A1 GN=EXO70A1 OS=Arabidopsis thaliana (Mouse-ear cress) PE=1 SV=1
TraesCS2B01G571300	K1	0.0126553	0	0.779633	0.021742	0.65409	0	--	--	--	Exocyst complex component EXO70A1 GN=EXO70A1 OS=Arabidopsis thaliana (Mouse-ear cress) PE=1 SV=1
TraesCS2B01G572500	K1	0.0302237	0.079266	0.227245	2.25252	0.795401	0.09117	Molecular Function: transcription factor activity, sequence-specific DNA binding (GO:0003700);; Cellular Component: nucleus (GO:0005634);; Biological Process: response to water deprivation (GO:0009414);; Biological Process: response to abscisic acid (GO:0009737);; Biological Process: ethylene-activated signaling pathway (GO:0009873);; Molecular Function: sequence-specific DNA binding (GO:0043565)…	K09286|4.36524e-26|osa:4337341|K09286 EREBP-like factor | (RefSeq) ethylene-responsive transcription factor 7	--	Ethylene-responsive transcription factor 7 GN=MQC12.5 OS=Arabidopsis thaliana (Mouse-ear cress) PE=1 SV=1
TraesCS2B01G575400	K1	0.832186	1.63565	0.683442	1.03503	2.36369	0.081937	Biological Process: lipid biosynthetic process (GO:0008610);; Molecular Function: oxidoreductase activity (GO:0016491);; Biological Process: oxidation-reduction process (GO:0055114);;	K00574|0|bdi:100842201|K00574 cyclopropane-fatty-acyl-phospholipid synthase [EC:2.1.1.79] | (RefSeq) uncharacterized LOC100842201	--	(S)-tetrahydroprotoberberine N-methyltransferase OS=Eschscholzia californica (California poppy) PE=1 SV=1
TraesCS2B01G576400	K1	0.0578847	0.0129513	1.39646	0.0801093	0.466029	0.138976	Molecular Function: protein serine/threonine kinase activity (GO:0004674);; Molecular Function: ATP binding (GO:0005524);; Biological Process: protein phosphorylation (GO:0006468);; Cellular Component: cytoplasmic vesicle (GO:0016023);; Biological Process: recognition of pollen (GO:0048544);;	--	--	G-type lectin S-receptor-like serine/threonine-protein kinase At2g19130 (Precursor) GN=At2g19130 OS=Arabidopsis thaliana (Mouse-ear cress) PE=2 SV=1
TraesCS2B01G578200	K1	0.223742	0.361399	0.789237	0.371889	1.00436	0.081219	Molecular Function: protein serine/threonine kinase activity (GO:0004674);; Molecular Function: ATP binding (GO:0005524);; Biological Process: protein phosphorylation (GO:0006468);; Cellular Component: cytoplasmic vesicle (GO:0016023);; Biological Process: recognition of pollen (GO:0048544);;	--	--	Receptor-like serine/threonine-protein kinase SD1-8 (Precursor) GN=T6K22.110 OS=Arabidopsis thaliana (Mouse-ear cress) PE=1 SV=1
TraesCS2B01G584100	K1	0.00426633	0.004412	0.373371	0.003459	0.175129	0	Molecular Function: nucleotide binding (GO:0000166);; Molecular Function: protein kinase activity (GO:0004672);;	--	--	Probable L-type lectin-domain containing receptor kinase S.5 (Precursor) GN=LECRKS5 OS=Arabidopsis thaliana (Mouse-ear cress) PE=2 SV=1
TraesCS2B01G591000	K1	0	0	0.701773	0.032705	1.25783	0.00744033	Molecular Function: magnesium ion binding (GO:0000287);; Molecular Function: pyruvate kinase activity (GO:0004743);; Cellular Component: plasma membrane (GO:0005886);; Biological Process: glycolytic process (GO:0006096);; Cellular Component: plastid (GO:0009536);; Biological Process: phosphorylation (GO:0016310);; Molecular Function: potassium ion binding (GO:0030955);; Biological Process: respon…	--	--	Protein YLS9 GN=F11F19.11 OS=Arabidopsis thaliana (Mouse-ear cress) PE=2 SV=1
TraesCS2B01G594400	K1	0.063908	0.0258927	1.54016	0	0.238036	0	Cellular Component: endoplasmic reticulum (GO:0005783);; Biological Process: proteolysis (GO:0006508);; Molecular Function: peptidase activity (GO:0008233);; Cellular Component: membrane (GO:0016020);;	--	--	--
TraesCS2B01G597700	K1	0.162964	0.1987	0.697548	0.0742887	0.48159	0.11094	--	--	--	Disease resistance protein RPM1 GN=F17A9.20 OS=Arabidopsis thaliana (Mouse-ear cress) PE=1 SV=1
TraesCS2B01G615800	K1	3.85833	2.73365	5.25364	1.13034	6.8599	0.632589	Molecular Function: peroxidase activity (GO:0004601);; Cellular Component: vacuole (GO:0005773);; Biological Process: response to oxidative stress (GO:0006979);; Cellular Component: plant-type cell wall (GO:0009505);; Cellular Component: membrane (GO:0016020);; Cellular Component: cytoplasmic vesicle (GO:0016023);; Molecular Function: heme binding (GO:0020037);; Molecular Function: metal ion bind…	K00430|2.31219e-156|bdi:100840693|K00430 peroxidase [EC:1.11.1.7] | (RefSeq) cationic peroxidase SPC4-like	Phenylpropanoid biosynthesis (ko00940)	Cationic peroxidase SPC4 (Precursor) GN=Sb03g046810 OS=Sorghum bicolor (Sorghum) PE=1 SV=2
TraesCS2B01G618100	K1	0	0	0.497633	0.0497663	0.886586	0	--	--	--	Putative disease resistance RPP13-like protein 1 GN=RPPL1 OS=Arabidopsis thaliana (Mouse-ear cress) PE=3 SV=1
TraesCS2D01G011700	K1	0	0	1.39699	0.016511	3.41823	0	Molecular Function: transcription factor activity, sequence-specific DNA binding (GO:0003700);; Biological Process: regulation of transcription, DNA-templated (GO:0006355);; Cellular Component: plastid (GO:0009536);; Molecular Function: sequence-specific DNA binding (GO:0043565);;	--	--	Probable WRKY transcription factor 75 GN=WRKY75 OS=Arabidopsis thaliana (Mouse-ear cress) PE=2 SV=1
TraesCS2D01G013200	K1	0.038045	0.008182	0.279434	0.00305967	0.337407	0.00343433	Molecular Function: protein serine/threonine kinase activity (GO:0004674);; Molecular Function: ATP binding (GO:0005524);; Biological Process: protein phosphorylation (GO:0006468);; Cellular Component: integral component of membrane (GO:0016021);; Cellular Component: cytoplasmic vesicle (GO:0016023);;	--	--	Probable LRR receptor-like serine/threonine-protein kinase At3g47570 (Precursor) GN=At3g47570 OS=Arabidopsis thaliana (Mouse-ear cress) PE=2 SV=1
TraesCS2D01G013300	K1	0.0406123	0.0128203	0.534369	0	0.725345	0.00275167	Molecular Function: protein serine/threonine kinase activity (GO:0004674);; Molecular Function: ATP binding (GO:0005524);; Biological Process: protein phosphorylation (GO:0006468);; Cellular Component: integral component of membrane (GO:0016021);; Cellular Component: cytoplasmic vesicle (GO:0016023);;	--	--	Probable LRR receptor-like serine/threonine-protein kinase At3g47570 (Precursor) GN=At3g47570 OS=Arabidopsis thaliana (Mouse-ear cress) PE=2 SV=1
TraesCS2D01G026500	K1	0.135471	0.0632937	2.50172	0.241175	2.42225	0.15717	Molecular Function: protein serine/threonine kinase activity (GO:0004674);; Molecular Function: structural molecule activity (GO:0005198);; Molecular Function: ATP binding (GO:0005524);; Biological Process: protein phosphorylation (GO:0006468);;	--	--	Cysteine-rich receptor-like protein kinase 26 (Precursor) GN=CRK26 OS=Arabidopsis thaliana (Mouse-ear cress) PE=2 SV=1
TraesCS2D01G026600	K1	0.295397	0.105475	1.99608	0.299571	0.836777	0.0401333	Molecular Function: protein serine/threonine kinase activity (GO:0004674);; Molecular Function: ATP binding (GO:0005524);; Biological Process: protein phosphorylation (GO:0006468);;	--	--	Putative serine/threonine-protein kinase-like protein CCR3 (Precursor) GN=F27K19.130 OS=Arabidopsis thaliana (Mouse-ear cress) PE=2 SV=1
TraesCS2D01G028700	K1	0	0	1.85951	0.019183	0.231593	0	Molecular Function: oxidoreductase activity, acting on paired donors, with incorporation or reduction of molecular oxygen, 2-oxoglutarate as one donor, and incorporation of one atom each of oxygen into both donors (GO:0016706);; Biological Process: oxidation-reduction process (GO:0055114);;	--	--	1-aminocyclopropane-1-carboxylate oxidase homolog 1 GN=At1g06620 OS=Arabidopsis thaliana (Mouse-ear cress) PE=2 SV=1
TraesCS2D01G030800	K1	1.21315	1.3209	0.682057	0.629359	1.39203	0.0420343	Cellular Component: mitochondrion (GO:0005739);; Biological Process: metabolic process (GO:0008152);; Molecular Function: trans-zeatin O-beta-D-glucosyltransferase activity (GO:0050403);; Molecular Function: cis-zeatin O-beta-D-glucosyltransferase activity (GO:0050502);;	--	--	7-deoxyloganetin glucosyltransferase GN=UGT85A24 OS=Gardenia jasminoides (Cape jasmine) PE=1 SV=1
TraesCS2D01G031000	K1	0	0	0.852356	0	2.98901	0.287482	Cellular Component: mitochondrion (GO:0005739);; Biological Process: metabolic process (GO:0008152);; Molecular Function: trans-zeatin O-beta-D-glucosyltransferase activity (GO:0050403);; Molecular Function: cis-zeatin O-beta-D-glucosyltransferase activity (GO:0050502);;	--	--	7-deoxyloganetin glucosyltransferase GN=UGT85A24 OS=Gardenia jasminoides (Cape jasmine) PE=1 SV=1
TraesCS2D01G035200	K1	0.253257	0.492092	1.14844	0.416738	3.35133	0.0663777	Molecular Function: transferase activity, transferring acyl groups other than amino-acyl groups (GO:0016747);;	--	--	Uncharacterized acetyltransferase At3g50280 GN=At3g50280 OS=Arabidopsis thaliana (Mouse-ear cress) PE=3 SV=1
TraesCS2D01G039400	K1	0.00448	0	0.167791	0	0.699193	0.009882	Molecular Function: nucleotide binding (GO:0000166);; Molecular Function: protein kinase activity (GO:0004672);; Cellular Component: cytoplasmic vesicle (GO:0016023);; Biological Process: primary metabolic process (GO:0044238);; Biological Process: cellular macromolecule metabolic process (GO:0044260);;	K04733|0|bdi:100821462|K04733 interleukin-1 receptor-associated kinase 4 [EC:2.7.11.1] | (RefSeq) L-type lectin-domain containing receptor kinase IV.2-like	--	L-type lectin-domain containing receptor kinase IV.2 (Precursor) GN=F5K20.110 OS=Arabidopsis thaliana (Mouse-ear cress) PE=2 SV=1
TraesCS2D01G046500	K1	0.00774333	0	0.384218	0	0.923006	0	Molecular Function: protein serine/threonine kinase activity (GO:0004674);; Molecular Function: calcium ion binding (GO:0005509);; Molecular Function: ATP binding (GO:0005524);; Biological Process: protein phosphorylation (GO:0006468);; Cellular Component: cytoplasmic vesicle (GO:0016023);; Molecular Function: polysaccharide binding (GO:0030247);;	--	--	Wall-associated receptor kinase 2 (Precursor) GN=WAK2 OS=Arabidopsis thaliana (Mouse-ear cress) PE=1 SV=1
TraesCS2D01G048800	K1	0.168378	0.0716387	1.50316	0.0854047	1.90914	0.219903	Molecular Function: ATP binding (GO:0005524);; Cellular Component: mitochondrion (GO:0005739);; Cellular Component: plasma membrane (GO:0005886);; Biological Process: obsolete ATP catabolic process (GO:0006200);; Cellular Component: cytoplasmic vesicle (GO:0016023);; Molecular Function: ATPase activity (GO:0016887);;	--	--	ABC transporter G family member 28 GN=MUP24.16 OS=Arabidopsis thaliana (Mouse-ear cress) PE=3 SV=1
TraesCS2D01G050100	K1	0.558447	0.0675197	3.47521	0	0.748556	0	Cellular Component: cytoplasmic vesicle (GO:0016023);;	--	--	Dirigent protein 21 (Precursor) GN=DIR21 OS=Arabidopsis thaliana (Mouse-ear cress) PE=3 SV=1
TraesCS2D01G050200	K1	0.851481	0	4.8574	0	0.25473	0	--	--	--	Dirigent protein 1 (Precursor) GN=DIR1 OS=Arabidopsis thaliana (Mouse-ear cress) PE=2 SV=1
TraesCS2D01G054800	K1	0.0137153	0	0.643873	0	1.0317	0	Biological Process: metabolic process (GO:0008152);; Molecular Function: transferase activity, transferring hexosyl groups (GO:0016758);;	--	--	UDP-glycosyltransferase 74F2 GN=F18O19.7 OS=Arabidopsis thaliana (Mouse-ear cress) PE=1 SV=1
TraesCS2D01G055000	K1	0.0930347	0.027974	1.90186	0	3.70425	0.027881	Biological Process: metabolic process (GO:0008152);; Molecular Function: transferase activity, transferring hexosyl groups (GO:0016758);;	--	--	UDP-glycosyltransferase 74E1 GN=UGT74E1 OS=Arabidopsis thaliana (Mouse-ear cress) PE=3 SV=1
TraesCS2D01G055200	K1	0.023774	0	2.20866	0.005886	3.55608	0	Biological Process: metabolic process (GO:0008152);; Molecular Function: transferase activity, transferring hexosyl groups (GO:0016758);;	--	--	UDP-glycosyltransferase 74F2 GN=F18O19.7 OS=Arabidopsis thaliana (Mouse-ear cress) PE=1 SV=1
TraesCS2D01G066500	K1	0.221497	0.399811	1.16654	0.118876	1.13818	0.296857	Molecular Function: protein serine/threonine kinase activity (GO:0004674);; Molecular Function: ATP binding (GO:0005524);; Cellular Component: mitochondrion (GO:0005739);; Biological Process: protein phosphorylation (GO:0006468);; Cellular Component: integral component of membrane (GO:0016021);;	--	--	Probable LRR receptor-like serine/threonine-protein kinase At3g47570 (Precursor) GN=At3g47570 OS=Arabidopsis thaliana (Mouse-ear cress) PE=2 SV=1
TraesCS2D01G066600	K1	0.515813	0.461044	1.27492	0.381076	1.46698	0.105111	Molecular Function: serine-type carboxypeptidase activity (GO:0004185);; Cellular Component: vacuole (GO:0005773);; Biological Process: proteolysis (GO:0006508);; Cellular Component: cytoplasmic vesicle (GO:0016023);;	K09645|3.39546e-179|osa:4339738|K09645 vitellogenic carboxypeptidase-like protein [EC:3.4.16.-] | (RefSeq) serine carboxypeptidase-like 50	--	Serine carboxypeptidase-like 50 (Precursor) GN=SCPL50 OS=Arabidopsis thaliana (Mouse-ear cress) PE=2 SV=1
TraesCS2D01G067800	K1	0.0875733	0.0193363	0.454674	0.022822	0.149491	0.0311873	Molecular Function: transferase activity, transferring phosphorus-containing groups (GO:0016772);;	--	--	Probable LRR receptor-like serine/threonine-protein kinase At3g47570 (Precursor) GN=At3g47570 OS=Arabidopsis thaliana (Mouse-ear cress) PE=2 SV=1
TraesCS2D01G072600	K1	0.386768	0.540722	1.97253	0.362984	2.40079	0.10031	Biological Process: metabolic process (GO:0008152);; Molecular Function: transferase activity, transferring hexosyl groups (GO:0016758);;	--	--	UDP-glycosyltransferase 74E1 GN=UGT74E1 OS=Arabidopsis thaliana (Mouse-ear cress) PE=3 SV=1
TraesCS2D01G080500	K1	0.890593	1.19669	0.10631	0.735791	1.16751	0.073813	Molecular Function: galactosylgalactosylxylosylprotein 3-beta-glucuronosyltransferase activity (GO:0015018);; Cellular Component: membrane (GO:0016020);;	K20869|1.35435e-86|bdi:100836086|K20869 putative beta-1,4-xylosyltransferase IRX9 [EC:2.4.2.-] | (RefSeq) probable glucuronosyltransferase Os07g0694400	--	Probable glucuronosyltransferase Os03g0287800 OS=Oryza sativa subsp. japonica (Rice) PE=3 SV=1
TraesCS2D01G088500	K1	0	0	0.357822	0.00999333	0.45453	0.00457433	Molecular Function: protein serine/threonine kinase activity (GO:0004674);; Molecular Function: ATP binding (GO:0005524);; Biological Process: protein phosphorylation (GO:0006468);; Cellular Component: cytoplasmic vesicle (GO:0016023);; Molecular Function: carbohydrate binding (GO:0030246);; Biological Process: response to stimulus (GO:0050896);;	--	--	L-type lectin-domain containing receptor kinase IV.2 (Precursor) GN=F5K20.110 OS=Arabidopsis thaliana (Mouse-ear cress) PE=2 SV=1
TraesCS2D01G098200	K1	0.009756	0.00867567	1.62741	0.0881747	2.03207	0.245476	Molecular Function: protein kinase activity (GO:0004672);; Molecular Function: ATP binding (GO:0005524);; Biological Process: protein phosphorylation (GO:0006468);; Cellular Component: plastid (GO:0009536);;	--	--	Protein kinase 2A, chloroplastic (Precursor) GN=APK2A OS=Arabidopsis thaliana (Mouse-ear cress) PE=2 SV=1
TraesCS2D01G101200	K1	0	0	0.471111	0.0784223	2.36321	0.0237417	--	--	--	--
TraesCS2D01G116600	K1	0	0	0.021933	0.03062	1.088	0	Biological Process: lipid metabolic process (GO:0006629);; Cellular Component: cytoplasmic vesicle (GO:0016023);; Molecular Function: hydrolase activity, acting on ester bonds (GO:0016788);;	--	--	GDSL esterase/lipase At2g23540 (Precursor) GN=At2g23540 OS=Arabidopsis thaliana (Mouse-ear cress) PE=2 SV=1
TraesCS2D01G117400	K1	3.19353	2.61821	5.34042	1.27028	3.3247	0.195292	--	--	--	--
TraesCS2D01G150400	K1	0	0	1.17412	0.0373973	1.5683	0.111779	Molecular Function: ATP binding (GO:0005524);; Biological Process: phenylpropanoid metabolic process (GO:0009698);; Molecular Function: 4-coumarate-CoA ligase activity (GO:0016207);; Molecular Function: Photinus-luciferin 4-monooxygenase (ATP-hydrolyzing) activity (GO:0047077);; Biological Process: oxidation-reduction process (GO:0055114);;	K01904|0|bdi:100845913|K01904 4-coumarate--CoA ligase [EC:6.2.1.12] | (RefSeq) probable 4-coumarate--CoA ligase 5	Ubiquinone and other terpenoid-quinone biosynthesis (ko00130);; Phenylalanine metabolism (ko00360);; Phenylpropanoid biosynthesis (ko00940)	Probable 4-coumarate--CoA ligase 5 OS=Oryza sativa subsp. japonica (Rice) PE=2 SV=1
TraesCS2D01G157300	K1	0.0118673	0	0.545686	0.123078	1.48919	0.0235173	Molecular Function: monooxygenase activity (GO:0004497);; Molecular Function: iron ion binding (GO:0005506);; Molecular Function: electron carrier activity (GO:0009055);; Cellular Component: cytoplasmic vesicle (GO:0016023);; Molecular Function: oxidoreductase activity, acting on paired donors, with incorporation or reduction of molecular oxygen (GO:0016705);; Molecular Function: heme binding (GO…	K20660|0|bdi:100826419|K20660 cytochrome P450 family 709 | (RefSeq) cytochrome P450 734A6-like	--	Cytochrome P450 734A6 GN=OSJNBb0008D07.26 OS=Oryza sativa subsp. japonica (Rice) PE=2 SV=1
TraesCS2D01G157500	K1	0.005034	0	0.971231	0.088951	2.8398	0.00625367	Molecular Function: monooxygenase activity (GO:0004497);; Molecular Function: iron ion binding (GO:0005506);; Molecular Function: electron carrier activity (GO:0009055);; Cellular Component: cytoplasmic vesicle (GO:0016023);; Molecular Function: oxidoreductase activity, acting on paired donors, with incorporation or reduction of molecular oxygen (GO:0016705);; Molecular Function: heme binding (GO…	K20660|0|bdi:100826419|K20660 cytochrome P450 family 709 | (RefSeq) cytochrome P450 734A6-like	--	Cytochrome P450 734A1 GN=F18A8.8 OS=Arabidopsis thaliana (Mouse-ear cress) PE=2 SV=1
TraesCS2D01G157600	K1	0.0369783	0.00518533	1.14176	0.617779	2.26858	0	Molecular Function: monooxygenase activity (GO:0004497);; Molecular Function: iron ion binding (GO:0005506);; Molecular Function: electron carrier activity (GO:0009055);; Cellular Component: cytoplasmic vesicle (GO:0016023);; Molecular Function: oxidoreductase activity, acting on paired donors, with incorporation or reduction of molecular oxygen (GO:0016705);; Molecular Function: heme binding (GO…	K20660|0|bdi:100826419|K20660 cytochrome P450 family 709 | (RefSeq) cytochrome P450 734A6-like	--	Cytochrome P450 734A1 GN=F18A8.8 OS=Arabidopsis thaliana (Mouse-ear cress) PE=2 SV=1
TraesCS2D01G157800	K1	0.906816	0.622175	3.10805	2.19859	4.93366	0.169777	Molecular Function: monooxygenase activity (GO:0004497);; Molecular Function: iron ion binding (GO:0005506);; Molecular Function: electron carrier activity (GO:0009055);; Cellular Component: cytoplasmic vesicle (GO:0016023);; Molecular Function: oxidoreductase activity, acting on paired donors, with incorporation or reduction of molecular oxygen (GO:0016705);; Molecular Function: heme binding (GO…	K20660|0|bdi:100826419|K20660 cytochrome P450 family 709 | (RefSeq) cytochrome P450 734A6-like	--	Cytochrome P450 734A1 GN=F18A8.8 OS=Arabidopsis thaliana (Mouse-ear cress) PE=2 SV=1
TraesCS2D01G157900	K1	0.217968	0.168004	1.32617	0.254401	2.07365	0.0192013	Molecular Function: monooxygenase activity (GO:0004497);; Molecular Function: iron ion binding (GO:0005506);; Molecular Function: electron carrier activity (GO:0009055);; Cellular Component: cytoplasmic vesicle (GO:0016023);; Molecular Function: oxidoreductase activity, acting on paired donors, with incorporation or reduction of molecular oxygen (GO:0016705);; Molecular Function: heme binding (GO…	K20660|0|bdi:100826419|K20660 cytochrome P450 family 709 | (RefSeq) cytochrome P450 734A6-like	--	Cytochrome P450 734A6 GN=OSJNBb0008D07.26 OS=Oryza sativa subsp. japonica (Rice) PE=2 SV=1
TraesCS2D01G160200	K1	0.664693	0.284465	3.18741	1.59366	1.98882	0.124455	--	--	--	--
TraesCS2D01G163700	K1	0.783384	0.755624	5.39512	2.05512	4.43009	0.0463093	Molecular Function: DNA binding (GO:0003677);; Molecular Function: chromatin binding (GO:0003682);;	K09422|1.07101e-107|sita:101769962|K09422 myb proto-oncogene protein, plant | (RefSeq) transcription factor MYB30-like	--	Myb-related protein 306 OS=Antirrhinum majus (Garden snapdragon) PE=2 SV=1
TraesCS2D01G168600	K1	0.283036	0.008848	2.86439	0.193806	1.63717	0.286251	Molecular Function: transcription factor activity, sequence-specific DNA binding (GO:0003700);; Biological Process: regulation of transcription, DNA-templated (GO:0006355);; Molecular Function: sequence-specific DNA binding (GO:0043565);;	--	--	Probable WRKY transcription factor 41 GN=WRKY41 OS=Arabidopsis thaliana (Mouse-ear cress) PE=2 SV=2
TraesCS2D01G172800	K1	2.00804	1.33029	10.5273	3.24845	5.07874	0.2223	--	--	--	Fasciclin-like arabinogalactan protein 2 (Precursor) GN=FLA2 OS=Arabidopsis thaliana (Mouse-ear cress) PE=1 SV=1
TraesCS2D01G174800	K1	0.0516917	0.062108	0.759612	0.142171	1.73958	0.0293263	Molecular Function: zinc ion binding (GO:0008270);; Cellular Component: cytoplasmic vesicle (GO:0016023);;	--	--	RING-H2 finger protein ATL3 GN=ATL3 OS=Arabidopsis thaliana (Mouse-ear cress) PE=2 SV=1
TraesCS2D01G177700	K1	2.11306	1.82167	6.2365	5.98565	9.2376	0.219135	Cellular Component: mitochondrion (GO:0005739);; Biological Process: biosynthetic process (GO:0009058);; Cellular Component: cytoplasmic vesicle (GO:0016023);; Molecular Function: strictosidine synthase activity (GO:0016844);;	--	--	Protein STRICTOSIDINE SYNTHASE-LIKE 4 {ECO:0000303|PubMed:10777701} (Precursor) OS=Arabidopsis thaliana (Mouse-ear cress) PE=1 SV=1
TraesCS2D01G178100	K1	0.123337	0.13902	0.183048	0.342237	2.45244	0.214131	Molecular Function: protein serine/threonine kinase activity (GO:0004674);; Molecular Function: ATP binding (GO:0005524);; Cellular Component: mitochondrion (GO:0005739);; Biological Process: protein phosphorylation (GO:0006468);;	K04733|0|bdi:100844626|K04733 interleukin-1 receptor-associated kinase 4 [EC:2.7.11.1] | (RefSeq) serine/threonine-protein kinase At5g01020	--	Serine/threonine-protein kinase At5g01020 GN=At5g01020 OS=Arabidopsis thaliana (Mouse-ear cress) PE=1 SV=1
TraesCS2D01G183300	K1	0.14574	0.156347	0.834084	0.0482313	1.79378	0.145272	Cellular Component: plastid (GO:0009536);;	--	--	Putative methylesterase 13, chloroplastic (Precursor) GN=MES13 OS=Arabidopsis thaliana (Mouse-ear cress) PE=2 SV=1
TraesCS2D01G185400	K1	0.0386797	0	0.456817	0.0968213	2.54604	0.0488747	Molecular Function: catalytic activity (GO:0003824);; Biological Process: cellular metabolic process (GO:0044237);; Molecular Function: coenzyme binding (GO:0050662);;	--	--	Bifunctional dihydroflavonol 4-reductase/flavanone 4-reductase GN=DFR OS=Malus domestica (Apple) PE=1 SV=1
TraesCS2D01G187700	K1	0.0296683	0.0125133	0.356476	0.282814	6.34937	0.377899	--	--	--	--
TraesCS2D01G190200	K1	0.126323	0.121172	2.27762	0.479278	3.3439	0.231361	Molecular Function: protein serine/threonine kinase activity (GO:0004674);; Molecular Function: ATP binding (GO:0005524);; Cellular Component: mitochondrion (GO:0005739);; Biological Process: protein phosphorylation (GO:0006468);; Cellular Component: integral component of membrane (GO:0016021);; Cellular Component: cytoplasmic vesicle (GO:0016023);;	--	--	Probable LRR receptor-like serine/threonine-protein kinase At1g74360 (Precursor) GN=At1g74360 OS=Arabidopsis thaliana (Mouse-ear cress) PE=2 SV=1
TraesCS2D01G192100	K1	0.403442	0.303188	0.687986	0.207248	1.98934	0.0667107	Cellular Component: mitochondrion (GO:0005739);; Cellular Component: plastid (GO:0009536);; Cellular Component: cytoplasmic vesicle (GO:0016023);; Molecular Function: oxidoreductase activity (GO:0016491);; Biological Process: oxidation-reduction process (GO:0055114);;	--	--	Secoisolariciresinol dehydrogenase (Fragment) OS=Forsythia intermedia (Border forsythia) PE=1 SV=1
TraesCS2D01G195000	K1	0.655668	0.506551	2.02711	0.908099	3.58438	0.0967757	--	--	--	GDSL esterase/lipase At4g10955 GN=At4g10955 OS=Arabidopsis thaliana (Mouse-ear cress) PE=2 SV=1
TraesCS2D01G197400	K1	0	0	0.0468563	0.016234	0.519775	0.00389133	Molecular Function: signal transducer activity (GO:0004871);; Biological Process: signal transduction (GO:0007165);; Biological Process: response to light stimulus (GO:0009416);;	--	--	BTB/POZ domain-containing protein At5g48130 GN=At5g48130 OS=Arabidopsis thaliana (Mouse-ear cress) PE=2 SV=1
TraesCS2D01G198200	K1	9.01965	6.65856	12.8824	10.8282	9.9669	0.751266	Cellular Component: nucleus (GO:0005634);; Biological Process: regulation of transcription, DNA-templated (GO:0006355);;	--	--	Chitin-inducible gibberellin-responsive protein 2 GN=OJ1127_E01.113 OS=Oryza sativa subsp. japonica (Rice) PE=2 SV=1
TraesCS2D01G198900	K1	0	0.00579433	0.312205	0.079556	4.41989	0.109503	Molecular Function: sugar:proton symporter activity (GO:0005351);; Molecular Function: galactose transmembrane transporter activity (GO:0005354);; Molecular Function: glucose transmembrane transporter activity (GO:0005355);; Molecular Function: myo-inositol transmembrane transporter activity (GO:0005365);; Cellular Component: plasma membrane (GO:0005886);; Molecular Function: D-xylose transmembra…	--	--	Putative polyol transporter 1 GN=PLT1 OS=Arabidopsis thaliana (Mouse-ear cress) PE=3 SV=1
TraesCS2D01G201400	K1	0.009318	0	0.536771	0.0266787	0.382095	0.0654347	Molecular Function: transmembrane receptor protein serine/threonine kinase activity (GO:0004675);; Molecular Function: ATP binding (GO:0005524);; Cellular Component: mitochondrion (GO:0005739);; Cellular Component: plasma membrane (GO:0005886);; Biological Process: protein phosphorylation (GO:0006468);; Biological Process: transmembrane receptor protein serine/threonine kinase signaling pathway (…	--	--	L-type lectin-domain containing receptor kinase IV.1 (Precursor) GN=F13M22.21 OS=Arabidopsis thaliana (Mouse-ear cress) PE=2 SV=1
TraesCS2D01G201700	K1	0	0	0.413338	0.00356233	0.955236	0	Molecular Function: transmembrane receptor protein serine/threonine kinase activity (GO:0004675);; Molecular Function: ATP binding (GO:0005524);; Cellular Component: mitochondrion (GO:0005739);; Cellular Component: plasma membrane (GO:0005886);; Biological Process: protein phosphorylation (GO:0006468);; Biological Process: transmembrane receptor protein serine/threonine kinase signaling pathway (…	--	--	L-type lectin-domain containing receptor kinase IV.1 (Precursor) GN=F13M22.21 OS=Arabidopsis thaliana (Mouse-ear cress) PE=2 SV=1
TraesCS2D01G215900	K1	0	0	3.01857	2.05817	2.30723	0.0405007	Molecular Function: nucleotide binding (GO:0000166);; Molecular Function: nucleic acid binding (GO:0003676);;	K14407|2.69117e-80|bdi:100844026|K14407 cleavage stimulation factor subunit 2 | (RefSeq) cleavage stimulating factor 64-like	mRNA surveillance pathway (ko03015)	Cleavage stimulating factor 64 {ECO:0000303|PubMed:12379796} OS=Arabidopsis thaliana (Mouse-ear cress) PE=1 SV=1
TraesCS2D01G218700	K1	0.215677	0.113751	2.23622	0.115443	1.34124	0.038842	Cellular Component: cytoplasm (GO:0005737);; Biological Process: L-phenylalanine catabolic process (GO:0006559);; Biological Process: cinnamic acid biosynthetic process (GO:0009800);; Molecular Function: phenylalanine ammonia-lyase activity (GO:0045548);;	K10775|0|bdi:100845653|K10775 phenylalanine ammonia-lyase [EC:4.3.1.24] | (RefSeq) phenylalanine ammonia-lyase	Phenylalanine metabolism (ko00360);; Phenylpropanoid biosynthesis (ko00940)	Phenylalanine ammonia-lyase GN=PAL OS=Triticum aestivum (Wheat) PE=3 SV=1
TraesCS2D01G219400	K1	0.126536	0.0425543	3.88641	0.200578	3.71968	0.005676	--	K08486|2.10196e-40|bdi:100841404|K08486 syntaxin 1B/2/3 | (RefSeq) syntaxin-132-like	SNARE interactions in vesicular transport (ko04130)	Putative syntaxin-131 GN=SYP131 OS=Arabidopsis thaliana (Mouse-ear cress) PE=3 SV=1
TraesCS2D01G219800	K1	0.0434473	0.0103857	0.884956	0.021083	1.65319	0	Molecular Function: transmembrane receptor protein serine/threonine kinase activity (GO:0004675);; Molecular Function: ATP binding (GO:0005524);; Cellular Component: mitochondrion (GO:0005739);; Cellular Component: plasma membrane (GO:0005886);; Biological Process: protein phosphorylation (GO:0006468);; Biological Process: transmembrane receptor protein serine/threonine kinase signaling pathway (…	--	--	L-type lectin-domain containing receptor kinase IV.2 (Precursor) GN=F5K20.110 OS=Arabidopsis thaliana (Mouse-ear cress) PE=2 SV=1
TraesCS2D01G219900	K1	0.00507833	0	0.916691	0.0372173	1.00004	0.0169757	Molecular Function: transmembrane receptor protein serine/threonine kinase activity (GO:0004675);; Molecular Function: ATP binding (GO:0005524);; Cellular Component: mitochondrion (GO:0005739);; Cellular Component: plasma membrane (GO:0005886);; Biological Process: protein phosphorylation (GO:0006468);; Biological Process: transmembrane receptor protein serine/threonine kinase signaling pathway (…	--	--	L-type lectin-domain containing receptor kinase IV.2 (Precursor) GN=F5K20.110 OS=Arabidopsis thaliana (Mouse-ear cress) PE=2 SV=1
TraesCS2D01G221400	K1	0.457388	0.345888	2.77865	0.309462	2.04431	0.360309	Molecular Function: protein serine/threonine kinase activity (GO:0004674);; Molecular Function: ATP binding (GO:0005524);; Cellular Component: mitochondrion (GO:0005739);; Cellular Component: plasma membrane (GO:0005886);; Biological Process: protein phosphorylation (GO:0006468);; Cellular Component: cytoplasmic vesicle (GO:0016023);;	--	--	Cysteine-rich receptor-like protein kinase 10 (Precursor) GN=F21P8.70 OS=Arabidopsis thaliana (Mouse-ear cress) PE=1 SV=3
TraesCS2D01G222100	K1	0.026371	0.0148547	1.45072	0.976931	0.682197	0	Molecular Function: protein kinase activity (GO:0004672);; Molecular Function: ATP binding (GO:0005524);; Biological Process: protein phosphorylation (GO:0006468);; Cellular Component: membrane (GO:0016020);; Cellular Component: cytoplasmic vesicle (GO:0016023);;	--	--	Cysteine-rich receptor-like protein kinase 10 (Precursor) GN=F21P8.70 OS=Arabidopsis thaliana (Mouse-ear cress) PE=1 SV=3
TraesCS2D01G222700	K1	1.3963	1.26894	6.14414	2.38085	6.29374	0.373363	Molecular Function: protein serine/threonine kinase activity (GO:0004674);; Molecular Function: ATP binding (GO:0005524);; Cellular Component: plasma membrane (GO:0005886);; Biological Process: protein phosphorylation (GO:0006468);;	--	--	Cysteine-rich receptor-like protein kinase 29 (Precursor) GN=CRK29 OS=Arabidopsis thaliana (Mouse-ear cress) PE=2 SV=1
TraesCS2D01G225500	K1	0.165322	0.0506237	3.32434	0.077995	0.544527	0	Cellular Component: membrane (GO:0016020);;	--	--	WAT1-related protein At5g64700 GN=At5g64700 OS=Arabidopsis thaliana (Mouse-ear cress) PE=2 SV=1
TraesCS2D01G261100	K1	0.295608	0.193818	1.49629	0.190553	4.89792	0	Molecular Function: monooxygenase activity (GO:0004497);; Molecular Function: iron ion binding (GO:0005506);; Molecular Function: electron carrier activity (GO:0009055);; Cellular Component: cytoplasmic vesicle (GO:0016023);; Molecular Function: oxidoreductase activity, acting on paired donors, with incorporation or reduction of molecular oxygen (GO:0016705);; Molecular Function: heme binding (GO…	--	--	Isoflavone 2&apos;-hydroxylase GN=CYP81E1 OS=Glycyrrhiza echinata (Licorice) PE=1 SV=2
TraesCS2D01G269200	K1	3.83492	4.25917	16.4032	8.66539	17.7926	1.7487	Molecular Function: transcription factor activity, sequence-specific DNA binding (GO:0003700);; Biological Process: regulation of transcription, DNA-templated (GO:0006355);; Molecular Function: sequence-specific DNA binding (GO:0043565);;	--	--	Probable WRKY transcription factor 11 GN=WRKY11 OS=Arabidopsis thaliana (Mouse-ear cress) PE=2 SV=2
TraesCS2D01G270300	K1	0.0181107	0	3.82954	0.699686	2.45318	0.00725633	Cellular Component: nucleus (GO:0005634);; Molecular Function: protein dimerization activity (GO:0046983);;	--	--	Transcription factor bHLH35 GN=MUL3.10 OS=Arabidopsis thaliana (Mouse-ear cress) PE=2 SV=1
TraesCS2D01G273600	K1	1.32381	0.995702	1.46374	0.343935	3.51833	0.101135	Cellular Component: plasma membrane (GO:0005886);; Cellular Component: chloroplast envelope (GO:0009941);; Biological Process: response to cadmium ion (GO:0046686);; Molecular Function: pyridoxine:NADP 4-dehydrogenase activity (GO:0050236);; Biological Process: oxidation-reduction process (GO:0055114);;	--	--	IN2-2 protein GN=IN2-2 OS=Zea mays (Maize) PE=2 SV=1
TraesCS2D01G279200	K1	2.33745	1.80181	4.80036	0.688493	3.8552	0.319017	--	--	--	RPM1-interacting protein 4 GN=RIN4 OS=Arabidopsis thaliana (Mouse-ear cress) PE=1 SV=1
TraesCS2D01G281700	K1	0.140623	0.124708	1.29822	1.2161	2.42235	0.0625413	Molecular Function: catalytic activity (GO:0003824);; Biological Process: metabolic process (GO:0008152);; Cellular Component: chloroplast (GO:0009507);; Cellular Component: membrane (GO:0016020);;	--	--	--
TraesCS2D01G284700	K1	0.067722	0.165224	1.64349	0.292547	2.3814	0.00473967	Biological Process: glycerol metabolic process (GO:0006071);; Biological Process: lipid metabolic process (GO:0006629);; Molecular Function: glycerophosphodiester phosphodiesterase activity (GO:0008889);; Cellular Component: cytoplasmic vesicle (GO:0016023);;	--	--	Glycerophosphodiester phosphodiesterase GDPD2 {ECO:0000305} OS=Arabidopsis thaliana (Mouse-ear cress) PE=2 SV=1
TraesCS2D01G293300	K1	11.2051	19.6504	21.9025	2.68618	7.79409	13.8194	Molecular Function: structural constituent of ribosome (GO:0003735);; Cellular Component: nucleolus (GO:0005730);; Cellular Component: plasma membrane (GO:0005886);; Biological Process: translation (GO:0006412);; Cellular Component: chloroplast (GO:0009507);; Cellular Component: cytosolic ribosome (GO:0022626);;	K02955|6.8654e-85|bdi:100838855|K02955 small subunit ribosomal protein S14e | (RefSeq) 40S ribosomal protein S14	Ribosome (ko03010)	40S ribosomal protein S14 OS=Zea mays (Maize) PE=1 SV=1
TraesCS2D01G294100	K1	0.00743833	0.0612907	2.89257	1.33828	1.77797	0.0566423	Biological Process: regulation of mitotic cell cycle (GO:0007346);; Molecular Function: cysteine-type peptidase activity (GO:0008234);; Biological Process: gravitropism (GO:0009630);; Biological Process: histone deubiquitination (GO:0016578);; Molecular Function: nucleosome binding (GO:0031491);; Molecular Function: histone binding (GO:0042393);;	--	--	Probable F-box protein At1g60180 GN=At2g36090 OS=Arabidopsis thaliana (Mouse-ear cress) PE=2 SV=1
TraesCS2D01G296700	K1	0.911408	0.71181	5.17138	1.84398	6.64516	0.379119	Cellular Component: ubiquitin ligase complex (GO:0000151);; Molecular Function: ubiquitin-protein transferase activity (GO:0004842);; Biological Process: protein ubiquitination (GO:0016567);;	--	--	U-box domain-containing protein 29 GN=PUB29 OS=Arabidopsis thaliana (Mouse-ear cress) PE=1 SV=1
TraesCS2D01G305300	K1	0.857271	0.990336	2.17483	0.873364	7.22307	0.152534	Molecular Function: DNA binding (GO:0003677);; Molecular Function: transcription factor activity, sequence-specific DNA binding (GO:0003700);; Biological Process: regulation of transcription, DNA-templated (GO:0006355);; Biological Process: xylem development (GO:0010089);; Biological Process: regulation of programmed cell death (GO:0043067);; Biological Process: shoot system development (GO:00483…	--	--	NAC transcription factor NAM-1 GN=NAM-1 OS=Hordeum vulgare var. distichum (Domesticated barley) PE=3 SV=1
TraesCS2D01G307400	K1	0.19199	0.161738	1.77463	0.515832	1.97227	0.041479	Molecular Function: transporter activity (GO:0005215);; Cellular Component: plasma membrane (GO:0005886);; Biological Process: oligopeptide transport (GO:0006857);; Biological Process: response to nematode (GO:0009624);; Cellular Component: integral component of membrane (GO:0016021);;	--	--	Protein NRT1/ PTR FAMILY 4.3 GN=F23H11.6 OS=Arabidopsis thaliana (Mouse-ear cress) PE=2 SV=1
TraesCS2D01G311900	K1	0	0	0.515393	0.3133	3.80901	0.369675	--	--	--	Putative F-box/LRR-repeat protein 23 GN=FBL23 OS=Arabidopsis thaliana (Mouse-ear cress) PE=3 SV=1
TraesCS2D01G312200	K1	1.17978	1.3319	2.46254	1.4995	4.92949	0.112178	--	--	--	--
TraesCS2D01G312400	K1	0.109687	0.164983	0.335196	0.124401	7.28861	0.0624897	--	--	--	Protein LURP-one-related 6 GN=At2g05910 OS=Arabidopsis thaliana (Mouse-ear cress) PE=2 SV=1
TraesCS2D01G314400	K1	0	0	0.692679	0.122077	5.45393	0.282879	Molecular Function: aspartic-type endopeptidase activity (GO:0004190);; Biological Process: proteolysis (GO:0006508);; Cellular Component: plastid (GO:0009536);;	--	--	Aspartic proteinase nepenthesin-1 (Precursor) GN=nep1 OS=Nepenthes gracilis (Slender pitcher plant) PE=1 SV=1
TraesCS2D01G315200	K1	0.622134	0.513753	1.56915	0.069878	1.23379	0.0260393	Cellular Component: membrane (GO:0016020);;	--	--	Uncharacterized membrane protein At3g27390 GN=At3g27390 OS=Arabidopsis thaliana (Mouse-ear cress) PE=1 SV=2
TraesCS2D01G324700	K1	0.653381	0.824421	0.222081	0.288403	3.74771	0.0204507	Cellular Component: membrane (GO:0016020);; Cellular Component: cell part (GO:0044464);;	--	--	NAC domain-containing protein 100 GN=NAC100 OS=Arabidopsis thaliana (Mouse-ear cress) PE=2 SV=1
TraesCS2D01G330100	K1	0.0385447	0	1.91355	0.092941	0.690524	0.068802	--	--	--	--
TraesCS2D01G336900	K1	0.0728487	0	1.56658	0.0182187	4.26227	0	Cellular Component: plasma membrane (GO:0005886);; Cellular Component: chloroplast envelope (GO:0009941);; Molecular Function: oxidoreductase activity (GO:0016491);; Biological Process: response to cadmium ion (GO:0046686);; Biological Process: oxidation-reduction process (GO:0055114);;	--	--	Probable aldo-keto reductase 3 OS=Oryza sativa subsp. japonica (Rice) PE=2 SV=2
TraesCS2D01G337800	K1	0	0	0.317022	0.0414647	0.962665	0.0901027	Molecular Function: monooxygenase activity (GO:0004497);; Molecular Function: iron ion binding (GO:0005506);; Molecular Function: electron carrier activity (GO:0009055);; Molecular Function: oxidoreductase activity, acting on paired donors, with incorporation or reduction of molecular oxygen (GO:0016705);; Molecular Function: heme binding (GO:0020037);; Biological Process: oxidation-reduction pro…	K20617|0|bdi:100845553|K20617 cytochrome P450 family 71 subfamily A | (RefSeq) cytochrome P450 71A9-like	--	Cytochrome P450 71A9 GN=CYP71A9 OS=Glycine max (Soybean) PE=2 SV=1
TraesCS2D01G339900	K1	0.19807	0.283543	2.28449	1.40373	3.24036	0.00977267	Molecular Function: transcription cofactor activity (GO:0003712);; Molecular Function: histone acetyltransferase activity (GO:0004402);; Cellular Component: nucleus (GO:0005634);; Biological Process: regulation of transcription, DNA-templated (GO:0006355);; Molecular Function: zinc ion binding (GO:0008270);; Biological Process: histone acetylation (GO:0016573);;	--	--	BTB/POZ and TAZ domain-containing protein 2 GN=BT2 OS=Arabidopsis thaliana (Mouse-ear cress) PE=1 SV=1
TraesCS2D01G344600	K1	0.127725	0.0530287	2.18611	0.120277	2.12059	0.0385527	Molecular Function: protein kinase activity (GO:0004672);; Molecular Function: ATP binding (GO:0005524);; Cellular Component: nucleus (GO:0005634);; Cellular Component: plasma membrane (GO:0005886);; Biological Process: protein phosphorylation (GO:0006468);; Cellular Component: chloroplast (GO:0009507);; Cellular Component: integral component of membrane (GO:0016021);; Cellular Component: cytopla…	--	--	Probable LRR receptor-like serine/threonine-protein kinase At1g69990 (Precursor) GN=At1g69990 OS=Arabidopsis thaliana (Mouse-ear cress) PE=2 SV=1
TraesCS2D01G347200	K1	2.20913	1.65771	3.72385	5.22545	6.68385	0.712561	Molecular Function: DNA binding (GO:0003677);; Cellular Component: nucleus (GO:0005634);; Molecular Function: protein dimerization activity (GO:0046983);;	--	--	Transcription factor bHLH113 GN=MLD14.24 OS=Arabidopsis thaliana (Mouse-ear cress) PE=2 SV=1
TraesCS2D01G349000	K1	1.8098	0.0813717	8.89865	0.0709363	4.03683	0.253419	Molecular Function: chitinase activity (GO:0004568);; Cellular Component: cell wall (GO:0005618);; Biological Process: carbohydrate metabolic process (GO:0005975);; Biological Process: chitin catabolic process (GO:0006032);; Molecular Function: chitin binding (GO:0008061);; Cellular Component: cytoplasmic vesicle (GO:0016023);; Biological Process: cell wall macromolecule catabolic process (GO:001…	K01183|3.82282e-126|bdi:100841292|K01183 chitinase [EC:3.2.1.14] | (RefSeq) chitinase 5-like	Amino sugar and nucleotide sugar metabolism (ko00520)	Chitinase 5 (Precursor) OS=Oryza sativa subsp. japonica (Rice) PE=2 SV=1
TraesCS2D01G352500	K1	0.106409	0.025335	0.326059	0.427641	1.1752	0.03214	Molecular Function: peroxidase activity (GO:0004601);; Biological Process: response to oxidative stress (GO:0006979);; Cellular Component: cytoplasmic vesicle (GO:0016023);; Molecular Function: heme binding (GO:0020037);; Molecular Function: metal ion binding (GO:0046872);; Biological Process: oxidation-reduction process (GO:0055114);;	K00430|1.7045e-174|osa:4351703|K00430 peroxidase [EC:1.11.1.7] | (RefSeq) peroxidase 43	Phenylpropanoid biosynthesis (ko00940)	Peroxidase 43 (Precursor) OS=Arabidopsis thaliana (Mouse-ear cress) PE=3 SV=2
TraesCS2D01G358700	K1	0.20563	0.235391	0.52913	0.359519	2.01687	0.113605	--	--	--	UPF0481 protein At3g47200 GN=At3g47200 OS=Arabidopsis thaliana (Mouse-ear cress) PE=2 SV=1
TraesCS2D01G373900	K1	0.0821793	0.0855967	0.238798	0.202656	7.69654	0.601818	Cellular Component: plasma membrane (GO:0005886);; Cellular Component: integral component of membrane (GO:0016021);; Biological Process: transmembrane transport (GO:0055085);;	--	--	Probable metal-nicotianamine transporter YSL13 OS=Oryza sativa subsp. japonica (Rice) PE=2 SV=2
TraesCS2D01G377200	K1	0.525066	0.246117	2.75931	0.0302173	2.94647	0.0775173	Cellular Component: cytoplasm (GO:0005737);; Biological Process: L-phenylalanine catabolic process (GO:0006559);; Biological Process: cinnamic acid biosynthetic process (GO:0009800);; Molecular Function: phenylalanine ammonia-lyase activity (GO:0045548);;	K10775|0|bdi:100845653|K10775 phenylalanine ammonia-lyase [EC:4.3.1.24] | (RefSeq) phenylalanine ammonia-lyase	Phenylalanine metabolism (ko00360);; Phenylpropanoid biosynthesis (ko00940)	Phenylalanine ammonia-lyase GN=PAL OS=Triticum aestivum (Wheat) PE=3 SV=1
TraesCS2D01G377400	K1	0.0434537	0.00433733	3.76986	0.039249	1.38893	0.0196747	Cellular Component: cytoplasm (GO:0005737);; Biological Process: L-phenylalanine catabolic process (GO:0006559);; Biological Process: cinnamic acid biosynthetic process (GO:0009800);; Molecular Function: phenylalanine ammonia-lyase activity (GO:0045548);;	K10775|0|bdi:100845653|K10775 phenylalanine ammonia-lyase [EC:4.3.1.24] | (RefSeq) phenylalanine ammonia-lyase	Phenylalanine metabolism (ko00360);; Phenylpropanoid biosynthesis (ko00940)	Phenylalanine ammonia-lyase GN=PAL OS=Triticum aestivum (Wheat) PE=3 SV=1
TraesCS2D01G377500	K1	0.0331277	0.00411	3.94296	0.147188	2.44568	0.00553133	Cellular Component: cytoplasm (GO:0005737);; Biological Process: L-phenylalanine catabolic process (GO:0006559);; Biological Process: cinnamic acid biosynthetic process (GO:0009800);; Molecular Function: phenylalanine ammonia-lyase activity (GO:0045548);;	K10775|0|bdi:100845653|K10775 phenylalanine ammonia-lyase [EC:4.3.1.24] | (RefSeq) phenylalanine ammonia-lyase	Phenylalanine metabolism (ko00360);; Phenylpropanoid biosynthesis (ko00940)	Phenylalanine ammonia-lyase GN=PAL OS=Triticum aestivum (Wheat) PE=3 SV=1
TraesCS2D01G380500	K1	0.065649	0.049594	1.68184	0.186369	3.82984	0.0809697	Biological Process: MAPK cascade (GO:0000165);; Molecular Function: ATP binding (GO:0005524);; Cellular Component: plasma membrane (GO:0005886);; Biological Process: protein targeting to membrane (GO:0006612);; Biological Process: salicylic acid biosynthetic process (GO:0009697);; Biological Process: systemic acquired resistance, salicylic acid mediated signaling pathway (GO:0009862);; Biological…	K13459|0|obr:102705617|K13459 disease resistance protein RPS2 | (RefSeq) disease resistance protein RPS2-like	Plant-pathogen interaction (ko04626)	Disease resistance protein RPS2 GN=RPS2 OS=Arabidopsis thaliana (Mouse-ear cress) PE=1 SV=1
TraesCS2D01G381100	K1	0.0319003	0.155132	1.22442	0.268017	7.9191	0.179542	Biological Process: carbohydrate metabolic process (GO:0005975);; Molecular Function: beta-glucosidase activity (GO:0008422);; Biological Process: lignin biosynthetic process (GO:0009809);; Cellular Component: cytoplasmic vesicle (GO:0016023);;	K05350|0|bdi:100838545|K05350 beta-glucosidase [EC:3.2.1.21] | (RefSeq) beta-glucosidase 16-like	Cyanoamino acid metabolism (ko00460);; Starch and sucrose metabolism (ko00500);; Phenylpropanoid biosynthesis (ko00940)	Beta-glucosidase 16 (Precursor) OS=Oryza sativa subsp. japonica (Rice) PE=3 SV=2
TraesCS2D01G382300	K1	0.010028	0	0.0652063	1.36648	9.88081	2.58752	Molecular Function: heme oxygenase (decyclizing) activity (GO:0004392);; Molecular Function: calcium ion binding (GO:0005509);; Cellular Component: vacuole (GO:0005773);; Cellular Component: endoplasmic reticulum (GO:0005783);; Cellular Component: lipid droplet (GO:0005811);; Biological Process: response to desiccation (GO:0009269);; Biological Process: response to cold (GO:0009409);; Biological …	K17991|7.91976e-116|bdi:100841608|K17991 peroxygenase [EC:1.11.2.3] | (RefSeq) peroxygenase-like	Cutin, suberine and wax biosynthesis (ko00073)	Peroxygenase 1 OS=Avena sativa (Oat) PE=1 SV=1
TraesCS2D01G385200	K1	0	0	0.883062	0	1.98503	0	--	--	--	--
TraesCS2D01G388000	K1	0.0584627	0.00912567	0.165795	0.045718	0.73958	0.040933	Molecular Function: protein serine/threonine kinase activity (GO:0004674);; Molecular Function: ATP binding (GO:0005524);; Cellular Component: plasma membrane (GO:0005886);; Biological Process: protein phosphorylation (GO:0006468);;	--	--	Probable receptor-like protein kinase At5g47070 GN=At5g47070 OS=Arabidopsis thaliana (Mouse-ear cress) PE=1 SV=1
TraesCS2D01G391700	K1	0.0657587	0.516788	2.60828	1.28219	4.55471	0.257721	--	--	--	--
TraesCS2D01G392900	K1	0.180139	0.016762	0.849717	0	0.898558	0.0239273	Molecular Function: zinc ion binding (GO:0008270);; Molecular Function: oxidoreductase activity, acting on paired donors, with incorporation or reduction of molecular oxygen, 2-oxoglutarate as one donor, and incorporation of one atom each of oxygen into both donors (GO:0016706);; Biological Process: oxidation-reduction process (GO:0055114);;	--	--	Naringenin,2-oxoglutarate 3-dioxygenase GN=FHT OS=Dianthus caryophyllus (Carnation) PE=2 SV=1
TraesCS2D01G396300	K1	0.0289403	0.0236747	1.43405	0.598656	6.49379	0.267819	Molecular Function: monooxygenase activity (GO:0004497);; Molecular Function: iron ion binding (GO:0005506);; Molecular Function: electron carrier activity (GO:0009055);; Molecular Function: oxidoreductase activity, acting on paired donors, with incorporation or reduction of molecular oxygen (GO:0016705);; Molecular Function: heme binding (GO:0020037);; Biological Process: oxidation-reduction pro…	--	--	Cytochrome P450 704C1 GN=CYP704C1 OS=Pinus taeda (Loblolly pine) PE=2 SV=1
TraesCS2D01G396700	K1	0.300029	0.278771	2.78215	2.77432	4.85688	0.391943	Cellular Component: plant-type vacuole (GO:0000325);; Cellular Component: vacuolar membrane (GO:0005774);; Cellular Component: integral component of membrane (GO:0016021);; Biological Process: transmembrane transport (GO:0055085);;	--	--	SPX domain-containing membrane protein Os04g0573000 OS=Oryza sativa subsp. japonica (Rice) PE=2 SV=2
TraesCS2D01G402900	K1	0.837664	1.36072	0.768307	0.103356	2.2718	0.118738	Biological Process: amino acid transmembrane transport (GO:0003333);; Cellular Component: plastid (GO:0009536);; Molecular Function: amino acid transmembrane transporter activity (GO:0015171);; Cellular Component: integral component of membrane (GO:0016021);; Biological Process: endoplasmic reticulum unfolded protein response (GO:0030968);; Biological Process: negative regulation of defense respo…	--	--	Lysine histidine transporter-like 8 GN=AATL1 OS=Arabidopsis thaliana (Mouse-ear cress) PE=1 SV=1
TraesCS2D01G406500	K1	0	0	2.18036	1.66799	1.25436	0	Molecular Function: serine-type endopeptidase activity (GO:0004252);; Cellular Component: cell wall (GO:0005618);; Biological Process: proteolysis (GO:0006508);; Cellular Component: cytoplasmic vesicle (GO:0016023);; Molecular Function: identical protein binding (GO:0042802);; Biological Process: negative regulation of catalytic activity (GO:0043086);;	--	--	Subtilisin-like protease SDD1 {ECO:0000303|PubMed:10809670} (Precursor) OS=Arabidopsis thaliana (Mouse-ear cress) PE=2 SV=1
TraesCS2D01G412200	K1	2.49741	2.55291	5.46182	1.3227	9.96918	0.0984853	Molecular Function: DNA binding (GO:0003677);; Molecular Function: transcription factor activity, sequence-specific DNA binding (GO:0003700);; Cellular Component: nucleus (GO:0005634);; Biological Process: regulation of transcription, DNA-templated (GO:0006355);; Cellular Component: plastid (GO:0009536);;	--	--	Ethylene-responsive transcription factor ERF043 GN=ERF043 OS=Arabidopsis thaliana (Mouse-ear cress) PE=2 SV=1
TraesCS2D01G419600	K1	0	0	0.795772	0.282908	2.99783	0	Cellular Component: mitochondrion (GO:0005739);; Cellular Component: plasma membrane (GO:0005886);;	--	--	--
TraesCS2D01G419700	K1	0.0347423	0	0.74852	0.00411033	0.547291	0.0365247	Molecular Function: protein serine/threonine kinase activity (GO:0004674);; Molecular Function: ATP binding (GO:0005524);; Biological Process: protein phosphorylation (GO:0006468);; Cellular Component: cytoplasmic vesicle (GO:0016023);;	--	--	G-type lectin S-receptor-like serine/threonine-protein kinase SD2-5 (Precursor) GN=SD25 OS=Arabidopsis thaliana (Mouse-ear cress) PE=1 SV=1
TraesCS2D01G419800	K1	0.100896	0.00123533	0.578623	0.00834833	0.177801	0.094192	Molecular Function: protein serine/threonine kinase activity (GO:0004674);; Molecular Function: ATP binding (GO:0005524);; Biological Process: protein phosphorylation (GO:0006468);; Cellular Component: cytoplasmic vesicle (GO:0016023);;	--	--	G-type lectin S-receptor-like serine/threonine-protein kinase SD2-5 (Precursor) GN=SD25 OS=Arabidopsis thaliana (Mouse-ear cress) PE=1 SV=1
TraesCS2D01G428000	K1	0.606256	0.463816	0.0893193	1.309	1.82262	0.577131	Molecular Function: calmodulin binding (GO:0005516);; Molecular Function: ATP binding (GO:0005524);; Biological Process: auxin-activated signaling pathway (GO:0009734);; Molecular Function: kinase activity (GO:0016301);; Biological Process: phosphorylation (GO:0016310);;	K14488|2.21331e-51|sita:101759405|K14488 SAUR family protein | (RefSeq) uncharacterized LOC101759405	Plant hormone signal transduction (ko04075)	--
TraesCS2D01G428300	K1	0	0	0.902466	0.0674797	1.85646	0	Biological Process: cation transport (GO:0006812);; Molecular Function: cation transmembrane transporter activity (GO:0008324);; Cellular Component: integral component of membrane (GO:0016021);; Biological Process: transmembrane transport (GO:0055085);;	--	--	Probable cation transporter HKT7 GN=OSJNBa0060N03.4 OS=Oryza sativa subsp. japonica (Rice) PE=2 SV=2
TraesCS2D01G428400	K1	0.0150943	0.166599	0.101744	0.053036	1.08264	0.008603	Biological Process: cation transport (GO:0006812);; Molecular Function: cation transmembrane transporter activity (GO:0008324);; Cellular Component: membrane (GO:0016020);; Biological Process: transmembrane transport (GO:0055085);;	--	--	Probable cation transporter HKT7 GN=OSJNBa0060N03.4 OS=Oryza sativa subsp. japonica (Rice) PE=2 SV=2
TraesCS2D01G431500	K1	0	0	0.010834	0	1.50707	0	Molecular Function: hydrolase activity, hydrolyzing O-glycosyl compounds (GO:0004553);; Cellular Component: cell wall (GO:0005618);; Biological Process: cellular glucan metabolic process (GO:0006073);; Cellular Component: cytoplasmic vesicle (GO:0016023);; Molecular Function: xyloglucan:xyloglucosyl transferase activity (GO:0016762);; Cellular Component: apoplast (GO:0048046);;	--	--	Putative xyloglucan endotransglucosylase/hydrolase protein 13 (Precursor) GN=XTH13 OS=Arabidopsis thaliana (Mouse-ear cress) PE=3 SV=1
TraesCS2D01G435200	K1	3.60309	4.14774	5.78029	6.96167	8.24959	0.660181	Molecular Function: ATP binding (GO:0005524);; Cellular Component: nucleus (GO:0005634);; Biological Process: regulation of transcription, DNA-templated (GO:0006355);; Cellular Component: plastid (GO:0009536);; Molecular Function: hydrolase activity, acting on acid anhydrides, in phosphorus-containing anhydrides (GO:0016818);;	--	--	Growth-regulating factor 3 OS=Oryza sativa subsp. japonica (Rice) PE=3 SV=2
TraesCS2D01G442700	K1	0	0	0.269556	0.009051	0.89668	0.0115273	Molecular Function: transporter activity (GO:0005215);; Biological Process: transport (GO:0006810);; Cellular Component: membrane (GO:0016020);;	K14638|0|bdi:100824149|K14638 solute carrier family 15 (peptide/histidine transporter), member 3/4 | (RefSeq) protein NRT1/ PTR FAMILY 8.3-like	--	Protein NRT1/ PTR FAMILY 8.3 GN=F14H20.11 OS=Arabidopsis thaliana (Mouse-ear cress) PE=1 SV=1
TraesCS2D01G444200	K1	0	0.0531137	1.64723	0.165443	2.78271	0.745621	Molecular Function: DNA binding (GO:0003677);; Molecular Function: chromatin binding (GO:0003682);;	K09422|7.48452e-87|bdi:100832103|K09422 myb proto-oncogene protein, plant | (RefSeq) myb-related protein Zm1-like	--	Myb-related protein Zm1 OS=Zea mays (Maize) PE=2 SV=1
TraesCS2D01G447400	K1	3.79451	3.3906	3.77946	2.62754	15.924	1.28567	--	--	--	--
TraesCS2D01G452900	K1	0.0103453	0.00953167	0.519196	0.116271	1.33539	0.0413807	Molecular Function: protein serine/threonine kinase activity (GO:0004674);; Molecular Function: ATP binding (GO:0005524);; Biological Process: protein phosphorylation (GO:0006468);; Cellular Component: cytoplasmic vesicle (GO:0016023);;	--	--	Receptor-like protein kinase FERONIA (Precursor) GN=F26O13.190 OS=Arabidopsis thaliana (Mouse-ear cress) PE=1 SV=1
TraesCS2D01G455900	K1	0.0167673	0	0.159986	0.0109143	0.731376	0.00461933	Biological Process: transition metal ion transport (GO:0000041);; Molecular Function: protein serine/threonine kinase activity (GO:0004674);; Molecular Function: ATP binding (GO:0005524);; Biological Process: protein phosphorylation (GO:0006468);; Cellular Component: cytoplasmic vesicle (GO:0016023);; Molecular Function: carbohydrate binding (GO:0030246);;	--	--	Probable L-type lectin-domain containing receptor kinase S.5 (Precursor) GN=LECRKS5 OS=Arabidopsis thaliana (Mouse-ear cress) PE=2 SV=1
TraesCS2D01G462000	K1	0	0.0167933	0.621791	0.0232877	0.0606057	0.023797	Molecular Function: transmembrane receptor protein serine/threonine kinase activity (GO:0004675);; Molecular Function: protein tyrosine kinase activity (GO:0004713);; Molecular Function: ATP binding (GO:0005524);; Cellular Component: endosome (GO:0005768);; Cellular Component: plasma membrane (GO:0005886);; Biological Process: protein phosphorylation (GO:0006468);; Biological Process: receptor-me…	K13420|0|obr:102718082|K13420 LRR receptor-like serine/threonine-protein kinase FLS2 [EC:2.7.11.1] | (RefSeq) LRR receptor-like serine/threonine-protein kinase FLS2	Plant-pathogen interaction (ko04626)	LRR receptor-like serine/threonine-protein kinase FLS2 (Precursor) GN=FLS2 OS=Arabidopsis thaliana (Mouse-ear cress) PE=1 SV=1
TraesCS2D01G466900	K1	0.0852763	0.0113823	1.27111	0.00268367	0.185823	0	Molecular Function: adenosine kinase activity (GO:0004001);; Molecular Function: protein serine/threonine kinase activity (GO:0004674);; Molecular Function: copper ion binding (GO:0005507);; Molecular Function: ATP binding (GO:0005524);; Cellular Component: mitochondrion (GO:0005739);; Cellular Component: plasma membrane (GO:0005886);; Biological Process: purine ribonucleoside salvage (GO:0006166…	--	--	Wall-associated receptor kinase 3 (Precursor) GN=WAK3 OS=Arabidopsis thaliana (Mouse-ear cress) PE=2 SV=2
TraesCS2D01G473400	K1	2.31988	1.90251	1.64576	0.427519	2.80452	0	--	--	--	Disease resistance protein RGA2 GN=RGA2 OS=Solanum bulbocastanum (Wild potato) PE=1 SV=1
TraesCS2D01G477900	K1	0.478258	0.461716	3.46437	0.92558	4.80399	0.260662	Cellular Component: integral component of membrane (GO:0016021);; Molecular Function: transmembrane transporter activity (GO:0022857);; Biological Process: transmembrane transport (GO:0055085);;	--	--	Sugar transport protein 7 GN=STP7 OS=Arabidopsis thaliana (Mouse-ear cress) PE=2 SV=1
TraesCS2D01G481600	K1	0.0200793	0	0.482891	0.0205083	1.51863	0.105007	Molecular Function: catalytic activity (GO:0003824);; Biological Process: cellular metabolic process (GO:0044237);; Molecular Function: coenzyme binding (GO:0050662);;	K08695|9.32325e-163|bdi:100834459|K08695 anthocyanidin reductase [EC:1.3.1.77] | (RefSeq) anthocyanidin reductase-like	Flavonoid biosynthesis (ko00941)	Anthocyanidin reductase GN=T13M11.8 OS=Arabidopsis thaliana (Mouse-ear cress) PE=1 SV=2
TraesCS2D01G484600	K1	0.766682	0.802801	0.380028	0.134672	0.883355	0.046492	Molecular Function: protein dimerization activity (GO:0046983);;	--	--	Transcription factor bHLH112 GN=T13M11.1 OS=Arabidopsis thaliana (Mouse-ear cress) PE=2 SV=1
TraesCS2D01G491000	K1	0.019851	0	3.39199	0.064448	3.37183	0.00866833	Molecular Function: monooxygenase activity (GO:0004497);; Molecular Function: iron ion binding (GO:0005506);; Molecular Function: electron carrier activity (GO:0009055);; Cellular Component: cytoplasmic vesicle (GO:0016023);; Molecular Function: oxidoreductase activity, acting on paired donors, with incorporation or reduction of molecular oxygen (GO:0016705);; Molecular Function: heme binding (GO…	--	--	Cytochrome P450 76C2 GN=F17K2.10 OS=Arabidopsis thaliana (Mouse-ear cress) PE=2 SV=1
TraesCS2D01G491100	K1	0.0156753	0	1.175	0.070777	1.4159	0.053378	Molecular Function: agmatine N4-coumaroyltransferase activity (GO:0047634);;	--	--	Agmatine coumaroyltransferase-2 {ECO:0000303|PubMed:18270436, ECO:0000312|EMBL:BAF97627.1} GN=ACT-2 OS=Hordeum vulgare (Barley) PE=1 SV=1
TraesCS2D01G504600	K1	0.570781	0.322856	1.0614	0.113538	0.778012	0.243472	Biological Process: metabolic process (GO:0008152);; Cellular Component: plastid (GO:0009536);; Molecular Function: transferase activity, transferring hexosyl groups (GO:0016758);;	--	--	Anthocyanidin 5,3-O-glucosyltransferase GN=RhGT1 OS=Rosa hybrid cultivar PE=2 SV=1
TraesCS2D01G508400	K1	1.06681	1.22199	4.06225	2.59006	1.85731	0.235426	Molecular Function: single-stranded DNA endodeoxyribonuclease activity (GO:0000014);; Molecular Function: nucleic acid binding (GO:0003676);; Biological Process: DNA catabolic process (GO:0006308);; Cellular Component: cytoplasmic vesicle (GO:0016023);; Molecular Function: T/G mismatch-specific endonuclease activity (GO:0043765);;	--	--	Endonuclease 4 (Precursor) GN=ENDO4 OS=Arabidopsis thaliana (Mouse-ear cress) PE=3 SV=1
TraesCS2D01G515900	K1	2.65446	2.31927	8.2408	3.32001	8.2318	0.412206	Molecular Function: DNA binding (GO:0003677);; Molecular Function: transcription factor activity, sequence-specific DNA binding (GO:0003700);; Cellular Component: nucleus (GO:0005634);; Biological Process: regulation of transcription, DNA-templated (GO:0006355);;	K09286|5.341e-60|sita:101771564|K09286 EREBP-like factor | (RefSeq) ethylene-responsive transcription factor RAP2-10-like	--	Ethylene-responsive transcription factor ERF008 GN=ERF008 OS=Arabidopsis thaliana (Mouse-ear cress) PE=2 SV=1
TraesCS2D01G524600	K1	0.0496227	0	1.39458	0.769389	1.24392	0.0452883	--	--	--	F-box/kelch-repeat protein At3g06240 GN=At3g06240 OS=Arabidopsis thaliana (Mouse-ear cress) PE=2 SV=1
TraesCS2D01G527800	K1	0.0330753	0.0111923	0.677325	0.173221	3.07873	0.117094	Molecular Function: transferase activity, transferring acyl groups other than amino-acyl groups (GO:0016747);;	--	--	Phenolic glucoside malonyltransferase 2 GN=PMAT2 OS=Arabidopsis thaliana (Mouse-ear cress) PE=1 SV=1
TraesCS2D01G528200	K1	0.0520573	0.090787	1.11146	0.276259	1.23121	0.00189333	Molecular Function: protein kinase activity (GO:0004672);; Molecular Function: ATP binding (GO:0005524);; Cellular Component: plasma membrane (GO:0005886);; Biological Process: protein phosphorylation (GO:0006468);;	K04733|0|bdi:100836095|K04733 interleukin-1 receptor-associated kinase 4 [EC:2.7.11.1] | (RefSeq) probable receptor-like protein kinase At5g47070	--	Probable receptor-like protein kinase At5g47070 GN=At5g47070 OS=Arabidopsis thaliana (Mouse-ear cress) PE=1 SV=1
TraesCS2D01G529000	K1	2.01646	2.55415	4.27482	2.50642	22.6667	2.27568	Molecular Function: transcription factor activity, sequence-specific DNA binding (GO:0003700);; Biological Process: regulation of transcription, DNA-templated (GO:0006355);; Biological Process: defense response (GO:0006952);; Molecular Function: sequence-specific DNA binding (GO:0043565);; Biological Process: response to other organism (GO:0051707);;	K14431|1.85508e-175|bdi:100845150|K14431 transcription factor TGA | (RefSeq) transcription factor TGA4-like	Plant hormone signal transduction (ko04075)	Transcription factor TGA4 GN=T31P16_20 OS=Arabidopsis thaliana (Mouse-ear cress) PE=1 SV=2
TraesCS2D01G534900	K1	0.19333	0.127895	1.72823	0.19583	1.03886	0	--	K07195|7.34678e-52|osa:4340672|K07195 exocyst complex component 7 | (RefSeq) exocyst complex component EXO70A1	--	Exocyst complex component EXO70A1 GN=EXO70A1 OS=Arabidopsis thaliana (Mouse-ear cress) PE=1 SV=1
TraesCS2D01G535000	K1	0.276536	0.064394	2.71387	0.0878987	1.48558	0.0414393	Cellular Component: cytoplasmic part (GO:0044444);;	K07195|9.36274e-103|sita:101777435|K07195 exocyst complex component 7 | (RefSeq) exocyst complex component EXO70A1-like	--	Exocyst complex component EXO70A1 GN=EXO70A1 OS=Arabidopsis thaliana (Mouse-ear cress) PE=1 SV=1
TraesCS2D01G540000	K1	0.0666473	0.011762	2.18154	0.0142043	1.90131	0.056576	Biological Process: metal ion transport (GO:0030001);; Molecular Function: metal ion binding (GO:0046872);;	--	--	--
TraesCS2D01G540700	K1	1.35349	0.217115	23.7981	0.943481	1.90371	1.36794	Biological Process: metal ion transport (GO:0030001);; Molecular Function: metal ion binding (GO:0046872);;	--	--	--
TraesCS2D01G543300	K1	0	0	1.90094	0.0702933	2.34404	0.0174613	Molecular Function: copper ion binding (GO:0005507);; Molecular Function: electron carrier activity (GO:0009055);;	--	--	Stellacyanin OS=Toxicodendron vernicifluum (Japanese lacquer tree) PE=1 SV=1
TraesCS2D01G543500	K1	0	0.0158607	3.29605	0.074503	1.40144	0	Molecular Function: copper ion binding (GO:0005507);; Molecular Function: electron carrier activity (GO:0009055);;	--	--	Blue copper protein (Precursor) OS=Pisum sativum (Garden pea) PE=2 SV=1
TraesCS2D01G544600	K1	0.110721	0	3.97384	0.1531	1.32397	0.00992533	Biological Process: innate immune response (GO:0045087);;	--	--	--
TraesCS2D01G547700	K1	0.0134373	0	0.167331	0	0.815514	0	Molecular Function: monooxygenase activity (GO:0004497);; Molecular Function: iron ion binding (GO:0005506);; Molecular Function: electron carrier activity (GO:0009055);; Molecular Function: oxidoreductase activity, acting on paired donors, with incorporation or reduction of molecular oxygen (GO:0016705);; Molecular Function: heme binding (GO:0020037);; Biological Process: oxidation-reduction pro…	--	--	Geraniol 8-hydroxylase GN=CYP76B6 OS=Catharanthus roseus (Madagascar periwinkle) PE=1 SV=1
TraesCS2D01G561400	K1	0	0	1.04917	0.0142693	3.20177	0.0171493	Molecular Function: magnesium ion binding (GO:0000287);; Molecular Function: pyruvate kinase activity (GO:0004743);; Cellular Component: plasma membrane (GO:0005886);; Biological Process: glycolytic process (GO:0006096);; Cellular Component: plastid (GO:0009536);; Biological Process: phosphorylation (GO:0016310);; Molecular Function: potassium ion binding (GO:0030955);; Biological Process: respon…	--	--	Protein YLS9 GN=F11F19.11 OS=Arabidopsis thaliana (Mouse-ear cress) PE=2 SV=1
TraesCS2D01G563000	K1	1.08975	1.62446	2.86197	2.01269	6.62371	0.134817	Molecular Function: DNA binding (GO:0003677);; Biological Process: regulation of transcription, DNA-templated (GO:0006355);; Cellular Component: plastid (GO:0009536);;	--	--	Dof zinc finger protein DOF5.8 GN=DOF5.8 OS=Arabidopsis thaliana (Mouse-ear cress) PE=2 SV=1
TraesCS2D01G563200	K1	0.044003	0.0950367	1.07684	0.445684	1.00833	0.0242737	Molecular Function: DNA binding (GO:0003677);; Biological Process: regulation of transcription, DNA-templated (GO:0006355);; Cellular Component: plastid (GO:0009536);;	--	--	Dof zinc finger protein DOF5.8 GN=DOF5.8 OS=Arabidopsis thaliana (Mouse-ear cress) PE=2 SV=1
TraesCS2D01G580000	K1	0.00313833	0	0.107235	0.0133107	3.19204	0	Molecular Function: phosphoprotein phosphatase activity (GO:0004721);; Cellular Component: actin filament (GO:0005884);; Biological Process: actin nucleation (GO:0045010);;	--	--	Formin-like protein 6 OS=Oryza sativa subsp. japonica (Rice) PE=2 SV=2
TraesCS2D01G581700	K1	0	0.00708967	0.289228	0.186414	0.630202	0.021477	Molecular Function: monooxygenase activity (GO:0004497);; Molecular Function: iron ion binding (GO:0005506);; Molecular Function: electron carrier activity (GO:0009055);; Cellular Component: cytoplasmic vesicle (GO:0016023);; Molecular Function: oxidoreductase activity, acting on paired donors, with incorporation or reduction of molecular oxygen (GO:0016705);; Molecular Function: heme binding (GO…	--	--	Flavonoid 3&apos;-monooxygenase GN=F13G24.190 OS=Arabidopsis thaliana (Mouse-ear cress) PE=1 SV=1
TraesCS2D01G599000	K1	0	0	0.068026	0.0550597	0.978206	0	Molecular Function: monooxygenase activity (GO:0004497);; Molecular Function: iron ion binding (GO:0005506);; Molecular Function: electron carrier activity (GO:0009055);; Molecular Function: oxidoreductase activity, acting on paired donors, with incorporation or reduction of molecular oxygen (GO:0016705);; Molecular Function: heme binding (GO:0020037);; Biological Process: oxidation-reduction pro…	--	--	Ent-cassadiene C2-hydroxylase OS=Oryza sativa subsp. japonica (Rice) PE=1 SV=1
TraesCS3A01G000600	K1	0.327796	0.270001	0.957566	0.35282	2.38537	0.18393	--	--	--	--
TraesCS3A01G007000	K1	0.591141	0.135205	2.31043	0.078229	1.63894	0.311942	Cellular Component: cytoplasmic vesicle (GO:0016023);;	--	--	--
TraesCS3A01G025400	K1	0	0	0.593205	0.0439303	1.539	0.0915357	Molecular Function: alpha-L-fucosidase activity (GO:0004560);; Cellular Component: mitochondrion (GO:0005739);; Biological Process: lipid metabolic process (GO:0006629);; Cellular Component: plant-type cell wall (GO:0009505);; Cellular Component: cytoplasmic vesicle (GO:0016023);; Molecular Function: hydrolase activity, acting on ester bonds (GO:0016788);;	--	--	GDSL esterase/lipase At3g26430 (Precursor) GN=At3g26430 OS=Arabidopsis thaliana (Mouse-ear cress) PE=2 SV=1
TraesCS3A01G030400	K1	0	0.002091	2.59743	2.39074	0.408251	0.02956	Biological Process: cellular protein modification process (GO:0006464);;	K10581|0|osa:4326008|K10581 ubiquitin-conjugating enzyme E2 O [EC:2.3.2.24] | (RefSeq) probable ubiquitin-conjugating enzyme E2 23	Ubiquitin mediated proteolysis (ko04120)	Probable ubiquitin-conjugating enzyme E2 23 GN=UBC23 OS=Arabidopsis thaliana (Mouse-ear cress) PE=1 SV=1
TraesCS3A01G035300	K1	0.012958	0.0132867	1.86067	0.15447	4.55372	0.0470483	Cellular Component: plastid (GO:0009536);; Molecular Function: oxidoreductase activity (GO:0016491);; Biological Process: oxidation-reduction process (GO:0055114);;	K00059|2.41949e-123|bdi:100832802|K00059 3-oxoacyl-[acyl-carrier protein] reductase [EC:1.1.1.100] | (RefSeq) short-chain type dehydrogenase/reductase	Fatty acid biosynthesis (ko00061);; Biotin metabolism (ko00780);; Biosynthesis of unsaturated fatty acids (ko01040);; Fatty acid metabolism (ko01212)	Short-chain type dehydrogenase/reductase OS=Picea abies (Norway spruce) PE=2 SV=1
TraesCS3A01G037700	K1	0.403321	0.060815	4.84519	1.44045	1.50388	0.003487	--	--	--	--
TraesCS3A01G044100	K1	0.881398	0.267745	6.70723	0.372175	2.73875	0.34128	Molecular Function: nucleic acid binding (GO:0003676);; Molecular Function: endonuclease activity (GO:0004519);; Biological Process: DNA catabolic process (GO:0006308);; Cellular Component: cytoplasmic vesicle (GO:0016023);;	--	--	Endonuclease 2 (Precursor) GN=ENDO2 OS=Arabidopsis thaliana (Mouse-ear cress) PE=1 SV=1
TraesCS3A01G045200	K1	0.0168087	0.00646933	2.22263	0.0589883	3.24873	0.231645	Molecular Function: protein serine/threonine kinase activity (GO:0004674);; Molecular Function: ATP binding (GO:0005524);; Cellular Component: mitochondrion (GO:0005739);; Biological Process: protein phosphorylation (GO:0006468);;	--	--	Putative receptor-like protein kinase At4g00960 GN=At4g00960 OS=Arabidopsis thaliana (Mouse-ear cress) PE=3 SV=2
TraesCS3A01G048700	K1	0.0581113	0.0115043	0.772577	0.070221	0.928185	0.057104	Molecular Function: protein serine/threonine kinase activity (GO:0004674);; Molecular Function: ATP binding (GO:0005524);; Biological Process: protein phosphorylation (GO:0006468);; Cellular Component: cytoplasmic vesicle (GO:0016023);; Molecular Function: polysaccharide binding (GO:0030247);;	--	--	Probable serine/threonine-protein kinase At1g18390 (Precursor) GN=At1g18390 OS=Arabidopsis thaliana (Mouse-ear cress) PE=2 SV=2
TraesCS3A01G052200	K1	0.510447	0.163506	3.83444	0.085862	0.884703	0	--	--	--	--
TraesCS3A01G053500	K1	0.074434	0.0648833	4.47035	0.228236	2.10334	0.161333	--	--	--	--
TraesCS3A01G056300	K1	0.105874	0.038757	1.79107	0.0187073	1.04187	0	Molecular Function: protein serine/threonine kinase activity (GO:0004674);; Molecular Function: ATP binding (GO:0005524);; Biological Process: protein phosphorylation (GO:0006468);;	--	--	Putative receptor-like protein kinase At4g00960 GN=At4g00960 OS=Arabidopsis thaliana (Mouse-ear cress) PE=3 SV=2
TraesCS3A01G072900	K1	0.517248	0.459339	1.56356	0.098691	1.05389	0.0562913	Molecular Function: protein serine/threonine kinase activity (GO:0004674);; Molecular Function: ATP binding (GO:0005524);; Biological Process: protein phosphorylation (GO:0006468);; Cellular Component: membrane (GO:0016020);; Cellular Component: cytoplasmic vesicle (GO:0016023);; Biological Process: recognition of pollen (GO:0048544);;	--	--	G-type lectin S-receptor-like serine/threonine-protein kinase At2g19130 (Precursor) GN=At2g19130 OS=Arabidopsis thaliana (Mouse-ear cress) PE=2 SV=1
TraesCS3A01G078400	K1	0	0	0.242736	0.171222	1.13029	0.00745033	Molecular Function: DNA binding (GO:0003677);; Biological Process: regulation of transcription, DNA-templated (GO:0006355);;	--	--	NAC transcription factor NAM-B1 GN=NAM-B1 OS=Hordeum vulgare subsp. spontaneum (Wild barley) PE=3 SV=1
TraesCS3A01G089500	K1	0	0	0.295541	2.48423	3.98591	1.12004	--	--	--	--
TraesCS3A01G101700	K1	0	0.004693	0.356006	0.0331333	1.38696	0.0377547	Molecular Function: transmembrane receptor protein serine/threonine kinase activity (GO:0004675);; Molecular Function: ATP binding (GO:0005524);; Cellular Component: mitochondrion (GO:0005739);; Cellular Component: plasma membrane (GO:0005886);; Biological Process: protein phosphorylation (GO:0006468);; Biological Process: transmembrane receptor protein serine/threonine kinase signaling pathway (…	--	--	L-type lectin-domain containing receptor kinase IV.1 (Precursor) GN=F13M22.21 OS=Arabidopsis thaliana (Mouse-ear cress) PE=2 SV=1
TraesCS3A01G101800	K1	0.0494323	0.0415363	0.693054	0.062015	3.43329	0.0649193	Molecular Function: transmembrane receptor protein serine/threonine kinase activity (GO:0004675);; Molecular Function: ATP binding (GO:0005524);; Cellular Component: mitochondrion (GO:0005739);; Cellular Component: plasma membrane (GO:0005886);; Biological Process: protein phosphorylation (GO:0006468);; Biological Process: transmembrane receptor protein serine/threonine kinase signaling pathway (…	--	--	L-type lectin-domain containing receptor kinase IV.1 (Precursor) GN=F13M22.21 OS=Arabidopsis thaliana (Mouse-ear cress) PE=2 SV=1
TraesCS3A01G102600	K1	0.303027	0.314925	0.509541	0.158087	1.39867	0	Molecular Function: binding (GO:0005488);; Cellular Component: nucleus (GO:0005634);; Cellular Component: plastid (GO:0009536);;	--	--	Transcription factor bHLH51 GN=T7M7.8 OS=Arabidopsis thaliana (Mouse-ear cress) PE=2 SV=1
TraesCS3A01G102800	K1	0.00577	0.00551367	1.77227	0.053041	5.29505	0.04388	Biological Process: carbohydrate transport (GO:0008643);; Cellular Component: integral component of membrane (GO:0016021);; Molecular Function: substrate-specific transmembrane transporter activity (GO:0022891);; Biological Process: transmembrane transport (GO:0055085);;	--	--	Hexose carrier protein HEX6 GN=HEX6 OS=Ricinus communis (Castor bean) PE=2 SV=1
TraesCS3A01G102900	K1	0.263484	0.201726	2.57572	0.6182	3.1515	0	Molecular Function: binding (GO:0005488);; Cellular Component: nucleus (GO:0005634);; Cellular Component: plastid (GO:0009536);;	--	--	Transcription factor bHLH51 GN=T7M7.8 OS=Arabidopsis thaliana (Mouse-ear cress) PE=2 SV=1
TraesCS3A01G109500	K1	0	0	0.076765	0.577368	3.44928	0.12727	Cellular Component: extracellular space (GO:0005615);; Molecular Function: UDP-N-acetylmuramate dehydrogenase activity (GO:0008762);; Biological Process: cytokinin metabolic process (GO:0009690);; Cellular Component: cytoplasmic vesicle (GO:0016023);; Molecular Function: cytokinin dehydrogenase activity (GO:0019139);; Molecular Function: flavin adenine dinucleotide binding (GO:0050660);; Biologic…	K00279|0|zma:542585|K00279 cytokinin dehydrogenase [EC:1.5.99.12] | (RefSeq) cko1, cko, ckx1; cytokinin oxidase 1	Zeatin biosynthesis (ko00908)	Cytokinin dehydrogenase 1 (Precursor) GN=CKX1 OS=Zea mays (Maize) PE=1 SV=2
TraesCS3A01G119600	K1	0.00563933	0.00707167	0.673663	0.354196	1.0013	0.0361787	Molecular Function: transferase activity, transferring acyl groups other than amino-acyl groups (GO:0016747);;	--	--	3&apos;-N-debenzoyl-2&apos;-deoxytaxol N-benzoyltransferase GN=TAX10 OS=Taxus canadensis (Canadian yew) PE=1 SV=1
TraesCS3A01G119700	K1	0.0309057	0.02907	0.656396	0.254464	1.14445	0.0651527	Molecular Function: transferase activity, transferring acyl groups other than amino-acyl groups (GO:0016747);;	--	--	3&apos;-N-debenzoyl-2&apos;-deoxytaxol N-benzoyltransferase GN=TAX10 OS=Taxus canadensis (Canadian yew) PE=1 SV=1
TraesCS3A01G122300	K1	0	0.004301	1.82566	0.129802	3.60252	0.139704	Molecular Function: protein serine/threonine kinase activity (GO:0004674);; Molecular Function: ATP binding (GO:0005524);; Biological Process: protein phosphorylation (GO:0006468);; Cellular Component: cytoplasmic vesicle (GO:0016023);; Molecular Function: polysaccharide binding (GO:0030247);;	--	--	Wall-associated receptor kinase-like 20 (Precursor) GN=WAKL20 OS=Arabidopsis thaliana (Mouse-ear cress) PE=2 SV=1
TraesCS3A01G125500	K1	1.02851	0.962388	3.5641	1.89758	5.23236	0.431145	Biological Process: response to UV-B (GO:0010224);; Cellular Component: membrane (GO:0016020);; Biological Process: brassinosteroid metabolic process (GO:0016131);; Molecular Function: trans-zeatin O-beta-D-glucosyltransferase activity (GO:0050403);; Molecular Function: cis-zeatin O-beta-D-glucosyltransferase activity (GO:0050502);; Biological Process: flavonol biosynthetic process (GO:0051555);;…	--	--	UDP-glycosyltransferase 73C5 GN=F13K3.20 OS=Arabidopsis thaliana (Mouse-ear cress) PE=2 SV=1
TraesCS3A01G127100	K1	0.486955	0.436626	1.20816	1.86071	7.37879	0.500648	Cellular Component: plastid (GO:0009536);;	--	--	--
TraesCS3A01G130300	K1	0.227295	0.0973427	1.85815	1.54048	1.73688	0.14894	Biological Process: carbohydrate transport (GO:0008643);; Molecular Function: phosphoenolpyruvate:phosphate antiporter activity (GO:0015121);; Biological Process: phosphoenolpyruvate transport (GO:0015714);; Cellular Component: integral component of membrane (GO:0016021);; Cellular Component: chloroplast membrane (GO:0031969);; Biological Process: triose phosphate transmembrane transport (GO:0035…	K15283|1.18222e-169|bdi:100824388|K15283 solute carrier family 35, member E1 | (RefSeq) phosphoenolpyruvate/phosphate translocator 3, chloroplastic-like	--	Phosphoenolpyruvate/phosphate translocator 3, chloroplastic (Precursor) GN=P0583G08.29 OS=Oryza sativa subsp. japonica (Rice) PE=2 SV=1
TraesCS3A01G130700	K1	0	0	0.250566	2.33361	1.4029	0.105753	--	--	--	--
TraesCS3A01G131200	K1	1.16407	0.742603	4.13344	1.04571	2.74307	0.0110233	Biological Process: metabolic process (GO:0008152);; Molecular Function: hydrolase activity (GO:0016787);;	--	--	Probable carboxylesterase 15 GN=CXE15 OS=Arabidopsis thaliana (Mouse-ear cress) PE=2 SV=1
TraesCS3A01G133400	K1	0.290942	0.528172	0.701436	0.1896	12.5456	0	Molecular Function: iron ion binding (GO:0005506);; Biological Process: response to red light (GO:0010114);; Biological Process: gibberellin catabolic process (GO:0045487);; Molecular Function: C-19 gibberellin 2-beta-dioxygenase activity (GO:0052634);; Biological Process: oxidation-reduction process (GO:0055114);;	K04125|1.11286e-130|bdi:100826640|K04125 gibberellin 2-oxidase [EC:1.14.11.13] | (RefSeq) gibberellin 2-beta-dioxygenase 1-like	Diterpenoid biosynthesis (ko00904)	Gibberellin 2-beta-dioxygenase 1 GN=GA2OX1 OS=Pisum sativum (Garden pea) PE=1 SV=1
TraesCS3A01G137300	K1	0.0787757	0.032401	0.959155	0.0284903	0.696409	0.0557823	Cellular Component: mitochondrion (GO:0005739);; Cellular Component: membrane (GO:0016020);;	--	--	--
TraesCS3A01G140800	K1	0	0	0.563874	1.07651	1.21762	0.037489	Biological Process: lipid metabolic process (GO:0006629);; Cellular Component: cytoplasmic vesicle (GO:0016023);; Molecular Function: hydrolase activity, acting on ester bonds (GO:0016788);;	K21026|0|bdi:100837861|K21026 acetylajmaline esterase [EC:3.1.1.80] | (RefSeq) GDSL esterase/lipase At5g45910-like	--	GDSL esterase/lipase At5g45910 (Precursor) GN=At5g45910 OS=Arabidopsis thaliana (Mouse-ear cress) PE=2 SV=1
TraesCS3A01G147500	K1	2.00635	1.54009	4.99914	0.558912	3.54611	0.491132	Cellular Component: integral component of membrane (GO:0016021);;	--	--	Cell number regulator 6 GN=CNR6 OS=Zea mays (Maize) PE=2 SV=1
TraesCS3A01G189500	K1	0.522971	0.62017	4.87372	2.62708	7.22842	0.560057	--	--	--	--
TraesCS3A01G204800	K1	0.0419493	0	2.03238	0.142669	1.65016	0.13321	Cellular Component: nucleus (GO:0005634);; Molecular Function: protein dimerization activity (GO:0046983);;	--	--	Putative transcription factor bHLH041 GN=MHM17.7 OS=Arabidopsis thaliana (Mouse-ear cress) PE=3 SV=1
TraesCS3A01G205500	K1	0	0	0.363697	2.86657	1.92761	0.150063	Cellular Component: plastid (GO:0009536);;	--	--	LOB domain-containing protein 22 GN=MCP4.8 OS=Arabidopsis thaliana (Mouse-ear cress) PE=2 SV=1
TraesCS3A01G206400	K1	0.621652	0.418359	3.74496	0.451488	3.10422	0.0764793	Cellular Component: plastid (GO:0009536);; Biological Process: single-organism process (GO:0044699);;	--	--	--
TraesCS3A01G209800	K1	0.196669	0.0115403	1.44062	0.078041	0.648557	0	Molecular Function: transcription factor activity, sequence-specific DNA binding (GO:0003700);; Biological Process: regulation of transcription, DNA-templated (GO:0006355);; Molecular Function: sequence-specific DNA binding (GO:0043565);;	--	--	Probable WRKY transcription factor 50 GN=WRKY50 OS=Arabidopsis thaliana (Mouse-ear cress) PE=2 SV=1
TraesCS3A01G213100	K1	0.347144	0.114258	0.861507	0.0727413	0.24247	0	Cellular Component: cytoplasmic vesicle (GO:0016023);;	--	--	Leucine-rich repeat extensin-like protein 4 (Precursor) GN=LRX4 OS=Arabidopsis thaliana (Mouse-ear cress) PE=2 SV=1
TraesCS3A01G217400	K1	0.185228	0.0528367	0.952728	0.471939	3.5953	0.0767707	--	--	--	--
TraesCS3A01G218000	K1	0.246305	0.242234	4.6041	0.077986	3.74277	0.529295	Molecular Function: ATP binding (GO:0005524);; Biological Process: obsolete ATP catabolic process (GO:0006200);; Biological Process: transport (GO:0006810);; Cellular Component: integral component of membrane (GO:0016021);; Molecular Function: ATPase activity (GO:0016887);;	--	--	Pleiotropic drug resistance protein 4 OS=Oryza sativa subsp. japonica (Rice) PE=2 SV=1
TraesCS3A01G226400	K1	0	0	0.749837	0.0584613	2.31447	0.0919487	Molecular Function: carboxylic ester hydrolase activity (GO:0004091);; Cellular Component: plant-type cell wall (GO:0009505);; Molecular Function: pectinesterase activity (GO:0030599);; Biological Process: cell wall modification (GO:0042545);; Molecular Function: aspartyl esterase activity (GO:0045330);;	K01051|5.24711e-152|osa:4326603|K01051 pectinesterase [EC:3.1.1.11] | (RefSeq) putative pectinesterase 11	Pentose and glucuronate interconversions (ko00040);; Starch and sucrose metabolism (ko00500)	Putative pectinesterase 11 GN=F2G1.12 OS=Arabidopsis thaliana (Mouse-ear cress) PE=3 SV=1
TraesCS3A01G229400	K1	0.827627	0.640907	2.22108	3.97602	7.87661	0.826958	Cellular Component: plasma membrane (GO:0005886);; Biological Process: drug transmembrane transport (GO:0006855);; Cellular Component: chloroplast (GO:0009507);; Biological Process: response to wounding (GO:0009611);; Molecular Function: drug transmembrane transporter activity (GO:0015238);; Molecular Function: antiporter activity (GO:0015297);; Biological Process: cadmium ion transport (GO:00156…	K03327|0|bdi:100842855|K03327 multidrug resistance protein, MATE family | (RefSeq) protein DETOXIFICATION 12-like	--	MATE efflux family protein 9 GN=F3L12.7 OS=Arabidopsis thaliana (Mouse-ear cress) PE=2 SV=1
TraesCS3A01G229500	K1	0	0.0119697	0.455561	0.067734	1.80653	0.179683	Molecular Function: DNA binding (GO:0003677);; Molecular Function: chromatin binding (GO:0003682);;	K09422|6.99101e-105|bdi:100832441|K09422 myb proto-oncogene protein, plant | (RefSeq) myb-related protein 340	--	Transcription factor MYB21 GN=MGF10.23 OS=Arabidopsis thaliana (Mouse-ear cress) PE=1 SV=1
TraesCS3A01G235700	K1	0.181283	0.0957947	2.33708	0.14086	1.76841	0.483827	Molecular Function: triglyceride lipase activity (GO:0004806);; Cellular Component: extracellular region (GO:0005576);; Molecular Function: phosphatidylcholine 1-acylhydrolase activity (GO:0008970);; Biological Process: lipid catabolic process (GO:0016042);;	--	--	Phospholipase A1-II 3 (Precursor) GN=OJ1159_D09.27 OS=Oryza sativa subsp. japonica (Rice) PE=2 SV=1
TraesCS3A01G242700	K1	0.673974	0.111337	4.7045	0.224391	0.393503	0	Molecular Function: catalytic activity (GO:0003824);; Biological Process: metabolic process (GO:0008152);; Cellular Component: membrane (GO:0016020);;	--	--	Putative lipid phosphate phosphatase 3, chloroplastic (Precursor) GN=LPP3 OS=Arabidopsis thaliana (Mouse-ear cress) PE=2 SV=1
TraesCS3A01G253400	K1	0	0.005626	1.67341	0.410402	3.47707	0.131423	--	--	--	Uncharacterized protein At1g15400 GN=At1g15400 OS=Arabidopsis thaliana (Mouse-ear cress) PE=1 SV=2
TraesCS3A01G254000	K1	0	0.00634167	0.126651	0.964993	1.72382	0.158726	Cellular Component: plasma membrane (GO:0005886);; Molecular Function: nitrate transmembrane transporter activity (GO:0015112);; Biological Process: nitrate transport (GO:0015706);; Cellular Component: integral component of membrane (GO:0016021);; Biological Process: transmembrane transport (GO:0055085);;	K02575|0|bdi:100835409|K02575 MFS transporter, NNP family, nitrate/nitrite transporter | (RefSeq) high-affinity nitrate transporter 2.3	Nitrogen metabolism (ko00910)	High-affinity nitrate transporter 2.3 OS=Oryza sativa subsp. japonica (Rice) PE=1 SV=1
TraesCS3A01G254500	K1	0.271773	0.55897	0.17901	0.287017	3.52606	0.188894	Molecular Function: DNA binding (GO:0003677);; Molecular Function: chromatin binding (GO:0003682);;	K09422|9.86443e-127|bdi:100834497|K09422 myb proto-oncogene protein, plant | (RefSeq) myb-related protein Hv33-like	--	Myb-related protein Hv33 GN=MYB2 OS=Hordeum vulgare (Barley) PE=2 SV=3
TraesCS3A01G255600	K1	0.013725	0	2.14285	0.490824	3.14323	0.022401	Molecular Function: protein serine/threonine kinase activity (GO:0004674);; Molecular Function: ATP binding (GO:0005524);; Cellular Component: mitochondrion (GO:0005739);; Biological Process: protein phosphorylation (GO:0006468);;	--	--	Mitogen-activated protein kinase kinase kinase NPK1 GN=NPK1 OS=Nicotiana tabacum (Common tobacco) PE=1 SV=1
TraesCS3A01G256300	K1	0.107538	0.124382	2.72175	1.67317	2.85138	0.0536807	Molecular Function: protein serine/threonine kinase activity (GO:0004674);; Molecular Function: ATP binding (GO:0005524);; Cellular Component: mitochondrion (GO:0005739);; Biological Process: protein phosphorylation (GO:0006468);;	--	--	Mitogen-activated protein kinase kinase kinase NPK1 GN=NPK1 OS=Nicotiana tabacum (Common tobacco) PE=1 SV=1
TraesCS3A01G259600	K1	0.125542	0.115476	1.68834	0.310213	3.16977	0.0668633	Molecular Function: protein serine/threonine kinase activity (GO:0004674);; Molecular Function: ATP binding (GO:0005524);; Biological Process: protein phosphorylation (GO:0006468);; Cellular Component: membrane (GO:0016020);; Cellular Component: cytoplasmic vesicle (GO:0016023);;	--	--	Probable LRR receptor-like serine/threonine-protein kinase At3g47570 (Precursor) GN=At3g47570 OS=Arabidopsis thaliana (Mouse-ear cress) PE=2 SV=1
TraesCS3A01G259900	K1	1.47762	1.04637	7.04456	1.55064	5.83593	0.228467	Molecular Function: DNA binding (GO:0003677);; Molecular Function: transcription factor activity, sequence-specific DNA binding (GO:0003700);; Cellular Component: nucleus (GO:0005634);; Biological Process: regulation of transcription, DNA-templated (GO:0006355);;	K09287|3.158e-161|osa:4325650|K09287 RAV-like factor | (RefSeq) AP2/ERF and B3 domain-containing protein Os01g0693400	--	AP2/ERF and B3 domain-containing protein Os01g0693400 OS=Oryza sativa subsp. japonica (Rice) PE=2 SV=1
TraesCS3A01G262000	K1	0.142085	0.00643333	1.64537	0.044108	0.731236	0.0262943	Molecular Function: polysaccharide binding (GO:0030247);;	--	--	Probable serine/threonine-protein kinase At1g18390 (Precursor) GN=At1g18390 OS=Arabidopsis thaliana (Mouse-ear cress) PE=2 SV=2
TraesCS3A01G268800	K1	0.659568	0.0564123	7.19092	0.100699	2.48234	0.111354	Cellular Component: membrane (GO:0016020);; Cellular Component: cytoplasmic vesicle (GO:0016023);;	--	--	--
TraesCS3A01G276500	K1	1.12181	1.13882	3.43959	1.1245	9.32129	0.930359	Cellular Component: nucleus (GO:0005634);; Biological Process: regulation of transcription, DNA-templated (GO:0006355);; Biological Process: regulation of translation (GO:0006417);; Biological Process: auxin-activated signaling pathway (GO:0009734);; Molecular Function: protein dimerization activity (GO:0046983);;	K14484|4.24037e-140|bdi:100823769|K14484 auxin-responsive protein IAA | (RefSeq) auxin-responsive protein IAA6-like	Plant hormone signal transduction (ko04075)	Auxin-responsive protein IAA6 GN=P0439E07.11 OS=Oryza sativa subsp. japonica (Rice) PE=2 SV=1
TraesCS3A01G279600	K1	0.319203	0.266997	0.769141	0.0852193	0.995764	0.018613	Biological Process: metabolic process (GO:0008152);; Molecular Function: transferase activity, transferring hexosyl groups (GO:0016758);;	--	--	Anthocyanidin 5,3-O-glucosyltransferase GN=RhGT1 OS=Rosa hybrid cultivar PE=2 SV=1
TraesCS3A01G283600	K1	1.30671	0.578473	0.364113	0.148152	0.794122	0.057699	Molecular Function: serine-type endopeptidase activity (GO:0004252);; Biological Process: proteolysis (GO:0006508);; Cellular Component: cytoplasmic vesicle (GO:0016023);; Molecular Function: identical protein binding (GO:0042802);; Biological Process: negative regulation of catalytic activity (GO:0043086);;	--	--	Subtilisin-like protease SBT5.3 (Precursor) OS=Arabidopsis thaliana (Mouse-ear cress) PE=2 SV=1
TraesCS3A01G290100	K1	0.426386	0.497263	3.32902	0.34859	6.52845	0.181941	Biological Process: protein targeting to vacuole (GO:0006623);; Biological Process: vesicle-mediated transport (GO:0016192);;	--	--	--
TraesCS3A01G290300	K1	0.033744	0.040854	1.35614	0.139829	0.948022	0.00291433	Molecular Function: protein serine/threonine kinase activity (GO:0004674);; Molecular Function: structural constituent of cell wall (GO:0005199);; Molecular Function: ATP binding (GO:0005524);; Cellular Component: mitochondrion (GO:0005739);; Biological Process: protein phosphorylation (GO:0006468);; Cellular Component: plastid (GO:0009536);;	--	--	Proline-rich receptor-like protein kinase PERK1 GN=PERK1 OS=Arabidopsis thaliana (Mouse-ear cress) PE=2 SV=1
TraesCS3A01G294200	K1	2.45916	2.49429	2.1798	2.65053	3.27366	0.202883	Molecular Function: voltage-gated potassium channel activity (GO:0005249);; Cellular Component: plasma membrane (GO:0005886);; Biological Process: circadian rhythm (GO:0007623);; Biological Process: response to high light intensity (GO:0009644);; Biological Process: stomatal movement (GO:0010118);; Cellular Component: integral component of membrane (GO:0016021);; Biological Process: regulation of…	--	--	Potassium channel KAT3 OS=Oryza sativa subsp. japonica (Rice) PE=2 SV=1
TraesCS3A01G297300	K1	0.053777	0	3.50677	0.0108557	2.00454	0.00512367	Molecular Function: peroxidase activity (GO:0004601);; Biological Process: response to oxidative stress (GO:0006979);; Molecular Function: heme binding (GO:0020037);; Molecular Function: metal ion binding (GO:0046872);; Biological Process: oxidation-reduction process (GO:0055114);;	K00430|2.40151e-109|zma:100273989|K00430 peroxidase [EC:1.11.1.7] | (RefSeq) GRMZM2G150731; putative class III secretory plant peroxidase family protein	Phenylpropanoid biosynthesis (ko00940)	Peroxidase 2 (Precursor) GN=PER2 OS=Zea mays (Maize) PE=2 SV=1
TraesCS3A01G299700	K1	0.166166	0.377456	5.79894	0.0513217	2.82787	0.097932	--	--	--	--
TraesCS3A01G300400	K1	0.005669	0	0.819642	0.0468893	0.712867	0.189751	Cellular Component: vacuole (GO:0005773);; Cellular Component: plasma membrane (GO:0005886);; Biological Process: drug transmembrane transport (GO:0006855);; Biological Process: response to nematode (GO:0009624);; Molecular Function: drug transmembrane transporter activity (GO:0015238);; Molecular Function: antiporter activity (GO:0015297);;	K03327|0|bdi:100834801|K03327 multidrug resistance protein, MATE family | (RefSeq) protein DETOXIFICATION 33-like	--	Protein TRANSPARENT TESTA 12 GN=F17J16_80 OS=Arabidopsis thaliana (Mouse-ear cress) PE=2 SV=1
TraesCS3A01G307100	K1	0.096825	0.186907	1.08225	0.0878513	1.87928	0.157839	Biological Process: metabolic process (GO:0008152);; Molecular Function: hydrolase activity (GO:0016787);;	--	--	Probable carboxylesterase 15 GN=CXE15 OS=Arabidopsis thaliana (Mouse-ear cress) PE=2 SV=1
TraesCS3A01G307200	K1	0.701829	1.01294	2.16509	1.11737	3.46899	0.143656	Biological Process: metabolic process (GO:0008152);; Molecular Function: hydrolase activity (GO:0016787);;	--	--	Probable carboxylesterase 15 GN=CXE15 OS=Arabidopsis thaliana (Mouse-ear cress) PE=2 SV=1
TraesCS3A01G309100	K1	0	0	0.744588	0.0230507	3.0015	0.119504	Molecular Function: glutathione transferase activity (GO:0004364);;	K00799|1.59154e-88|osa:4325707|K00799 glutathione S-transferase [EC:2.5.1.18] | (RefSeq) probable glutathione S-transferase GSTF1	Glutathione metabolism (ko00480)	Glutathione S-transferase 1 GN=GSTA1 OS=Triticum aestivum (Wheat) PE=2 SV=1
TraesCS3A01G311100	K1	0.818784	0.480895	0.806179	0.0156067	0.336219	0.00573667	Molecular Function: UDP-N-acetylmuramate dehydrogenase activity (GO:0008762);; Biological Process: cytokinin metabolic process (GO:0009690);; Molecular Function: cytokinin dehydrogenase activity (GO:0019139);; Molecular Function: flavin adenine dinucleotide binding (GO:0050660);; Biological Process: oxidation-reduction process (GO:0055114);;	K00279|0|bdi:100835621|K00279 cytokinin dehydrogenase [EC:1.5.99.12] | (RefSeq) cytokinin dehydrogenase 2-like	--	Cytokinin dehydrogenase 2 (Precursor) OS=Oryza sativa subsp. japonica (Rice) PE=2 SV=1
TraesCS3A01G321800	K1	0	0	0.604796	0.252267	1.03824	0.011708	--	--	--	--
TraesCS3A01G329800	K1	0.0239683	0	0.471937	6.94983	1.10882	0.439369	Cellular Component: cytoplasmic vesicle (GO:0016023);;	--	--	--
TraesCS3A01G333500	K1	0.935037	1.01724	2.13613	1.07139	6.05795	0.436346	Cellular Component: cytoplasmic vesicle (GO:0016023);;	--	--	F-box protein At2g26850 GN=At2g26850 OS=Arabidopsis thaliana (Mouse-ear cress) PE=2 SV=1
TraesCS3A01G338000	K1	4.13519	4.97204	14.5193	12.7067	13.1721	1.10821	Molecular Function: serine-type endopeptidase inhibitor activity (GO:0004867);; Cellular Component: cytoplasmic vesicle (GO:0016023);;	--	--	Xylogen-like protein 11 (Precursor) GN=XYP11 OS=Arabidopsis thaliana (Mouse-ear cress) PE=1 SV=2
TraesCS3A01G343900	K1	0.0911753	0.0376817	2.00328	0.915238	1.90541	0.00716933	Molecular Function: DNA binding (GO:0003677);;	--	--	Probable WRKY transcription factor 46 GN=WRKY46 OS=Arabidopsis thaliana (Mouse-ear cress) PE=2 SV=1
TraesCS3A01G346700	K1	0.285365	0.178038	0.925761	0.460768	1.62089	0.123464	Cellular Component: integral component of membrane (GO:0016021);; Cellular Component: cytoplasmic vesicle (GO:0016023);;	--	--	--
TraesCS3A01G348000	K1	0.0564627	0.0952083	0.0547917	0.00552567	2.22819	0	Molecular Function: copper ion binding (GO:0005507);; Cellular Component: cytoplasmic vesicle (GO:0016023);; Biological Process: lignin catabolic process (GO:0046274);; Biological Process: response to copper ion (GO:0046688);; Cellular Component: apoplast (GO:0048046);; Molecular Function: hydroquinone:oxygen oxidoreductase activity (GO:0052716);; Biological Process: oxidation-reduction process (…	K05909|0|bdi:100845885|K05909 laccase [EC:1.10.3.2] | (RefSeq) laccase-3	--	Laccase-3 (Precursor) GN=B1088C09.5 OS=Oryza sativa subsp. japonica (Rice) PE=2 SV=1
TraesCS3A01G352200	K1	0.694655	0.613841	1.69542	0.839841	3.37634	0.0822913	Molecular Function: serine-type carboxypeptidase activity (GO:0004185);; Cellular Component: vacuole (GO:0005773);; Biological Process: proteolysis (GO:0006508);; Cellular Component: cytoplasmic vesicle (GO:0016023);;	K16297|0|bdi:100829079|K16297 serine carboxypeptidase-like clade II [EC:3.4.16.-] | (RefSeq) serine carboxypeptidase-like 27	--	Serine carboxypeptidase-like 27 (Precursor) GN=SCPL27 OS=Arabidopsis thaliana (Mouse-ear cress) PE=2 SV=1
TraesCS3A01G355100	K1	0	0	0.428324	0	1.8791	0	--	K01054|4.10068e-174|bdi:100821298|K01054 acylglycerol lipase [EC:3.1.1.23] | (RefSeq) caffeoylshikimate esterase-like	Glycerolipid metabolism (ko00561)	Caffeoylshikimate esterase GN=CSE OS=Arabidopsis thaliana (Mouse-ear cress) PE=1 SV=1
TraesCS3A01G356800	K1	0.54761	0.0966113	2.23851	0.208409	0.94912	0.26371	Molecular Function: ATP binding (GO:0005524);; Cellular Component: mitochondrion (GO:0005739);; Cellular Component: plastid (GO:0009536);; Molecular Function: nucleoside-triphosphatase activity (GO:0017111);;	--	--	26S protease regulatory subunit 6B homolog GN=MCK7.16 OS=Arabidopsis thaliana (Mouse-ear cress) PE=1 SV=1
TraesCS3A01G374700	K1	0.0214827	0.00649467	0.472759	0.0472973	0.802595	0.0566457	Molecular Function: UDP-N-acetylmuramate dehydrogenase activity (GO:0008762);; Molecular Function: flavin adenine dinucleotide binding (GO:0050660);; Biological Process: oxidation-reduction process (GO:0055114);;	--	--	Reticuline oxidase (Precursor) GN=BBE1 OS=Papaver somniferum (Opium poppy) PE=3 SV=1
TraesCS3A01G378400	K1	0	0	0.834989	0.312621	3.72201	0	--	--	--	--
TraesCS3A01G379900	K1	0.136682	0.114063	0.875586	0.284956	3.03515	0.0988267	Molecular Function: DNA binding (GO:0003677);; Molecular Function: transcription factor activity, sequence-specific DNA binding (GO:0003700);; Cellular Component: nucleus (GO:0005634);; Biological Process: regulation of transcription, DNA-templated (GO:0006355);;	--	--	Ethylene-responsive transcription factor ERF110 GN=ERF110 OS=Arabidopsis thaliana (Mouse-ear cress) PE=2 SV=2
TraesCS3A01G380600	K1	0.0260417	0	2.72907	0.0471877	2.18028	0.006906	Cellular Component: plasma membrane (GO:0005886);; Molecular Function: magnesium ion transmembrane transporter activity (GO:0015095);; Biological Process: magnesium ion transport (GO:0015693);; Cellular Component: integral component of membrane (GO:0016021);;	--	--	Magnesium transporter MRS2-E OS=Oryza sativa subsp. japonica (Rice) PE=2 SV=1
TraesCS3A01G382600	K1	0.21201	0.422764	0.991147	0.85489	1.06677	0.105995	Molecular Function: transporter activity (GO:0005215);; Biological Process: transport (GO:0006810);; Cellular Component: membrane (GO:0016020);;	--	--	Protein NRT1/ PTR FAMILY 5.10 GN=NPF5.10 OS=Arabidopsis thaliana (Mouse-ear cress) PE=2 SV=1
TraesCS3A01G390300	K1	0	0.0261227	0.300187	0.29044	2.22224	0.0302757	Cellular Component: plastid (GO:0009536);;	--	--	BAG family molecular chaperone regulator 4 GN=BAG4 OS=Arabidopsis thaliana (Mouse-ear cress) PE=1 SV=1
TraesCS3A01G411700	K1	0.0654757	0.0277633	0.18607	0.053062	0.637895	0.0295457	Molecular Function: aspartic-type endopeptidase activity (GO:0004190);; Biological Process: proteolysis (GO:0006508);; Biological Process: xylan catabolic process (GO:0045493);;	--	--	Basic 7S globulin 2 low kDa subunit (Precursor) OS=Glycine max (Soybean) PE=1 SV=1
TraesCS3A01G414400	K1	6.10826	4.90327	19.167	6.0013	21.4014	1.71243	Molecular Function: ubiquitin-protein transferase activity (GO:0004842);; Cellular Component: plasma membrane (GO:0005886);; Molecular Function: zinc ion binding (GO:0008270);; Biological Process: cytokinin metabolic process (GO:0009690);; Biological Process: auxin metabolic process (GO:0009850);; Biological Process: protein ubiquitination (GO:0016567);;	K16280|0|bdi:100830193|K16280 E3 ubiquitin-protein ligase RGLG [EC:2.3.2.27] | (RefSeq) E3 ubiquitin-protein ligase RGLG2	--	E3 ubiquitin-protein ligase RGLG2 GN=RGLG2 OS=Arabidopsis thaliana (Mouse-ear cress) PE=1 SV=1
TraesCS3A01G415900	K1	0.793655	0.889232	0.859852	0.517066	1.27236	0.117883	Cellular Component: plastid (GO:0009536);;	--	--	--
TraesCS3A01G423600	K1	0.104128	0.0424223	1.38966	0.180517	1.66298	0.0194493	Molecular Function: protein serine/threonine kinase activity (GO:0004674);; Molecular Function: ATP binding (GO:0005524);; Biological Process: protein phosphorylation (GO:0006468);; Cellular Component: cytoplasmic vesicle (GO:0016023);;	--	--	Probable LRR receptor-like serine/threonine-protein kinase At1g56130 (Precursor) GN=At1g56130 OS=Arabidopsis thaliana (Mouse-ear cress) PE=2 SV=2
TraesCS3A01G432500	K1	3.70286	4.84769	8.29662	2.08816	17.5886	0.751579	Molecular Function: DNA binding (GO:0003677);; Cellular Component: nucleus (GO:0005634);;	--	--	Squamosa promoter-binding-like protein 2 OS=Oryza sativa subsp. japonica (Rice) PE=2 SV=2
TraesCS3A01G437800	K1	0.0989153	0.100449	1.01375	0.094671	1.04704	0.0112233	Molecular Function: ATP binding (GO:0005524);; Biological Process: apoptotic process (GO:0006915);; Biological Process: defense response (GO:0006952);; Cellular Component: cytoplasmic vesicle (GO:0016023);; Molecular Function: ADP binding (GO:0043531);;	K15559|0|bdi:100829471|K15559 regulator of Ty1 transposition protein 103 | (RefSeq) disease resistance protein RPP13-like	--	Disease resistance protein RPP13 GN=RPP13 OS=Arabidopsis thaliana (Mouse-ear cress) PE=2 SV=2
TraesCS3A01G437900	K1	0	0	0.26646	0.0145437	1.65646	0	Biological Process: response to abiotic stimulus (GO:0009628);; Biological Process: post-embryonic development (GO:0009791);; Biological Process: response to chemical (GO:0042221);;	K00799|5.42583e-93|bdi:100844797|K00799 glutathione S-transferase [EC:2.5.1.18] | (RefSeq) probable glutathione S-transferase GSTU6	Glutathione metabolism (ko00480)	Probable glutathione S-transferase GSTU6 GN=OSJNBb0038A07.2 OS=Oryza sativa subsp. japonica (Rice) PE=2 SV=2
TraesCS3A01G438800	K1	0.137001	0.0417043	0.84121	0.0743823	0.821648	0.0486593	--	--	--	--
TraesCS3A01G441100	K1	0.914384	1.11036	1.03604	0.3144	2.67046	0.0663317	--	--	--	Patellin-4 GN=PATL4 OS=Arabidopsis thaliana (Mouse-ear cress) PE=1 SV=2
TraesCS3A01G455900	K1	0	0	1.71872	1.47758	2.22967	0.0920287	Molecular Function: carboxylic ester hydrolase activity (GO:0004091);; Cellular Component: cytoplasmic vesicle (GO:0016023);;	K08233|7.83133e-139|bdi:100844552|K08233 polyneuridine-aldehyde esterase [EC:3.1.1.78] | (RefSeq) esterase PIR7B-like	--	Esterase PIR7B OS=Oryza sativa subsp. japonica (Rice) PE=2 SV=2
TraesCS3A01G456200	K1	0	0	1.39846	0.15578	3.90587	0.0562557	Molecular Function: carboxylic ester hydrolase activity (GO:0004091);; Cellular Component: cytoplasmic vesicle (GO:0016023);;	K08233|9.60798e-125|sbi:SORBI_03g045110|K08233 polyneuridine-aldehyde esterase [EC:3.1.1.78] | (RefSeq) SORBIDRAFT_03g045110, Sb03g045110; hypothetical protein	--	Probable esterase PIR7A OS=Oryza sativa subsp. japonica (Rice) PE=3 SV=2
TraesCS3A01G459200	K1	0.923269	0.544327	3.51655	0.81938	9.29787	0.766004	--	--	--	Polygalacturonase inhibitor (Precursor) GN=PGIP OS=Pyrus communis (Pear) PE=1 SV=1
TraesCS3A01G476700	K1	0.0753743	0.135065	0.329571	0.0348033	1.17544	0	Biological Process: metabolic process (GO:0008152);; Molecular Function: hydrolase activity (GO:0016787);;	--	--	--
TraesCS3A01G481000	K1	0.090898	0.196234	1.3522	2.06107	2.16463	0.0708773	Cellular Component: extracellular space (GO:0005615);; Cellular Component: vacuole (GO:0005773);; Molecular Function: UDP-N-acetylmuramate dehydrogenase activity (GO:0008762);; Biological Process: cytokinin metabolic process (GO:0009690);; Cellular Component: cytoplasmic vesicle (GO:0016023);; Molecular Function: cytokinin dehydrogenase activity (GO:0019139);; Biological Process: electron transpo…	K00279|0|bdi:100826954|K00279 cytokinin dehydrogenase [EC:1.5.99.12] | (RefSeq) cytokinin dehydrogenase 4	Zeatin biosynthesis (ko00908)	Cytokinin dehydrogenase 4 (Precursor) GN=B1150F11.25 OS=Oryza sativa subsp. japonica (Rice) PE=2 SV=1
TraesCS3A01G481500	K1	0.0200957	0	4.86498	0	1.70364	0.0658257	Biological Process: carbohydrate metabolic process (GO:0005975);; Biological Process: defense response (GO:0006952);; Cellular Component: cytoplasmic vesicle (GO:0016023);; Molecular Function: glucan endo-1,3-beta-D-glucosidase activity (GO:0042973);;	--	--	Glucan endo-1,3-beta-glucosidase GIII (Precursor) OS=Hordeum vulgare (Barley) PE=1 SV=1
TraesCS3A01G483100	K1	0.0209417	0	1.53363	0	2.39788	0	Biological Process: carbohydrate metabolic process (GO:0005975);; Biological Process: defense response (GO:0006952);; Molecular Function: glucan endo-1,3-beta-D-glucosidase activity (GO:0042973);;	--	--	Glucan endo-1,3-beta-glucosidase GII (Precursor) OS=Hordeum vulgare (Barley) PE=1 SV=1
TraesCS3A01G484600	K1	0	0	0.347803	0.005506	0.883721	0	Biological Process: amino acid transmembrane transport (GO:0003333);; Molecular Function: amino acid transmembrane transporter activity (GO:0015171);; Cellular Component: integral component of membrane (GO:0016021);;	--	--	Amino-acid permease BAT1 homolog GN=OsJ_02547 OS=Oryza sativa subsp. japonica (Rice) PE=2 SV=1
TraesCS3A01G488200	K1	0	0	1.0905	0	1.88179	0	--	K00799|3.13317e-96|sita:101773133|K00799 glutathione S-transferase [EC:2.5.1.18] | (RefSeq) glutathione transferase GST 23-like	Glutathione metabolism (ko00480)	Probable glutathione S-transferase GN=HSP26-A OS=Glycine max (Soybean) PE=2 SV=1
TraesCS3A01G489300	K1	0.104902	0.0450253	3.39755	0.930249	3.94871	0.0152383	--	--	--	--
TraesCS3A01G492300	K1	0.0248477	0.034819	0.617547	0.045891	0.671831	0.085208	Cellular Component: plastid (GO:0009536);; Biological Process: cellular metabolic process (GO:0044237);; Molecular Function: metal ion binding (GO:0046872);;	--	--	--
TraesCS3A01G493700	K1	0.985481	0.730285	2.00315	0.483101	0.564889	0.0235977	Molecular Function: protein serine/threonine kinase activity (GO:0004674);; Molecular Function: ATP binding (GO:0005524);; Biological Process: protein phosphorylation (GO:0006468);;	--	--	Cysteine-rich receptor-like protein kinase 25 (Precursor) GN=CRK25 OS=Arabidopsis thaliana (Mouse-ear cress) PE=3 SV=1
TraesCS3A01G493900	K1	0.159574	0.139736	1.63677	0.105152	0.792818	0.00614167	Molecular Function: protein serine/threonine kinase activity (GO:0004674);; Molecular Function: ATP binding (GO:0005524);; Biological Process: protein phosphorylation (GO:0006468);;	--	--	Cysteine-rich receptor-like protein kinase 10 (Precursor) GN=F21P8.70 OS=Arabidopsis thaliana (Mouse-ear cress) PE=1 SV=3
TraesCS3A01G494400	K1	0.0477767	0.0255727	0.378355	0.242036	2.24332	0.0174407	--	--	--	--
TraesCS3A01G494800	K1	0	0	1.17829	0.0238843	5.55598	0.0158827	Molecular Function: transferase activity, transferring glycosyl groups (GO:0016757);;	--	--	--
TraesCS3A01G500900	K1	0	0	0.525403	1.11821	0.603777	0.0102403	--	--	--	F-box protein At5g49610 GN=At5g49610 OS=Arabidopsis thaliana (Mouse-ear cress) PE=1 SV=1
TraesCS3A01G501600	K1	0.0127973	0.0146987	2.35557	0.046084	2.9268	0.011586	--	--	--	--
TraesCS3A01G504800	K1	0	0	1.03314	1.09079	0.512561	0.0150223	--	--	--	Serpin-Z2B OS=Oryza sativa subsp. japonica (Rice) PE=2 SV=1
TraesCS3A01G506000	K1	0.050089	0.206484	0.184353	0.787149	1.63539	0	Cellular Component: cytoplasmic vesicle (GO:0016023);;	--	--	--
TraesCS3A01G517100	K1	0.0832497	0.0715437	5.66461	0.194843	2.32866	0.337315	Molecular Function: nuclease activity (GO:0004518);; Biological Process: response to virus (GO:0009615);; Biological Process: plant-type hypersensitive response (GO:0009626);; Biological Process: systemic acquired resistance (GO:0009627);; Biological Process: response to salt stress (GO:0009651);; Biological Process: response to ethylene (GO:0009723);; Biological Process: defense response to fung…	--	--	Wheatwin-1 (Precursor) GN=PR4A OS=Triticum aestivum (Wheat) PE=1 SV=1
TraesCS3A01G528000	K1	0.032108	0.006118	0.260665	0	1.01549	0	Molecular Function: oxidoreductase activity (GO:0016491);; Molecular Function: metal ion binding (GO:0046872);;	K13029|0|sita:101784688|K13029 4-hydroxyphenylacetaldehyde oxime monooxygenase [EC:1.14.14.37] | (RefSeq) 4-hydroxyphenylacetaldehyde oxime monooxygenase-like	Cyanoamino acid metabolism (ko00460)	4-hydroxyphenylacetaldehyde oxime monooxygenase GN=CYP71E1 OS=Sorghum bicolor (Sorghum) PE=2 SV=1
TraesCS3A01G529400	K1	0	0	1.49953	0.320448	5.19184	0	Biological Process: metabolic process (GO:0008152);; Molecular Function: transferase activity, transferring hexosyl groups (GO:0016758);;	--	--	Anthocyanidin 5,3-O-glucosyltransferase GN=RhGT1 OS=Rosa hybrid cultivar PE=2 SV=1
TraesCS3A01G529500	K1	0	0	1.62927	0.654552	4.82846	0	Biological Process: metabolic process (GO:0008152);; Molecular Function: transferase activity, transferring hexosyl groups (GO:0016758);;	--	--	Anthocyanidin 5,3-O-glucosyltransferase GN=RhGT1 OS=Rosa hybrid cultivar PE=2 SV=1
TraesCS3B01G002200	K1	0.194826	0.379038	1.30906	0.367153	1.26149	0.0215017	Molecular Function: protein dimerization activity (GO:0046983);;	--	--	--
TraesCS3B01G003500	K1	0.407742	0.375028	2.11103	0.469431	2.15433	0.120425	--	--	--	--
TraesCS3B01G003700	K1	0.181602	0.309405	2.11623	0.373899	2.0934	0.162931	--	--	--	--
TraesCS3B01G006700	K1	0	0	0.0287083	0	1.78483	0	Molecular Function: diacylglycerol O-acyltransferase activity (GO:0004144);; Biological Process: glycerolipid biosynthetic process (GO:0045017);;	--	--	O-acyltransferase WSD1 GN=WSD1 OS=Arabidopsis thaliana (Mouse-ear cress) PE=2 SV=1
TraesCS3B01G011800	K1	0	0	0.047273	0	2.38168	0	Molecular Function: diacylglycerol O-acyltransferase activity (GO:0004144);; Biological Process: glycerolipid biosynthetic process (GO:0045017);;	--	--	O-acyltransferase WSD1 GN=WSD1 OS=Arabidopsis thaliana (Mouse-ear cress) PE=2 SV=1
TraesCS3B01G021500	K1	42.115	46.6361	155.642	60.6573	108.506	9.829	--	--	--	--
TraesCS3B01G038900	K1	0.354363	0.620794	1.16537	0.124307	0.74578	0.0214253	Molecular Function: protein serine/threonine kinase activity (GO:0004674);; Molecular Function: ATP binding (GO:0005524);; Cellular Component: mitochondrion (GO:0005739);; Biological Process: protein phosphorylation (GO:0006468);;	--	--	Cysteine-rich receptor-like protein kinase 41 (Precursor) OS=Arabidopsis thaliana (Mouse-ear cress) PE=3 SV=2
TraesCS3B01G039100	K1	0.0404173	0.0300997	0.524659	0.115339	1.93103	0.00749267	Molecular Function: binding (GO:0005488);;	K09422|6.497e-92|sbi:SORBI_03g007360|K09422 myb proto-oncogene protein, plant | (RefSeq) SORBIDRAFT_03g007360, Sb03g007360; hypothetical protein	--	Transcription factor MYB108 GN=F5E6.18 OS=Arabidopsis thaliana (Mouse-ear cress) PE=1 SV=1
TraesCS3B01G045900	K1	0.630445	0.121781	7.4742	1.10674	2.35801	0.038617	--	--	--	--
TraesCS3B01G048300	K1	0	0	5.09227	1.79306	0.158546	1.46012	--	--	--	--
TraesCS3B01G052600	K1	0.80656	0.099319	1.89828	0.0626883	1.64013	0.04905	Molecular Function: protein serine/threonine kinase activity (GO:0004674);; Molecular Function: protein tyrosine kinase activity (GO:0004713);; Molecular Function: ATP binding (GO:0005524);; Cellular Component: plasma membrane (GO:0005886);; Biological Process: protein phosphorylation (GO:0006468);; Cellular Component: plastid (GO:0009536);; Cellular Component: integral component of membrane (GO:…	--	--	Probable LRR receptor-like serine/threonine-protein kinase At3g47570 (Precursor) GN=At3g47570 OS=Arabidopsis thaliana (Mouse-ear cress) PE=2 SV=1
TraesCS3B01G059700	K1	2.1882	1.64271	6.64112	2.34135	12.9267	1.15733	Biological Process: metabolic process (GO:0008152);; Cellular Component: chloroplast (GO:0009507);; Molecular Function: isomerase activity (GO:0016853);;	--	--	L-Ala-D/L-amino acid epimerase GN=POPTR_0012s05040g OS=Populus trichocarpa (Western balsam poplar) PE=3 SV=2
TraesCS3B01G073400	K1	0	0	0.820435	2.70105	0.598896	0	--	K10523|7.06576e-123|bdi:100831061|K10523 speckle-type POZ protein | (RefSeq) BTB/POZ and MATH domain-containing protein 2-like	--	BTB/POZ and MATH domain-containing protein 2 GN=BPM2 OS=Arabidopsis thaliana (Mouse-ear cress) PE=1 SV=1
TraesCS3B01G087000	K1	0.413242	0.511345	4.16977	4.48169	2.52433	0.237177	Cellular Component: peroxisome (GO:0005777);; Molecular Function: hydrolase activity (GO:0016787);;	--	--	--
TraesCS3B01G098900	K1	0.168361	0.106891	2.68626	0.00569067	0.360903	0	Molecular Function: protein serine/threonine kinase activity (GO:0004674);; Molecular Function: calcium ion binding (GO:0005509);; Molecular Function: ATP binding (GO:0005524);; Biological Process: protein phosphorylation (GO:0006468);;	--	--	Wall-associated receptor kinase 5 (Precursor) GN=WAK5 OS=Arabidopsis thaliana (Mouse-ear cress) PE=2 SV=1
TraesCS3B01G102600	K1	1.3824	1.69238	5.55715	2.09261	4.6097	0.218264	Molecular Function: zinc ion binding (GO:0008270);; Molecular Function: oxidoreductase activity (GO:0016491);; Biological Process: oxidation-reduction process (GO:0055114);;	--	--	2-alkenal reductase (NADP(+)-dependent) GN=DBR OS=Nicotiana tabacum (Common tobacco) PE=1 SV=1
TraesCS3B01G103300	K1	0.043282	0.0111133	4.50092	0.462317	2.42523	0.11496	Molecular Function: protein serine/threonine kinase activity (GO:0004674);; Molecular Function: ATP binding (GO:0005524);; Biological Process: protein phosphorylation (GO:0006468);; Molecular Function: zinc ion binding (GO:0008270);; Cellular Component: plastid (GO:0009536);;	--	--	RING-H2 finger protein ATL64 GN=ATL64 OS=Arabidopsis thaliana (Mouse-ear cress) PE=2 SV=1
TraesCS3B01G105700	K1	0.114261	0.0512833	4.67767	0.282893	3.41309	0.0174597	Molecular Function: binding (GO:0005488);; Biological Process: transcription, DNA-templated (GO:0006351);;	--	--	MADS-box transcription factor 29 OS=Oryza sativa subsp. japonica (Rice) PE=2 SV=1
TraesCS3B01G106900	K1	1.69294	1.32755	1.01964	0.321281	1.47177	0.070404	--	--	--	LOB domain-containing protein 40 GN=F5A8.2 OS=Arabidopsis thaliana (Mouse-ear cress) PE=2 SV=1
TraesCS3B01G108700	K1	0	0.0528097	0.506293	0.0169607	0.958091	0.068775	Molecular Function: hydrolase activity, hydrolyzing O-glycosyl compounds (GO:0004553);; Cellular Component: cell wall (GO:0005618);; Biological Process: cellular glucan metabolic process (GO:0006073);; Molecular Function: xyloglucan:xyloglucosyl transferase activity (GO:0016762);; Cellular Component: apoplast (GO:0048046);;	K08235|1.16695e-160|sbi:SORBI_06g015930|K08235 xyloglucan:xyloglucosyl transferase [EC:2.4.1.207] | (RefSeq) SORBIDRAFT_06g015930, Sb06g015930; hypothetical protein	--	Xyloglucan endotransglycosylase/hydrolase protein 8 (Precursor) OS=Oryza sativa subsp. japonica (Rice) PE=1 SV=1
TraesCS3B01G109200	K1	0	0	1.1406	0.223907	5.80258	0.0114457	Molecular Function: serine-type endopeptidase inhibitor activity (GO:0004867);; Biological Process: proteolysis (GO:0006508);; Molecular Function: peptidase activity (GO:0008233);; Biological Process: response to wounding (GO:0009611);;	--	--	Subtilisin-chymotrypsin inhibitor-2A OS=Hordeum vulgare (Barley) PE=1 SV=2
TraesCS3B01G110100	K1	0	0.00379	0.205734	0.0209533	2.24739	0.054203	Molecular Function: transferase activity (GO:0016740);;	--	--	Cellulose synthase-like protein G3 OS=Arabidopsis thaliana (Mouse-ear cress) PE=2 SV=2
TraesCS3B01G119600	K1	0.0120313	0.00483667	0.0494157	0.0381817	0.701588	0.048244	Molecular Function: transmembrane receptor protein serine/threonine kinase activity (GO:0004675);; Molecular Function: ATP binding (GO:0005524);; Cellular Component: mitochondrion (GO:0005739);; Cellular Component: plasma membrane (GO:0005886);; Biological Process: protein phosphorylation (GO:0006468);; Biological Process: transmembrane receptor protein serine/threonine kinase signaling pathway (…	--	--	L-type lectin-domain containing receptor kinase IV.1 (Precursor) GN=F13M22.21 OS=Arabidopsis thaliana (Mouse-ear cress) PE=2 SV=1
TraesCS3B01G120200	K1	0	0.089529	1.35434	0.337817	4.80479	0	Molecular Function: binding (GO:0005488);; Cellular Component: nucleus (GO:0005634);; Cellular Component: plastid (GO:0009536);;	--	--	Putative transcription factor bHLH107 GN=T8M16.100 OS=Arabidopsis thaliana (Mouse-ear cress) PE=2 SV=1
TraesCS3B01G120300	K1	0	0	0.485316	0.0560637	1.49847	0.0194487	Biological Process: carbohydrate transport (GO:0008643);; Cellular Component: integral component of membrane (GO:0016021);; Molecular Function: substrate-specific transmembrane transporter activity (GO:0022891);; Biological Process: transmembrane transport (GO:0055085);;	--	--	Hexose carrier protein HEX6 GN=HEX6 OS=Ricinus communis (Castor bean) PE=2 SV=1
TraesCS3B01G120500	K1	0.0421917	0.0453197	1.40795	0.538957	5.7964	0	Molecular Function: binding (GO:0005488);; Cellular Component: nucleus (GO:0005634);; Cellular Component: plastid (GO:0009536);;	--	--	Putative transcription factor bHLH107 GN=T8M16.100 OS=Arabidopsis thaliana (Mouse-ear cress) PE=2 SV=1
TraesCS3B01G125500	K1	0.008388	0.0412733	1.41546	0.0757757	3.05537	1.55674	Molecular Function: DNA binding (GO:0003677);; Molecular Function: chromatin binding (GO:0003682);; Molecular Function: zinc ion binding (GO:0008270);;	--	--	Transcription factor DIVARICATA GN=DIVARICATA OS=Antirrhinum majus (Garden snapdragon) PE=2 SV=1
TraesCS3B01G125600	K1	3.8665	2.81643	4.6221	2.96847	5.60202	0.100821	Molecular Function: DNA binding (GO:0003677);; Cellular Component: nucleus (GO:0005634);; Molecular Function: zinc ion binding (GO:0008270);; Biological Process: jasmonic acid mediated signaling pathway (GO:0009867);; Biological Process: leaf senescence (GO:0010150);;	--	--	Zinc finger CCCH domain-containing protein 2 OS=Oryza sativa subsp. japonica (Rice) PE=2 SV=1
TraesCS3B01G128700	K1	0	0	0.165406	0.203849	2.34001	0.028573	Cellular Component: extracellular space (GO:0005615);; Molecular Function: UDP-N-acetylmuramate dehydrogenase activity (GO:0008762);; Biological Process: cytokinin metabolic process (GO:0009690);; Cellular Component: cytoplasmic vesicle (GO:0016023);; Molecular Function: cytokinin dehydrogenase activity (GO:0019139);; Molecular Function: flavin adenine dinucleotide binding (GO:0050660);; Biologic…	K00279|0|sita:101779751|K00279 cytokinin dehydrogenase [EC:1.5.99.12] | (RefSeq) cytokinin dehydrogenase 1-like	Zeatin biosynthesis (ko00908)	Cytokinin dehydrogenase 1 (Precursor) GN=CKX1 OS=Zea mays (Maize) PE=1 SV=2
TraesCS3B01G129100	K1	0.00292733	0	0.147691	0.349735	0.796402	0.0148327	--	--	--	--
TraesCS3B01G129900	K1	0	0	1.73182	0.310374	2.41813	0.044947	Molecular Function: transcription factor activity, sequence-specific DNA binding (GO:0003700);; Biological Process: regulation of transcription, DNA-templated (GO:0006355);; Molecular Function: sequence-specific DNA binding (GO:0043565);;	--	--	Probable WRKY transcription factor 50 GN=WRKY50 OS=Arabidopsis thaliana (Mouse-ear cress) PE=2 SV=1
TraesCS3B01G130000	K1	0	0	0.19666	0	0.826221	0	Molecular Function: transcription factor activity, sequence-specific DNA binding (GO:0003700);; Biological Process: regulation of transcription, DNA-templated (GO:0006355);; Molecular Function: sequence-specific DNA binding (GO:0043565);;	--	--	Probable WRKY transcription factor 72 GN=WRKY72 OS=Arabidopsis thaliana (Mouse-ear cress) PE=2 SV=1
TraesCS3B01G139000	K1	0.0129663	0.0218773	0.481708	0.295546	3.79178	0.374256	Molecular Function: transferase activity, transferring acyl groups other than amino-acyl groups (GO:0016747);;	--	--	3&apos;-N-debenzoyl-2&apos;-deoxytaxol N-benzoyltransferase GN=TAX10 OS=Taxus canadensis (Canadian yew) PE=1 SV=1
TraesCS3B01G143300	K1	0	0	0.280789	0	0.615362	0.0195463	Biological Process: metabolic process (GO:0008152);; Molecular Function: UDP-glucosyltransferase activity (GO:0035251);;	K13496|0|bdi:100830513|K13496 UDP-glucosyl transferase 73C [EC:2.4.1.-] | (RefSeq) UDP-glycosyltransferase 73C1-like	--	UDP-glycosyltransferase 73D1 GN=UGT73D1 OS=Arabidopsis thaliana (Mouse-ear cress) PE=3 SV=1
TraesCS3B01G144300	K1	0.123541	0.0578897	1.23617	0.105299	2.17218	0.544079	Biological Process: response to UV-B (GO:0010224);; Molecular Function: glucuronosyltransferase activity (GO:0015020);; Biological Process: brassinosteroid metabolic process (GO:0016131);; Molecular Function: trans-zeatin O-beta-D-glucosyltransferase activity (GO:0050403);; Molecular Function: cis-zeatin O-beta-D-glucosyltransferase activity (GO:0050502);; Biological Process: flavonol biosyntheti…	--	--	UDP-glycosyltransferase 73D1 GN=UGT73D1 OS=Arabidopsis thaliana (Mouse-ear cress) PE=3 SV=1
TraesCS3B01G144500	K1	0	0	1.54663	0	2.9896	0.209561	Biological Process: metabolic process (GO:0008152);; Molecular Function: glucuronosyltransferase activity (GO:0015020);;	K13496|1.17502e-43|bdi:100830513|K13496 UDP-glucosyl transferase 73C [EC:2.4.1.-] | (RefSeq) UDP-glycosyltransferase 73C1-like	--	UDP-glycosyltransferase 73C4 GN=UGT73C4 OS=Arabidopsis thaliana (Mouse-ear cress) PE=2 SV=1
TraesCS3B01G144600	K1	0.154985	0.138913	1.36467	0.338148	3.17169	0.247166	Biological Process: response to UV-B (GO:0010224);; Cellular Component: membrane (GO:0016020);; Biological Process: brassinosteroid metabolic process (GO:0016131);; Molecular Function: trans-zeatin O-beta-D-glucosyltransferase activity (GO:0050403);; Molecular Function: cis-zeatin O-beta-D-glucosyltransferase activity (GO:0050502);; Biological Process: flavonol biosynthetic process (GO:0051555);;…	--	--	UDP-glycosyltransferase 73C1 GN=F13K3.15 OS=Arabidopsis thaliana (Mouse-ear cress) PE=2 SV=1
TraesCS3B01G145200	K1	0.39788	0.377367	0.507146	0.106902	0.684217	0.0182167	Biological Process: response to UV-B (GO:0010224);; Cellular Component: membrane (GO:0016020);; Biological Process: brassinosteroid metabolic process (GO:0016131);; Molecular Function: trans-zeatin O-beta-D-glucosyltransferase activity (GO:0050403);; Molecular Function: cis-zeatin O-beta-D-glucosyltransferase activity (GO:0050502);; Biological Process: flavonol biosynthetic process (GO:0051555);;…	--	--	UDP-glycosyltransferase 73C5 GN=F13K3.20 OS=Arabidopsis thaliana (Mouse-ear cress) PE=2 SV=1
TraesCS3B01G158700	K1	0.011109	0.079352	0.463935	0.337221	2.03781	0.163011	Molecular Function: iron ion binding (GO:0005506);; Molecular Function: copper ion binding (GO:0005507);; Biological Process: protein targeting to membrane (GO:0006612);; Biological Process: water transport (GO:0006833);; Biological Process: cellular copper ion homeostasis (GO:0006878);; Biological Process: pattern specification process (GO:0007389);; Biological Process: regulation of cell size (…	--	--	Metallothionein-like protein 3A OS=Oryza sativa subsp. japonica (Rice) PE=2 SV=1
TraesCS3B01G162000	K1	6.8903	5.29585	7.61527	0.440656	19.6755	0.597584	--	K16223|5.11813e-103|bdi:100838275|K16223 protein FLOWERING LOCUS T | (RefSeq) FTL1; protein HEADING DATE 3A-like	Circadian rhythm - plant (ko04712)	Protein HEADING DATE 3A OS=Oryza sativa subsp. japonica (Rice) PE=1 SV=1
TraesCS3B01G163500	K1	0.0185937	0	0.370612	0.0557703	1.33673	0.00371533	Cellular Component: mitochondrion (GO:0005739);; Biological Process: lipid metabolic process (GO:0006629);; Cellular Component: cytoplasmic vesicle (GO:0016023);; Molecular Function: hydrolase activity, acting on ester bonds (GO:0016788);;	--	--	GDSL esterase/lipase At5g45910 (Precursor) GN=At5g45910 OS=Arabidopsis thaliana (Mouse-ear cress) PE=2 SV=1
TraesCS3B01G166100	K1	0.34383	0.227065	0.460111	0.266917	4.70504	0	Molecular Function: iron ion binding (GO:0005506);; Biological Process: response to red light (GO:0010114);; Biological Process: gibberellin catabolic process (GO:0045487);; Molecular Function: C-19 gibberellin 2-beta-dioxygenase activity (GO:0052634);; Biological Process: oxidation-reduction process (GO:0055114);;	K04125|9.68217e-133|bdi:100826640|K04125 gibberellin 2-oxidase [EC:1.14.11.13] | (RefSeq) gibberellin 2-beta-dioxygenase 1-like	Diterpenoid biosynthesis (ko00904)	Gibberellin 2-beta-dioxygenase 1 GN=GA2OX1 OS=Pisum sativum (Garden pea) PE=1 SV=1
TraesCS3B01G168000	K1	0.037739	0.0916623	0.19646	1.58733	0.620141	0.191279	Biological Process: tricarboxylic acid cycle (GO:0006099);; Molecular Function: phosphoenolpyruvate carboxylase activity (GO:0008964);; Cellular Component: plastid (GO:0009536);; Biological Process: carbon fixation (GO:0015977);;	K01595|0|bdi:100842943|K01595 phosphoenolpyruvate carboxylase [EC:4.1.1.31] | (RefSeq) phosphoenolpyruvate carboxylase 2-like	Pyruvate metabolism (ko00620);; Carbon fixation in photosynthetic organisms (ko00710);; Carbon metabolism (ko01200)	Phosphoenolpyruvate carboxylase 1 GN=PEPC OS=Sorghum bicolor (Sorghum) PE=2 SV=1
TraesCS3B01G170300	K1	0	0	1.77677	1.33761	1.00718	0.012591	--	--	--	--
TraesCS3B01G194100	K1	0.213335	0.219402	0.558115	0.217673	1.18362	0.0969503	--	--	--	--
TraesCS3B01G199100	K1	0.740649	1.15459	3.20213	3.99651	3.81557	0.300164	Molecular Function: protein serine/threonine kinase activity (GO:0004674);; Molecular Function: protein tyrosine kinase activity (GO:0004713);; Molecular Function: ATP binding (GO:0005524);; Biological Process: protein phosphorylation (GO:0006468);; Cellular Component: cytoplasmic vesicle (GO:0016023);;	--	--	Receptor-like serine/threonine-protein kinase At1g78530 GN=At1g78530 OS=Arabidopsis thaliana (Mouse-ear cress) PE=2 SV=1
TraesCS3B01G205100	K1	6.03362	1.85794	1.55197	0.498752	7.17257	0.443792	Biological Process: response to stress (GO:0006950);;	--	--	--
TraesCS3B01G213000	K1	0.034788	0.0508073	0.409728	0.410114	0.974606	0.08963	Molecular Function: catalytic activity (GO:0003824);; Biological Process: biosynthetic process (GO:0009058);;	--	--	--
TraesCS3B01G218700	K1	0.0618817	0.0268963	3.42732	1.07512	3.23646	0.0258747	--	--	--	--
TraesCS3B01G222300	K1	0.163246	0.0128533	1.6276	0.0310717	1.95826	0.101295	Cellular Component: plastid (GO:0009536);; Biological Process: cellular metabolic process (GO:0044237);; Molecular Function: metal ion binding (GO:0046872);;	--	--	--
TraesCS3B01G236900	K1	0.035524	0.00279633	1.44749	0.0953533	1.90028	0.00691667	Cellular Component: nucleus (GO:0005634);; Molecular Function: protein dimerization activity (GO:0046983);;	--	--	Putative transcription factor bHLH041 GN=MHM17.7 OS=Arabidopsis thaliana (Mouse-ear cress) PE=3 SV=1
TraesCS3B01G243500	K1	0.446112	0.179688	3.0802	0.20886	1.95653	0.0187253	Cellular Component: cytoplasmic vesicle (GO:0016023);;	--	--	Leucine-rich repeat extensin-like protein 4 (Precursor) GN=LRX4 OS=Arabidopsis thaliana (Mouse-ear cress) PE=2 SV=1
TraesCS3B01G247700	K1	0.0752357	0.102852	0.444348	0.483496	2.42718	0.046986	--	--	--	--
TraesCS3B01G248500	K1	0.329369	0.241408	4.45545	0.21115	5.55884	0.907622	Molecular Function: ATP binding (GO:0005524);; Biological Process: obsolete ATP catabolic process (GO:0006200);; Biological Process: transport (GO:0006810);; Cellular Component: integral component of membrane (GO:0016021);; Molecular Function: ATPase activity (GO:0016887);;	--	--	Pleiotropic drug resistance protein 4 OS=Oryza sativa subsp. japonica (Rice) PE=2 SV=1
TraesCS3B01G256000	K1	0.135352	0.107903	0.462932	0.0804563	1.63992	0	Molecular Function: transcription factor activity, sequence-specific DNA binding (GO:0003700);; Biological Process: regulation of transcription, DNA-templated (GO:0006355);; Molecular Function: sequence-specific DNA binding (GO:0043565);;	--	--	Probable WRKY transcription factor 71 GN=WRKY71 OS=Arabidopsis thaliana (Mouse-ear cress) PE=2 SV=1
TraesCS3B01G256400	K1	0.203636	0.101563	1.2159	0.0905277	1.0679	0.100434	Molecular Function: monooxygenase activity (GO:0004497);; Molecular Function: iron ion binding (GO:0005506);; Cellular Component: endoplasmic reticulum (GO:0005783);; Molecular Function: electron carrier activity (GO:0009055);; Molecular Function: oxidoreductase activity, acting on paired donors, with incorporation or reduction of molecular oxygen (GO:0016705);; Molecular Function: heme binding (…	--	--	Cytochrome P450 72A15 GN=CYP72A15 OS=Arabidopsis thaliana (Mouse-ear cress) PE=2 SV=1
TraesCS3B01G258400	K1	0.0521477	0.023345	1.72597	0.27255	2.242	0.093346	Biological Process: single-organism process (GO:0044699);;	--	--	Zinc-finger homeodomain protein 5 GN=ZHD5 OS=Oryza sativa subsp. indica (Rice) PE=3 SV=1
TraesCS3B01G258500	K1	0.1975	0.357446	0.988082	1.128	1.4215	0.138276	Biological Process: metabolic process (GO:0008152);; Molecular Function: hydrolase activity (GO:0016787);;	--	--	--
TraesCS3B01G267700	K1	0.11397	0.0118567	2.23776	0	0.573296	0	Molecular Function: chitinase activity (GO:0004568);; Biological Process: carbohydrate metabolic process (GO:0005975);; Biological Process: response to cold (GO:0009409);; Biological Process: response to wounding (GO:0009611);; Biological Process: response to light intensity (GO:0009642);; Biological Process: response to salt stress (GO:0009651);; Cellular Component: cytoplasmic vesicle (GO:00160…	K01183|9.80424e-146|bdi:100841943|K01183 chitinase [EC:3.2.1.14] | (RefSeq) acidic endochitinase-like	Amino sugar and nucleotide sugar metabolism (ko00520)	Acidic endochitinase (Precursor) OS=Phaseolus angularis (Azuki bean) PE=2 SV=1
TraesCS3B01G270800	K1	0.762796	0.0453953	7.30817	0.495673	0.653058	0.007337	Molecular Function: catalytic activity (GO:0003824);; Biological Process: metabolic process (GO:0008152);; Cellular Component: membrane (GO:0016020);;	--	--	Putative lipid phosphate phosphatase 3, chloroplastic (Precursor) GN=LPP3 OS=Arabidopsis thaliana (Mouse-ear cress) PE=2 SV=1
TraesCS3B01G275600	K1	0.173268	0.350024	1.2533	0.309298	1.87644	0.167382	Molecular Function: methyltransferase activity (GO:0008168);; Cellular Component: plastid (GO:0009536);; Biological Process: sterol biosynthetic process (GO:0016126);; Biological Process: methylation (GO:0032259);;	--	--	--
TraesCS3B01G278400	K1	0.22803	0.237186	0.801176	1.27895	1.21668	0	Molecular Function: hydrolase activity, hydrolyzing O-glycosyl compounds (GO:0004553);; Cellular Component: nucleus (GO:0005634);; Cellular Component: cytoplasm (GO:0005737);; Biological Process: carbohydrate metabolic process (GO:0005975);; Cellular Component: anchored component of plasma membrane (GO:0046658);;	--	--	Glucan endo-1,3-beta-glucosidase 14 (Precursor) GN=At2g27500 OS=Arabidopsis thaliana (Mouse-ear cress) PE=1 SV=2
TraesCS3B01G279300	K1	0	0	0.2643	1.00028	0.818313	0.054673	Cellular Component: intracellular membrane-bounded organelle (GO:0043231);; Cellular Component: cytoplasmic part (GO:0044444);;	--	--	--
TraesCS3B01G280300	K1	0.112471	0.0102487	1.309	0.0430977	0.746941	0	--	--	--	--
TraesCS3B01G282400	K1	0.018922	0	1.0585	0.014532	3.20335	0	Cellular Component: cell wall (GO:0005618);; Cellular Component: cytoplasm (GO:0005737);; Biological Process: response to stress (GO:0006950);; Molecular Function: manganese ion binding (GO:0030145);; Molecular Function: nutrient reservoir activity (GO:0045735);; Cellular Component: apoplast (GO:0048046);; Molecular Function: oxalate oxidase activity (GO:0050162);; Biological Process: oxidation-r…	--	--	Oxalate oxidase 2 (Precursor) OS=Hordeum vulgare (Barley) PE=2 SV=1
TraesCS3B01G285700	K1	0.351631	0.426582	1.11214	0.441554	2.25576	0.163597	--	--	--	F-box/kelch-repeat protein At1g23390 GN=At1g23390 OS=Arabidopsis thaliana (Mouse-ear cress) PE=2 SV=1
TraesCS3B01G289400	K1	0	0.0144883	0.854422	0.334387	1.08215	0.0147097	Molecular Function: protein serine/threonine kinase activity (GO:0004674);; Molecular Function: ATP binding (GO:0005524);; Cellular Component: mitochondrion (GO:0005739);; Biological Process: protein phosphorylation (GO:0006468);;	--	--	Mitogen-activated protein kinase kinase kinase NPK1 GN=NPK1 OS=Nicotiana tabacum (Common tobacco) PE=1 SV=1
TraesCS3B01G290200	K1	0.0262427	0.0372867	1.12327	0.031424	1.9631	0.004712	Molecular Function: nucleic acid binding (GO:0003676);; Molecular Function: methyltransferase activity (GO:0008168);; Molecular Function: transferase activity, transferring hexosyl groups (GO:0016758);; Biological Process: methylation (GO:0032259);;	--	--	Anthocyanidin 5,3-O-glucosyltransferase GN=RhGT1 OS=Rosa hybrid cultivar PE=2 SV=1
TraesCS3B01G290700	K1	0.0435567	0.0453997	0.532342	0.0139017	0.90421	0.017864	Molecular Function: ATP binding (GO:0005524);; Biological Process: obsolete ATP catabolic process (GO:0006200);; Cellular Component: integral component of membrane (GO:0016021);; Molecular Function: ATPase activity, coupled to transmembrane movement of substances (GO:0042626);; Biological Process: transmembrane transport (GO:0055085);;	K05658|0|bdi:100829297|K05658 ATP-binding cassette, subfamily B (MDR/TAP), member 1 [EC:3.6.3.44] | (RefSeq) ABC transporter B family member 4-like	ABC transporters (ko02010)	ABC transporter B family member 4 GN=F14M4.17 OS=Arabidopsis thaliana (Mouse-ear cress) PE=1 SV=1
TraesCS3B01G292600	K1	0.037599	0.00932267	0.215307	0.011152	0.434884	0.0368553	Molecular Function: nucleotide binding (GO:0000166);; Molecular Function: protein kinase activity (GO:0004672);; Cellular Component: cytoplasmic vesicle (GO:0016023);; Biological Process: phosphorylation (GO:0016310);;	--	--	Probable LRR receptor-like serine/threonine-protein kinase At3g47570 (Precursor) GN=At3g47570 OS=Arabidopsis thaliana (Mouse-ear cress) PE=2 SV=1
TraesCS3B01G295300	K1	0.156133	0.0244637	1.76342	0.062789	0.801363	0.0577973	Molecular Function: polysaccharide binding (GO:0030247);;	--	--	Probable serine/threonine-protein kinase At1g18390 (Precursor) GN=At1g18390 OS=Arabidopsis thaliana (Mouse-ear cress) PE=2 SV=2
TraesCS3B01G300300	K1	0.00662367	0	0.175651	0.063695	1.60655	0.115032	Molecular Function: diacylglycerol O-acyltransferase activity (GO:0004144);; Cellular Component: plastid (GO:0009536);; Biological Process: glycerolipid biosynthetic process (GO:0045017);;	--	--	O-acyltransferase WSD1 GN=WSD1 OS=Arabidopsis thaliana (Mouse-ear cress) PE=2 SV=1
TraesCS3B01G303200	K1	0.0786843	0.00732767	1.4168	0.0589373	0.588677	0.0370227	Cellular Component: membrane (GO:0016020);; Cellular Component: cytoplasmic vesicle (GO:0016023);;	--	--	--
TraesCS3B01G307800	K1	0.513176	1.0171	0.292546	0.97587	1.10937	0.0644277	--	--	--	--
TraesCS3B01G310100	K1	0.00557467	0	1.01931	0.127642	1.02664	0	Molecular Function: nucleotide binding (GO:0000166);; Molecular Function: protein kinase activity (GO:0004672);; Cellular Component: membrane (GO:0016020);; Cellular Component: cytoplasmic vesicle (GO:0016023);;	--	--	Receptor-like protein kinase HSL1 (Precursor) GN=HSL1 OS=Arabidopsis thaliana (Mouse-ear cress) PE=2 SV=1
TraesCS3B01G310500	K1	0.7925	0.872185	2.76346	0.526662	9.46171	1.0014	Cellular Component: nucleus (GO:0005634);; Biological Process: regulation of transcription, DNA-templated (GO:0006355);; Biological Process: regulation of translation (GO:0006417);; Biological Process: auxin-activated signaling pathway (GO:0009734);; Molecular Function: protein dimerization activity (GO:0046983);;	K14484|7.44498e-133|bdi:100823769|K14484 auxin-responsive protein IAA | (RefSeq) auxin-responsive protein IAA6-like	Plant hormone signal transduction (ko04075)	Auxin-responsive protein IAA6 GN=P0439E07.11 OS=Oryza sativa subsp. japonica (Rice) PE=2 SV=1
TraesCS3B01G311500	K1	0.162374	0.0543137	2.108	0.84696	4.3671	0.393544	--	--	--	--
TraesCS3B01G313600	K1	0.739558	0.581452	1.33274	0.0504953	0.608393	0.0437687	Biological Process: metabolic process (GO:0008152);; Molecular Function: transferase activity, transferring hexosyl groups (GO:0016758);;	--	--	Anthocyanidin 5,3-O-glucosyltransferase GN=RhGT1 OS=Rosa hybrid cultivar PE=2 SV=1
TraesCS3B01G314400	K1	0	0	0.830875	0.194534	3.17916	0.107254	Cellular Component: endosome (GO:0005768);; Cellular Component: Golgi apparatus (GO:0005794);; Cellular Component: trans-Golgi network (GO:0005802);; Biological Process: response to cold (GO:0009409);; Biological Process: response to salt stress (GO:0009651);; Molecular Function: nutrient reservoir activity (GO:0045735);;	--	--	BURP domain-containing protein 3 (Precursor) OS=Oryza sativa subsp. japonica (Rice) PE=2 SV=1
TraesCS3B01G320500	K1	0.7541	0.329403	1.42908	0.164661	1.05862	0.214625	Molecular Function: glucokinase activity (GO:0004340);; Molecular Function: ATP binding (GO:0005524);; Cellular Component: nucleus (GO:0005634);; Cellular Component: mitochondrion (GO:0005739);; Cellular Component: vacuole (GO:0005773);; Cellular Component: plasma membrane (GO:0005886);; Biological Process: glycolytic process (GO:0006096);; Molecular Function: zinc ion binding (GO:0008270);; Mole…	K00844|0|bdi:100830315|K00844 hexokinase [EC:2.7.1.1] | (RefSeq) hexokinase-9-like	Glycolysis / Gluconeogenesis (ko00010);; Fructose and mannose metabolism (ko00051);; Galactose metabolism (ko00052);; Starch and sucrose metabolism (ko00500);; Amino sugar and nucleotide sugar metabolism (ko00520);; Carbon metabolism (ko01200)	Hexokinase-9 OS=Oryza sativa subsp. japonica (Rice) PE=2 SV=1
TraesCS3B01G333800	K1	1.19009	1.14955	2.16472	0.248466	1.97492	1.05385	Cellular Component: exocyst (GO:0000145);; Biological Process: exocytosis (GO:0006887);;	K07195|0|bdi:100832333|K07195 exocyst complex component 7 | (RefSeq) exocyst complex component EXO70B1	--	Exocyst complex component EXO70B1 GN=EXO70B1 OS=Arabidopsis thaliana (Mouse-ear cress) PE=1 SV=1
TraesCS3B01G334300	K1	0.387556	0.238641	3.81369	0.574392	4.73541	0.197737	Molecular Function: glutathione transferase activity (GO:0004364);;	K00799|6.06368e-132|bdi:100831129|K00799 glutathione S-transferase [EC:2.5.1.18] | (RefSeq) glutathione S-transferase 1	Glutathione metabolism (ko00480)	Glutathione S-transferase 1 GN=GST1 OS=Zea mays (Maize) PE=1 SV=4
TraesCS3B01G339300	K1	0.200761	0.234725	0.23853	0.397649	2.50283	0.037987	Molecular Function: diacylglycerol O-acyltransferase activity (GO:0004144);; Biological Process: glycerolipid biosynthetic process (GO:0045017);;	--	--	O-acyltransferase WSD1 GN=WSD1 OS=Arabidopsis thaliana (Mouse-ear cress) PE=2 SV=1
TraesCS3B01G341200	K1	0	0	0.314747	2.79675	3.2298	1.30584	--	--	--	--
TraesCS3B01G356700	K1	0.037214	0.0150617	1.0062	0.0276977	2.06021	0.0322137	Molecular Function: serine-type endopeptidase activity (GO:0004252);; Cellular Component: cell wall (GO:0005618);; Biological Process: proteolysis (GO:0006508);; Cellular Component: cytoplasmic vesicle (GO:0016023);; Molecular Function: identical protein binding (GO:0042802);; Biological Process: negative regulation of catalytic activity (GO:0043086);;	--	--	Subtilisin-like protease SBT3.3 {ECO:0000303|PubMed:16193095} (Precursor) OS=Arabidopsis thaliana (Mouse-ear cress) PE=2 SV=1
TraesCS3B01G357600	K1	0.658081	0.243896	1.19195	0.727577	3.38235	0.265023	--	--	--	Ethylene-responsive transcription factor 12 GN=F3M18.21 OS=Arabidopsis thaliana (Mouse-ear cress) PE=2 SV=1
TraesCS3B01G362800	K1	0.074091	0.027868	1.69244	0.111284	3.16421	0.256012	Biological Process: metabolic process (GO:0008152);; Molecular Function: transferase activity, transferring hexosyl groups (GO:0016758);;	--	--	UDP-glycosyltransferase 87A1 GN=UGT87A1 OS=Arabidopsis thaliana (Mouse-ear cress) PE=2 SV=1
TraesCS3B01G364500	K1	0	0	0.0997707	0	1.0662	0.0122877	Molecular Function: protein serine/threonine kinase activity (GO:0004674);; Molecular Function: ATP binding (GO:0005524);; Cellular Component: mitochondrion (GO:0005739);; Biological Process: protein phosphorylation (GO:0006468);; Cellular Component: membrane (GO:0016020);; Cellular Component: cytoplasmic vesicle (GO:0016023);; Molecular Function: carbohydrate binding (GO:0030246);; Biological Pr…	--	--	L-type lectin-domain containing receptor kinase IV.1 (Precursor) GN=F13M22.21 OS=Arabidopsis thaliana (Mouse-ear cress) PE=2 SV=1
TraesCS3B01G367900	K1	0.0157043	0.014129	1.41448	0.368281	2.15484	0.156744	--	--	--	--
TraesCS3B01G373400	K1	0.0347683	0.022827	2.31028	0.678277	5.46092	0.32757	Molecular Function: monooxygenase activity (GO:0004497);; Molecular Function: iron ion binding (GO:0005506);; Molecular Function: electron carrier activity (GO:0009055);; Cellular Component: plastid (GO:0009536);; Cellular Component: cytoplasmic vesicle (GO:0016023);; Molecular Function: oxidoreductase activity, acting on paired donors, with incorporation or reduction of molecular oxygen (GO:0016…	--	--	Cytochrome P450 704C1 GN=CYP704C1 OS=Pinus taeda (Loblolly pine) PE=2 SV=1
TraesCS3B01G379900	K1	0.0278663	0.069508	0.0762793	0	2.39692	0.00977467	Molecular Function: copper ion binding (GO:0005507);; Cellular Component: cytoplasmic vesicle (GO:0016023);; Biological Process: lignin catabolic process (GO:0046274);; Biological Process: response to copper ion (GO:0046688);; Cellular Component: apoplast (GO:0048046);; Molecular Function: hydroquinone:oxygen oxidoreductase activity (GO:0052716);; Biological Process: oxidation-reduction process (…	K05909|0|bdi:100845885|K05909 laccase [EC:1.10.3.2] | (RefSeq) laccase-3	--	Laccase-3 (Precursor) GN=B1088C09.5 OS=Oryza sativa subsp. japonica (Rice) PE=2 SV=1
TraesCS3B01G380600	K1	0.0198973	0.0192077	6.87152	0.241926	1.50808	0.122509	Molecular Function: oxidoreductase activity (GO:0016491);; Biological Process: cellular biosynthetic process (GO:0044249);; Biological Process: secondary metabolite biosynthetic process (GO:0044550);; Molecular Function: coenzyme binding (GO:0050662);; Biological Process: organic substance biosynthetic process (GO:1901576);;	--	--	Cinnamoyl-CoA reductase 1 GN=T24D18.5 OS=Arabidopsis thaliana (Mouse-ear cress) PE=1 SV=1
TraesCS3B01G396600	K1	1.7273	0.567655	1.23934	1.47686	5.6169	0.406586	Cellular Component: cytoplasmic vesicle (GO:0016023);; Cellular Component: anchored component of membrane (GO:0031225);;	--	--	--
TraesCS3B01G404000	K1	0.0369293	0.031579	3.73387	0.107787	3.32377	0.018231	Molecular Function: nucleic acid binding (GO:0003676);; Molecular Function: transcription factor activity, sequence-specific DNA binding (GO:0003700);; Cellular Component: intracellular (GO:0005622);; Biological Process: regulation of transcription, DNA-templated (GO:0006355);; Molecular Function: zinc ion binding (GO:0008270);;	--	--	Zinc finger protein WIP5 OS=Arabidopsis thaliana (Mouse-ear cress) PE=2 SV=1
TraesCS3B01G411100	K1	0	0	0.844031	0.401747	3.49063	0	--	--	--	--
TraesCS3B01G412500	K1	0.227094	0.221383	1.47975	0.328921	4.69873	0.220599	Molecular Function: DNA binding (GO:0003677);; Molecular Function: transcription factor activity, sequence-specific DNA binding (GO:0003700);; Cellular Component: nucleus (GO:0005634);; Biological Process: regulation of transcription, DNA-templated (GO:0006355);;	--	--	Ethylene-responsive transcription factor ERF110 GN=ERF110 OS=Arabidopsis thaliana (Mouse-ear cress) PE=2 SV=2
TraesCS3B01G413200	K1	0.023803	0.0894623	2.08848	0.231652	2.9815	0.0202097	Cellular Component: plasma membrane (GO:0005886);; Molecular Function: magnesium ion transmembrane transporter activity (GO:0015095);; Biological Process: magnesium ion transport (GO:0015693);; Cellular Component: integral component of membrane (GO:0016021);;	--	--	Magnesium transporter MRS2-E OS=Oryza sativa subsp. japonica (Rice) PE=2 SV=1
TraesCS3B01G416400	K1	0.179215	0.104663	4.11924	0.926012	1.6135	0.013985	Molecular Function: DNA binding (GO:0003677);; Molecular Function: chromatin binding (GO:0003682);;	K09422|3.06428e-109|bdi:100838163|K09422 myb proto-oncogene protein, plant | (RefSeq) myb-related protein 308-like	--	Transcription repressor MYB4 GN=MYB4 OS=Arabidopsis thaliana (Mouse-ear cress) PE=1 SV=1
TraesCS3B01G422300	K1	0	0.0184573	0.501606	0.215957	2.48671	0.0214037	Cellular Component: plastid (GO:0009536);;	--	--	BAG family molecular chaperone regulator 2 GN=BAG2 OS=Arabidopsis thaliana (Mouse-ear cress) PE=1 SV=1
TraesCS3B01G424700	K1	0	0	0.955345	0.038458	3.93739	2.54734	Molecular Function: transporter activity (GO:0005215);; Biological Process: oligopeptide transport (GO:0006857);; Cellular Component: integral component of membrane (GO:0016021);;	K14638|0|sita:101786748|K14638 solute carrier family 15 (peptide/histidine transporter), member 3/4 | (RefSeq) protein NRT1/ PTR FAMILY 8.1-like	--	Protein NRT1/ PTR FAMILY 8.1 GN=F24B22.100 OS=Arabidopsis thaliana (Mouse-ear cress) PE=1 SV=1
TraesCS3B01G429000	K1	0.143182	0.380433	3.38201	3.58568	2.97366	0.205759	Cellular Component: plastid (GO:0009536);;	--	--	--
TraesCS3B01G430200	K1	0.994122	1.09347	0.900986	0.78596	1.672	0.0569537	Molecular Function: RNA binding (GO:0003723);; Cellular Component: cytoplasmic vesicle (GO:0016023);; Molecular Function: ribonuclease T2 activity (GO:0033897);;	K01166|1.76216e-158|bdi:100831122|K01166 ribonuclease T2 [EC:3.1.27.1] | (RefSeq) ribonuclease 2-like	--	Ribonuclease 2 (Precursor) GN=RNS2 OS=Arabidopsis thaliana (Mouse-ear cress) PE=2 SV=1
TraesCS3B01G435800	K1	0	0	2.57652	2.32611	1.07574	0.0355357	--	--	--	Zinc finger protein ZAT9 GN=ZAT9 OS=Arabidopsis thaliana (Mouse-ear cress) PE=2 SV=1
TraesCS3B01G438400	K1	2.00246	2.40408	4.49583	1.93094	6.46394	0.553686	--	--	--	--
TraesCS3B01G441200	K1	0.225993	0.28029	0.927092	0.0350567	0.567187	0	Cellular Component: integral component of membrane (GO:0016021);;	--	--	Amino acid permease 3 GN=AAP3 OS=Arabidopsis thaliana (Mouse-ear cress) PE=1 SV=2
TraesCS3B01G449700	K1	0	0.0178397	0.719699	0	1.75249	0.029898	--	--	--	--
TraesCS3B01G456700	K1	0	0	0.210371	0.950681	4.90879	0.375635	Molecular Function: cysteine-type endopeptidase inhibitor activity (GO:0004869);; Biological Process: fatty acid catabolic process (GO:0009062);; Biological Process: seed dormancy process (GO:0010162);; Biological Process: negative regulation of peptidase activity (GO:0010466);; Cellular Component: cytoplasmic vesicle (GO:0016023);;	--	--	Cysteine proteinase inhibitor 4 (Precursor) OS=Oryza sativa subsp. japonica (Rice) PE=2 SV=1
TraesCS3B01G459100	K1	0.111324	0.151739	2.08891	0.374951	1.38972	0.063405	Molecular Function: protein serine/threonine kinase activity (GO:0004674);; Molecular Function: ATP binding (GO:0005524);; Cellular Component: mitochondrion (GO:0005739);; Cellular Component: plasma membrane (GO:0005886);; Biological Process: protein phosphorylation (GO:0006468);; Cellular Component: cytoplasmic vesicle (GO:0016023);;	--	--	Probable LRR receptor-like serine/threonine-protein kinase At1g56140 (Precursor) GN=At1g56140 OS=Arabidopsis thaliana (Mouse-ear cress) PE=2 SV=2
TraesCS3B01G459300	K1	0.122327	0.245745	2.19988	0.125625	1.09584	0.500175	Molecular Function: protein serine/threonine kinase activity (GO:0004674);; Molecular Function: ATP binding (GO:0005524);; Cellular Component: mitochondrion (GO:0005739);; Biological Process: protein phosphorylation (GO:0006468);; Cellular Component: cytoplasmic vesicle (GO:0016023);;	--	--	Probable LRR receptor-like serine/threonine-protein kinase At1g56130 (Precursor) GN=At1g56130 OS=Arabidopsis thaliana (Mouse-ear cress) PE=2 SV=2
TraesCS3B01G465200	K1	0.0519597	0	0.540233	0.005565	1.09999	0	--	--	--	Uncharacterized protein At4g15970 GN=At4g15970 OS=Arabidopsis thaliana (Mouse-ear cress) PE=2 SV=1
TraesCS3B01G470700	K1	4.62326	4.88925	7.25209	4.58852	15.4182	1.46658	Molecular Function: core promoter proximal region sequence-specific DNA binding (GO:0000987);; Molecular Function: transcription factor activity, sequence-specific DNA binding (GO:0003700);; Biological Process: regulation of transcription, DNA-templated (GO:0006355);; Biological Process: regulation of cell size (GO:0008361);; Biological Process: anatomical structure morphogenesis (GO:0009653);; B…	--	--	Transcription factor TCP20 GN=MOJ10.8 OS=Arabidopsis thaliana (Mouse-ear cress) PE=1 SV=1
TraesCS3B01G471900	K1	0	0.006172	1.79221	0.0499593	3.90641	0.010579	Biological Process: response to abiotic stimulus (GO:0009628);; Biological Process: post-embryonic development (GO:0009791);; Biological Process: response to chemical (GO:0042221);;	K00799|3.23795e-95|bdi:100844797|K00799 glutathione S-transferase [EC:2.5.1.18] | (RefSeq) probable glutathione S-transferase GSTU6	Glutathione metabolism (ko00480)	Probable glutathione S-transferase GSTU6 GN=OSJNBb0038A07.2 OS=Oryza sativa subsp. japonica (Rice) PE=2 SV=2
TraesCS3B01G474400	K1	0.139405	0.118012	0.502997	0.123733	0.706884	0.058634	Molecular Function: protein serine/threonine kinase activity (GO:0004674);; Molecular Function: calcium ion binding (GO:0005509);; Molecular Function: ATP binding (GO:0005524);; Biological Process: protein phosphorylation (GO:0006468);; Molecular Function: polysaccharide binding (GO:0030247);;	--	--	Wall-associated receptor kinase 5 (Precursor) GN=WAK5 OS=Arabidopsis thaliana (Mouse-ear cress) PE=2 SV=1
TraesCS3B01G480000	K1	0.245623	0.0389603	5.49287	0.440413	2.66632	0.110687	Cellular Component: plastid (GO:0009536);; Cellular Component: membrane (GO:0016020);;	--	--	--
TraesCS3B01G488100	K1	1.12551	1.30782	1.87453	1.10025	1.19581	0	Molecular Function: transferase activity (GO:0016740);;	K13065|3.34946e-161|bdi:100835822|K13065 shikimate O-hydroxycinnamoyltransferase [EC:2.3.1.133] | (RefSeq) shikimate O-hydroxycinnamoyltransferase-like	Phenylpropanoid biosynthesis (ko00940);; Flavonoid biosynthesis (ko00941);; Stilbenoid, diarylheptanoid and gingerol biosynthesis (ko00945)	Shikimate O-hydroxycinnamoyltransferase GN=HST OS=Nicotiana tabacum (Common tobacco) PE=1 SV=1
TraesCS3B01G498900	K1	0.0680713	0.0297067	0.922549	0.314878	1.11343	0.0530427	--	--	--	Polygalacturonase inhibitor (Precursor) GN=PGIP OS=Pyrus communis (Pear) PE=1 SV=1
TraesCS3B01G510100	K1	0.0406643	0.00793967	0.883873	0	1.66184	0.08206	Cellular Component: mitochondrion (GO:0005739);; Biological Process: metabolic process (GO:0008152);; Molecular Function: UDP-glucosyltransferase activity (GO:0035251);;	--	--	DIMBOA UDP-glucosyltransferase BX9 GN=BX9 OS=Zea mays (Maize) PE=1 SV=1
TraesCS3B01G514800	K1	0.146992	0.10514	1.08847	0.0545467	1.30379	0.002465	Molecular Function: aspartic-type endopeptidase activity (GO:0004190);; Biological Process: proteolysis (GO:0006508);; Biological Process: xylan catabolic process (GO:0045493);;	--	--	--
TraesCS3B01G520500	K1	0.0425217	0	0.683899	0.00666267	0.700748	0.015014	Cellular Component: plastid (GO:0009536);; Biological Process: cellular metabolic process (GO:0044237);; Molecular Function: metal ion binding (GO:0046872);;	--	--	--
TraesCS3B01G520700	K1	0.683309	0.466599	4.38411	3.09518	7.83878	0.408064	Biological Process: metabolic process (GO:0008152);; Molecular Function: hydrolase activity (GO:0016787);;	--	--	--
TraesCS3B01G526700	K1	0.0548517	0	1.1505	0	0.256195	0.00836967	Biological Process: carbohydrate metabolic process (GO:0005975);; Biological Process: defense response (GO:0006952);; Biological Process: response to abiotic stimulus (GO:0009628);; Cellular Component: cytoplasmic vesicle (GO:0016023);; Molecular Function: glucan endo-1,3-beta-D-glucosidase activity (GO:0042973);; Biological Process: response to other organism (GO:0051707);; Cellular Component: c…	--	--	Glucan endo-1,3-beta-glucosidase GIII (Precursor) OS=Hordeum vulgare (Barley) PE=1 SV=1
TraesCS3B01G528300	K1	0	0	3.42475	4.3215	1.81935	0	Biological Process: carbohydrate metabolic process (GO:0005975);; Biological Process: response to stress (GO:0006950);; Biological Process: response to abiotic stimulus (GO:0009628);; Cellular Component: cytoplasmic vesicle (GO:0016023);; Molecular Function: glucan endo-1,3-beta-D-glucosidase activity (GO:0042973);; Biological Process: response to other organism (GO:0051707);; Cellular Component:…	--	--	Glucan endo-1,3-beta-glucosidase GII (Precursor) OS=Hordeum vulgare (Barley) PE=1 SV=1
TraesCS3B01G531700	K1	0.0589677	0.122314	1.27551	0.375828	2.0211	0.06759	Biological Process: amino acid transmembrane transport (GO:0003333);; Molecular Function: amino acid transmembrane transporter activity (GO:0015171);; Cellular Component: integral component of membrane (GO:0016021);;	--	--	Amino-acid permease BAT1 homolog GN=OsJ_02547 OS=Oryza sativa subsp. japonica (Rice) PE=2 SV=1
TraesCS3B01G540200	K1	0	0	2.23131	0.197779	4.25341	0.07599	--	K00799|1.31997e-95|bdi:100833367|K00799 glutathione S-transferase [EC:2.5.1.18] | (RefSeq) glutathione transferase GST 23-like	Glutathione metabolism (ko00480)	Glutathione transferase GST 23 OS=Zea mays (Maize) PE=2 SV=1
TraesCS3B01G547500	K1	0.537965	0.426404	1.63937	0.49984	1.6788	0.107925	Molecular Function: orotate phosphoribosyltransferase activity (GO:0004588);; Molecular Function: orotidine-5'-phosphate decarboxylase activity (GO:0004590);; Biological Process: 'de novo' pyrimidine nucleobase biosynthetic process (GO:0006207);; Biological Process: 'de novo' UMP biosynthetic process (GO:0044205);; Biological Process: response to stimulus (GO:0050896);;	K13421|5.14046e-161|bdi:100836940|K13421 uridine monophosphate synthetase [EC:2.4.2.10 4.1.1.23] | (RefSeq) uridine 5'-monophosphate synthase-like	Pyrimidine metabolism (ko00240)	Orotidine 5&apos;-phosphate decarboxylase OS=Oryza sativa subsp. japonica (Rice) PE=2 SV=1
TraesCS3B01G549500	K1	0.0787167	0.066814	2.224	0.303721	2.37322	0.0753313	Cellular Component: nucleus (GO:0005634);;	--	--	--
TraesCS3B01G550300	K1	0.111205	0.0574943	1.10129	0.0908327	1.795	0.632764	Cellular Component: cytoplasmic vesicle (GO:0016023);;	--	--	--
TraesCS3B01G551200	K1	0.732467	1.03461	0.961173	0.633607	0.572025	0.0549653	Biological Process: microtubule bundle formation (GO:0001578);; Molecular Function: protein serine/threonine kinase activity (GO:0004674);; Molecular Function: growth hormone receptor activity (GO:0004903);; Molecular Function: protein binding (GO:0005515);; Molecular Function: ATP binding (GO:0005524);; Biological Process: protein phosphorylation (GO:0006468);; Biological Process: skotomorphogen…	K13415|0|bdi:100827955|K13415 protein brassinosteroid insensitive 1 [EC:2.7.10.1 2.7.11.1] | (RefSeq) systemin receptor SR160-like	Plant hormone signal transduction (ko04075)	Brassinosteroid LRR receptor kinase (Precursor) GN=CURL3 OS=Solanum lycopersicum (Tomato) PE=1 SV=1
TraesCS3B01G553900	K1	0.067647	0	1.74103	0.25905	3.86008	0.034785	Molecular Function: calcium ion binding (GO:0005509);;	K13448|1.76026e-58|bdi:100842218|K13448 calcium-binding protein CML | (RefSeq) probable calcium-binding protein CML31	Plant-pathogen interaction (ko04626)	Probable calcium-binding protein CML31 GN=B1139B11.15 OS=Oryza sativa subsp. japonica (Rice) PE=2 SV=1
TraesCS3B01G555500	K1	0.939817	0.414001	1.99249	0.249976	0.352713	0.193862	Molecular Function: protein serine/threonine kinase activity (GO:0004674);; Molecular Function: ATP binding (GO:0005524);; Biological Process: protein phosphorylation (GO:0006468);;	--	--	Cysteine-rich receptor-like protein kinase 10 (Precursor) GN=F21P8.70 OS=Arabidopsis thaliana (Mouse-ear cress) PE=1 SV=3
TraesCS3B01G555800	K1	0.011114	0	0.853852	0.018431	0.285267	0	Molecular Function: protein serine/threonine kinase activity (GO:0004674);; Molecular Function: ATP binding (GO:0005524);; Biological Process: protein phosphorylation (GO:0006468);;	--	--	Cysteine-rich receptor-like protein kinase 25 (Precursor) GN=CRK25 OS=Arabidopsis thaliana (Mouse-ear cress) PE=3 SV=1
TraesCS3B01G562500	K1	1.04946	0.64439	0.707403	0.484876	0.918005	0.00534967	Cellular Component: plasma membrane (GO:0005886);; Biological Process: drug transmembrane transport (GO:0006855);; Molecular Function: drug transmembrane transporter activity (GO:0015238);; Molecular Function: antiporter activity (GO:0015297);; Biological Process: response to karrikin (GO:0080167);;	K03327|0|osa:4333291|K03327 multidrug resistance protein, MATE family | (RefSeq) protein DETOXIFICATION 40	--	Protein TRANSPARENT TESTA 12 GN=F17J16_80 OS=Arabidopsis thaliana (Mouse-ear cress) PE=2 SV=1
TraesCS3B01G562900	K1	0	0	0.252587	0.022765	0.940253	0	Cellular Component: membrane (GO:0016020);; Cellular Component: cytoplasmic vesicle (GO:0016023);; Molecular Function: kinase activity (GO:0016301);; Biological Process: phosphorylation (GO:0016310);;	--	--	Epidermis-specific secreted glycoprotein EP1 (Precursor) GN=EP1 OS=Daucus carota (Wild carrot) PE=1 SV=1
TraesCS3B01G563100	K1	0.70363	0.305717	2.22169	0.158154	5.76365	0.023334	Cellular Component: plasma membrane (GO:0005886);; Biological Process: drug transmembrane transport (GO:0006855);; Molecular Function: drug transmembrane transporter activity (GO:0015238);; Molecular Function: antiporter activity (GO:0015297);; Biological Process: response to karrikin (GO:0080167);;	K03327|0|osa:4333291|K03327 multidrug resistance protein, MATE family | (RefSeq) protein DETOXIFICATION 40	--	Protein TRANSPARENT TESTA 12 GN=F17J16_80 OS=Arabidopsis thaliana (Mouse-ear cress) PE=2 SV=1
TraesCS3B01G563200	K1	1.38604	1.61158	5.21801	0.653507	9.18633	0.119917	Cellular Component: plasma membrane (GO:0005886);; Biological Process: drug transmembrane transport (GO:0006855);; Molecular Function: drug transmembrane transporter activity (GO:0015238);; Molecular Function: antiporter activity (GO:0015297);; Biological Process: response to karrikin (GO:0080167);;	K03327|0|obr:102717602|K03327 multidrug resistance protein, MATE family | (RefSeq) protein DETOXIFICATION 40-like	--	Protein TRANSPARENT TESTA 12 GN=F17J16_80 OS=Arabidopsis thaliana (Mouse-ear cress) PE=2 SV=1
TraesCS3B01G565300	K1	0.007047	0	1.65681	2.00888	1.2802	0.0653627	--	--	--	--
TraesCS3B01G584700	K1	0.12896	0.180054	2.69085	0.0168337	3.2449	0.424338	Molecular Function: nuclease activity (GO:0004518);; Biological Process: response to virus (GO:0009615);; Biological Process: plant-type hypersensitive response (GO:0009626);; Biological Process: systemic acquired resistance (GO:0009627);; Biological Process: response to salt stress (GO:0009651);; Biological Process: response to ethylene (GO:0009723);; Biological Process: defense response to fung…	--	--	Wheatwin-2 (Precursor) GN=PR4B OS=Triticum aestivum (Wheat) PE=1 SV=1
TraesCS3B01G585200	K1	0	0	2.32281	2.78786	0.98602	0.065659	--	--	--	--
TraesCS3B01G592000	K1	0.0156887	0	0.0955253	0.0144183	1.143	0	Molecular Function: oxidoreductase activity, acting on paired donors, with incorporation or reduction of molecular oxygen, 2-oxoglutarate as one donor, and incorporation of one atom each of oxygen into both donors (GO:0016706);; Biological Process: oxidation-reduction process (GO:0055114);;	--	--	Protein SRG1 GN=SRG1 OS=Arabidopsis thaliana (Mouse-ear cress) PE=2 SV=1
TraesCS3B01G596200	K1	0.329575	0.00601333	0.335394	0.00853933	0.154154	0	--	--	--	Wall-associated receptor kinase 3 (Precursor) GN=WAK3 OS=Arabidopsis thaliana (Mouse-ear cress) PE=2 SV=2
TraesCS3B01G596300	K1	1.14812	0.432365	0.513287	0.015705	0.11893	0	Molecular Function: binding (GO:0005488);; Molecular Function: transferase activity, transferring phosphorus-containing groups (GO:0016772);;	--	--	Wall-associated receptor kinase 3 (Precursor) GN=WAK3 OS=Arabidopsis thaliana (Mouse-ear cress) PE=2 SV=2
TraesCS3B01G596400	K1	1.20513	0.292464	1.0292	0	0.270404	0	Molecular Function: oxidoreductase activity (GO:0016491);; Molecular Function: metal ion binding (GO:0046872);;	K13029|0|sita:101784688|K13029 4-hydroxyphenylacetaldehyde oxime monooxygenase [EC:1.14.14.37] | (RefSeq) 4-hydroxyphenylacetaldehyde oxime monooxygenase-like	Cyanoamino acid metabolism (ko00460)	4-hydroxyphenylacetaldehyde oxime monooxygenase GN=CYP71E1 OS=Sorghum bicolor (Sorghum) PE=2 SV=1
TraesCS3B01G596700	K1	0.68548	0.160818	0.454486	0.00708667	0.117694	0	Molecular Function: binding (GO:0005488);; Molecular Function: transferase activity, transferring phosphorus-containing groups (GO:0016772);;	--	--	Wall-associated receptor kinase 2 (Precursor) GN=WAK2 OS=Arabidopsis thaliana (Mouse-ear cress) PE=1 SV=1
TraesCS3B01G596800	K1	3.47535	0.409676	11.879	0.011595	2.8309	0.004693	Molecular Function: monooxygenase activity (GO:0004497);; Molecular Function: iron ion binding (GO:0005506);; Molecular Function: electron carrier activity (GO:0009055);; Molecular Function: oxidoreductase activity, acting on paired donors, with incorporation or reduction of molecular oxygen (GO:0016705);; Molecular Function: heme binding (GO:0020037);; Biological Process: oxidation-reduction pro…	K13029|0|sita:101784688|K13029 4-hydroxyphenylacetaldehyde oxime monooxygenase [EC:1.14.14.37] | (RefSeq) 4-hydroxyphenylacetaldehyde oxime monooxygenase-like	Cyanoamino acid metabolism (ko00460)	4-hydroxyphenylacetaldehyde oxime monooxygenase GN=CYP71E1 OS=Sorghum bicolor (Sorghum) PE=2 SV=1
TraesCS3B01G596900	K1	1.53218	0.332368	1.28153	0.010579	0.408197	0	Molecular Function: binding (GO:0005488);; Molecular Function: transferase activity, transferring phosphorus-containing groups (GO:0016772);;	--	--	Wall-associated receptor kinase 3 (Precursor) GN=WAK3 OS=Arabidopsis thaliana (Mouse-ear cress) PE=2 SV=2
TraesCS3B01G598200	K1	0	0	0.4025	0.508678	8.08184	0	Biological Process: metabolic process (GO:0008152);; Molecular Function: transferase activity, transferring hexosyl groups (GO:0016758);;	--	--	Anthocyanidin 5,3-O-glucosyltransferase GN=RhGT1 OS=Rosa hybrid cultivar PE=2 SV=1
TraesCS3B01G609400	K1	0.0709057	0.011208	1.83397	0.12478	3.10025	0.048487	Molecular Function: monooxygenase activity (GO:0004497);; Molecular Function: iron ion binding (GO:0005506);; Cellular Component: mitochondrion (GO:0005739);; Cellular Component: endoplasmic reticulum (GO:0005783);; Molecular Function: electron carrier activity (GO:0009055);; Molecular Function: oxidoreductase activity, acting on paired donors, with incorporation or reduction of molecular oxygen …	--	--	Cytochrome P450 72A15 GN=CYP72A15 OS=Arabidopsis thaliana (Mouse-ear cress) PE=2 SV=1
TraesCS3B01G609600	K1	0.0253733	0	0.881776	0.055756	1.6102	0.0259257	Molecular Function: monooxygenase activity (GO:0004497);; Molecular Function: iron ion binding (GO:0005506);; Cellular Component: mitochondrion (GO:0005739);; Cellular Component: endoplasmic reticulum (GO:0005783);; Molecular Function: electron carrier activity (GO:0009055);; Molecular Function: oxidoreductase activity, acting on paired donors, with incorporation or reduction of molecular oxygen …	--	--	Cytochrome P450 72A15 GN=CYP72A15 OS=Arabidopsis thaliana (Mouse-ear cress) PE=2 SV=1
TraesCS3D01G009200	K1	0.26468	0.226048	3.1952	0.216943	4.23555	0.587363	--	--	--	--
TraesCS3D01G012100	K1	0	0.00337533	0.0185643	0.005799	0.906286	0	Molecular Function: fatty-acyl-CoA reductase (alcohol-forming) activity (GO:0080019);;	K13356|0|bdi:100822349|K13356 alcohol-forming fatty acyl-CoA reductase [EC:1.2.1.84] | (RefSeq) fatty acyl-CoA reductase 1-like	Cutin, suberine and wax biosynthesis (ko00073);; Peroxisome (ko04146)	Fatty acyl-CoA reductase 1 GN=FAR1 OS=Arabidopsis thaliana (Mouse-ear cress) PE=2 SV=1
TraesCS3D01G015200	K1	0.0196563	0.0195257	1.49822	1.61113	0.34517	0	Biological Process: cellular protein modification process (GO:0006464);;	K10581|0|sita:101783215|K10581 ubiquitin-conjugating enzyme E2 O [EC:2.3.2.24] | (RefSeq) probable ubiquitin-conjugating enzyme E2 23	Ubiquitin mediated proteolysis (ko04120)	Probable ubiquitin-conjugating enzyme E2 23 GN=UBC23 OS=Arabidopsis thaliana (Mouse-ear cress) PE=1 SV=1
TraesCS3D01G015300	K1	0	0	2.80649	2.35476	0.533064	0	Biological Process: cellular protein modification process (GO:0006464);;	K10581|0|bdi:100841219|K10581 ubiquitin-conjugating enzyme E2 O [EC:2.3.2.24] | (RefSeq) probable ubiquitin-conjugating enzyme E2 23	Ubiquitin mediated proteolysis (ko04120)	Probable ubiquitin-conjugating enzyme E2 23 GN=UBC23 OS=Arabidopsis thaliana (Mouse-ear cress) PE=1 SV=1
TraesCS3D01G016900	K1	1.86046	1.23937	1.90491	0.987298	2.62527	0.0909983	Molecular Function: ubiquitin-protein transferase activity (GO:0004842);; Cellular Component: nucleus (GO:0005634);; Biological Process: ubiquitin-dependent protein catabolic process (GO:0006511);; Biological Process: multicellular organism development (GO:0007275);; Molecular Function: zinc ion binding (GO:0008270);; Biological Process: protein ubiquitination (GO:0016567);;	--	--	E3 ubiquitin-protein ligase SINA-like 10 GN=At5g37930 OS=Arabidopsis thaliana (Mouse-ear cress) PE=2 SV=1
TraesCS3D01G031100	K1	0.806084	0.410999	2.92197	0.848345	8.33004	0.0642253	Cellular Component: mitochondrion (GO:0005739);; Biological Process: metabolic process (GO:0008152);; Molecular Function: transferase activity, transferring hexosyl groups (GO:0016758);;	K08237|0|bdi:100844818|K08237 hydroquinone glucosyltransferase [EC:2.4.1.218] | (RefSeq) UDP-glycosyltransferase 72B1-like	--	UDP-glycosyltransferase 72B1 GN=UGT72B1 OS=Arabidopsis thaliana (Mouse-ear cress) PE=1 SV=1
TraesCS3D01G033700	K1	0.430337	0.392576	0.129798	0.247491	4.5163	0.062018	--	--	--	Bowman-Birk type major trypsin inhibitor OS=Setaria italica (Foxtail millet) PE=1 SV=1
TraesCS3D01G036000	K1	0.168513	0.214945	1.47157	0.020441	0.910959	0.0510813	Molecular Function: protein serine/threonine kinase activity (GO:0004674);; Molecular Function: ATP binding (GO:0005524);; Cellular Component: mitochondrion (GO:0005739);; Biological Process: protein phosphorylation (GO:0006468);;	--	--	Putative receptor-like protein kinase At4g00960 GN=At4g00960 OS=Arabidopsis thaliana (Mouse-ear cress) PE=3 SV=2
TraesCS3D01G036700	K1	0.451878	0.317415	3.38649	0.39951	1.62064	0.447019	Molecular Function: nucleic acid binding (GO:0003676);; Molecular Function: endonuclease activity (GO:0004519);; Biological Process: DNA catabolic process (GO:0006308);; Cellular Component: cytoplasmic vesicle (GO:0016023);;	--	--	Endonuclease 2 (Precursor) GN=ENDO2 OS=Arabidopsis thaliana (Mouse-ear cress) PE=1 SV=1
TraesCS3D01G041100	K1	0	0	0.177911	0	0.899547	0.00457367	Molecular Function: ADP binding (GO:0043531);;	--	--	Putative disease resistance protein RGA3 GN=RGA3 OS=Solanum bulbocastanum (Wild potato) PE=2 SV=2
TraesCS3D01G046900	K1	0.078089	0.060564	1.9351	0.169134	1.43812	0.0408857	Molecular Function: protein serine/threonine kinase activity (GO:0004674);; Molecular Function: ATP binding (GO:0005524);; Biological Process: protein phosphorylation (GO:0006468);; Molecular Function: polysaccharide binding (GO:0030247);;	--	--	Probable serine/threonine-protein kinase At1g18390 (Precursor) GN=At1g18390 OS=Arabidopsis thaliana (Mouse-ear cress) PE=2 SV=2
TraesCS3D01G049300	K1	0.0923837	0.0113433	1.35388	0.056419	2.08089	0.026233	Molecular Function: protein serine/threonine kinase activity (GO:0004674);; Molecular Function: ATP binding (GO:0005524);; Biological Process: protein phosphorylation (GO:0006468);; Cellular Component: cytoplasmic vesicle (GO:0016023);; Molecular Function: polysaccharide binding (GO:0030247);;	--	--	Probable receptor-like protein kinase At5g39020 (Precursor) GN=At5g39020 OS=Arabidopsis thaliana (Mouse-ear cress) PE=2 SV=1
TraesCS3D01G050300	K1	0.63916	0.755621	0.610837	0.42498	1.41624	0.136144	Biological Process: metabolic process (GO:0008152);; Cellular Component: chloroplast (GO:0009507);; Molecular Function: isomerase activity (GO:0016853);;	--	--	L-Ala-D/L-amino acid epimerase GN=POPTR_0012s05040g OS=Populus trichocarpa (Western balsam poplar) PE=3 SV=2
TraesCS3D01G060500	K1	0.626011	0.0696993	5.45865	0.0333523	0.901605	0	Molecular Function: nucleotide binding (GO:0000166);; Molecular Function: protein kinase activity (GO:0004672);; Cellular Component: membrane (GO:0016020);; Cellular Component: cytoplasmic vesicle (GO:0016023);;	--	--	Probable LRR receptor-like serine/threonine-protein kinase At3g47570 (Precursor) GN=At3g47570 OS=Arabidopsis thaliana (Mouse-ear cress) PE=2 SV=1
TraesCS3D01G060700	K1	0	0	0.794599	1.1036	0.472129	0.0146103	--	--	--	BTB/POZ and MATH domain-containing protein 2 GN=BPM2 OS=Arabidopsis thaliana (Mouse-ear cress) PE=1 SV=1
TraesCS3D01G064700	K1	0.00523633	0.0150917	0.760455	0.0485833	2.92493	0.142792	Molecular Function: protein serine/threonine kinase activity (GO:0004674);; Molecular Function: ATP binding (GO:0005524);; Biological Process: protein phosphorylation (GO:0006468);; Cellular Component: cytoplasmic vesicle (GO:0016023);;	--	--	G-type lectin S-receptor-like serine/threonine-protein kinase SD2-5 (Precursor) GN=SD25 OS=Arabidopsis thaliana (Mouse-ear cress) PE=1 SV=1
TraesCS3D01G066300	K1	0	0.0214867	0.832155	0.13646	4.13417	0.0202813	--	--	--	--
TraesCS3D01G076300	K1	0.245072	0.162641	0.38068	3.66783	6.7475	2.52646	Cellular Component: plastid (GO:0009536);; Cellular Component: membrane (GO:0016020);;	--	--	Probable folate-biopterin transporter 9, chloroplastic (Precursor) GN=At2g33280 OS=Arabidopsis thaliana (Mouse-ear cress) PE=3 SV=2
TraesCS3D01G078900	K1	0	0	0.205162	0.195624	1.13554	0	Molecular Function: DNA binding (GO:0003677);; Biological Process: regulation of transcription, DNA-templated (GO:0006355);;	--	--	NAC transcription factor NAM-B2 GN=NAM-B2 OS=Triticum turgidum subsp. durum (Durum wheat) PE=2 SV=1
TraesCS3D01G081100	K1	0.184771	0.203023	1.1936	0.334218	0.6569	0.034461	Molecular Function: transporter activity (GO:0005215);; Biological Process: oligopeptide transport (GO:0006857);; Cellular Component: integral component of membrane (GO:0016021);;	--	--	Protein NRT1/ PTR FAMILY 6.1 GN=NPF6.1 OS=Arabidopsis thaliana (Mouse-ear cress) PE=2 SV=1
TraesCS3D01G093900	K1	0	0	1.14968	0.112554	3.05059	0.021631	Molecular Function: hydrolase activity, hydrolyzing O-glycosyl compounds (GO:0004553);; Cellular Component: cell wall (GO:0005618);; Biological Process: cellular glucan metabolic process (GO:0006073);; Molecular Function: xyloglucan:xyloglucosyl transferase activity (GO:0016762);; Cellular Component: apoplast (GO:0048046);;	K08235|8.13659e-160|sita:101786626|K08235 xyloglucan:xyloglucosyl transferase [EC:2.4.1.207] | (RefSeq) xyloglucan endotransglycosylase/hydrolase protein 8-like	--	Xyloglucan endotransglycosylase/hydrolase protein 8 (Precursor) OS=Oryza sativa subsp. japonica (Rice) PE=1 SV=1
TraesCS3D01G094800	K1	0	0.008159	0.944329	0.009295	3.29687	0	Molecular Function: transferase activity (GO:0016740);;	--	--	Cellulose synthase-like protein G3 OS=Arabidopsis thaliana (Mouse-ear cress) PE=2 SV=2
TraesCS3D01G102700	K1	0.134932	0	2.76909	0.174777	1.84288	0.0139597	Molecular Function: binding (GO:0005488);; Biological Process: transcription, DNA-templated (GO:0006351);;	--	--	MADS-box protein ZMM17 GN=M17 OS=Zea mays (Maize) PE=2 SV=1
TraesCS3D01G103900	K1	0.0938347	0	0.686926	0.0367507	1.45213	0.0680953	Cellular Component: plastid (GO:0009536);; Biological Process: chlorophyll catabolic process (GO:0015996);; Cellular Component: cytoplasmic vesicle (GO:0016023);; Molecular Function: chlorophyllase activity (GO:0047746);;	K08099|0|bdi:100839712|K08099 chlorophyllase [EC:3.1.1.14] | (RefSeq) chlorophyllase-2, chloroplastic-like	Porphyrin and chlorophyll metabolism (ko00860)	Chlorophyllase-2, chloroplastic (Precursor) GN=CLH2 OS=Arabidopsis thaliana (Mouse-ear cress) PE=1 SV=1
TraesCS3D01G104000	K1	0.01005	0.00483833	0.43575	0.218378	1.19498	0.0871113	Molecular Function: transmembrane receptor protein serine/threonine kinase activity (GO:0004675);; Molecular Function: ATP binding (GO:0005524);; Cellular Component: mitochondrion (GO:0005739);; Cellular Component: plasma membrane (GO:0005886);; Biological Process: protein phosphorylation (GO:0006468);; Biological Process: transmembrane receptor protein serine/threonine kinase signaling pathway (…	--	--	L-type lectin-domain containing receptor kinase IV.1 (Precursor) GN=F13M22.21 OS=Arabidopsis thaliana (Mouse-ear cress) PE=2 SV=1
TraesCS3D01G104100	K1	0.049677	0.0207037	0.471277	0.010814	1.10387	0.0418717	Molecular Function: transmembrane receptor protein serine/threonine kinase activity (GO:0004675);; Molecular Function: ATP binding (GO:0005524);; Cellular Component: mitochondrion (GO:0005739);; Cellular Component: plasma membrane (GO:0005886);; Biological Process: protein phosphorylation (GO:0006468);; Biological Process: transmembrane receptor protein serine/threonine kinase signaling pathway (…	--	--	L-type lectin-domain containing receptor kinase IV.2 (Precursor) GN=F5K20.110 OS=Arabidopsis thaliana (Mouse-ear cress) PE=2 SV=1
TraesCS3D01G104200	K1	0.702982	0.437916	2.17631	0.184667	3.18213	1.28796	Molecular Function: NAD(P)H dehydrogenase (quinone) activity (GO:0003955);; Cellular Component: plasma membrane (GO:0005886);; Cellular Component: chloroplast stroma (GO:0009570);; Biological Process: response to salt stress (GO:0009651);; Biological Process: defense response to bacterium (GO:0042742);; Biological Process: oxidation-reduction process (GO:0055114);;	--	--	Probable NADPH:quinone oxidoreductase 1 GN=P0431G06.26-1 OS=Oryza sativa subsp. japonica (Rice) PE=2 SV=1
TraesCS3D01G111300	K1	0	0	0.365092	1.11387	11.3134	0.236915	Cellular Component: extracellular space (GO:0005615);; Molecular Function: UDP-N-acetylmuramate dehydrogenase activity (GO:0008762);; Biological Process: cytokinin metabolic process (GO:0009690);; Cellular Component: cytoplasmic vesicle (GO:0016023);; Molecular Function: cytokinin dehydrogenase activity (GO:0019139);; Molecular Function: flavin adenine dinucleotide binding (GO:0050660);; Biologic…	K00279|0|zma:542585|K00279 cytokinin dehydrogenase [EC:1.5.99.12] | (RefSeq) cko1, cko, ckx1; cytokinin oxidase 1	Zeatin biosynthesis (ko00908)	Cytokinin dehydrogenase 1 (Precursor) GN=CKX1 OS=Zea mays (Maize) PE=1 SV=2
TraesCS3D01G111700	K1	0	0	0.368396	0.772029	2.25332	0.038872	--	--	--	--
TraesCS3D01G111900	K1	0.0136753	0	0.792055	0.6014	1.5535	0.0356313	--	--	--	--
TraesCS3D01G113200	K1	0	0	2.83685	0.725231	4.45913	0.113968	Molecular Function: transcription factor activity, sequence-specific DNA binding (GO:0003700);; Biological Process: regulation of transcription, DNA-templated (GO:0006355);; Molecular Function: sequence-specific DNA binding (GO:0043565);;	--	--	Probable WRKY transcription factor 50 GN=WRKY50 OS=Arabidopsis thaliana (Mouse-ear cress) PE=2 SV=1
TraesCS3D01G113300	K1	0	0	0.556083	0.0573287	1.98906	0.0106993	Molecular Function: transcription factor activity, sequence-specific DNA binding (GO:0003700);; Biological Process: regulation of transcription, DNA-templated (GO:0006355);; Molecular Function: sequence-specific DNA binding (GO:0043565);;	--	--	Probable WRKY transcription factor 72 GN=WRKY72 OS=Arabidopsis thaliana (Mouse-ear cress) PE=2 SV=1
TraesCS3D01G121700	K1	0.0112413	0	0.887082	0.368102	1.93912	0.0192757	Molecular Function: transferase activity, transferring acyl groups other than amino-acyl groups (GO:0016747);;	--	--	3&apos;-N-debenzoyl-2&apos;-deoxytaxol N-benzoyltransferase GN=TAX10 OS=Taxus canadensis (Canadian yew) PE=1 SV=1
TraesCS3D01G121800	K1	0.0274953	0.0295347	0.371191	0.115874	1.88455	0.175731	Molecular Function: transferase activity, transferring acyl groups other than amino-acyl groups (GO:0016747);;	--	--	3&apos;-N-debenzoyl-2&apos;-deoxytaxol N-benzoyltransferase GN=TAX10 OS=Taxus canadensis (Canadian yew) PE=1 SV=1
TraesCS3D01G124200	K1	0.0860237	0.0611473	2.1152	0.088187	3.32801	0.029035	Molecular Function: protein serine/threonine kinase activity (GO:0004674);; Molecular Function: ATP binding (GO:0005524);; Biological Process: protein phosphorylation (GO:0006468);; Cellular Component: cytoplasmic vesicle (GO:0016023);; Molecular Function: polysaccharide binding (GO:0030247);;	--	--	Wall-associated receptor kinase-like 20 (Precursor) GN=WAKL20 OS=Arabidopsis thaliana (Mouse-ear cress) PE=2 SV=1
TraesCS3D01G126400	K1	0.187358	0.0427157	2.35914	0.103445	3.32779	0.375944	Biological Process: response to UV-B (GO:0010224);; Molecular Function: glucuronosyltransferase activity (GO:0015020);; Biological Process: brassinosteroid metabolic process (GO:0016131);; Molecular Function: trans-zeatin O-beta-D-glucosyltransferase activity (GO:0050403);; Molecular Function: cis-zeatin O-beta-D-glucosyltransferase activity (GO:0050502);; Biological Process: flavonol biosyntheti…	K13496|0|bdi:100830513|K13496 UDP-glucosyl transferase 73C [EC:2.4.1.-] | (RefSeq) UDP-glycosyltransferase 73C1-like	--	UDP-glycosyltransferase 73D1 GN=UGT73D1 OS=Arabidopsis thaliana (Mouse-ear cress) PE=3 SV=1
TraesCS3D01G128300	K1	0.532827	0.441732	0.578118	1.57654	3.79926	0.014516	Cellular Component: plastid (GO:0009536);;	--	--	--
TraesCS3D01G128500	K1	0.346126	0.0204447	2.7065	0.181488	5.2276	3.51218	Cellular Component: plastid (GO:0009536);; Molecular Function: transferase activity, transferring acyl groups other than amino-acyl groups (GO:0016747);;	--	--	Uncharacterized acetyltransferase At3g50280 GN=At3g50280 OS=Arabidopsis thaliana (Mouse-ear cress) PE=3 SV=1
TraesCS3D01G133100	K1	0.0608287	0.0230493	0.244881	0.0326667	1.96216	0.0603423	Molecular Function: glutathione transferase activity (GO:0004364);;	K00799|2.27245e-96|osa:4325707|K00799 glutathione S-transferase [EC:2.5.1.18] | (RefSeq) probable glutathione S-transferase GSTF1	Glutathione metabolism (ko00480)	Glutathione S-transferase 1 GN=GSTA1 OS=Triticum aestivum (Wheat) PE=2 SV=1
TraesCS3D01G141100	K1	0.554084	0.247921	2.30358	3.26234	1.38101	0.0104443	Molecular Function: copper ion binding (GO:0005507);; Biological Process: protein targeting to membrane (GO:0006612);; Biological Process: water transport (GO:0006833);; Biological Process: cellular copper ion homeostasis (GO:0006878);; Biological Process: pattern specification process (GO:0007389);; Biological Process: regulation of cell size (GO:0008361);; Biological Process: response to salt s…	--	--	Metallothionein-like protein 3B OS=Oryza sativa subsp. japonica (Rice) PE=2 SV=1
TraesCS3D01G144900	K1	0.142307	0.103508	3.15207	1.05627	4.10108	0.127287	Cellular Component: mitochondrion (GO:0005739);; Cellular Component: vacuole (GO:0005773);; Cellular Component: plasma membrane (GO:0005886);; Cellular Component: chloroplast (GO:0009507);; Biological Process: response to cadmium ion (GO:0046686);;	K03152|3.82998e-167|sita:101779618|K03152 4-methyl-5(b-hydroxyethyl)-thiazole monophosphate biosynthesis | (RefSeq) protein DJ-1 homolog A-like	--	Protein DJ-1 homolog B (Precursor) GN=DJ1B OS=Arabidopsis thaliana (Mouse-ear cress) PE=1 SV=1
TraesCS3D01G145900	K1	0.020137	0	0.999261	0.0910293	0.707327	0.0259663	Biological Process: lipid metabolic process (GO:0006629);; Cellular Component: cytoplasmic vesicle (GO:0016023);; Molecular Function: hydrolase activity, acting on ester bonds (GO:0016788);;	K21026|0|obr:102714500|K21026 acetylajmaline esterase [EC:3.1.1.80] | (RefSeq) GDSL esterase/lipase At1g28590-like	--	GDSL esterase/lipase At1g28590 (Precursor) GN=At1g28590 OS=Arabidopsis thaliana (Mouse-ear cress) PE=2 SV=2
TraesCS3D01G149600	K1	0.56329	0.275761	0.692082	0.139658	4.77313	0.02022	Molecular Function: iron ion binding (GO:0005506);; Biological Process: response to red light (GO:0010114);; Molecular Function: oxidoreductase activity, acting on single donors with incorporation of molecular oxygen, incorporation of two atoms of oxygen (GO:0016702);; Biological Process: gibberellin catabolic process (GO:0045487);; Molecular Function: C-19 gibberellin 2-beta-dioxygenase activity…	K04125|1.83905e-132|bdi:100826640|K04125 gibberellin 2-oxidase [EC:1.14.11.13] | (RefSeq) gibberellin 2-beta-dioxygenase 1-like	Diterpenoid biosynthesis (ko00904)	Gibberellin 2-beta-dioxygenase 1 GN=GA2OX1 OS=Arabidopsis thaliana (Mouse-ear cress) PE=2 SV=2
TraesCS3D01G150500	K1	0.0272257	0.041261	0.301046	2.45387	1.03993	0.331694	Biological Process: tricarboxylic acid cycle (GO:0006099);; Molecular Function: phosphoenolpyruvate carboxylase activity (GO:0008964);; Cellular Component: plastid (GO:0009536);; Biological Process: carbon fixation (GO:0015977);;	K01595|0|bdi:100842943|K01595 phosphoenolpyruvate carboxylase [EC:4.1.1.31] | (RefSeq) phosphoenolpyruvate carboxylase 2-like	Pyruvate metabolism (ko00620);; Carbon fixation in photosynthetic organisms (ko00710);; Carbon metabolism (ko01200)	Phosphoenolpyruvate carboxylase 1 GN=PEPC OS=Sorghum bicolor (Sorghum) PE=2 SV=1
TraesCS3D01G153700	K1	1.28875	1.07763	3.0077	0.112103	6.16876	0	Molecular Function: serine-type endopeptidase activity (GO:0004252);; Molecular Function: identical protein binding (GO:0042802);; Biological Process: negative regulation of catalytic activity (GO:0043086);;	--	--	--
TraesCS3D01G169500	K1	0.024149	0	1.85498	0.632295	2.12899	0.085001	Molecular Function: binding (GO:0005488);; Biological Process: response to organic substance (GO:0010033);; Biological Process: single-organism cellular process (GO:0044763);; Biological Process: regulation of cellular process (GO:0050794);; Biological Process: response to oxygen-containing compound (GO:1901700);;	--	--	Monothiol glutaredoxin-S3 GN=OSJNBa0010K01.30 OS=Oryza sativa subsp. japonica (Rice) PE=2 SV=1
TraesCS3D01G173200	K1	0.488323	0.734747	3.33713	3.99731	3.67783	0.328448	Molecular Function: protein serine/threonine kinase activity (GO:0004674);; Molecular Function: protein tyrosine kinase activity (GO:0004713);; Molecular Function: ATP binding (GO:0005524);; Biological Process: protein phosphorylation (GO:0006468);; Cellular Component: cytoplasmic vesicle (GO:0016023);;	--	--	Receptor-like serine/threonine-protein kinase At1g78530 GN=At1g78530 OS=Arabidopsis thaliana (Mouse-ear cress) PE=2 SV=1
TraesCS3D01G175300	K1	0.128974	0	2.04969	0.318278	1.94345	0	Biological Process: defense response (GO:0006952);; Biological Process: response to biotic stimulus (GO:0009607);;	--	--	Pathogen-related protein OS=Hordeum vulgare (Barley) PE=2 SV=2
TraesCS3D01G193000	K1	1.33621	1.12485	4.61956	4.37566	5.68355	0.471133	--	--	--	--
TraesCS3D01G210600	K1	0.196029	0.0500247	4.26252	0.148951	2.43878	0.024451	Cellular Component: nucleus (GO:0005634);; Molecular Function: protein dimerization activity (GO:0046983);;	--	--	Putative transcription factor bHLH041 GN=MHM17.7 OS=Arabidopsis thaliana (Mouse-ear cress) PE=3 SV=1
TraesCS3D01G215500	K1	0.084523	0.048397	1.83057	0.161885	1.77086	0.00868667	Cellular Component: cytoplasmic vesicle (GO:0016023);;	--	--	Leucine-rich repeat extensin-like protein 4 (Precursor) GN=LRX4 OS=Arabidopsis thaliana (Mouse-ear cress) PE=2 SV=1
TraesCS3D01G220800	K1	0	0	0.479045	0.241174	1.92866	0.0561817	--	--	--	--
TraesCS3D01G224100	K1	0.178339	0.029697	3.04911	0.474448	3.06696	0.196859	Biological Process: single-organism process (GO:0044699);;	--	--	Zinc-finger homeodomain protein 5 GN=ZHD5 OS=Oryza sativa subsp. indica (Rice) PE=3 SV=1
TraesCS3D01G225100	K1	0.023625	0	2.5065	0.590944	3.05805	0.00652	--	--	--	--
TraesCS3D01G225900	K1	0.0378597	0	0.343885	0.0323683	0.723938	0.060636	Molecular Function: monooxygenase activity (GO:0004497);; Molecular Function: iron ion binding (GO:0005506);; Cellular Component: endoplasmic reticulum (GO:0005783);; Molecular Function: electron carrier activity (GO:0009055);; Molecular Function: oxidoreductase activity, acting on paired donors, with incorporation or reduction of molecular oxygen (GO:0016705);; Molecular Function: heme binding (…	--	--	Cytochrome P450 72A15 GN=CYP72A15 OS=Arabidopsis thaliana (Mouse-ear cress) PE=2 SV=1
TraesCS3D01G226300	K1	0.047431	0.0273463	0.956663	0.0151193	1.63728	0	Molecular Function: transcription factor activity, sequence-specific DNA binding (GO:0003700);; Biological Process: regulation of transcription, DNA-templated (GO:0006355);; Molecular Function: sequence-specific DNA binding (GO:0043565);;	--	--	Probable WRKY transcription factor 71 GN=WRKY71 OS=Arabidopsis thaliana (Mouse-ear cress) PE=2 SV=1
TraesCS3D01G227400	K1	0.120724	0.0751837	1.92693	1.29357	0.809658	0.0746127	Molecular Function: transcription factor activity, sequence-specific DNA binding (GO:0003700);; Biological Process: regulation of transcription, DNA-templated (GO:0006355);; Molecular Function: sequence-specific DNA binding (GO:0043565);;	K13425|2.07868e-100|bdi:100824490|K13425 WRKY transcription factor 22 | (RefSeq) WRKY transcription factor 22-like	Plant-pathogen interaction (ko04626)	Probable WRKY transcription factor 27 GN=WRKY27 OS=Arabidopsis thaliana (Mouse-ear cress) PE=2 SV=1
TraesCS3D01G234300	K1	0.0941687	0.0257467	2.62789	0.0513053	3.15726	0.14651	Molecular Function: ATP binding (GO:0005524);; Biological Process: obsolete ATP catabolic process (GO:0006200);; Biological Process: transport (GO:0006810);; Cellular Component: integral component of membrane (GO:0016021);; Molecular Function: ATPase activity (GO:0016887);;	--	--	Pleiotropic drug resistance protein 4 OS=Oryza sativa subsp. japonica (Rice) PE=2 SV=1
TraesCS3D01G242700	K1	0.551304	0.105046	10.3829	0.917105	0.990937	0.00764	Molecular Function: catalytic activity (GO:0003824);; Biological Process: metabolic process (GO:0008152);; Cellular Component: membrane (GO:0016020);;	--	--	Putative lipid phosphate phosphatase 3, chloroplastic (Precursor) GN=LPP3 OS=Arabidopsis thaliana (Mouse-ear cress) PE=2 SV=1
TraesCS3D01G256400	K1	0	0	1.00939	0.12366	2.29914	0.0591787	Molecular Function: protein serine/threonine kinase activity (GO:0004674);; Molecular Function: ATP binding (GO:0005524);; Cellular Component: mitochondrion (GO:0005739);; Biological Process: protein phosphorylation (GO:0006468);;	--	--	Mitogen-activated protein kinase kinase kinase NPK1 GN=NPK1 OS=Nicotiana tabacum (Common tobacco) PE=1 SV=1
TraesCS3D01G257900	K1	0.873643	0.535281	5.19005	0.146328	3.82606	0.217571	Molecular Function: ATP binding (GO:0005524);; Biological Process: obsolete ATP catabolic process (GO:0006200);; Cellular Component: integral component of membrane (GO:0016021);; Molecular Function: ATPase activity, coupled to transmembrane movement of substances (GO:0042626);; Biological Process: transmembrane transport (GO:0055085);;	K05658|0|bdi:100829297|K05658 ATP-binding cassette, subfamily B (MDR/TAP), member 1 [EC:3.6.3.44] | (RefSeq) ABC transporter B family member 4-like	ABC transporters (ko02010)	ABC transporter B family member 4 GN=F14M4.17 OS=Arabidopsis thaliana (Mouse-ear cress) PE=1 SV=1
TraesCS3D01G260300	K1	0.0576213	0.0403287	2.38691	0.0234173	1.61839	0.21187	Biological Process: polysaccharide catabolic process (GO:0000272);; Molecular Function: chitinase activity (GO:0004568);; Cellular Component: extracellular region (GO:0005576);; Biological Process: chitin catabolic process (GO:0006032);; Molecular Function: chitin binding (GO:0008061);; Biological Process: cell wall macromolecule catabolic process (GO:0016998);; Biological Process: killing of cel…	K20547|3.6032e-175|bdi:100824996|K20547 basic endochitinase B [EC:3.2.1.14] | (RefSeq) basic endochitinase A-like	Amino sugar and nucleotide sugar metabolism (ko00520)	Basic endochitinase A (Precursor) OS=Secale cereale (Rye) PE=1 SV=1
TraesCS3D01G260600	K1	0	0	1.29654	2.55346	3.36391	0.315477	--	--	--	--
TraesCS3D01G262000	K1	0.186054	0.0146127	1.52235	0.005419	1.03438	0.375949	Molecular Function: polysaccharide binding (GO:0030247);;	--	--	Probable receptor-like protein kinase At1g67000 (Precursor) GN=At1g67000 OS=Arabidopsis thaliana (Mouse-ear cress) PE=2 SV=2
TraesCS3D01G262200	K1	0.0264603	0.0283533	2.44647	0.251254	4.70585	0.177538	Molecular Function: protein serine/threonine kinase activity (GO:0004674);; Molecular Function: ATP binding (GO:0005524);; Biological Process: protein phosphorylation (GO:0006468);; Cellular Component: cytoplasmic vesicle (GO:0016023);;	--	--	Probable serine/threonine-protein kinase At1g18390 (Precursor) GN=At1g18390 OS=Arabidopsis thaliana (Mouse-ear cress) PE=2 SV=2
TraesCS3D01G268900	K1	0.668104	0.0573647	6.7659	0.153764	2.01783	0.101346	Cellular Component: membrane (GO:0016020);; Cellular Component: cytoplasmic vesicle (GO:0016023);;	--	--	--
TraesCS3D01G270600	K1	1.14269	0	4.63343	0.048162	3.9535	0.111053	--	--	--	--
TraesCS3D01G277000	K1	0.254797	0.263009	0.201969	0.52729	1.22051	0.016684	Molecular Function: carboxypeptidase activity (GO:0004180);; Cellular Component: vacuole (GO:0005773);; Biological Process: proteolysis (GO:0006508);;	K01301|0|bdi:100822748|K01301 N-acetylated-alpha-linked acidic dipeptidase [EC:3.4.17.21] | (RefSeq) probable glutamate carboxypeptidase 2	--	Probable glutamate carboxypeptidase 2 GN=AMP1 OS=Arabidopsis thaliana (Mouse-ear cress) PE=1 SV=3
TraesCS3D01G279500	K1	0.506648	0.608671	0.924421	0.525086	0.625792	0.0371977	Biological Process: metabolic process (GO:0008152);; Molecular Function: transferase activity, transferring hexosyl groups (GO:0016758);;	--	--	Anthocyanidin 5,3-O-glucosyltransferase GN=RhGT1 OS=Rosa hybrid cultivar PE=2 SV=1
TraesCS3D01G283500	K1	0.618653	0.56771	0.500087	0.118357	0.441054	0.014145	Molecular Function: serine-type endopeptidase activity (GO:0004252);; Biological Process: proteolysis (GO:0006508);; Cellular Component: cytoplasmic vesicle (GO:0016023);; Molecular Function: identical protein binding (GO:0042802);; Biological Process: negative regulation of catalytic activity (GO:0043086);;	--	--	Subtilisin-like protease SBT5.3 (Precursor) OS=Arabidopsis thaliana (Mouse-ear cress) PE=2 SV=1
TraesCS3D01G286000	K1	0.771297	0.414526	0.824311	0.0643267	0.541095	0.021803	Molecular Function: glucokinase activity (GO:0004340);; Molecular Function: ATP binding (GO:0005524);; Cellular Component: nucleus (GO:0005634);; Cellular Component: mitochondrion (GO:0005739);; Cellular Component: vacuole (GO:0005773);; Cellular Component: plasma membrane (GO:0005886);; Biological Process: glycolytic process (GO:0006096);; Molecular Function: zinc ion binding (GO:0008270);; Mole…	K00844|0|bdi:100830315|K00844 hexokinase [EC:2.7.1.1] | (RefSeq) hexokinase-9-like	Glycolysis / Gluconeogenesis (ko00010);; Fructose and mannose metabolism (ko00051);; Galactose metabolism (ko00052);; Starch and sucrose metabolism (ko00500);; Amino sugar and nucleotide sugar metabolism (ko00520);; Carbon metabolism (ko01200)	Hexokinase-9 OS=Oryza sativa subsp. japonica (Rice) PE=2 SV=1
TraesCS3D01G287800	K1	0.00725633	0.0149183	0.424091	0.0397937	1.56463	0.128607	Molecular Function: serine-type carboxypeptidase activity (GO:0004185);; Biological Process: proteolysis (GO:0006508);; Cellular Component: cytoplasmic vesicle (GO:0016023);; Molecular Function: transferase activity, transferring acyl groups (GO:0016746);;	K16296|0|bdi:100823690|K16296 serine carboxypeptidase-like clade I [EC:3.4.16.-] | (RefSeq) serine carboxypeptidase-like 18	--	Serine carboxypeptidase-like 18 (Precursor) GN=SCPL18 OS=Arabidopsis thaliana (Mouse-ear cress) PE=2 SV=2
[truncated: 7,833 more rows]
