# Supplementary material for: The Major Factors Causing the Microspore Abortion of Genic Male Sterile Mutant NWMS1 in Wheat (Triticum aestivum L.)
Source: Int J Mol Sci. 2019 Dec 11;20(24):6252. doi: 10.3390/ijms20246252 (PMC6940770; doi:10.3390/ijms20246252)
Supplement: Supplementary file 1 [file ijms-20-06252-s001.zip › Supplementary Files/Table S3.xlsx]

## Sheet: Blue module
Table S3 The information of valid genes in blue module of WGCNA
#ID	S1_NWMS1	S1_WT	S2_NWMS1	S2_WT	S3_NWMS1	S3_WT	GO_annotation	KEGG_annotation	KEGG_pathway_annotation	Swiss_Prot_annotation	NR_annotation
TraesCS7D01G442100	19.0623	21.3883	1.49631	1.39842	2.00499	1.35128	Biological Process: double-strand break repair via homologous recombination (GO:0000724);; Molecular Function: DNA binding (GO:0003677);; Molecular Function: DNA-directed DNA polymerase activity (GO:0003887);; Cellular Component: nucleus (GO:0005634);; Cellular Component: mitochondrion (GO:0005739);; Biological Process: DNA replication initiation (GO:0006270);; Biological Process: regulation of D…	K02321|0|bdi:100844321|K02321 DNA polymerase alpha subunit B | (RefSeq) DNA polymerase alpha subunit B	Purine metabolism (ko00230);; Pyrimidine metabolism (ko00240);; DNA replication (ko03030)	--	predicted protein [Hordeum vulgare subsp. vulgare]
TraesCS2A01G388300	34.4756	30.2377	16.7194	10.8046	23.2714	6.73536	Molecular Function: transcription factor activity, sequence-specific DNA binding (GO:0003700);; Biological Process: regulation of transcription, DNA-templated (GO:0006355);; Molecular Function: zinc ion binding (GO:0008270);; Molecular Function: sequence-specific DNA binding (GO:0043565);;	--	--	GATA transcription factor 5 GN=GATA5 OS=Arabidopsis thaliana (Mouse-ear cress) PE=2 SV=1	predicted protein [Hordeum vulgare subsp. vulgare]
TraesCS1D01G419900	2.54332	2.26175	0.128211	0.844805	1.05171	0.563929	Cellular Component: plastid (GO:0009536);;	--	--	Protein CHUP1, chloroplastic GN=CHUP1 OS=Arabidopsis thaliana (Mouse-ear cress) PE=1 SV=1	PREDICTED: protein CHUP1, chloroplastic-like [Brachypodium distachyon]
TraesCS1B01G340400	7.32469	6.42174	0.810003	1.55445	2.61871	1.54193	Biological Process: pseudouridine synthesis (GO:0001522);; Molecular Function: RNA binding (GO:0003723);; Molecular Function: pseudouridine synthase activity (GO:0009982);;	K06176|0|bdi:100845387|K06176 tRNA pseudouridine13 synthase [EC:5.4.99.27] | (RefSeq) pseudouridylate synthase 7 homolog	--	--	predicted protein [Hordeum vulgare subsp. vulgare]
Triticum_aestivum_newGene_37749	4.01765	4.19276	0.922416	0.457219	1.59238	0.740135	--	--	--	--	uncharacterized protein LOC109741038 [Aegilops tauschii subsp. tauschii]
TraesCS1D01G364400	133.187	163.76	17.7661	13.7499	7.42922	3.92207	Cellular Component: nucleosome (GO:0000786);; Molecular Function: DNA binding (GO:0003677);; Cellular Component: nucleolus (GO:0005730);; Cellular Component: vacuole (GO:0005773);; Biological Process: nucleosome assembly (GO:0006334);; Cellular Component: thylakoid (GO:0009579);; Molecular Function: protein heterodimerization activity (GO:0046982);;	K11254|8.9079e-51|zma:100282268|K11254 histone H4 | (RefSeq) pco082380(357), GRMZM2G056350, GRMZM2G332838; uncharacterized LOC100282268	--	Histone H4 OS=Glycine max (Soybean) PE=3 SV=1	hypothetical protein ZEAMMB73_313798 [Zea mays]
TraesCS6B01G353100	21.7955	21.873	4.5621	5.70602	6.84213	5.05126	Biological Process: mRNA splicing, via spliceosome (GO:0000398);; Molecular Function: DNA binding (GO:0003677);; Molecular Function: ATP binding (GO:0005524);; Cellular Component: nucleus (GO:0005634);; Cellular Component: DNA replication factor C complex (GO:0005663);; Biological Process: obsolete ATP catabolic process (GO:0006200);; Biological Process: DNA replication (GO:0006260);; Biological …	K10756|0|bdi:100821930|K10756 replication factor C subunit 3/5 | (RefSeq) replication factor C subunit 3	DNA replication (ko03030);; Nucleotide excision repair (ko03420);; Mismatch repair (ko03430)	Replication factor C subunit 3 OS=Oryza sativa subsp. japonica (Rice) PE=2 SV=1	predicted protein [Hordeum vulgare subsp. vulgare]
TraesCS4A01G255000	23.0158	18.1046	3.4526	2.71008	2.76162	0.179024	Molecular Function: ATP binding (GO:0005524);; Cellular Component: nucleus (GO:0005634);; Biological Process: regulation of transcription, DNA-templated (GO:0006355);; Cellular Component: plastid (GO:0009536);; Molecular Function: hydrolase activity, acting on acid anhydrides, in phosphorus-containing anhydrides (GO:0016818);;	--	--	Growth-regulating factor 6 OS=Oryza sativa subsp. japonica (Rice) PE=2 SV=2	predicted protein [Hordeum vulgare subsp. vulgare]
TraesCS2D01G520000	14.6972	13.4472	2.84794	3.12151	3.31061	2.73922	Biological Process: transition metal ion transport (GO:0000041);; Molecular Function: dihydrofolate reductase activity (GO:0004146);; Molecular Function: thymidylate synthase activity (GO:0004799);; Biological Process: dTMP biosynthetic process (GO:0006231);; Biological Process: glycine biosynthetic process (GO:0006545);; Biological Process: one-carbon metabolic process (GO:0006730);; Biological …	K13998|0|bdi:100832991|K13998 dihydrofolate reductase / thymidylate synthase [EC:1.5.1.3 2.1.1.45] | (RefSeq) putative bifunctional dihydrofolate reductase-thymidylate synthase	Pyrimidine metabolism (ko00240);; One carbon pool by folate (ko00670);; Folate biosynthesis (ko00790)	Thymidylate synthase OS=Oryza sativa subsp. japonica (Rice) PE=3 SV=2	Putative bifunctional dihydrofolate reductase-thymidylate synthase [Aegilops tauschii]
TraesCS2D01G585000	3.27479	3.17436	1.63416	1.17728	2.06364	0.454896	Cellular Component: plastid (GO:0009536);;	--	--	--	PREDICTED: uncharacterized protein LOC100830576 [Brachypodium distachyon]
TraesCS6B01G296200	6.82796	6.47941	1.28813	1.10168	1.67918	2.21861	Biological Process: cell division (GO:0051301);;	K03363|0|bdi:100835337|K03363 cell division cycle 20, cofactor of APC complex | (RefSeq) cell division cycle 20.2, cofactor of APC complex-like	Ubiquitin mediated proteolysis (ko04120)	Cell division cycle 20.1, cofactor of APC complex GN=F17M5.30 OS=Arabidopsis thaliana (Mouse-ear cress) PE=1 SV=1	hypothetical protein F775_32120 [Aegilops tauschii]
Triticum_aestivum_newGene_104482	2.59315	1.66495	1.18508	0.976179	0.929903	0.620924	--	--	--	--	--
TraesCS4A01G406200	17.9529	14.6863	2.51652	1.12902	7.87355	0.188409	Molecular Function: zinc ion binding (GO:0008270);; Molecular Function: oxidoreductase activity (GO:0016491);; Biological Process: oxidation-reduction process (GO:0055114);;	K00121|0|bdi:100844236|K00121 S-(hydroxymethyl)glutathione dehydrogenase / alcohol dehydrogenase [EC:1.1.1.284 1.1.1.1] | (RefSeq) alcohol dehydrogenase-like 2	Glycolysis / Gluconeogenesis (ko00010);; Fatty acid degradation (ko00071);; Tyrosine metabolism (ko00350);; Carbon metabolism (ko01200)	Alcohol dehydrogenase-like 2 GN=At1g22440 OS=Arabidopsis thaliana (Mouse-ear cress) PE=2 SV=1	predicted protein [Hordeum vulgare subsp. vulgare]
Triticum_aestivum_newGene_138834	2.05329	1.41774	0.810419	0.870277	0.875149	0.477347	--	--	--	--	--
TraesCS7D01G265600	16.6278	18.2688	3.63385	3.15225	1.9691	1.68212	Biological Process: G1/S transition of mitotic cell cycle (GO:0000082);; Biological Process: regulation of cell growth (GO:0001558);; Biological Process: cell fate specification (GO:0001708);; Cellular Component: nucleus (GO:0005634);; Cellular Component: cytosol (GO:0005829);; Biological Process: regulation of gene expression by genetic imprinting (GO:0006349);; Biological Process: regulation of…	K04681|0|bdi:100826156|K04681 retinoblastoma-like protein 1 | (RefSeq) retinoblastoma-related protein 1	--	Retinoblastoma-related protein 1 GN=RBR1 OS=Triticum aestivum (Wheat) PE=2 SV=1	hypothetical protein F775_26754 [Aegilops tauschii]
TraesCS7A01G562700	4.39241	2.37677	2.31088	0.977967	2.06096	0.951235	--	K12871|1.53915e-77|bdi:100830291|K12871 coiled-coil domain-containing protein 12 | (RefSeq) coiled-coil domain-containing protein 12	Spliceosome (ko03040)	--	hypothetical protein F775_07814 [Aegilops tauschii]
TraesCS5A01G066500	7.20314	7.22951	3.45811	3.27257	2.20035	2.33905	Molecular Function: catalytic activity (GO:0003824);; Cellular Component: plasma membrane (GO:0005886);; Biological Process: metabolic process (GO:0008152);; Molecular Function: pyridoxal phosphate binding (GO:0030170);;	--	--	Molybdenum cofactor sulfurase {ECO:0000255|HAMAP-Rule:MF_03050} GN=F19K19.13 OS=Arabidopsis thaliana (Mouse-ear cress) PE=1 SV=1	Molybdenum cofactor sulfurase [Triticum urartu]
TraesCS3D01G323700	6.62074	5.53983	1.67199	1.99543	2.06965	2.84539	Molecular Function: DNA binding (GO:0003677);; Molecular Function: DNA-(apurinic or apyrimidinic site) lyase activity (GO:0003906);; Molecular Function: endonuclease activity (GO:0004519);; Cellular Component: mitochondrion (GO:0005739);; Biological Process: DNA repair (GO:0006281);; Cellular Component: chloroplast nucleoid (GO:0042644);; Biological Process: nucleic acid phosphodiester bond hydro…	K01142|0|bdi:100837972|K01142 exodeoxyribonuclease III [EC:3.1.11.2] | (RefSeq) DNA-(apurinic or apyrimidinic site) lyase, chloroplastic-like	Base excision repair (ko03410)	Apurinic endonuclease-redox protein GN=T26J13.5 OS=Arabidopsis thaliana (Mouse-ear cress) PE=2 SV=2	unnamed protein product [Triticum aestivum]
TraesCS4B01G353400	1.92627	2.78104	0.496182	0.983384	0.607288	0.270907	Molecular Function: 4-hydroxy-tetrahydrodipicolinate reductase (GO:0008839);; Biological Process: lysine biosynthetic process via diaminopimelate (GO:0009089);; Biological Process: cell wall macromolecule catabolic process (GO:0016998);; Biological Process: oxidation-reduction process (GO:0055114);; Molecular Function: NADPH binding (GO:0070402);;	--	--	--	hypothetical protein F775_42636 [Aegilops tauschii]
TraesCS7B01G258200	4.02478	4.35498	0.374653	0.314985	0.912951	0.234034	Biological Process: microtubule cytoskeleton organization (GO:0000226);; Biological Process: cytokinesis by cell plate formation (GO:0000911);; Biological Process: methylation-dependent chromatin silencing (GO:0006346);; Molecular Function: zinc ion binding (GO:0008270);; Cellular Component: membrane (GO:0016020);; Biological Process: chromatin silencing by small RNA (GO:0031048);; Biological Pro…	K20027|0|bdi:100837208|K20027 palmitoyltransferase ZDHHC1/11 [EC:2.3.1.225] | (RefSeq) protein S-acyltransferase 18	--	Protein S-acyltransferase 18 GN=PAT18 OS=Arabidopsis thaliana (Mouse-ear cress) PE=2 SV=2	Putative S-acyltransferase [Aegilops tauschii]
TraesCS2A01G266500	3.033	3.66835	0.14333	0.401618	0.287133	0.187691	--	--	--	--	PREDICTED: uncharacterized protein LOC100844142 [Brachypodium distachyon]
TraesCS6B01G393500	78.586	83.207	5.46579	6.53506	5.1925	3.30326	Biological Process: cytokinesis by cell plate formation (GO:0000911);; Molecular Function: DNA binding (GO:0003677);; Molecular Function: DNA helicase activity (GO:0003678);; Molecular Function: ATP binding (GO:0005524);; Cellular Component: nucleus (GO:0005634);; Cellular Component: cytoplasm (GO:0005737);; Biological Process: DNA unwinding involved in DNA replication (GO:0006268);; Biological P…	K02209|0|bdi:100831346|K02209 DNA replication licensing factor MCM5 [EC:3.6.4.12] | (RefSeq) DNA replication licensing factor MCM5	DNA replication (ko03030)	DNA replication licensing factor MCM5 OS=Oryza sativa subsp. japonica (Rice) PE=2 SV=1	PREDICTED: DNA replication licensing factor MCM5 [Brachypodium distachyon]
TraesCS7A01G195900	3.42825	3.06126	1.46158	2.01684	1.27783	0.776524	Molecular Function: rRNA methyltransferase activity (GO:0008649);; Cellular Component: plastid (GO:0009536);; Biological Process: rRNA methylation (GO:0031167);;	K03501|1.28206e-144|bdi:100824367|K03501 16S rRNA (guanine527-N7)-methyltransferase [EC:2.1.1.170] | (RefSeq) ribosomal RNA small subunit methyltransferase G	--	--	Ribosomal RNA small subunit methyltransferase G [Triticum urartu]
TraesCS3B01G115100	5.27619	3.63523	2.29671	0.688564	0.582139	0.11559	--	--	--	B2 protein OS=Daucus carota (Wild carrot) PE=2 SV=1	unnamed protein product [Triticum aestivum]
TraesCS1D01G355000	3.47457	3.562	0.567814	0.540451	1.02842	0.855985	--	--	--	--	hypothetical protein F775_52623 [Aegilops tauschii]
TraesCS1A01G038100	73.7018	44.5672	5.46376	4.20953	1.65133	0.653078	Cellular Component: nucleosome (GO:0000786);; Molecular Function: DNA binding (GO:0003677);; Cellular Component: nucleus (GO:0005634);; Biological Process: nucleosome assembly (GO:0006334);; Molecular Function: protein heterodimerization activity (GO:0046982);;	K11251|6.3424e-55|sita:101768818|K11251 histone H2A | (RefSeq) histone H2A-like	--	Histone H2A.2.2 OS=Triticum aestivum (Wheat) PE=1 SV=1	RecName: Full=Histone H2A.2.2 [Triticum aestivum]
TraesCS1B01G183800	18.5086	16.1892	2.45542	1.77906	2.79031	1.79551	--	K10727|0|bdi:100827903|K10727 chromatin licensing and DNA replication factor 1 | (RefSeq) CDT1-like protein a, chloroplastic	--	CDT1-like protein a, chloroplastic (Precursor) GN=CDT1A OS=Arabidopsis thaliana (Mouse-ear cress) PE=1 SV=1	predicted protein [Hordeum vulgare subsp. vulgare]
TraesCS7D01G390800	3.788	3.67981	0.33691	0.281732	0.4407	0.382762	Molecular Function: DNA binding (GO:0003677);; Molecular Function: endonuclease activity (GO:0004519);; Cellular Component: intracellular (GO:0005622);; Biological Process: base-excision repair (GO:0006284);; Biological Process: DNA methylation (GO:0006306);; Molecular Function: DNA N-glycosylase activity (GO:0019104);; Molecular Function: 4 iron, 4 sulfur cluster binding (GO:0051539);;	K03575|0|bdi:100830675|K03575 A/G-specific adenine glycosylase [EC:3.2.2.-] | (RefSeq) A/G-specific adenine DNA glycosylase	Base excision repair (ko03410)	A/G-specific adenine DNA glycosylase GN=MYH OS=Arabidopsis thaliana (Mouse-ear cress) PE=3 SV=1	A/G-specific adenine DNA glycosylase [Aegilops tauschii]
TraesCS6B01G254600	4.23232	4.75368	0.793887	0.560137	0.683736	0.358221	Cellular Component: chromosome, centromeric region (GO:0000775);; Cellular Component: nucleus (GO:0005634);; Biological Process: mitotic cell cycle (GO:0007067);;	--	--	--	hypothetical protein TRIUR3_24598 [Triticum urartu]
TraesCS1D01G315600	5.43418	5.20555	3.56014	2.22073	2.47913	0.818936	Cellular Component: ribosome (GO:0005840);; Biological Process: protein methylation (GO:0006479);; Molecular Function: zinc ion binding (GO:0008270);; Molecular Function: protein methyltransferase activity (GO:0008276);; Cellular Component: plastid (GO:0009536);;	K10695|0|obr:102712087|K10695 E3 ubiquitin-protein ligase RNF1/2 [EC:2.3.2.27] | (RefSeq) putative E3 ubiquitin-protein ligase RING1a	--	Putative E3 ubiquitin-protein ligase RING1a GN=K9L2.3 OS=Arabidopsis thaliana (Mouse-ear cress) PE=1 SV=2	Putative E3 ubiquitin-protein ligase RING1a [Triticum urartu]
TraesCS2D01G466300	2.32748	2.76998	0.902186	1.67896	0.727676	1.10624	Cellular Component: membrane (GO:0016020);;	--	--	--	hypothetical protein F775_43307 [Aegilops tauschii]
TraesCS6B01G078200	522.802	508.873	63.0638	45.0491	26.6395	11.0116	Cellular Component: nucleosome (GO:0000786);; Molecular Function: DNA binding (GO:0003677);; Cellular Component: nucleolus (GO:0005730);; Cellular Component: vacuole (GO:0005773);; Biological Process: nucleosome assembly (GO:0006334);; Cellular Component: thylakoid (GO:0009579);; Molecular Function: protein heterodimerization activity (GO:0046982);;	K11254|8.9079e-51|zma:100282268|K11254 histone H4 | (RefSeq) pco082380(357), GRMZM2G056350, GRMZM2G332838; uncharacterized LOC100282268	--	Histone H4 OS=Glycine max (Soybean) PE=3 SV=1	hypothetical protein ZEAMMB73_313798 [Zea mays]
TraesCS1A01G334900	12.3278	9.74504	1.58452	2.42598	1.78034	2.52646	Molecular Function: DNA binding (GO:0003677);; Cellular Component: nucleus (GO:0005634);; Biological Process: regulation of transcription, DNA-templated (GO:0006355);; Biological Process: response to hormone (GO:0009725);;	--	--	Auxin response factor 14 GN=P0022D06.14 OS=Oryza sativa subsp. japonica (Rice) PE=2 SV=2	predicted protein [Hordeum vulgare subsp. vulgare]
TraesCS3A01G098900	5.39242	4.8037	4.00438	1.71821	1.20881	0.605902	--	--	--	B2 protein OS=Daucus carota (Wild carrot) PE=2 SV=1	unnamed protein product [Triticum aestivum]
TraesCS3A01G357800	9.23152	8.20906	3.3719	4.02047	2.61645	1.97421	Biological Process: cytokinesis by cell plate formation (GO:0000911);; Cellular Component: plant-type cell wall (GO:0009505);; Cellular Component: plasmodesma (GO:0009506);; Biological Process: plant-type cell wall organization (GO:0009664);; Cellular Component: cytoplasmic vesicle (GO:0016023);; Biological Process: cell wall modification (GO:0042545);; Biological Process: response to other organ…	--	--	Osmotin-like protein (Precursor) OS=Solanum lycopersicum (Tomato) PE=1 SV=1	unnamed protein product [Triticum aestivum]
TraesCS1D01G143900	3.96498	3.53374	0.651903	1.89211	0.229655	0.0349833	Molecular Function: DNA binding (GO:0003677);; Cellular Component: nucleus (GO:0005634);; Cellular Component: mitochondrion (GO:0005739);; Cellular Component: chloroplast (GO:0009507);; Cellular Component: plastid chromosome (GO:0009508);; Cellular Component: membrane (GO:0016020);; Biological Process: mRNA modification (GO:0016556);; Biological Process: transcription from plastid promoter (GO:00…	--	--	Pentatricopeptide repeat-containing protein At5g12100, mitochondrial (Precursor) GN=At5g12100 OS=Arabidopsis thaliana (Mouse-ear cress) PE=2 SV=1	Pentatricopeptide repeat-containing protein [Aegilops tauschii]
TraesCS2B01G400600	309.712	308.41	113.406	116.049	137.888	104.459	Molecular Function: structural constituent of ribosome (GO:0003735);; Cellular Component: nucleolus (GO:0005730);; Cellular Component: vacuole (GO:0005773);; Cellular Component: endoplasmic reticulum (GO:0005783);; Cellular Component: plasma membrane (GO:0005886);; Biological Process: translation (GO:0006412);; Cellular Component: chloroplast (GO:0009507);; Cellular Component: cytosolic large rib…	K02875|4.04808e-71|bdi:100839660|K02875 large subunit ribosomal protein L14e | (RefSeq) 60S ribosomal protein L14-1	Ribosome (ko03010)	60S ribosomal protein L14-1 GN=RPL14A OS=Arabidopsis thaliana (Mouse-ear cress) PE=2 SV=1	60S ribosomal protein L14-1 [Aegilops tauschii]
TraesCS7A01G350000	31.0847	30.3024	5.19938	6.74702	5.85604	3.10378	Molecular Function: ubiquitin-protein transferase activity (GO:0004842);; Cellular Component: cytoplasm (GO:0005737);; Biological Process: DNA-dependent DNA replication (GO:0006261);; Molecular Function: zinc ion binding (GO:0008270);; Biological Process: protein ubiquitination (GO:0016567);;	K11979|0|bdi:100832115|K11979 E3 ubiquitin-protein ligase UBR7 [EC:2.3.2.27] | (RefSeq) putative E3 ubiquitin-protein ligase UBR7	--	--	Putative E3 ubiquitin-protein ligase UBR7 [Triticum urartu]
TraesCS5A01G303200	3.69468	3.16231	0.334083	0.309934	0.607431	0.56518	Biological Process: DNA replication (GO:0006260);; Biological Process: cell cycle process (GO:0022402);; Cellular Component: nuclear lumen (GO:0031981);; Cellular Component: intracellular non-membrane-bounded organelle (GO:0043232);;	K06670|0|bdi:100832047|K06670 cohesin complex subunit SCC1 | (RefSeq) sister chromatid cohesion 1 protein 3-like	--	Sister chromatid cohesion 1 protein 4 GN=SYN4 OS=Arabidopsis thaliana (Mouse-ear cress) PE=2 SV=1	Double-strand-break repair protein rad21-like protein [Triticum urartu]
TraesCS5A01G097200	9.17748	10.6883	1.94021	2.29752	1.13606	0.405224	Cellular Component: intracellular (GO:0005622);; Biological Process: signal transduction (GO:0007165);;	--	--	Rho GTPase-activating protein 2 GN=ROPGAP2 OS=Arabidopsis thaliana (Mouse-ear cress) PE=1 SV=1	Rho GTPase-activating protein gacA [Aegilops tauschii]
TraesCS2A01G214600	400.213	454.644	131.379	118.096	104.233	78.314	Cellular Component: nucleosome (GO:0000786);; Molecular Function: DNA binding (GO:0003677);; Cellular Component: cell wall (GO:0005618);; Cellular Component: nucleolus (GO:0005730);; Biological Process: nucleosome assembly (GO:0006334);; Biological Process: DNA mediated transformation (GO:0009294);; Biological Process: response to wounding (GO:0009611);; Biological Process: response to bacterium …	K11251|2.53971e-51|gmx:100500068|K11251 histone H2A | (RefSeq) uncharacterized LOC100500068	--	Protein H2A.7 GN=H2A-10 OS=Triticum aestivum (Wheat) PE=2 SV=3	RecName: Full=Protein H2A.7; AltName: Full=wcH2A-10; AltName: Full=wcH2A-4 [Triticum aestivum]
TraesCS6D01G275900	19.0566	18.4764	0.670549	0.768004	0.0985037	0.0472453	Cellular Component: extracellular region (GO:0005576);; Molecular Function: cellulase activity (GO:0008810);; Cellular Component: chloroplast (GO:0009507);; Cellular Component: cytoplasmic vesicle (GO:0016023);; Biological Process: cellulose catabolic process (GO:0030245);; Biological Process: cell wall modification involved in multidimensional cell growth (GO:0042547);;	--	--	Endoglucanase 6 (Precursor) OS=Oryza sativa subsp. japonica (Rice) PE=2 SV=1	predicted protein [Hordeum vulgare subsp. vulgare]
TraesCS5A01G382600	24.2979	33.4013	0.817337	0.780774	0.603336	0.46144	Cellular Component: nucleus (GO:0005634);; Biological Process: regulation of transcription, DNA-templated (GO:0006355);; Biological Process: regulation of translation (GO:0006417);; Biological Process: response to water deprivation (GO:0009414);; Biological Process: response to light stimulus (GO:0009416);; Biological Process: response to wounding (GO:0009611);; Biological Process: gravitropism (…	K14484|1.69696e-98|bdi:100844126|K14484 auxin-responsive protein IAA | (RefSeq) auxin-responsive protein IAA13	Plant hormone signal transduction (ko04075)	Auxin-responsive protein IAA13 OS=Oryza sativa subsp. japonica (Rice) PE=2 SV=1	IAA1 protein [Triticum aestivum]
TraesCS6A01G321200	4.42084	4.56284	1.56499	1.21782	1.40816	1.32839	Molecular Function: DNA binding (GO:0003677);; Molecular Function: helicase activity (GO:0004386);; Molecular Function: ATP binding (GO:0005524);; Cellular Component: nucleus (GO:0005634);; Biological Process: mitotic cell cycle (GO:0007067);; Biological Process: synapsis (GO:0007129);; Biological Process: reciprocal meiotic recombination (GO:0007131);; Biological Process: male meiotic nuclear di…	K10875|0|bdi:100831864|K10875 DNA repair and recombination protein RAD54 and RAD54-like protein [EC:3.6.4.-] | (RefSeq) DNA repair and recombination protein RAD54	Homologous recombination (ko03440)	DNA repair and recombination protein RAD54 OS=Oryza sativa subsp. japonica (Rice) PE=1 SV=1	putative DNA repair and recombination RAD54-like protein [Aegilops tauschii]
TraesCS6D01G245400	2.76974	1.98583	0.320851	1.50445	1.21925	0.273975	Cellular Component: nucleus (GO:0005634);; Cellular Component: plastid (GO:0009536);;	--	--	Protein Brevis radix-like 2 OS=Oryza sativa subsp. japonica (Rice) PE=2 SV=1	hypothetical protein F775_18221 [Aegilops tauschii]
TraesCS6B01G276900	1.29925	2.06602	1.10219	1.21685	0.50575	0.328162	Molecular Function: catalytic activity (GO:0003824);; Biological Process: metabolic process (GO:0008152);; Cellular Component: membrane (GO:0016020);;	--	--	Probable lipid phosphate phosphatase beta GN=LPPB OS=Arabidopsis thaliana (Mouse-ear cress) PE=2 SV=1	PREDICTED: probable lipid phosphate phosphatase beta [Brachypodium distachyon]
Triticum_aestivum_newGene_90455	4.35764	6.79418	0.553386	0.765111	0.746564	0.344821	--	--	--	--	--
Triticum_aestivum_newGene_154484	2.05971	2.1968	0.600923	0.866578	1.03229	0.496184	Cellular Component: intracellular (GO:0005622);; Biological Process: regulation of transcription, DNA-templated (GO:0006355);; Biological Process: intracellular protein transport (GO:0006886);; Molecular Function: zinc ion binding (GO:0008270);; Biological Process: vesicle-mediated transport (GO:0016192);;	K17604|0|pmum:103344202|K17604 zinc finger SWIM domain-containing protein 3 | (RefSeq) protein FAR1-RELATED SEQUENCE 5-like	--	Protein FAR1-RELATED SEQUENCE 5 OS=Arabidopsis thaliana OX=3702 GN=FRS5 PE=1 SV=1	Vacuolar protein sorting-associated protein 11-like protein [Triticum urartu]
Triticum_aestivum_newGene_150054	4.00243	4.08019	1.52577	2.3143	1.93087	0.478966	--	--	--	--	uncharacterized protein LOC109781667 [Aegilops tauschii subsp. tauschii]
TraesCS3B01G412600	30.34	30.8989	2.98639	2.36642	3.05868	1.8028	Molecular Function: nucleotide binding (GO:0000166);; Biological Process: double-strand break repair via homologous recombination (GO:0000724);; Biological Process: cytokinesis by cell plate formation (GO:0000911);; Molecular Function: nucleoside binding (GO:0001882);; Biological Process: regionalization (GO:0003002);; Molecular Function: DNA binding (GO:0003677);; Molecular Function: DNA-directe…	K02320|0|bdi:100840820|K02320 DNA polymerase alpha subunit A [EC:2.7.7.7] | (RefSeq) DNA polymerase alpha catalytic subunit	Purine metabolism (ko00230);; Pyrimidine metabolism (ko00240);; DNA replication (ko03030)	DNA polymerase alpha catalytic subunit OS=Oryza sativa subsp. japonica (Rice) PE=2 SV=2	DNA polymerase alpha catalytic subunit,putative,expressed [Triticum aestivum]
TraesCS6B01G362500	6.1417	5.5257	1.94444	2.75986	1.91462	1.24513	Cellular Component: mitochondrion (GO:0005739);; Biological Process: thylakoid membrane organization (GO:0010027);; Biological Process: mRNA modification (GO:0016556);;	K06940|1.8424e-103|bdi:100831070|K06940 uncharacterized protein | (RefSeq) uncharacterized LOC100831070	--	--	hypothetical protein F775_31859 [Aegilops tauschii]
TraesCS3B01G127400	5.48202	3.42121	2.10407	0.517147	1.9188	0.308255	Cellular Component: nucleus (GO:0005634);; Biological Process: regulation of transcription, DNA-templated (GO:0006355);; Biological Process: auxin-activated signaling pathway (GO:0009734);; Molecular Function: protein dimerization activity (GO:0046983);;	K14484|1.08443e-53|bdi:100833982|K14484 auxin-responsive protein IAA | (RefSeq) auxin-responsive protein IAA2	Plant hormone signal transduction (ko04075)	Auxin-responsive protein IAA2 GN=P0710E05.18 OS=Oryza sativa subsp. japonica (Rice) PE=2 SV=1	unnamed protein product [Triticum aestivum]
TraesCS3A01G388400	3.29341	4.08803	0	0.048719	0.038721	0.180051	Cellular Component: plastid (GO:0009536);;	--	--	--	unnamed protein product [Triticum aestivum]
TraesCS5B01G223700	2.05048	3.08588	0.527827	1.54471	0.783282	0.953736	Biological Process: response to cold (GO:0009409);; Biological Process: lignin biosynthetic process (GO:0009809);; Molecular Function: cinnamoyl-CoA reductase activity (GO:0016621);; Molecular Function: coenzyme binding (GO:0050662);; Biological Process: oxidation-reduction process (GO:0055114);;	K09753|0|osa:4347074|K09753 cinnamoyl-CoA reductase [EC:1.2.1.44] | (RefSeq) CCR; cinnamoyl-CoA reductase 1	Phenylpropanoid biosynthesis (ko00940)	Cinnamoyl-CoA reductase 1 GN=T24D18.5 OS=Arabidopsis thaliana (Mouse-ear cress) PE=1 SV=1	Bifunctional dihydroflavonol 4-reductase/flavanone 4-reductase [Triticum urartu]
TraesCS2B01G176700	6.49018	6.06891	2.74173	2.21175	2.18314	1.18608	Molecular Function: DNA binding (GO:0003677);; Molecular Function: helicase activity (GO:0004386);; Molecular Function: ATP binding (GO:0005524);; Cellular Component: nucleus (GO:0005634);; Cellular Component: mitochondrion (GO:0005739);; Biological Process: chromatin organization (GO:0016568);;	K14440|0|bdi:100825181|K14440 SWI/SNF-related matrix-associated actin-dependent regulator of chromatin subfamily A-like protein 1 [EC:3.6.4.12] | (RefSeq) SWI/SNF-related matrix-associated actin-dependent regulator of chromatin subfamily A-like protein 1	--	CHD3-type chromatin-remodeling factor PICKLE GN=At2g25170 OS=Arabidopsis thaliana (Mouse-ear cress) PE=1 SV=1	Zinc finger Ran-binding domain-containing protein 3 [Aegilops tauschii]
TraesCS5B01G013800	20.6721	34.7529	1.468	2.80214	2.89191	2.38803	Molecular Function: magnesium ion binding (GO:0000287);; Molecular Function: dUTP diphosphatase activity (GO:0004170);; Cellular Component: cytosol (GO:0005829);; Biological Process: dUMP biosynthetic process (GO:0006226);; Biological Process: DNA-dependent DNA replication (GO:0006261);; Biological Process: DNA repair (GO:0006281);; Molecular Function: identical protein binding (GO:0042802);; Bio…	K01520|1.3975e-81|sbi:SORBI_01g012360|K01520 dUTP pyrophosphatase [EC:3.6.1.23] | (RefSeq) SORBIDRAFT_01g012360, Sb01g012360; hypothetical protein	Pyrimidine metabolism (ko00240)	Deoxyuridine 5&apos;-triphosphate nucleotidohydrolase GN=OSJNBa0039O18.10 OS=Oryza sativa subsp. japonica (Rice) PE=3 SV=1	predicted protein [Hordeum vulgare subsp. vulgare]
TraesCS6A01G237700	21.7468	20.0566	0.143858	0.007399	0.0252857	0	Cellular Component: nucleus (GO:0005634);; Biological Process: cell differentiation (GO:0030154);; Molecular Function: metal ion binding (GO:0046872);;	--	--	Protein YABBY 4 OS=Oryza sativa subsp. japonica (Rice) PE=2 SV=1	hypothetical protein F775_27799 [Aegilops tauschii]
TraesCS4A01G208000	334.993	322.872	116.063	108.975	129.107	105.954	Molecular Function: structural constituent of ribosome (GO:0003735);; Cellular Component: cell wall (GO:0005618);; Cellular Component: nucleolus (GO:0005730);; Cellular Component: vacuole (GO:0005773);; Cellular Component: plasma membrane (GO:0005886);; Biological Process: translation (GO:0006412);; Cellular Component: cytosolic large ribosomal subunit (GO:0022625);;	--	--	60S ribosomal protein L3 GN=RPL3 OS=Oryza sativa subsp. japonica (Rice) PE=2 SV=2	60S ribosomal protein L3 [Aegilops tauschii]
TraesCS5B01G062100	28.5184	28.7588	9.21051	11.2454	9.17895	11.2128	Molecular Function: kinase activity (GO:0016301);; Biological Process: phosphorylation (GO:0016310);;	--	--	--	hypothetical protein F775_13157 [Aegilops tauschii]
TraesCS7D01G224200	4.67447	3.88873	1.84374	0.926826	1.5642	0.616881	Molecular Function: catalytic activity (GO:0003824);; Biological Process: metabolic process (GO:0008152);;	--	--	--	predicted protein [Hordeum vulgare subsp. vulgare]
TraesCS2A01G185600	2.28929	2.08341	0.858273	0.885502	0.919407	0.933605	Molecular Function: DNA binding (GO:0003677);; Molecular Function: transcription factor activity, sequence-specific DNA binding (GO:0003700);; Cellular Component: nucleus (GO:0005634);; Biological Process: regulation of transcription, DNA-templated (GO:0006355);;	K09286|1.69501e-40|sita:101754150|K09286 EREBP-like factor | (RefSeq) ethylene-responsive transcription factor RAP2-11	--	Ethylene-responsive transcription factor RAP2-11 GN=T29J13.210 OS=Arabidopsis thaliana (Mouse-ear cress) PE=2 SV=1	predicted protein [Hordeum vulgare subsp. vulgare]
TraesCS2A01G304900	8.03629	7.78975	1.39717	1.15752	1.84879	2.00979	Biological Process: double-strand break repair via homologous recombination (GO:0000724);; Molecular Function: nucleic acid binding (GO:0003676);; Molecular Function: ATP binding (GO:0005524);; Cellular Component: intracellular (GO:0005622);; Biological Process: DNA replication (GO:0006260);; Molecular Function: N-acetyltransferase activity (GO:0008080);; Molecular Function: zinc ion binding (GO:…	K10901|0|bdi:100841605|K10901 bloom syndrome protein [EC:3.6.4.12] | (RefSeq) ATP-dependent DNA helicase Q-like 4A	Homologous recombination (ko03440)	ATP-dependent DNA helicase Q-like 4A GN=At1g10930 OS=Arabidopsis thaliana (Mouse-ear cress) PE=2 SV=1	PREDICTED: ATP-dependent DNA helicase Q-like 4A [Brachypodium distachyon]
TraesCS4B01G261300	6.39757	6.608	0.14493	0.765718	0.400755	0.416941	--	--	--	--	hypothetical protein F775_32131 [Aegilops tauschii]
TraesCS1A01G157500	22.4318	20.6369	5.28482	4.53288	4.21968	2.34184	Molecular Function: transcription factor activity, sequence-specific DNA binding (GO:0003700);; Cellular Component: nucleus (GO:0005634);; Biological Process: regulation of transcription, DNA-templated (GO:0006355);; Biological Process: determination of bilateral symmetry (GO:0009855);; Biological Process: polarity specification of adaxial/abaxial axis (GO:0009944);; Biological Process: radial pa…	K09338|0|bdi:100844190|K09338 homeobox-leucine zipper protein | (RefSeq) homeobox-leucine zipper protein HOX9	--	Homeobox-leucine zipper protein HOX9 GN=HOX9 OS=Oryza sativa subsp. indica (Rice) PE=2 SV=2	predicted protein [Hordeum vulgare subsp. vulgare]
TraesCS3D01G337200	80.8762	65.5419	29.4944	19.3482	26.0148	19.6698	--	--	--	--	hypothetical protein F775_29823 [Aegilops tauschii]
TraesCS3A01G278100	3.65429	3.271	1.19755	1.56091	0.360017	0.108228	Molecular Function: protein serine/threonine kinase activity (GO:0004674);; Molecular Function: ATP binding (GO:0005524);; Cellular Component: plasma membrane (GO:0005886);; Biological Process: protein phosphorylation (GO:0006468);; Cellular Component: plastid (GO:0009536);;	--	--	Proline-rich receptor-like protein kinase PERK8 GN=PERK8 OS=Arabidopsis thaliana (Mouse-ear cress) PE=1 SV=1	unnamed protein product [Triticum aestivum]
TraesCS2D01G119300	4.0364	3.61789	0.90802	1.52989	0.971443	1.75767	--	--	--	--	hypothetical protein F775_06829 [Aegilops tauschii]
TraesCS5D01G093200	56.5336	53.6505	22.6514	22.1693	22.4733	16.9826	Molecular Function: nucleotide binding (GO:0000166);; Molecular Function: nucleic acid binding (GO:0003676);; Biological Process: response to oxidative stress (GO:0006979);; Cellular Component: nuclear speck (GO:0016607);; Molecular Function: identical protein binding (GO:0042802);;	K12900|4.7482e-90|bdi:100826288|K12900 FUS-interacting serine-arginine-rich protein 1 | (RefSeq) serine/arginine-rich SC35-like splicing factor SCL30	Spliceosome (ko03040)	Serine/arginine-rich SC35-like splicing factor SCL30 GN=SCL30 OS=Arabidopsis thaliana (Mouse-ear cress) PE=1 SV=1	Serine/arginine-rich splicing factor 12 [Triticum urartu]
TraesCS3A01G239900	9.63458	8.9307	3.13991	4.03532	3.75398	2.02487	Cellular Component: exosome (RNase complex) (GO:0000178);; Molecular Function: RNA binding (GO:0003723);; Molecular Function: exonuclease activity (GO:0004527);; Biological Process: ubiquitin-dependent protein catabolic process (GO:0006511);;	K03681|1.71325e-158|bdi:100843769|K03681 exosome complex component RRP40 | (RefSeq) putative exosome complex component rrp40	RNA degradation (ko03018)	--	hypothetical protein TRIUR3_20945 [Triticum urartu]
TraesCS6B01G456300	14.0265	12.6978	4.87655	4.08165	5.7709	2.16432	Biological Process: signal transduction (GO:0007165);;	--	--	Plant intracellular Ras-group-related LRR protein 6 GN=P0452F04.20 OS=Oryza sativa subsp. japonica (Rice) PE=2 SV=1	Leucine-rich repeat-containing protein 40 [Aegilops tauschii]
TraesCS4A01G191300	7.00804	6.56504	1.02315	1.14839	1.20736	0.477301	Molecular Function: transcription factor activity, sequence-specific DNA binding (GO:0003700);; Cellular Component: nucleus (GO:0005634);; Biological Process: regulation of transcription, DNA-templated (GO:0006355);; Biological Process: asymmetric cell division (GO:0008356);; Cellular Component: plastid (GO:0009536);; Biological Process: gravitropism (GO:0009630);; Biological Process: radial patt…	--	--	Protein SCARECROW 2 GN=OsJ_033689 OS=Oryza sativa subsp. japonica (Rice) PE=2 SV=1	predicted protein [Hordeum vulgare subsp. vulgare]
TraesCS5B01G041800	39.5892	36.9322	14.2671	14.5002	17.5074	9.04358	--	--	--	--	hypothetical protein F775_02398 [Aegilops tauschii]
TraesCS3A01G385300	16.9675	16.3441	1.60545	2.16168	1.80993	0.522047	Cellular Component: vacuole (GO:0005773);; Cellular Component: plasma membrane (GO:0005886);; Biological Process: transport (GO:0006810);; Cellular Component: chloroplast (GO:0009507);; Biological Process: pollen tube growth (GO:0009860);; Cellular Component: integral component of membrane (GO:0016021);; Cellular Component: apoplast (GO:0048046);;	--	--	Patellin-5 GN=PATL5 OS=Arabidopsis thaliana (Mouse-ear cress) PE=1 SV=2	unnamed protein product [Triticum aestivum]
TraesCS6A01G205700	4.60037	4.72542	1.15861	1.3723	1.9205	1.57781	Biological Process: mitotic cell cycle (GO:0000278);; Biological Process: double-strand break repair via homologous recombination (GO:0000724);; Molecular Function: single-stranded DNA binding (GO:0003697);; Molecular Function: ATP binding (GO:0005524);; Biological Process: obsolete ATP catabolic process (GO:0006200);; Biological Process: DNA-dependent DNA replication (GO:0006261);; Biological Pr…	K10858|0|zma:103653697|K10858 DNA mismatch repair protein PMS2 | (RefSeq) DNA mismatch repair protein PMS1	Mismatch repair (ko03430)	DNA mismatch repair protein PMS1 GN=PMS1 OS=Arabidopsis thaliana (Mouse-ear cress) PE=1 SV=1	Mismatch repair endonuclease PMS2 [Aegilops tauschii]
TraesCS6B01G371400	1.91249	1.83736	1.28086	1.11676	0.345419	0.255407	--	--	--	--	hypothetical protein TRIUR3_13794 [Triticum urartu]
TraesCS7D01G215000	5.95691	5.73007	1.25882	1.99175	2.7441	2.04767	Cellular Component: plastid (GO:0009536);; Molecular Function: kinase activity (GO:0016301);; Biological Process: phosphorylation (GO:0016310);; Molecular Function: phosphotransferase activity, alcohol group as acceptor (GO:0016773);;	--	--	Phosphatidylinositol 4-kinase gamma 7 GN=At2g03890 OS=Arabidopsis thaliana (Mouse-ear cress) PE=1 SV=2	Phosphatidylinositol 4-kinase type 2-beta [Aegilops tauschii]
TraesCS6B01G408300	2.13089	2.59298	0.489158	1.49876	0.436772	0.366596	Biological Process: photosystem II assembly (GO:0010207);;	--	--	--	predicted protein [Hordeum vulgare subsp. vulgare]
TraesCS7A01G358400	84.3055	84.8612	25.6793	26.8244	37.9914	34.0243	Molecular Function: ATP binding (GO:0005524);; Cellular Component: cytosol (GO:0005829);; Cellular Component: plasma membrane (GO:0005886);; Biological Process: rRNA processing (GO:0006364);; Biological Process: protein folding (GO:0006457);; Cellular Component: plasmodesma (GO:0009506);; Molecular Function: unfolded protein binding (GO:0051082);;	K09497|0|bdi:100840600|K09497 T-complex protein 1 subunit epsilon | (RefSeq) T-complex protein 1 subunit epsilon	--	T-complex protein 1 subunit epsilon OS=Avena sativa (Oat) PE=2 SV=1	predicted protein [Hordeum vulgare subsp. vulgare]
TraesCS6A01G061600	1.50027	4.41065	0.282685	0.610679	0.116447	0.189023	Cellular Component: nucleosome (GO:0000786);; Molecular Function: DNA binding (GO:0003677);; Cellular Component: nucleolus (GO:0005730);; Cellular Component: vacuole (GO:0005773);; Biological Process: nucleosome assembly (GO:0006334);; Cellular Component: thylakoid (GO:0009579);; Molecular Function: protein heterodimerization activity (GO:0046982);;	K11254|8.9079e-51|zma:100282268|K11254 histone H4 | (RefSeq) pco082380(357), GRMZM2G056350, GRMZM2G332838; uncharacterized LOC100282268	--	Histone H4 OS=Glycine max (Soybean) PE=3 SV=1	hypothetical protein ZEAMMB73_313798 [Zea mays]
TraesCS7D01G086400	4.83155	4.54628	1.9158	3.98156	0.98747	0.932294	Molecular Function: superoxide dismutase activity (GO:0004784);; Cellular Component: thylakoid (GO:0009579);; Biological Process: removal of superoxide radicals (GO:0019430);; Cellular Component: chloroplast nucleoid (GO:0042644);; Molecular Function: metal ion binding (GO:0046872);; Biological Process: oxidation-reduction process (GO:0055114);;	K04564|3.6746e-139|bdi:100826475|K04564 superoxide dismutase, Fe-Mn family [EC:1.15.1.1] | (RefSeq) superoxide dismutase [Fe] 2, chloroplastic-like	Peroxisome (ko04146)	Superoxide dismutase [Fe] 2, chloroplastic (Precursor) OS=Oryza sativa subsp. japonica (Rice) PE=2 SV=1	predicted protein [Hordeum vulgare subsp. vulgare]
TraesCS2B01G448600	2.27732	2.33552	0.393311	0.767075	0.946882	0.674918	--	--	--	--	hypothetical protein TRIUR3_16858 [Triticum urartu]
TraesCS3D01G218300	12.7162	12.7171	2.066	1.16756	1.349	0.322862	Molecular Function: microtubule motor activity (GO:0003777);; Molecular Function: ATP binding (GO:0005524);; Cellular Component: kinesin complex (GO:0005871);; Cellular Component: microtubule (GO:0005874);; Biological Process: microtubule-based movement (GO:0007018);; Molecular Function: microtubule binding (GO:0008017);;	K10401|0|bdi:100834705|K10401 kinesin family member 18/19 | (RefSeq) kinesin-like protein KIF18B	--	Kinesin-like protein FLA10 GN=FLA10 OS=Chlamydomonas reinhardtii (Chlamydomonas smithii) PE=1 SV=1	unnamed protein product [Triticum aestivum]
TraesCS2B01G219300	12.8122	10.8993	2.70257	2.58263	2.82813	0.896364	Cellular Component: vacuole (GO:0005773);;	K14503|9.11709e-131|dosa:Os07t0580500-01|K14503 brassinosteroid resistant 1/2 | (RAP-DB) Os07g0580500; Similar to BES1/BZR1 protein.	Plant hormone signal transduction (ko04075)	Protein BZR1 homolog 1 OS=Oryza sativa subsp. japonica (Rice) PE=1 SV=1	predicted protein [Hordeum vulgare subsp. vulgare]
TraesCS3D01G150300	475.2	537.741	47.2011	41.5273	18.9764	12.3114	Cellular Component: nucleosome (GO:0000786);; Molecular Function: DNA binding (GO:0003677);; Cellular Component: nucleus (GO:0005634);; Biological Process: nucleosome assembly (GO:0006334);; Biological Process: cell proliferation (GO:0008283);; Cellular Component: plastid (GO:0009536);; Molecular Function: protein heterodimerization activity (GO:0046982);;	K11253|4.95318e-93|crb:CARUB_v10021660mg|K11253 histone H3 | (RefSeq) hypothetical protein	--	Histone H3.2 OS=Triticum aestivum (Wheat) PE=1 SV=2	hypothetical protein CARUB_v10021660mg, partial [Capsella rubella]
TraesCS6B01G148100	4.47769	4.14291	1.49575	1.28631	1.72534	0.99348	Cellular Component: exocyst (GO:0000145);; Cellular Component: mitochondrion (GO:0005739);; Cellular Component: cytosol (GO:0005829);; Biological Process: exocytosis (GO:0006887);;	--	--	Exocyst complex component EXO70A1 GN=EXO70A1 OS=Arabidopsis thaliana (Mouse-ear cress) PE=1 SV=1	PREDICTED: exocyst complex component EXO70A1 [Brachypodium distachyon]
TraesCS7D01G430000	38.9382	36.9407	19.0052	17.6709	16.672	7.43879	--	K15216|0|bdi:100827862|K15216 RNA polymerase I-specific transcription initiation factor RRN3 | (RefSeq) RNA polymerase I-specific transcription initiation factor RRN3-like	--	--	hypothetical protein TRIUR3_02342 [Triticum urartu]
TraesCS6B01G336400	7.13291	6.57819	1.94746	2.05784	2.10421	0.769076	Cellular Component: mitochondrion (GO:0005739);; Molecular Function: starch synthase activity (GO:0009011);; Cellular Component: amyloplast (GO:0009501);; Cellular Component: chloroplast (GO:0009507);; Biological Process: starch biosynthetic process (GO:0019252);;	K00703|0|bdi:100822651|K00703 starch synthase [EC:2.4.1.21] | (RefSeq) soluble starch synthase 2-2, chloroplastic/amyloplastic-like	Starch and sucrose metabolism (ko00500)	Soluble starch synthase 2-2, chloroplastic/amyloplastic (Precursor) OS=Oryza sativa subsp. japonica (Rice) PE=2 SV=2	starch synthase IIb precursor [Triticum aestivum]
TraesCS3B01G426500	9.45891	7.63733	2.15444	3.73956	4.41751	1.1191	Molecular Function: single-stranded DNA binding (GO:0003697);; Molecular Function: ATP binding (GO:0005524);; Cellular Component: mitochondrion (GO:0005739);; Biological Process: DNA repair (GO:0006281);; Biological Process: DNA recombination (GO:0006310);; Molecular Function: DNA-dependent ATPase activity (GO:0008094);; Biological Process: SOS response (GO:0009432);;	K03553|0|bdi:100846188|K03553 recombination protein RecA | (RefSeq) DNA repair protein recA homolog 3, mitochondrial	Homologous recombination (ko03440)	DNA repair protein recA homolog 3, mitochondrial (Precursor) GN=At2g19490 OS=Arabidopsis thaliana (Mouse-ear cress) PE=2 SV=2	unnamed protein product [Triticum aestivum]
TraesCS4A01G265100	15.7963	16.4654	6.83578	8.08395	6.19691	3.9392	Molecular Function: transmembrane receptor protein serine/threonine kinase activity (GO:0004675);; Molecular Function: ATP binding (GO:0005524);; Cellular Component: extracellular region (GO:0005576);; Cellular Component: mitochondrion (GO:0005739);; Cellular Component: plasma membrane (GO:0005886);; Biological Process: protein phosphorylation (GO:0006468);; Biological Process: transmembrane rece…	--	--	Probable receptor protein kinase TMK1 (Precursor) GN=TMK1 OS=Arabidopsis thaliana (Mouse-ear cress) PE=1 SV=1	putative receptor protein kinase TMK1 [Triticum urartu]
TraesCS7B01G093500	3.56074	2.71895	2.06097	1.17547	1.29157	0.602288	Cellular Component: Golgi apparatus (GO:0005794);; Biological Process: protein glycosylation (GO:0006486);; Molecular Function: UDP-galactose:N-glycan beta-1,3-galactosyltransferase activity (GO:0010488);; Biological Process: Lewis a epitope biosynthetic process (GO:0010493);; Cellular Component: integral component of membrane (GO:0016021);; Cellular Component: cytoplasmic vesicle (GO:0016023);; …	K14413|0|bdi:100833777|K14413 beta-1,3-galactosyltransferase [EC:2.4.1.-] | (RefSeq) beta-1,3-galactosyltransferase 15	--	Beta-1,3-galactosyltransferase 15 GN=T24P13.20 OS=Arabidopsis thaliana (Mouse-ear cress) PE=2 SV=1	Beta-1,3-galactosyltransferase 15 [Triticum urartu]
TraesCS1D01G130900	2.26577	2.27179	0.553717	0.588333	0.354847	0.160527	Cellular Component: cytoplasmic vesicle (GO:0016023);;	--	--	Leucine-rich repeat extensin-like protein 4 (Precursor) GN=LRX4 OS=Arabidopsis thaliana (Mouse-ear cress) PE=2 SV=1	hypothetical protein F775_09224 [Aegilops tauschii]
TraesCS3B01G561300	2.82061	3.09995	1.00325	2.74837	0.525021	0.069006	Molecular Function: GTP binding (GO:0005525);; Cellular Component: signal recognition particle, endoplasmic reticulum targeting (GO:0005786);; Biological Process: obsolete GTP catabolic process (GO:0006184);; Biological Process: rRNA processing (GO:0006364);; Biological Process: SRP-dependent cotranslational protein targeting to membrane (GO:0006614);; Cellular Component: chloroplast thylakoid (G…	K03110|0|zma:542753|K03110 fused signal recognition particle receptor | (RefSeq) csr1; chloroplast srp54 receptor 1	Protein export (ko03060)	Cell division protein FtsY homolog, chloroplastic (Precursor) GN=F4I18.25 OS=Arabidopsis thaliana (Mouse-ear cress) PE=1 SV=2	predicted protein [Hordeum vulgare subsp. vulgare]
TraesCS2B01G485500	5.01598	5.19001	3.32134	4.61113	1.25678	1.21982	Molecular Function: protein serine/threonine kinase activity (GO:0004674);; Molecular Function: ATP binding (GO:0005524);; Cellular Component: plasma membrane (GO:0005886);; Biological Process: protein phosphorylation (GO:0006468);; Biological Process: apoptotic process (GO:0006915);; Biological Process: response to brassinosteroid (GO:0009741);; Biological Process: unidimensional cell growth (GO…	--	--	BAG family molecular chaperone regulator 2 GN=BAG2 OS=Arabidopsis thaliana (Mouse-ear cress) PE=1 SV=1	predicted protein [Hordeum vulgare subsp. vulgare]
TraesCS5D01G509300	8.45701	9.07034	2.59649	2.29966	1.46611	1.53472	--	--	--	--	hypothetical protein F775_00736 [Aegilops tauschii]
TraesCS4B01G075600	8.43773	8.48898	1.98621	2.60795	3.48599	1.69679	Molecular Function: 3'-5'-exoribonuclease activity (GO:0000175);; Molecular Function: RNA binding (GO:0003723);; Cellular Component: cytosol (GO:0005829);; Biological Process: RNA processing (GO:0006396);; Biological Process: transcription factor import into nucleus (GO:0042991);;	K12586|0|bdi:100834643|K12586 exosome complex component RRP43 | (RefSeq) exosome complex component RRP43	RNA degradation (ko03018)	Protein RRP45A GN=RRP45A OS=Arabidopsis thaliana (Mouse-ear cress) PE=2 SV=1	predicted protein [Hordeum vulgare subsp. vulgare]
TraesCSU01G113700	38.3642	34.3124	7.84504	11.1667	17.9466	17.0754	Cellular Component: nucleus (GO:0005634);; Cellular Component: mitochondrion (GO:0005739);;	--	--	--	predicted protein [Hordeum vulgare subsp. vulgare]
TraesCS6B01G074000	140.18	181.996	17.1906	13.4495	6.5296	4.39299	Cellular Component: nucleosome (GO:0000786);; Molecular Function: DNA binding (GO:0003677);; Cellular Component: nucleolus (GO:0005730);; Cellular Component: vacuole (GO:0005773);; Biological Process: nucleosome assembly (GO:0006334);; Cellular Component: thylakoid (GO:0009579);; Molecular Function: protein heterodimerization activity (GO:0046982);;	K11254|8.9079e-51|zma:100282268|K11254 histone H4 | (RefSeq) pco082380(357), GRMZM2G056350, GRMZM2G332838; uncharacterized LOC100282268	--	Histone H4 OS=Glycine max (Soybean) PE=3 SV=1	hypothetical protein ZEAMMB73_313798 [Zea mays]
TraesCS2A01G286600	37.0131	36.9669	7.14884	7.63549	10.3405	8.36224	--	--	--	--	PREDICTED: histone H2A.Z-specific chaperone CHZ1 [Brachypodium distachyon]
TraesCS2B01G338100	3.06337	3.61897	0.807309	0.983403	0.645423	0.0806603	--	--	--	--	hypothetical protein F775_04084 [Aegilops tauschii]
TraesCS5B01G493100	6.15693	6.22171	1.36321	0.692734	0.605428	0.663564	Cellular Component: nuclear condensin complex (GO:0000799);; Biological Process: mitotic chromosome condensation (GO:0007076);;	K11491|0|bdi:100822261|K11491 condensin-2 complex subunit D3 | (RefSeq) condensin-2 complex subunit D3	--	--	predicted protein [Hordeum vulgare subsp. vulgare]
TraesCS7D01G032500	37.3333	41.8126	17.1989	14.3658	7.89	2.37216	Cellular Component: mitochondrion (GO:0005739);; Cellular Component: membrane (GO:0016020);;	--	--	--	predicted protein [Hordeum vulgare subsp. vulgare]
TraesCS2D01G130400	1.80347	1.64767	0.559764	0.686029	0.762662	0.686119	Biological Process: pseudouridine synthesis (GO:0001522);; Molecular Function: RNA binding (GO:0003723);; Cellular Component: chloroplast (GO:0009507);; Molecular Function: pseudouridine synthase activity (GO:0009982);;	--	--	RNA pseudouridine synthase 6, chloroplastic (Precursor) OS=Oryza sativa subsp. japonica (Rice) PE=2 SV=1	PREDICTED: RNA pseudouridine synthase 6, chloroplastic [Brachypodium distachyon]
TraesCS3D01G137800	1.84071	1.8728	0.647864	1.44568	0.531435	0.422704	Cellular Component: plastid (GO:0009536);; Biological Process: phloem or xylem histogenesis (GO:0010087);; Biological Process: leaf vascular tissue pattern formation (GO:0010305);; Biological Process: cotyledon vascular tissue pattern formation (GO:0010588);; Cellular Component: cytoplasmic vesicle (GO:0016023);; Biological Process: leaf development (GO:0048366);;	--	--	Pentatricopeptide repeat-containing protein DOT4, chloroplastic {ECO:0000305} (Precursor) GN=At4g18750 OS=Arabidopsis thaliana (Mouse-ear cress) PE=2 SV=1	hypothetical protein F775_11073 [Aegilops tauschii]
TraesCS3B01G458600	1.74326	2.01668	1.32995	1.20446	0.726765	0.183929	--	--	--	--	expressed protein 1 [Triticum aestivum]
TraesCS2A01G090100	5.18571	5.08821	0.0972277	0.346273	0.21482	0.619018	Molecular Function: protein serine/threonine kinase activity (GO:0004674);; Molecular Function: protein tyrosine kinase activity (GO:0004713);; Molecular Function: ATP binding (GO:0005524);; Biological Process: protein phosphorylation (GO:0006468);;	--	--	Leucine-rich repeat receptor-like protein kinase PEPR2 (Precursor) GN=PEPR2 OS=Arabidopsis thaliana (Mouse-ear cress) PE=1 SV=1	Receptor-like protein kinase [Aegilops tauschii]
TraesCS7D01G344500	3.4802	3.18085	1.01445	0.39527	0.589658	0.71943	Molecular Function: DNA binding (GO:0003677);; Molecular Function: chromatin binding (GO:0003682);;	--	--	--	hypothetical protein F775_12196 [Aegilops tauschii]
TraesCS5D01G369100	19.3158	22.1612	6.71642	4.33434	4.37146	1.14524	Molecular Function: copper ion binding (GO:0005507);; Molecular Function: electron carrier activity (GO:0009055);; Cellular Component: cytoplasmic vesicle (GO:0016023);;	--	--	Lamin-like protein (Precursor) GN=At5g15350 OS=Arabidopsis thaliana (Mouse-ear cress) PE=1 SV=1	Lamin-like protein [Aegilops tauschii]
TraesCS3A01G169800	3.308	2.81096	2.30398	0.73412	0.632687	0.316632	Biological Process: microtubule cytoskeleton organization (GO:0000226);; Biological Process: cytokinesis by cell plate formation (GO:0000911);; Molecular Function: microtubule motor activity (GO:0003777);; Molecular Function: ATP binding (GO:0005524);; Cellular Component: kinesin complex (GO:0005871);; Cellular Component: microtubule (GO:0005874);; Biological Process: chromatin silencing (GO:0006…	K10406|0|bdi:100825805|K10406 kinesin family member C2/C3 | (RefSeq) kinesin KP1	--	Kinesin-4 GN=F2P16.12 OS=Arabidopsis thaliana (Mouse-ear cress) PE=1 SV=2	Kinesin-4 [Aegilops tauschii]
Triticum_aestivum_newGene_154352	8.56478	7.85258	0.127872	0.26093	0.202007	0.103891	--	--	--	--	hypothetical protein BRADI_2g37601v3 [Brachypodium distachyon]
Triticum_aestivum_newGene_84701	190.671	200.947	81.178	66.765	64.322	83.7827	--	--	--	--	--
TraesCS5D01G240800	2.8149	2.75363	0.246233	0.227742	0.3235	0.547816	Biological Process: microtubule cytoskeleton organization (GO:0000226);; Biological Process: cytokinesis (GO:0000910);; Cellular Component: mitochondrion (GO:0005739);; Molecular Function: microtubule binding (GO:0008017);; Cellular Component: phragmoplast (GO:0009524);; Cellular Component: plastid (GO:0009536);; Cellular Component: preprophase band (GO:0009574);;	K16732|0|bdi:100838338|K16732 protein regulator of cytokinesis 1 | (RefSeq) 65-kDa microtubule-associated protein 7-like	--	65-kDa microtubule-associated protein 7 GN=MAP65-7 OS=Arabidopsis thaliana (Mouse-ear cress) PE=2 SV=1	hypothetical protein F775_07635 [Aegilops tauschii]
TraesCS5D01G165900	25.9353	29.5175	0.576799	0.500849	0.217613	0.0720313	--	K14505|2.89714e-71|zma:100285752|K14505 cyclin D3, plant | (RefSeq) GRMZM2G161382; cyclin delta-3	Plant hormone signal transduction (ko04075)	Cyclin-D3-2 GN=OsJ_027234 OS=Oryza sativa subsp. japonica (Rice) PE=2 SV=1	predicted protein [Hordeum vulgare subsp. vulgare]
TraesCS3D01G173800	5.25398	5.04634	1.71449	1.83623	1.95573	1.08131	Cellular Component: plastid (GO:0009536);;	--	--	Protein RKD2 GN=RKD2 OS=Arabidopsis thaliana (Mouse-ear cress) PE=2 SV=1	unnamed protein product [Triticum aestivum]
TraesCS3D01G507800	10.9823	11.1812	2.21545	2.72514	4.56581	2.51707	Biological Process: mitotic cell cycle (GO:0000278);; Biological Process: double-strand break repair via homologous recombination (GO:0000724);; Cellular Component: nuclear chromatin (GO:0000790);; Molecular Function: ATP binding (GO:0005524);; Biological Process: DNA-dependent DNA replication (GO:0006261);; Biological Process: regulation of DNA replication (GO:0006275);; Biological Process: mism…	K08734|0|bdi:100845473|K08734 DNA mismatch repair protein MLH1 | (RefSeq) MLH1; DNA mismatch repair protein MLH1	Mismatch repair (ko03430)	DNA mismatch repair protein MLH1 GN=MLH1 OS=Arabidopsis thaliana (Mouse-ear cress) PE=2 SV=1	unnamed protein product [Triticum aestivum]
Triticum_aestivum_newGene_96193	2.2055	2.9454	1.18915	1.01155	0.806111	0.591282	--	--	--	Putative disease resistance protein At1g50180 OS=Arabidopsis thaliana OX=3702 GN=At1g50180 PE=3 SV=2	disease resistance protein RPP13-like [Aegilops tauschii subsp. tauschii]
TraesCS4A01G260400	681.813	794.564	90.5056	77.4961	42.4885	28.5723	Cellular Component: nucleosome (GO:0000786);; Molecular Function: DNA binding (GO:0003677);; Cellular Component: nucleolus (GO:0005730);; Biological Process: nucleosome assembly (GO:0006334);; Cellular Component: chloroplast (GO:0009507);; Molecular Function: protein heterodimerization activity (GO:0046982);;	K11252|8.38929e-60|zma:100501306|K11252 histone H2B | (RefSeq) GRMZM2G163939; uncharacterized LOC100501306	--	Histone H2B.1 OS=Triticum aestivum (Wheat) PE=1 SV=3	Histone H2B.2 [Triticum urartu]
TraesCS1B01G309200	5.6409	8.12131	1.35354	1.93252	0.786561	0.0698977	--	--	--	WEB family protein At2g38370 GN=At2g38370 OS=Arabidopsis thaliana (Mouse-ear cress) PE=2 SV=1	predicted protein [Hordeum vulgare subsp. vulgare]
TraesCS7D01G083200	8.4719	8.16871	4.2008	4.22363	3.19887	0.961075	Molecular Function: 6-phosphofructokinase activity (GO:0003872);; Molecular Function: ATP binding (GO:0005524);; Cellular Component: 6-phosphofructokinase complex (GO:0005945);; Biological Process: fructose 6-phosphate metabolic process (GO:0006002);; Biological Process: glycolytic process (GO:0006096);; Cellular Component: plastid (GO:0009536);; Biological Process: phosphorylation (GO:0016310);;	K00850|0|bdi:100836478|K00850 6-phosphofructokinase 1 [EC:2.7.1.11] | (RefSeq) ATP-dependent 6-phosphofructokinase 5, chloroplastic-like	Glycolysis / Gluconeogenesis (ko00010);; Pentose phosphate pathway (ko00030);; Fructose and mannose metabolism (ko00051);; Galactose metabolism (ko00052);; Carbon metabolism (ko01200);; Biosynthesis of amino acids (ko01230);; RNA degradation (ko03018)	ATP-dependent 6-phosphofructokinase 5, chloroplastic {ECO:0000255|HAMAP-Rule:MF_03186} (Precursor) GN=At2g22480 OS=Arabidopsis thaliana (Mouse-ear cress) PE=1 SV=1	PREDICTED: ATP-dependent 6-phosphofructokinase 5, chloroplastic-like [Brachypodium distachyon]
TraesCS4A01G355700	16.2694	16.4034	1.5808	1.90962	2.82084	0.820521	Molecular Function: nucleotide binding (GO:0000166);; Molecular Function: RNA binding (GO:0003723);; Cellular Component: nucleus (GO:0005634);; Cellular Component: cytosol (GO:0005829);; Molecular Function: zinc ion binding (GO:0008270);; Biological Process: cold acclimation (GO:0009631);;	K12885|7.66247e-55|bdi:100844345|K12885 heterogeneous nuclear ribonucleoprotein G | (RefSeq) glycine-rich RNA-binding protein RZ1A-like	Spliceosome (ko03040)	Glycine-rich RNA-binding protein RZ1A {ECO:0000305} OS=Arabidopsis thaliana (Mouse-ear cress) PE=1 SV=1	Glycine-rich RNA-binding protein [Aegilops tauschii]
TraesCS7B01G085000	9.81737	8.7425	0.942049	0.614191	0.892161	0.469526	Molecular Function: DNA binding (GO:0003677);; Cellular Component: nucleus (GO:0005634);; Biological Process: regulation of transcription, DNA-templated (GO:0006355);;	--	--	B3 domain-containing protein Os06g0194400 OS=Oryza sativa subsp. japonica (Rice) PE=2 SV=1	B3 domain-containing protein [Aegilops tauschii]
TraesCS1D01G356900	3.41915	3.5593	2.24986	1.75611	1.3105	0.588829	Biological Process: polysaccharide catabolic process (GO:0000272);; Biological Process: response to hypoxia (GO:0001666);; Molecular Function: NADH dehydrogenase (ubiquinone) activity (GO:0008137);; Molecular Function: starch synthase activity (GO:0009011);; Cellular Component: chloroplast (GO:0009507);; Biological Process: plant-type cell wall organization (GO:0009664);; Biological Process: star…	--	--	Probable starch synthase 4, chloroplastic/amyloplastic (Precursor) GN=SS4 OS=Arabidopsis thaliana (Mouse-ear cress) PE=2 SV=1	starch synthase IV [Triticum aestivum]
Triticum_aestivum_newGene_10645	7.36161	9.14121	0.340284	1.18966	0.253858	0.077365	Cellular Component: integral component of membrane (GO:0016021);;	--	--	--	IQ motif and SEC7 domain-containing protein 2-like [Aegilops tauschii subsp. tauschii]
TraesCS2B01G096600	12.8312	12.9586	4.88098	4.41272	4.47151	3.41236	Molecular Function: DNA binding (GO:0003677);; Biological Process: regulation of transcription, DNA-templated (GO:0006355);; Cellular Component: plastid (GO:0009536);;	--	--	--	hypothetical protein F775_27609 [Aegilops tauschii]
TraesCS3D01G007500	2.87138	2.77506	1.24819	1.4812	1.32686	0.549982	Molecular Function: magnesium ion binding (GO:0000287);; Molecular Function: 3-isopropylmalate dehydrogenase activity (GO:0003862);; Biological Process: leucine biosynthetic process (GO:0009098);; Cellular Component: plastid (GO:0009536);; Molecular Function: NAD binding (GO:0051287);; Biological Process: oxidation-reduction process (GO:0055114);;	K00052|0|bdi:100835182|K00052 3-isopropylmalate dehydrogenase [EC:1.1.1.85] | (RefSeq) 3-isopropylmalate dehydrogenase 2, chloroplastic-like	Valine, leucine and isoleucine biosynthesis (ko00290);; C5-Branched dibasic acid metabolism (ko00660);; 2-Oxocarboxylic acid metabolism (ko01210);; Biosynthesis of amino acids (ko01230)	3-isopropylmalate dehydrogenase 2, chloroplastic (Precursor) GN=T21F11.11 OS=Arabidopsis thaliana (Mouse-ear cress) PE=1 SV=1	unnamed protein product [Triticum aestivum]
TraesCS5A01G218100	5.36014	4.79932	1.31986	1.50283	2.38716	2.00991	Cellular Component: mitochondrion (GO:0005739);; Cellular Component: vacuolar membrane (GO:0005774);; Cellular Component: endoplasmic reticulum (GO:0005783);; Biological Process: response to mechanical stimulus (GO:0009612);; Biological Process: response to auxin (GO:0009733);; Biological Process: auxin polar transport (GO:0009926);;	--	--	Protein AUXIN RESPONSE 4 GN=AXR4 OS=Arabidopsis thaliana (Mouse-ear cress) PE=2 SV=1	predicted protein [Hordeum vulgare subsp. vulgare]
TraesCS2B01G302900	14.1286	12.4421	6.8613	5.8925	6.55897	2.70381	Molecular Function: inositol hexakisphosphate binding (GO:0000822);; Cellular Component: nucleus (GO:0005634);; Biological Process: auxin-activated signaling pathway (GO:0009734);; Molecular Function: auxin binding (GO:0010011);; Biological Process: protein ubiquitination (GO:0016567);; Cellular Component: SCF ubiquitin ligase complex (GO:0019005);;	--	--	Transport inhibitor response 1-like protein Os04g0395600 OS=Oryza sativa subsp. japonica (Rice) PE=2 SV=1	PREDICTED: transport inhibitor response 1-like protein Os04g0395600 [Brachypodium distachyon]
TraesCS5D01G168000	3.64777	4.2369	1.78548	1.29284	1.8066	0.447506	--	--	--	--	hypothetical protein F775_04481 [Aegilops tauschii]
TraesCS3B01G302900	4.94923	3.94012	1.23381	1.34655	1.06285	0.944442	Molecular Function: DNA binding (GO:0003677);; Molecular Function: transcription factor activity, sequence-specific DNA binding (GO:0003700);; Cellular Component: nucleus (GO:0005634);; Cellular Component: transcription factor complex (GO:0005667);; Biological Process: regulation of transcription, DNA-templated (GO:0006355);; Biological Process: trichome morphogenesis (GO:0010090);; Biological Pr…	--	--	Transcription factor-like protein DPB GN=F12E4.160 OS=Arabidopsis thaliana (Mouse-ear cress) PE=1 SV=1	DP protein [Triticum sp.]
Triticum_aestivum_newGene_83758	2.67385	1.22838	0.960976	0.743425	1.01505	0.312514	--	--	--	--	--
TraesCS6D01G039900	395.323	441.411	42.666	36.0996	16.7114	15.8263	Cellular Component: nucleosome (GO:0000786);; Molecular Function: DNA binding (GO:0003677);; Cellular Component: nucleus (GO:0005634);; Biological Process: nucleosome assembly (GO:0006334);; Molecular Function: protein heterodimerization activity (GO:0046982);;	K11251|3.65932e-50|zma:100501869|K11251 histone H2A | (RefSeq) uncharacterized LOC100501869	--	Protein H2A.5 GN=H2A-2 OS=Triticum aestivum (Wheat) PE=2 SV=3	Protein H2A.6 [Aegilops tauschii]
TraesCS7D01G278800	37.153	38.5245	4.52522	4.02739	3.28736	2.56256	Biological Process: microtubule cytoskeleton organization (GO:0000226);; Biological Process: cytokinesis by cell plate formation (GO:0000911);; Molecular Function: microtubule motor activity (GO:0003777);; Molecular Function: ATP binding (GO:0005524);; Cellular Component: kinesin complex (GO:0005871);; Cellular Component: microtubule (GO:0005874);; Biological Process: DNA replication initiation (…	K10398|0|bdi:100834413|K10398 kinesin family member 11 | (RefSeq) 125 kDa kinesin-related protein	--	125 kDa kinesin-related protein GN=TKRP125 OS=Nicotiana tabacum (Common tobacco) PE=1 SV=1	predicted protein [Hordeum vulgare subsp. vulgare]
TraesCS7B01G210800	3.39969	3.22247	0.180774	0.179902	0.097607	0.00488133	--	--	--	Protein CHUP1, chloroplastic GN=CHUP1 OS=Arabidopsis thaliana (Mouse-ear cress) PE=1 SV=1	hypothetical protein TRIUR3_32630 [Triticum urartu]
TraesCS3A01G184500	77.8333	84.2564	38.1562	30.0242	24.8291	24.9359	Molecular Function: calcium ion binding (GO:0005509);; Cellular Component: vacuole (GO:0005773);; Cellular Component: plasma membrane (GO:0005886);; Biological Process: pollen germination (GO:0009846);; Biological Process: regulation of photomorphogenesis (GO:0010099);; Biological Process: calcium-mediated signaling (GO:0019722);;	K02183|8.30689e-103|crb:CARUB_v10019058mg|K02183 calmodulin | (RefSeq) hypothetical protein	Phosphatidylinositol signaling system (ko04070);; Plant-pathogen interaction (ko04626)	Calmodulin-related protein GN=CAM53 OS=Petunia hybrida (Petunia) PE=2 SV=2	calmodulin [Elaeis guineensis]
TraesCS5D01G433100	8.88111	9.3075	2.03894	2.81545	1.54449	1.5242	Biological Process: transcription, DNA-templated (GO:0006351);;	--	--	Ethylene-responsive transcription factor 10 GN=F21M11.27 OS=Arabidopsis thaliana (Mouse-ear cress) PE=2 SV=1	predicted protein [Hordeum vulgare subsp. vulgare]
TraesCS7B01G181700	7.59217	6.9114	5.55263	3.24346	5.59363	0.565126	Molecular Function: calmodulin binding (GO:0005516);; Molecular Function: ATP binding (GO:0005524);; Cellular Component: plasma membrane (GO:0005886);; Biological Process: obsolete ATP catabolic process (GO:0006200);; Biological Process: cell adhesion (GO:0007155);; Biological Process: regulation of cell size (GO:0008361);; Cellular Component: plasmodesma (GO:0009506);; Cellular Component: plasti…	K05658|0|bdi:100831251|K05658 ATP-binding cassette, subfamily B (MDR/TAP), member 1 [EC:3.6.3.44] | (RefSeq) ABC transporter B family member 1	ABC transporters (ko02010)	ABC transporter B family member 1 GN=T1J8.9 OS=Arabidopsis thaliana (Mouse-ear cress) PE=1 SV=1	predicted protein [Hordeum vulgare subsp. vulgare]
TraesCS4B01G056400	8.07705	7.5823	2.35304	3.37959	3.93163	2.54917	Molecular Function: protein serine/threonine phosphatase activity (GO:0004722);; Cellular Component: nucleus (GO:0005634);; Biological Process: mRNA processing (GO:0006397);; Molecular Function: RNA lariat debranching enzyme activity (GO:0008419);; Cellular Component: plastid (GO:0009536);; Biological Process: embryo development (GO:0009790);;	K18328|0|bdi:100845942|K18328 lariat debranching enzyme [EC:3.1.-.-] | (RefSeq) lariat debranching enzyme	--	Lariat debranching enzyme GN=OSJNBb0122C16.4 OS=Oryza sativa subsp. japonica (Rice) PE=2 SV=1	predicted protein [Hordeum vulgare subsp. vulgare]
Triticum_aestivum_newGene_154365	3.29921	3.30829	0.020788	0	0	0.0248107	--	--	--	--	hypothetical protein BRADI_2g37601v3 [Brachypodium distachyon]
TraesCS3B01G204800	3.62804	3.23534	0.391463	0.636785	0.588417	1.07811	--	--	--	--	hypothetical protein F775_05288 [Aegilops tauschii]
TraesCS6B01G189700	2.94598	2.75946	0.503561	0.790854	1.24584	0.470184	--	--	--	--	PREDICTED: uncharacterized protein LOC101782196 [Setaria italica]
TraesCS2A01G340300	2.57729	3.33339	0.923866	1.12491	0.340655	0.033035	--	--	--	--	hypothetical protein F775_04084 [Aegilops tauschii]
TraesCS1D01G142400	3.72436	4.1209	1.30381	2.2375	0.606424	0.128714	Biological Process: defense response, incompatible interaction (GO:0009814);; Cellular Component: cytoplasmic vesicle (GO:0016023);; Molecular Function: lyase activity (GO:0016829);; Biological Process: cell wall modification involved in multidimensional cell growth (GO:0042547);;	K01728|0|bdi:100834927|K01728 pectate lyase [EC:4.2.2.2] | (RefSeq) probable pectate lyase 5	Pentose and glucuronate interconversions (ko00040)	Probable pectate lyase 12 (Precursor) GN=At3g53190 OS=Arabidopsis thaliana (Mouse-ear cress) PE=2 SV=2	hypothetical protein F775_17944 [Aegilops tauschii]
TraesCS1D01G205500	6.11816	6.59965	4.80985	2.67195	2.41958	1.07013	Molecular Function: calmodulin binding (GO:0005516);; Cellular Component: cytoplasm (GO:0005737);; Biological Process: defense response (GO:0006952);; Biological Process: response to biotic stimulus (GO:0009607);; Biological Process: pollen tube reception (GO:0010483);; Cellular Component: endomembrane system (GO:0012505);; Cellular Component: integral component of membrane (GO:0016021);;	K08472|0|bdi:100826155|K08472 mlo protein | (RefSeq) MLO-like protein 9	--	MLO-like protein 5 GN=MLO5 OS=Arabidopsis thaliana (Mouse-ear cress) PE=2 SV=1	seven trans-membrane protein [Triticum aestivum]
TraesCS3D01G207500	2.04029	1.88132	1.14897	1.35359	0.544533	0.471431	Biological Process: regulation of transcription, DNA-templated (GO:0006355);; Cellular Component: plastid (GO:0009536);;	--	--	Pentatricopeptide repeat-containing protein At1g10910, chloroplastic (Precursor) GN=At1g10910 OS=Arabidopsis thaliana (Mouse-ear cress) PE=2 SV=1	hypothetical protein F775_06574 [Aegilops tauschii]
TraesCS4A01G407300	4.07491	4.77826	1.36193	1.4594	2.43608	0.698413	--	--	--	--	hypothetical protein F775_26180 [Aegilops tauschii]
TraesCS5B01G088600	3.62758	3.45509	0.347208	0.0587497	0.151094	0.143454	Cellular Component: cytoplasmic vesicle (GO:0016023);;	--	--	Osmotin-like protein (Precursor) OS=Solanum lycopersicum (Tomato) PE=1 SV=1	hypothetical protein F775_27719 [Aegilops tauschii]
TraesCS3B01G421700	5.95185	4.12958	2.02209	0.996254	1.55743	0.96956	Biological Process: RNA splicing, via endonucleolytic cleavage and ligation (GO:0000394);; Molecular Function: DNA binding (GO:0003677);; Molecular Function: translation initiation factor activity (GO:0003743);; Cellular Component: transcription factor TFIID complex (GO:0005669);; Biological Process: DNA-templated transcription, initiation (GO:0006352);; Biological Process: transcription from RNA…	K03133|1.1935e-94|bdi:100828639|K03133 transcription initiation factor TFIID subunit 9B | (RefSeq) transcription initiation factor TFIID subunit 9-like	Basal transcription factors (ko03022)	Transcription initiation factor TFIID subunit 9 GN=F15I1.24 OS=Arabidopsis thaliana (Mouse-ear cress) PE=1 SV=1	unnamed protein product [Triticum aestivum]
Triticum_aestivum_newGene_84459	2.65973	2.58113	0.33292	0.813242	0.427787	0.0382943	--	--	--	--	hypothetical protein TRIUR3_30707 [Triticum urartu]
TraesCS6B01G000200	2.85535	3.14465	1.13207	0.840859	1.73108	0.0910227	--	--	--	Probable disease resistance RPP8-like protein 4 GN=RPP8L4 OS=Arabidopsis thaliana (Mouse-ear cress) PE=2 SV=1	Disease resistance protein RPP13 [Aegilops tauschii]
TraesCS5D01G446500	7.44632	7.492	1.93099	3.01365	3.61717	3.06424	Molecular Function: nucleotide binding (GO:0000166);; Biological Process: purine nucleotide biosynthetic process (GO:0006164);; Biological Process: pyrimidine ribonucleotide biosynthetic process (GO:0009220);; Cellular Component: Cul4-RING E3 ubiquitin ligase complex (GO:0080008);;	K14553|0|bdi:100834791|K14553 U3 small nucleolar RNA-associated protein 18 | (RefSeq) U3 small nucleolar RNA-associated protein 18 homolog	Ribosome biogenesis in eukaryotes (ko03008)	U3 small nucleolar RNA-associated protein 18 homolog GN=At5g14050 OS=Arabidopsis thaliana (Mouse-ear cress) PE=1 SV=1	hypothetical protein F775_28730 [Aegilops tauschii]
Triticum_aestivum_newGene_35740	5.63767	5.74301	0.816388	0.556318	0.734673	0.903742	Biological Process: seed development (GO:0048316);;	--	--	--	hypothetical protein TRIUR3_12447 [Triticum urartu]
TraesCS2B01G274800	8.16021	7.81145	2.65188	2.41581	1.92411	0.426122	Molecular Function: copper ion binding (GO:0005507);; Cellular Component: plant-type cell wall (GO:0009505);; Cellular Component: membrane (GO:0016020);; Cellular Component: cytoplasmic vesicle (GO:0016023);; Molecular Function: oxidoreductase activity (GO:0016491);; Biological Process: oxidation-reduction process (GO:0055114);;	--	--	L-ascorbate oxidase homolog (Precursor) OS=Nicotiana tabacum (Common tobacco) PE=1 SV=1	L-ascorbate oxidase-like protein [Aegilops tauschii]
TraesCS6A01G305600	7.87685	8.79716	0.269934	0.0582853	0.259493	0.00563967	Molecular Function: peroxidase activity (GO:0004601);; Cellular Component: cell wall (GO:0005618);; Biological Process: response to oxidative stress (GO:0006979);; Cellular Component: cytoplasmic vesicle (GO:0016023);; Molecular Function: heme binding (GO:0020037);; Molecular Function: metal ion binding (GO:0046872);; Biological Process: response to other organism (GO:0051707);; Biological Proces…	K00430|0|bdi:100844871|K00430 peroxidase [EC:1.11.1.7] | (RefSeq) peroxidase 72-like	Phenylpropanoid biosynthesis (ko00940)	Peroxidase 72 (Precursor) OS=Arabidopsis thaliana (Mouse-ear cress) PE=1 SV=1	Peroxidase 72 [Triticum urartu]
TraesCS5B01G112200	435.398	425.595	164.211	157.099	191.039	158.997	Molecular Function: structural constituent of ribosome (GO:0003735);; Cellular Component: cell wall (GO:0005618);; Cellular Component: nucleolus (GO:0005730);; Cellular Component: plasma membrane (GO:0005886);; Biological Process: translation (GO:0006412);; Cellular Component: chloroplast (GO:0009507);; Cellular Component: small ribosomal subunit (GO:0015935);; Molecular Function: rRNA binding (G…	K02997|1.95881e-128|zma:100282862|K02997 small subunit ribosomal protein S9e | (RefSeq) GRMZM2G108348; 40S ribosomal protein S9	Ribosome (ko03010)	40S ribosomal protein S9-2 GN=RPS9C OS=Arabidopsis thaliana (Mouse-ear cress) PE=2 SV=1	40S ribosomal protein S9-2 [Triticum urartu]
TraesCS3B01G218300	4.94027	4.92287	1.43269	1.23967	1.40728	0.869612	Biological Process: double-strand break repair via homologous recombination (GO:0000724);; Cellular Component: condensed nuclear chromosome (GO:0000794);; Molecular Function: DNA binding (GO:0003677);; Molecular Function: endonuclease activity (GO:0004519);; Biological Process: mitotic recombination (GO:0006312);; Biological Process: mitotic cell cycle (GO:0007067);; Molecular Function: metal ion…	K08991|1.06078e-168|sita:101755856|K08991 crossover junction endonuclease MUS81 [EC:3.1.22.-] | (RefSeq) crossover junction endonuclease MUS81-like	Homologous recombination (ko03440)	Crossover junction endonuclease MUS81 OS=Oryza sativa subsp. japonica (Rice) PE=1 SV=1	unnamed protein product [Triticum aestivum]
TraesCS2D01G301500	3.5907	3.51412	0.663257	0.931457	0.352321	0.214555	Molecular Function: protein serine/threonine kinase activity (GO:0004674);; Molecular Function: ATP binding (GO:0005524);; Biological Process: protein phosphorylation (GO:0006468);; Cellular Component: membrane (GO:0016020);; Cellular Component: cytoplasmic vesicle (GO:0016023);;	--	--	Probable receptor-like protein kinase At1g49730 (Precursor) GN=At1g49730 OS=Arabidopsis thaliana (Mouse-ear cress) PE=2 SV=1	hypothetical protein OsJ_14844 [Oryza sativa Japonica Group]
Triticum_aestivum_newGene_30539	4.70243	3.66751	0.275938	0.521901	0.703367	0.742971	--	K07466|7.17013e-47|sbi:SORBI_03g006365|K07466 replication factor A1 | (RefSeq) SORBIDRAFT_03g006365, Sb03g006365; hypothetical protein	DNA replication (ko03030);; Nucleotide excision repair (ko03420);; Mismatch repair (ko03430);; Homologous recombination (ko03440)	--	replication protein A 70 kDa DNA-binding subunit A-like [Aegilops tauschii subsp. tauschii]
TraesCS1D01G139900	1.52088	1.56039	1.42692	0.883602	0.498736	0.193552	--	--	--	--	PREDICTED: proline-, glutamic acid- and leucine-rich protein 1-like [Brachypodium distachyon]
Triticum_aestivum_newGene_38995	2.23165	3.54021	0.858871	1.02231	0.991406	0.79767	Cellular Component: nucleolus organizer region (GO:0005731);; Cellular Component: mitochondrion (GO:0005739);; Biological Process: male meiotic nuclear division (GO:0007140);; Biological Process: female meiotic nuclear division (GO:0007143);; Biological Process: megagametogenesis (GO:0009561);; Biological Process: gene silencing by RNA (GO:0031047);; Biological Process: histone H3-K9 demethylatio…	K11593|0|bdi:100829954|K11593 eukaryotic translation initiation factor 2C | (RefSeq) protein argonaute MEL1-like	--	Protein argonaute MEL1 OS=Oryza sativa subsp. japonica OX=39947 GN=MEL1 PE=2 SV=1	Protein argonaute MEL1 [Triticum urartu]
TraesCS3D01G088900	185.311	204.348	25.8478	21.0891	14.6159	11.7913	Cellular Component: nucleosome (GO:0000786);; Molecular Function: DNA binding (GO:0003677);; Cellular Component: nucleolus (GO:0005730);; Biological Process: nucleosome assembly (GO:0006334);; Cellular Component: chloroplast (GO:0009507);; Molecular Function: protein heterodimerization activity (GO:0046982);;	K11252|1.22481e-59|sita:101759746|K11252 histone H2B | (RefSeq) histone H2B.2	--	Histone H2B.2 OS=Oryza sativa subsp. japonica (Rice) PE=3 SV=1	PREDICTED: histone H2B.2-like [Setaria italica]
TraesCS4A01G108600	13.9201	15.6525	1.27114	1.17062	0.722749	3.12732	Cellular Component: plastid (GO:0009536);;	--	--	--	hypothetical protein TRIUR3_33688 [Triticum urartu]
TraesCS4A01G106800	2.61405	3.63418	0.894382	1.21027	0.766968	0.10664	Molecular Function: nucleotide binding (GO:0000166);; Biological Process: mRNA splicing, via spliceosome (GO:0000398);; Molecular Function: RNA binding (GO:0003723);; Cellular Component: nucleus (GO:0005634);; Biological Process: response to water deprivation (GO:0009414);; Biological Process: response to salt stress (GO:0009651);; Biological Process: regulation of seed germination (GO:0010029);;	--	--	Heterogeneous nuclear ribonucleoprotein 1 GN=RNP1 OS=Arabidopsis thaliana (Mouse-ear cress) PE=1 SV=1	Os03g0286500 [Oryza sativa Japonica Group]
TraesCS4A01G065100	2.67786	2.49922	1.60393	1.70955	1.0631	0.23669	Molecular Function: S-adenosylmethionine-homocysteine S-methyltransferase activity (GO:0008898);; Biological Process: methionine biosynthetic process (GO:0009086);; Biological Process: methylation (GO:0032259);; Molecular Function: metal ion binding (GO:0046872);;	K00547|0|bdi:100841399|K00547 homocysteine S-methyltransferase [EC:2.1.1.10] | (RefSeq) homocysteine S-methyltransferase 1	Cysteine and methionine metabolism (ko00270)	Homocysteine S-methyltransferase 1 GN=HMT-1 OS=Zea mays (Maize) PE=2 SV=1	Homocysteine S-methyltransferase 1 [Aegilops tauschii]
TraesCS5D01G347400	20.7698	20.2648	5.51173	5.94296	7.90912	8.00828	Molecular Function: ATP binding (GO:0005524);; Cellular Component: cell wall (GO:0005618);; Cellular Component: cytoplasm (GO:0005737);; Biological Process: protein folding (GO:0006457);; Cellular Component: anchored component of plasma membrane (GO:0046658);; Molecular Function: unfolded protein binding (GO:0051082);;	K09494|0|bdi:100821102|K09494 T-complex protein 1 subunit beta | (RefSeq) CCT2; T-complex protein 1 subunit beta	--	T-complex protein 1 subunit beta {ECO:0000303|PubMed:11599560} OS=Arabidopsis thaliana (Mouse-ear cress) PE=1 SV=1	predicted protein [Hordeum vulgare subsp. vulgare]
TraesCS4A01G193100	2.94738	2.43325	1.08016	0.86435	1.1468	1.3912	Molecular Function: DNA binding (GO:0003677);; Molecular Function: transcription factor activity, sequence-specific DNA binding (GO:0003700);; Cellular Component: nucleus (GO:0005634);; Biological Process: regulation of transcription, DNA-templated (GO:0006355);;	--	--	Ethylene-responsive transcription factor CRF3 GN=K19E1.9 OS=Arabidopsis thaliana (Mouse-ear cress) PE=1 SV=1	predicted protein [Hordeum vulgare subsp. vulgare]
TraesCS2D01G184200	2.43928	1.9222	0.918679	0.759368	1.38432	0.609406	Molecular Function: nucleotide binding (GO:0000166);; Molecular Function: nucleic acid binding (GO:0003676);; Cellular Component: mitochondrion (GO:0005739);; Biological Process: organelle organization (GO:0006996);; Biological Process: post-embryonic development (GO:0009791);; Molecular Function: ion binding (GO:0043167);; Biological Process: cellular metabolic process (GO:0044237);; Biological …	K12741|6.06638e-42|sita:101768205|K12741 heterogeneous nuclear ribonucleoprotein A1/A3 | (RefSeq) glycine-rich RNA-binding protein 3, mitochondrial	Spliceosome (ko03040)	Glycine-rich RNA-binding protein 3, mitochondrial (Precursor) GN=MAF19_30 OS=Arabidopsis thaliana (Mouse-ear cress) PE=2 SV=1	PREDICTED: glycine-rich RNA-binding protein 3, mitochondrial-like isoform X1 [Setaria italica]
TraesCS4D01G112100	10.0084	10.9956	3.42827	3.57621	2.22854	1.38889	Cellular Component: nucleus (GO:0005634);; Molecular Function: protein dimerization activity (GO:0046983);;	--	--	Transcription factor LHW GN=F12K2 OS=Arabidopsis thaliana (Mouse-ear cress) PE=1 SV=1	Putative basic helix-loop-helix protein [Aegilops tauschii]
TraesCS1B01G259800	19.8398	19.4754	3.72797	2.5735	3.81628	3.40408	Molecular Function: ATP binding (GO:0005524);; Cellular Component: kinesin complex (GO:0005871);; Cellular Component: microtubule (GO:0005874);; Biological Process: microtubule-based movement (GO:0007018);; Molecular Function: microtubule binding (GO:0008017);; Molecular Function: ATP-dependent microtubule motor activity, minus-end-directed (GO:0008569);; Cellular Component: plastid (GO:0009536);;	K10406|0|bdi:100824176|K10406 kinesin family member C2/C3 | (RefSeq) kinesin-like protein KIFC1	--	Kinesin-4 GN=F2P16.12 OS=Arabidopsis thaliana (Mouse-ear cress) PE=1 SV=2	Kinesin-4 [Triticum urartu]
TraesCS1B01G017700	173.033	190.53	20.4383	35.5998	8.45975	1.03019	Cellular Component: plasma membrane (GO:0005886);; Biological Process: defense response (GO:0006952);; Cellular Component: plant-type cell wall (GO:0009505);; Cellular Component: cytoplasmic vesicle (GO:0016023);;	--	--	Defensin Tk-AMP-D2 OS=Triticum kiharae (Wheat) PE=1 SV=1	defensin [Triticum aestivum]
TraesCS7A01G438500	328.044	353.867	70.4875	55.3634	34.1114	12.1514	Cellular Component: nucleosome (GO:0000786);; Molecular Function: DNA binding (GO:0003677);; Cellular Component: nucleus (GO:0005634);; Biological Process: nucleosome assembly (GO:0006334);; Molecular Function: protein heterodimerization activity (GO:0046982);;	K11251|9.39516e-46|zma:100501984|K11251 histone H2A | (RefSeq) GRMZM2G003306; uncharacterized LOC100501984	--	Histone H2A.2.2 OS=Triticum aestivum (Wheat) PE=1 SV=1	Histone H2A [Triticum urartu]
TraesCS1D01G042900	7.5334	6.12243	0.710484	1.02529	1.36114	1.46009	--	--	--	Chaperone protein dnaJ 49 OS=Arabidopsis thaliana (Mouse-ear cress) PE=2 SV=2	Curved DNA-binding protein [Aegilops tauschii]
TraesCS5A01G154500	3.51991	3.08059	0.126745	0.017879	0	0	--	--	--	--	hypothetical protein F775_24755 [Aegilops tauschii]
Triticum_aestivum_newGene_100812	3.67889	2.81708	0.100391	0.0831417	0.349232	0.048371	--	--	--	--	hypothetical protein TRIUR3_26121 [Triticum urartu]
TraesCS2B01G514800	16.9946	17.4142	7.66685	7.20429	5.20502	2.0308	Molecular Function: microtubule motor activity (GO:0003777);; Molecular Function: calmodulin binding (GO:0005516);; Molecular Function: ATP binding (GO:0005524);; Cellular Component: kinesin complex (GO:0005871);; Cellular Component: plasma membrane (GO:0005886);; Biological Process: obsolete ATP catabolic process (GO:0006200);; Biological Process: microtubule-based movement (GO:0007018);; Molecu…	--	--	Kinesin-like calmodulin-binding protein homolog GN=OSJNBa0087O24.20 OS=Oryza sativa subsp. japonica (Rice) PE=2 SV=1	PREDICTED: kinesin-like calmodulin-binding protein homolog [Brachypodium distachyon]
Triticum_aestivum_newGene_139553	8.19606	9.79166	2.07987	2.89311	4.34492	2.77463	--	--	--	--	uncharacterized protein LOC109767481 [Aegilops tauschii subsp. tauschii]
TraesCS3A01G151000	11.0799	9.68873	1.88782	2.51798	1.64358	1.11556	--	--	--	Probable membrane-associated kinase regulator 2 GN=MAKR2 OS=Arabidopsis thaliana (Mouse-ear cress) PE=2 SV=1	unnamed protein product [Triticum aestivum]
TraesCS6A01G130900	2.74243	2.52311	0.967345	2.19398	0.664578	0.498513	Molecular Function: translation elongation factor activity (GO:0003746);; Molecular Function: GTPase activity (GO:0003924);; Molecular Function: GTP binding (GO:0005525);; Cellular Component: mitochondrial inner membrane (GO:0005743);; Cellular Component: mitochondrial matrix (GO:0005759);; Biological Process: pentose-phosphate shunt (GO:0006098);; Biological Process: obsolete GTP catabolic proce…	K03596|0|bdi:100822659|K03596 GTP-binding protein LepA | (RefSeq) translation factor GUF1 homolog, chloroplastic	--	Translation factor GUF1 homolog, chloroplastic {ECO:0000255|HAMAP-Rule:MF_03138} (Precursor) OS=Oryza sativa subsp. japonica (Rice) PE=3 SV=1	predicted protein [Hordeum vulgare subsp. vulgare]
TraesCS4B01G203300	6.85528	7.25606	7.212	3.35178	2.70027	1.27149	Molecular Function: microtubule motor activity (GO:0003777);; Molecular Function: ATP binding (GO:0005524);; Cellular Component: kinesin complex (GO:0005871);; Cellular Component: microtubule (GO:0005874);; Biological Process: microtubule-based movement (GO:0007018);; Molecular Function: microtubule binding (GO:0008017);;	K10398|0|bdi:100825688|K10398 kinesin family member 11 | (RefSeq) 125 kDa kinesin-related protein	--	Probable 125 kDa kinesin-related protein GN=At2g36200 OS=Arabidopsis thaliana (Mouse-ear cress) PE=2 SV=2	PREDICTED: 125 kDa kinesin-related protein isoform X2 [Brachypodium distachyon]
TraesCS7D01G187200	11.8934	11.9808	6.58226	5.31436	3.74364	2.13551	Biological Process: response to cold (GO:0009409);; Biological Process: response to water deprivation (GO:0009414);; Biological Process: response to abscisic acid (GO:0009737);; Cellular Component: membrane (GO:0016020);; Cellular Component: cytoplasmic vesicle (GO:0016023);; Biological Process: hyperosmotic salinity response (GO:0042538);;	K17279|6.00072e-123|bdi:100835310|K17279 receptor expression-enhancing protein 5/6 | (RefSeq) HVA22-like protein a	--	HVA22-like protein a GN=HVA22A OS=Arabidopsis thaliana (Mouse-ear cress) PE=2 SV=1	predicted protein [Hordeum vulgare subsp. vulgare]
TraesCS1A01G222800	40.1539	36.7329	13.282	14.6067	15.4776	7.94646	Biological Process: intracellular protein transport (GO:0006886);; Biological Process: nucleocytoplasmic transport (GO:0006913);; Molecular Function: Ran GTPase binding (GO:0008536);; Molecular Function: protein transporter activity (GO:0008565);;	K14293|0|bdi:100829120|K14293 importin subunit beta-1 | (RefSeq) importin subunit beta-1-like	RNA transport (ko03013)	Importin subunit beta-1 {ECO:0000305} OS=Arabidopsis thaliana (Mouse-ear cress) PE=1 SV=1	Importin subunit beta-1 [Aegilops tauschii]
TraesCS5A01G133900	11.9049	18.8417	6.68626	6.37343	6.26335	3.85728	Biological Process: metal ion transport (GO:0030001);; Molecular Function: metal ion binding (GO:0046872);;	--	--	Copper transport protein ATX1 GN=ATX1 OS=Arabidopsis thaliana (Mouse-ear cress) PE=1 SV=1	hypothetical protein TRIUR3_33904 [Triticum urartu]
TraesCS1D01G348400	2.45531	2.41835	0.89088	0.435578	0.847879	0.401037	--	--	--	Putative disease resistance protein RGA3 GN=RGA3 OS=Solanum bulbocastanum (Wild potato) PE=2 SV=2	Putative disease resistance protein RGA3 [Aegilops tauschii]
TraesCS5D01G253500	8.90488	9.74333	0.12695	0.049855	0.024281	0	Biological Process: cell cycle (GO:0007049);;	K18810|5.14542e-130|bdi:100828838|K18810 cyclin D1/2/4, plant | (RefSeq) cyclin-D4-1-like	--	Cyclin-D4-1 OS=Oryza sativa subsp. japonica (Rice) PE=2 SV=2	Cyclin-D4-1 [Triticum urartu]
TraesCS5D01G526300	105.825	73.6266	0.375334	0.145033	0.0622643	0	--	--	--	Phytosulfokine receptor 2 (Precursor) GN=PSKR2 OS=Arabidopsis thaliana (Mouse-ear cress) PE=2 SV=1	Phytosulfokine receptor 2 [Aegilops tauschii]
TraesCS4D01G239000	11.0679	10.4594	3.56078	3.72944	4.08603	3.00974	Cellular Component: chloroplast (GO:0009507);; Biological Process: embryo sac egg cell differentiation (GO:0009560);;	K14300|0|bdi:100845532|K14300 nuclear pore complex protein Nup133 | (RefSeq) nuclear pore complex protein NUP133	RNA transport (ko03013)	Nuclear pore complex protein NUP133 {ECO:0000303|PubMed:21189294} OS=Arabidopsis thaliana (Mouse-ear cress) PE=1 SV=1	PREDICTED: uncharacterized protein LOC100845532 [Brachypodium distachyon]
TraesCS1D01G086400	6.03269	5.80478	1.43894	1.63716	2.11699	2.69867	Molecular Function: DNA binding (GO:0003677);; Molecular Function: protein binding (GO:0005515);; Cellular Component: nucleus (GO:0005634);; Biological Process: DNA replication (GO:0006260);; Molecular Function: zinc ion binding (GO:0008270);;	K07466|0|bdi:100846917|K07466 replication factor A1 | (RefSeq) replication protein A 70 kDa DNA-binding subunit C-like	DNA replication (ko03030);; Nucleotide excision repair (ko03420);; Mismatch repair (ko03430);; Homologous recombination (ko03440)	Replication protein A 70 kDa DNA-binding subunit C OS=Oryza sativa subsp. japonica (Rice) PE=1 SV=1	predicted protein [Hordeum vulgare subsp. vulgare]
TraesCS2D01G333000	9.41029	9.62426	4.9944	1.27951	0.997455	0.520215	Cellular Component: cytoplasmic vesicle (GO:0016023);;	--	--	Protein POLYCHOME GN=T24P15.17 OS=Arabidopsis thaliana (Mouse-ear cress) PE=1 SV=1	hypothetical protein TRIUR3_18993 [Triticum urartu]
TraesCS6B01G315200	12.6701	11.4407	2.74254	3.09078	2.38945	4.32943	Molecular Function: nucleotide binding (GO:0000166);; Cellular Component: DNA-directed RNA polymerase IV complex (GO:0000418);; Cellular Component: DNA-directed RNA polymerase V complex (GO:0000419);; Molecular Function: DNA-directed 5'-3' RNA polymerase activity (GO:0003899);; Biological Process: transcription, DNA-templated (GO:0006351);; Biological Process: DNA methylation on cytosine within a…	K03012|1.72406e-77|sita:101768987|K03012 DNA-directed RNA polymerase II subunit RPB4 | (RefSeq) DNA-directed RNA polymerases IV and V subunit 4	Purine metabolism (ko00230);; Pyrimidine metabolism (ko00240);; RNA polymerase (ko03020)	DNA-directed RNA polymerases IV and V subunit 4 GN=dl4012w OS=Arabidopsis thaliana (Mouse-ear cress) PE=1 SV=2	hypothetical protein F775_24098 [Aegilops tauschii]
TraesCS7A01G308400	7.74388	8.38089	2.30659	2.17111	2.64329	1.09119	Molecular Function: transcription factor activity, sequence-specific DNA binding (GO:0003700);; Cellular Component: nucleus (GO:0005634);; Biological Process: regulation of transcription, DNA-templated (GO:0006355);; Biological Process: epidermal cell differentiation (GO:0009913);; Molecular Function: sequence-specific DNA binding (GO:0043565);; Biological Process: cotyledon development (GO:00488…	--	--	Homeobox-leucine zipper protein ROC7 OS=Oryza sativa subsp. japonica (Rice) PE=2 SV=1	hypothetical protein OsJ_25963 [Oryza sativa Japonica Group]
TraesCS1A01G295400	280.147	351.467	39.2447	29.8326	16.3695	11.3869	Cellular Component: nucleosome (GO:0000786);; Molecular Function: DNA binding (GO:0003677);; Cellular Component: nucleolus (GO:0005730);; Cellular Component: vacuole (GO:0005773);; Biological Process: nucleosome assembly (GO:0006334);; Cellular Component: thylakoid (GO:0009579);; Molecular Function: protein heterodimerization activity (GO:0046982);;	K11254|8.9079e-51|zma:100282268|K11254 histone H4 | (RefSeq) pco082380(357), GRMZM2G056350, GRMZM2G332838; uncharacterized LOC100282268	--	Histone H4 OS=Glycine max (Soybean) PE=3 SV=1	hypothetical protein ZEAMMB73_313798 [Zea mays]
TraesCS1A01G355100	37.454	37.8159	13.0337	15.4543	14.1194	11.1552	Molecular Function: mRNA binding (GO:0003729);; Cellular Component: mRNA cleavage factor complex (GO:0005849);; Biological Process: mRNA polyadenylation (GO:0006378);; Cellular Component: plastid (GO:0009536);; Molecular Function: hydrolase activity (GO:0016787);;	K14397|1.4488e-143|bdi:100833966|K14397 cleavage and polyadenylation specificity factor subunit 5 | (RefSeq) pre-mRNA cleavage factor Im 25 kDa subunit 2	mRNA surveillance pathway (ko03015)	Pre-mRNA cleavage factor Im 25 kDa subunit 2 {ECO:0000303|PubMed:18479511} OS=Arabidopsis thaliana (Mouse-ear cress) PE=1 SV=1	predicted protein [Hordeum vulgare subsp. vulgare]
TraesCS4B01G018700	6.98257	6.97756	2.5707	2.83554	3.14336	2.03077	Biological Process: mitotic cell cycle (GO:0000278);; Biological Process: cytokinesis by cell plate formation (GO:0000911);; Biological Process: establishment of planar polarity (GO:0001736);; Biological Process: regionalization (GO:0003002);; Molecular Function: ARF guanyl-nucleotide exchange factor activity (GO:0005086);; Cellular Component: endosome (GO:0005768);; Cellular Component: trans-Gol…	K18443|0|bdi:100840992|K18443 golgi-specific brefeldin A-resistance guanine nucleotide exchange factor 1 | (RefSeq) ARF guanine-nucleotide exchange factor GNOM-like	Endocytosis (ko04144)	ARF guanine-nucleotide exchange factor GNOM GN=At1g13980 OS=Arabidopsis thaliana (Mouse-ear cress) PE=1 SV=1	Pattern formation protein EMB30 [Aegilops tauschii]
TraesCS7A01G119900	68.5189	66.8486	5.66044	7.3486	6.56414	4.82432	Cellular Component: nucleosome (GO:0000786);; Molecular Function: DNA binding (GO:0003677);; Cellular Component: nucleus (GO:0005634);; Biological Process: nucleosome assembly (GO:0006334);; Biological Process: cell proliferation (GO:0008283);; Cellular Component: plastid (GO:0009536);; Molecular Function: protein heterodimerization activity (GO:0046982);;	K11253|8.15325e-93|zma:103636448|K11253 histone H3 | (RefSeq) GRMZM2G387076; histone H3.2	--	Histone H3.2 OS=Triticum aestivum (Wheat) PE=1 SV=2	uncharacterized protein LOC100306416 [Glycine max]
TraesCS3A01G151200	36.5556	39.4687	9.62665	11.3262	10.4177	7.89694	Cellular Component: cytoplasmic vesicle (GO:0016023);;	--	--	Reticulon-like protein B1 GN=F9D16.100 OS=Arabidopsis thaliana (Mouse-ear cress) PE=1 SV=1	Reticulon-like protein B1 [Triticum urartu]
TraesCS7D01G196000	2.39164	2.84688	1.18144	1.506	0.789686	0.407647	Molecular Function: hydrolase activity, hydrolyzing O-glycosyl compounds (GO:0004553);; Cellular Component: mitochondrion (GO:0005739);; Biological Process: carbohydrate metabolic process (GO:0005975);; Biological Process: embryo development ending in seed dormancy (GO:0009793);; Cellular Component: chloroplast envelope (GO:0009941);;	--	--	Protein TORNADO 1 GN=MTE17.26 OS=Arabidopsis thaliana (Mouse-ear cress) PE=2 SV=1	PREDICTED: protein NLRC3 isoform X1 [Brachypodium distachyon]
TraesCS1A01G329400	6.34573	5.64263	2.38529	2.34416	2.58672	1.37125	Biological Process: DNA damage checkpoint (GO:0000077);; Molecular Function: 1-phosphatidylinositol-3-phosphate 5-kinase activity (GO:0000285);; Biological Process: double-strand break repair via homologous recombination (GO:0000724);; Molecular Function: protein serine/threonine kinase activity (GO:0004674);; Molecular Function: ATP binding (GO:0005524);; Biological Process: sister chromatid coh…	K04728|0|zma:103651852|K04728 ataxia telangiectasia mutated family protein [EC:2.7.11.1] | (RefSeq) serine/threonine-protein kinase ATM	--	Serine/threonine-protein kinase ATM GN=ATM OS=Arabidopsis thaliana (Mouse-ear cress) PE=2 SV=1	PREDICTED: serine/threonine-protein kinase ATM [Brachypodium distachyon]
TraesCS1D01G378200	3.51311	3.04582	1.2424	1.57076	1.61873	0.782168	Molecular Function: phosphoprotein phosphatase activity (GO:0004721);; Biological Process: metabolic process (GO:0008152);; Cellular Component: plastid (GO:0009536);; Molecular Function: metal ion binding (GO:0046872);;	--	--	Probable protein phosphatase 2C 71 OS=Oryza sativa subsp. japonica (Rice) PE=2 SV=1	predicted protein [Hordeum vulgare subsp. vulgare]
TraesCS3A01G312300	8.1525	7.01503	1.59737	1.66485	1.96291	1.27836	Molecular Function: phosphoribosylaminoimidazole carboxylase activity (GO:0004638);; Molecular Function: ATP binding (GO:0005524);; Biological Process: 'de novo' IMP biosynthetic process (GO:0006189);; Cellular Component: chloroplast (GO:0009507);; Biological Process: pollen development (GO:0009555);; Molecular Function: 5-(carboxyamino)imidazole ribonucleotide mutase activity (GO:0034023);; Mole…	K11808|0|bdi:100840405|K11808 phosphoribosylaminoimidazole carboxylase [EC:4.1.1.21] | (RefSeq) phosphoribosylaminoimidazole carboxylase, chloroplastic	Purine metabolism (ko00230)	Phosphoribosylaminoimidazole carboxylase, chloroplastic (Precursor; Fragment) GN=PURKE OS=Vigna aconitifolia (Moth bean) PE=2 SV=1	unnamed protein product [Triticum aestivum]
TraesCS2B01G399600	22.3635	24.2389	4.23772	5.80374	0.697313	0.334817	Molecular Function: binding (GO:0005488);; Cellular Component: mitochondrion (GO:0005739);; Biological Process: transcription, DNA-templated (GO:0006351);; Cellular Component: cytoplasmic vesicle (GO:0016023);;	--	--	--	hypothetical protein TRIUR3_30226 [Triticum urartu]
TraesCS7D01G230100	4.20323	5.86008	0.972109	2.59447	0.344495	0.0838807	--	--	--	Uncharacterized GPI-anchored protein At4g28100 (Precursor) GN=At4g28100 OS=Arabidopsis thaliana (Mouse-ear cress) PE=1 SV=1	predicted protein [Hordeum vulgare subsp. vulgare]
TraesCS3B01G258000	5.54353	6.26349	3.05788	2.39987	2.47816	1.15523	--	--	--	Auxilin-like protein 1 GN=AUL1 OS=Arabidopsis thaliana (Mouse-ear cress) PE=2 SV=2	Auxilin-related protein 1 [Triticum urartu]
TraesCS7A01G437900	111.349	129.874	17.3587	12.9494	8.33533	6.80711	Cellular Component: nucleosome (GO:0000786);; Molecular Function: DNA binding (GO:0003677);; Cellular Component: nucleus (GO:0005634);; Biological Process: nucleosome assembly (GO:0006334);; Molecular Function: protein heterodimerization activity (GO:0046982);;	--	--	Histone H2A.2.2 OS=Triticum aestivum (Wheat) PE=1 SV=1	Histone H2A [Triticum urartu]
Triticum_aestivum_newGene_23442	22.0649	24.133	4.27869	4.65893	3.88499	2.95197	--	--	--	--	uncharacterized protein LOC109738654 [Aegilops tauschii subsp. tauschii]
TraesCS3A01G492900	3.18579	2.68571	1.15519	0.602856	2.38537	0.984313	Biological Process: defense response to oomycetes (GO:0002229);; Cellular Component: plastid (GO:0009536);; Cellular Component: integral component of membrane (GO:0016021);; Biological Process: glutathione transport (GO:0034635);; Biological Process: response to cadmium ion (GO:0046686);; Biological Process: transmembrane transport (GO:0055085);;	--	--	--	predicted protein [Hordeum vulgare subsp. vulgare]
TraesCS4D01G208300	5.73319	5.74777	1.62581	3.81449	1.44217	1.02315	Molecular Function: zinc ion binding (GO:0008270);;	--	--	E3 ubiquitin-protein ligase XB3 OS=Oryza sativa subsp. japonica (Rice) PE=1 SV=1	predicted protein [Hordeum vulgare subsp. vulgare]
TraesCS3D01G119500	9.54593	11.7611	1.86895	1.55567	0.993461	0.297325	--	--	--	--	unnamed protein product [Triticum aestivum]
TraesCS2D01G410700	4.59869	3.61516	0.159527	0.232696	0.0716403	0.0500083	--	--	--	Squamosa promoter-binding-like protein 7 OS=Oryza sativa subsp. japonica (Rice) PE=2 SV=2	PREDICTED: squamosa promoter-binding-like protein 7 [Brachypodium distachyon]
TraesCS7B01G441200	3.5357	3.26235	1.87063	1.65796	1.26217	0.165148	Molecular Function: protein kinase activity (GO:0004672);; Molecular Function: ATP binding (GO:0005524);; Biological Process: protein phosphorylation (GO:0006468);; Cellular Component: integral component of membrane (GO:0016021);;	--	--	Receptor protein kinase-like protein At4g34220 (Precursor) GN=At4g34220 OS=Arabidopsis thaliana (Mouse-ear cress) PE=2 SV=1	predicted protein [Hordeum vulgare subsp. vulgare]
TraesCS7A01G142300	39.9063	42.0256	2.368	3.31063	2.08898	1.88395	Cellular Component: nucleosome (GO:0000786);; Molecular Function: DNA binding (GO:0003677);; Cellular Component: nucleus (GO:0005634);; Biological Process: nucleosome assembly (GO:0006334);; Biological Process: cell proliferation (GO:0008283);; Cellular Component: plastid (GO:0009536);; Molecular Function: protein heterodimerization activity (GO:0046982);;	K11253|1.26197e-92|zma:103636448|K11253 histone H3 | (RefSeq) GRMZM2G387076; histone H3.2	--	Histone H3.2 OS=Triticum aestivum (Wheat) PE=1 SV=2	uncharacterized protein LOC100306416 [Glycine max]
TraesCS2A01G144500	6.60612	7.66233	1.06802	0.596314	1.22207	0.639372	--	--	--	--	predicted protein [Hordeum vulgare subsp. vulgare]
TraesCS1B01G204100	2.55366	2.43037	1.06236	0.638776	0.0746373	0.008753	Molecular Function: copper ion binding (GO:0005507);; Cellular Component: cytoplasmic vesicle (GO:0016023);; Molecular Function: oxidoreductase activity (GO:0016491);; Biological Process: oxidation-reduction process (GO:0055114);;	--	--	Monocopper oxidase-like protein SKU5 (Precursor) GN=SKU5 OS=Arabidopsis thaliana (Mouse-ear cress) PE=1 SV=1	predicted protein [Hordeum vulgare subsp. vulgare]
TraesCS2D01G128600	78.5449	71.8617	9.84419	19.2662	19.6457	9.84139	Cellular Component: cell wall (GO:0005618);; Cellular Component: nucleolus (GO:0005730);;	K14564|0|bdi:100831411|K14564 nucleolar protein 56 | (RefSeq) nucleolar protein 56-like	Ribosome biogenesis in eukaryotes (ko03008)	Probable nucleolar protein 5-2 GN=T12H1.2 OS=Arabidopsis thaliana (Mouse-ear cress) PE=2 SV=1	predicted protein [Hordeum vulgare subsp. vulgare]
TraesCS5A01G396600	3.51969	4.31445	0.382075	0.233769	0.222987	0.470928	Molecular Function: nucleotide binding (GO:0000166);; Molecular Function: translation elongation factor activity (GO:0003746);; Cellular Component: mitochondrion (GO:0005739);; Biological Process: translational frameshifting (GO:0006452);; Biological Process: response to stress (GO:0006950);; Biological Process: peptidyl-lysine modification to peptidyl-hypusine (GO:0008612);; Biological Process: …	K02180|3.06875e-169|bdi:100836906|K02180 cell cycle arrest protein BUB3 | (RefSeq) mitotic checkpoint protein BUB3.3	--	Mitotic checkpoint protein BUB3.3 OS=Arabidopsis thaliana (Mouse-ear cress) PE=2 SV=1	predicted protein [Hordeum vulgare subsp. vulgare]
TraesCS3A01G199400	12.1581	11.4939	4.60749	4.62062	4.73728	3.5074	Molecular Function: nucleocytoplasmic transporter activity (GO:0005487);; Cellular Component: nuclear envelope (GO:0005635);; Biological Process: negative regulation of flower development (GO:0009910);; Biological Process: polarity specification of adaxial/abaxial axis (GO:0009944);; Biological Process: leaf morphogenesis (GO:0009965);; Biological Process: pre-miRNA export from nucleus (GO:003528…	K14289|0|bdi:100833381|K14289 exportin-5 | (RefSeq) protein HASTY 1	RNA transport (ko03013)	Protein HASTY 1 GN=T9J14.1 OS=Arabidopsis thaliana (Mouse-ear cress) PE=1 SV=1	PREDICTED: protein HASTY 1 isoform X1 [Brachypodium distachyon]
TraesCS1A01G011800	12.8502	8.70873	1.88568	2.06214	0.717356	0.117134	Cellular Component: actin filament (GO:0005884);; Cellular Component: integral component of membrane (GO:0016021);; Biological Process: actin nucleation (GO:0045010);;	--	--	Formin-like protein 14 (Precursor) GN=P0668H12.11 OS=Oryza sativa subsp. japonica (Rice) PE=2 SV=1	predicted protein [Hordeum vulgare subsp. vulgare]
TraesCS2A01G471500	5.49605	5.31725	1.33562	2.28401	1.40126	2.09059	Molecular Function: homoserine kinase activity (GO:0004413);; Molecular Function: ATP binding (GO:0005524);; Cellular Component: mitochondrion (GO:0005739);; Biological Process: threonine metabolic process (GO:0006566);; Cellular Component: chloroplast stroma (GO:0009570);; Biological Process: response to bacterium (GO:0009617);; Biological Process: response to fungus (GO:0009620);; Biological Pr…	K00872|3.75668e-148|bdi:100833277|K00872 homoserine kinase [EC:2.7.1.39] | (RefSeq) homoserine kinase	Glycine, serine and threonine metabolism (ko00260);; Biosynthesis of amino acids (ko01230)	Homoserine kinase (Precursor) GN=F5J6.24 OS=Arabidopsis thaliana (Mouse-ear cress) PE=1 SV=1	predicted protein [Hordeum vulgare subsp. vulgare]
TraesCS1B01G102200	6.54908	5.73166	1.3614	2.202	3.37128	3.29511	Molecular Function: DNA binding (GO:0003677);; Molecular Function: protein binding (GO:0005515);; Cellular Component: nucleus (GO:0005634);; Biological Process: DNA replication (GO:0006260);; Molecular Function: zinc ion binding (GO:0008270);;	K07466|0|bdi:100846917|K07466 replication factor A1 | (RefSeq) replication protein A 70 kDa DNA-binding subunit C-like	DNA replication (ko03030);; Nucleotide excision repair (ko03420);; Mismatch repair (ko03430);; Homologous recombination (ko03440)	Replication protein A 70 kDa DNA-binding subunit C OS=Oryza sativa subsp. japonica (Rice) PE=1 SV=1	predicted protein [Hordeum vulgare subsp. vulgare]
TraesCS5B01G253000	1.83693	2.01987	0.579807	0.639572	1.07855	1.12356	--	--	--	F-box protein At3g07870 GN=At3g07870 OS=Arabidopsis thaliana (Mouse-ear cress) PE=2 SV=1	F-box protein CPR30 [Triticum urartu]
TraesCS7A01G078100	3.06561	3.3762	1.26337	1.40531	1.39222	0.675177	--	--	--	--	predicted protein [Hordeum vulgare subsp. vulgare]
TraesCS1A01G228700	117.205	126.829	54.892	28.3822	15.2343	11.4362	Cellular Component: nucleosome (GO:0000786);; Molecular Function: DNA binding (GO:0003677);; Cellular Component: nucleolus (GO:0005730);; Biological Process: nucleosome assembly (GO:0006334);; Cellular Component: chloroplast (GO:0009507);; Molecular Function: protein heterodimerization activity (GO:0046982);;	K11252|4.12591e-63|sbi:SORBI_02g041800|K11252 histone H2B | (RefSeq) SORBIDRAFT_02g041800, Sb02g041800; hypothetical protein	--	Histone H2B.1 OS=Triticum aestivum (Wheat) PE=1 SV=3	predicted protein [Hordeum vulgare subsp. vulgare]
TraesCS1D01G335200	117.145	120.632	18.7298	19.4844	9.37034	1.35369	Cellular Component: cytoplasmic vesicle (GO:0016023);;	--	--	PLASMODESMATA CALLOSE-BINDING PROTEIN 3 (Precursor) GN=PDCB3 OS=Arabidopsis thaliana (Mouse-ear cress) PE=1 SV=1	predicted protein [Hordeum vulgare subsp. vulgare]
TraesCS3B01G115400	2.01031	1.92896	0.902988	0.488331	0.740109	0.277044	Molecular Function: nucleic acid binding (GO:0003676);; Cellular Component: plastid (GO:0009536);; Molecular Function: ion binding (GO:0043167);;	--	--	Dehydration-responsive element-binding protein 2A GN=DREB2A OS=Oryza sativa subsp. indica (Rice) PE=3 SV=2	Dehydration-responsive element-binding protein 2A [Triticum urartu]
TraesCS1D01G442500	4.01757	4.48883	0.475918	0.36045	0.254664	0.0557957	Molecular Function: protein tyrosine kinase activity (GO:0004713);; Molecular Function: ATP binding (GO:0005524);; Cellular Component: mitochondrion (GO:0005739);; Cellular Component: plasma membrane (GO:0005886);; Biological Process: protein phosphorylation (GO:0006468);;	--	--	Inactive protein kinase SELMODRAFT_444075 GN=SELMODRAFT_444075 OS=Selaginella moellendorffii (Spikemoss) PE=2 SV=1	predicted protein [Hordeum vulgare subsp. vulgare]
TraesCS2B01G361700	8.67901	9.17239	0.854019	1.15817	1.61898	1.23685	Molecular Function: ubiquitin-protein transferase activity (GO:0004842);; Cellular Component: nucleus (GO:0005634);; Cellular Component: spindle (GO:0005819);; Biological Process: ubiquitin-dependent protein catabolic process (GO:0006511);; Biological Process: cell-cell signaling (GO:0007267);; Biological Process: gamete generation (GO:0007276);; Biological Process: megagametogenesis (GO:0009561)…	K03349|0|bdi:100826301|K03349 anaphase-promoting complex subunit 2 | (RefSeq) anaphase-promoting complex subunit 2	Ubiquitin mediated proteolysis (ko04120)	Anaphase-promoting complex subunit 2 GN=APC2 OS=Arabidopsis thaliana (Mouse-ear cress) PE=1 SV=1	Anaphase-promoting complex subunit 2 [Aegilops tauschii]
TraesCS2A01G100900	16.2126	17.0552	9.89351	13.3689	6.64674	1.94749	Biological Process: glycerol ether metabolic process (GO:0006662);; Molecular Function: electron carrier activity (GO:0009055);; Cellular Component: chloroplast stroma (GO:0009570);; Molecular Function: protein disulfide oxidoreductase activity (GO:0015035);; Molecular Function: oxidoreductase activity, acting on a sulfur group of donors, disulfide as acceptor (GO:0016671);; Biological Process: e…	--	--	Thioredoxin-like 1-1, chloroplastic OS=Oryza sativa subsp. japonica (Rice) PE=2 SV=1	Thioredoxin-like protein 1 [Aegilops tauschii]
TraesCS7A01G200700	18.5368	18.1841	9.00353	8.17053	7.14692	3.96668	Cellular Component: mitochondrion (GO:0005739);; Cellular Component: plasma membrane (GO:0005886);; Biological Process: cytoskeleton organization (GO:0007010);; Molecular Function: microtubule binding (GO:0008017);; Biological Process: plant-type cell wall biogenesis (GO:0009832);; Cellular Component: cortical microtubule, transverse to long axis (GO:0010005);; Biological Process: xylem and phloe…	--	--	Microtubule-associated protein 70-3 GN=P0431E05.19 OS=Oryza sativa subsp. japonica (Rice) PE=2 SV=1	PREDICTED: microtubule-associated protein 70-3 [Brachypodium distachyon]
TraesCS6B01G271600	176.053	182.015	67.0458	50.83	31.3491	14.6219	Molecular Function: protein serine/threonine kinase activity (GO:0004674);; Molecular Function: ATP binding (GO:0005524);; Biological Process: protein phosphorylation (GO:0006468);;	--	--	High mobility group B protein 4 GN=At2g17560 OS=Arabidopsis thaliana (Mouse-ear cress) PE=1 SV=1	High mobility group B protein 4 [Triticum urartu]
TraesCS5A01G390500	44.4971	41.6872	9.61627	8.86113	10.0742	7.40889	Cellular Component: nucleosome (GO:0000786);; Molecular Function: DNA binding (GO:0003677);; Cellular Component: nucleus (GO:0005634);; Biological Process: nucleosome assembly (GO:0006334);; Biological Process: regulation of transcription, DNA-templated (GO:0006355);;	--	--	HMG-Y-related protein A OS=Glycine max (Soybean) PE=2 SV=1	predicted protein [Hordeum vulgare subsp. vulgare]
TraesCS7D01G292400	31.1787	36.3211	10.9152	12.6361	9.46885	15.7646	Cellular Component: nucleus (GO:0005634);; Cellular Component: cytosol (GO:0005829);; Cellular Component: plasma membrane (GO:0005886);; Cellular Component: plant-type cell wall (GO:0009505);; Cellular Component: chloroplast (GO:0009507);; Biological Process: brassinosteroid mediated signaling pathway (GO:0009742);; Molecular Function: protein domain specific binding (GO:0019904);; Biological Pro…	K06630|5.84281e-163|bdi:100821125|K06630 14-3-3 protein epsilon | (RefSeq) 14-3-3-like protein GF14-A	--	14-3-3-like protein GF14-A OS=Oryza sativa subsp. japonica (Rice) PE=2 SV=1	14-3-3D [Hordeum vulgare subsp. vulgare]
TraesCS1B01G243200	35.6005	14.2707	4.68377	0.243429	2.32102	0.228345	Molecular Function: DNA binding (GO:0003677);; Molecular Function: transcription factor activity, sequence-specific DNA binding (GO:0003700);; Molecular Function: protein binding (GO:0005515);; Cellular Component: nucleus (GO:0005634);; Cellular Component: cytoplasm (GO:0005737);; Cellular Component: plasma membrane (GO:0005886);; Biological Process: cell death (GO:0008219);; Biological Process: …	--	--	Ethylene-responsive transcription factor RAP2-3 OS=Arabidopsis thaliana (Mouse-ear cress) PE=1 SV=2	AP2/EREBP-like protein [Hordeum vulgare subsp. vulgare]
TraesCS6A01G365300	17.0213	22.3485	3.65316	5.17119	3.73717	4.74561	Cellular Component: plasma membrane (GO:0005886);;	--	--	--	hypothetical protein F775_26974 [Aegilops tauschii]
TraesCS1B01G263500	4.83814	4.49768	0.897476	3.91603	0.792006	0.321897	Cellular Component: mitochondrion (GO:0005739);; Biological Process: signal transduction (GO:0007165);; Cellular Component: cytoplasmic vesicle (GO:0016023);;	--	--	LRR receptor-like serine/threonine-protein kinase ERL2 (Precursor) GN=ERL2 OS=Arabidopsis thaliana (Mouse-ear cress) PE=2 SV=1	predicted protein [Hordeum vulgare subsp. vulgare]
TraesCS6A01G299000	4.2651	3.52888	2.83198	1.33364	1.67367	0.484429	Biological Process: MAPK cascade (GO:0000165);; Molecular Function: nucleotide binding (GO:0000166);; Molecular Function: nucleic acid binding (GO:0003676);; Molecular Function: RNA-directed 5'-3' RNA polymerase activity (GO:0003968);; Biological Process: regulation of transcription, DNA-templated (GO:0006355);; Biological Process: protein targeting to membrane (GO:0006612);; Biological Process: …	K11699|0|obr:102714535|K11699 RNA-dependent RNA polymerase [EC:2.7.7.48] | (RefSeq) probable RNA-dependent RNA polymerase 1	--	Probable RNA-dependent RNA polymerase 1 GN=RDR1 OS=Oryza sativa subsp. japonica (Rice) PE=2 SV=2	Putative RNA-dependent RNA polymerase 1 [Aegilops tauschii]
TraesCS2D01G254000	12.7875	13.0522	0.97255	1.82134	0.414925	0.222389	Molecular Function: protein kinase activity (GO:0004672);; Molecular Function: ATP binding (GO:0005524);; Cellular Component: plasma membrane (GO:0005886);; Biological Process: protein phosphorylation (GO:0006468);; Cellular Component: integral component of membrane (GO:0016021);; Cellular Component: cytoplasmic vesicle (GO:0016023);; Biological Process: abscisic acid-activated signaling pathway …	--	--	Probable LRR receptor-like serine/threonine-protein kinase At4g20940 GN=At4g20940 OS=Arabidopsis thaliana (Mouse-ear cress) PE=1 SV=1	Putative LRR receptor-like serine/threonine-protein kinase [Aegilops tauschii]
TraesCS3B01G307900	18.6829	18.0751	6.16918	8.88249	5.0591	0.89538	Cellular Component: extracellular region (GO:0005576);; Biological Process: carbohydrate metabolic process (GO:0005975);; Cellular Component: cytoplasmic vesicle (GO:0016023);; Molecular Function: mannan endo-1,4-beta-mannosidase activity (GO:0016985);;	K19355|0|bdi:100832038|K19355 mannan endo-1,4-beta-mannosidase [EC:3.2.1.78] | (RefSeq) mannan endo-1,4-beta-mannosidase 2-like	Fructose and mannose metabolism (ko00051)	Mannan endo-1,4-beta-mannosidase 2 (Precursor) OS=Oryza sativa subsp. japonica (Rice) PE=2 SV=2	Mannan endo-1,4-beta-mannosidase 2 [Triticum urartu]
TraesCS3A01G108200	5.54427	5.30378	0.629488	1.19709	0.825325	0.221835	Molecular Function: actin binding (GO:0003779);; Cellular Component: cytoplasm (GO:0005737);; Cellular Component: cytoskeleton (GO:0005856);; Biological Process: actin cytoskeleton organization (GO:0030036);;	K05759|1.61136e-84|bdi:100846284|K05759 profilin | (RefSeq) profilin-2	--	Profilin OS=Musa acuminata (Banana) PE=1 SV=1	Profilin [Aegilops tauschii]
Triticum_aestivum_newGene_24422	10.1215	8.45928	0.0815127	0.0167917	0.057547	0	--	--	--	--	hypothetical protein TRIUR3_23492 [Triticum urartu]
TraesCS7D01G129700	4.35885	4.11461	0.470605	0.105588	0.650112	0	Biological Process: drug transmembrane transport (GO:0006855);; Molecular Function: drug transmembrane transporter activity (GO:0015238);; Molecular Function: antiporter activity (GO:0015297);; Cellular Component: membrane (GO:0016020);;	K03327|0|bdi:100841868|K03327 multidrug resistance protein, MATE family | (RefSeq) protein DETOXIFICATION 27-like	--	Protein TRANSPARENT TESTA 12 GN=F17J16_80 OS=Arabidopsis thaliana (Mouse-ear cress) PE=2 SV=1	predicted protein [Hordeum vulgare subsp. vulgare]
TraesCS6B01G248500	46.3878	41.3174	12.3405	11.4817	11.5114	5.54094	Molecular Function: nucleotide binding (GO:0000166);; Biological Process: mRNA splicing, via spliceosome (GO:0000398);; Molecular Function: nucleic acid binding (GO:0003676);; Cellular Component: nucleus (GO:0005634);; Molecular Function: zinc ion binding (GO:0008270);;	K12896|4.32538e-54|bdi:100846226|K12896 splicing factor, arginine/serine-rich 7 | (RefSeq) serine/arginine-rich splicing factor RSZ23	Spliceosome (ko03040)	Serine/arginine-rich splicing factor RSZ23 GN=OJ1476_F05.20 OS=Oryza sativa subsp. japonica (Rice) PE=2 SV=1	Serine/arginine-rich splicing factor 7 [Triticum urartu]
TraesCS5B01G220000	65.0092	67.8097	20.024	15.4928	8.98523	17.6388	Molecular Function: adenosylmethionine decarboxylase activity (GO:0004014);; Biological Process: S-adenosylmethioninamine biosynthetic process (GO:0006557);; Biological Process: spermine biosynthetic process (GO:0006597);; Biological Process: spermidine biosynthetic process (GO:0008295);;	K01611|0|sita:101766709|K01611 S-adenosylmethionine decarboxylase [EC:4.1.1.50] | (RefSeq) S-adenosylmethionine decarboxylase proenzyme-like	Cysteine and methionine metabolism (ko00270);; Arginine and proline metabolism (ko00330)	S-adenosylmethionine decarboxylase beta chain (Precursor) GN=SAMDC OS=Zea mays (Maize) PE=2 SV=1	S-adenosylmethionine decarboxylase proenzyme [Aegilops tauschii]
TraesCS7A01G311800	5.55786	6.2061	4.13735	3.50641	1.68269	0.603812	Cellular Component: nucleus (GO:0005634);; Biological Process: response to cold (GO:0009409);; Molecular Function: protein dimerization activity (GO:0046983);;	--	--	Transcription factor ICE1 OS=Arabidopsis thaliana (Mouse-ear cress) PE=1 SV=1	predicted protein [Hordeum vulgare subsp. vulgare]
Triticum_aestivum_newGene_65449	5.36981	4.49932	1.45476	1.62791	1.33134	2.03784	--	--	--	F-box/FBD/LRR-repeat protein At1g13570 OS=Arabidopsis thaliana OX=3702 GN=At1g13570 PE=2 SV=1	FBD-associated F-box protein At5g60610-like [Aegilops tauschii subsp. tauschii]
Triticum_aestivum_newGene_84308	2.08996	2.77324	0.885147	1.10836	0.600873	0.430965	--	--	--	--	uncharacterized protein LOC109757462 [Aegilops tauschii subsp. tauschii]
TraesCS2B01G169400	5.74807	6.10278	1.20102	1.15052	0.867392	0.418722	--	--	--	--	predicted protein [Hordeum vulgare subsp. vulgare]
TraesCS2A01G012100	2.72717	2.24663	0.576473	1.87827	0.570812	1.35108	--	--	--	--	--
Triticum_aestivum_newGene_134139	2.29033	2.3833	0.730856	0.875802	0.234496	0.0667353	--	--	--	--	--
TraesCS3D01G332100	7.67116	7.79753	2.90238	3.7033	1.79255	1.40116	Molecular Function: cysteine synthase activity (GO:0004124);; Biological Process: cysteine biosynthetic process from serine (GO:0006535);; Cellular Component: chloroplast (GO:0009507);; Biological Process: photosynthetic acclimation (GO:0009643);; Biological Process: regulation of hydrogen peroxide metabolic process (GO:0010310);; Biological Process: photosynthesis (GO:0015979);; Molecular Functi…	K01738|0|bdi:100830914|K01738 cysteine synthase A [EC:2.5.1.47] | (RefSeq) cysteine synthase-like	Cysteine and methionine metabolism (ko00270);; Sulfur metabolism (ko00920);; Carbon metabolism (ko01200);; Biosynthesis of amino acids (ko01230)	Probable S-sulfocysteine synthase, chloroplastic (Precursor) GN=At3g03630 OS=Arabidopsis thaliana (Mouse-ear cress) PE=1 SV=1	unnamed protein product [Triticum aestivum]
TraesCS5D01G395200	7.70965	8.01157	2.96629	1.26408	2.43369	1.2299	Biological Process: microtubule cytoskeleton organization (GO:0000226);; Molecular Function: C-8 sterol isomerase activity (GO:0000247);; Biological Process: cytokinesis by cell plate formation (GO:0000911);; Cellular Component: endoplasmic reticulum (GO:0005783);; Biological Process: DNA replication initiation (GO:0006270);; Biological Process: regulation of DNA replication (GO:0006275);; Biolog…	--	--	--	PREDICTED: uncharacterized protein LOC100828237 [Brachypodium distachyon]
TraesCS4D01G272700	5.5565	5.21992	1.79577	2.06679	1.7085	0.84732	--	--	--	--	hypothetical protein F775_00277 [Aegilops tauschii]
TraesCS5B01G020500	12.5483	12.8	2.14477	1.36879	3.49746	1.63578	--	--	--	Probable disease resistance protein At1g58602 GN=At1g58602 OS=Arabidopsis thaliana (Mouse-ear cress) PE=2 SV=1	Disease resistance RPP13-like protein 4 [Triticum urartu]
TraesCS2A01G323100	5.47801	5.35243	1.57178	1.06495	0.960333	0.926835	--	--	--	--	hypothetical protein TRIUR3_15123 [Triticum urartu]
TraesCS2D01G527700	5.22549	6.15927	1.39063	0.490816	0.640471	0.226079	--	--	--	--	hypothetical protein F775_25314 [Aegilops tauschii]
TraesCS2A01G253500	15.3907	15.9026	1.39275	2.38144	0.638114	0.301094	Molecular Function: protein kinase activity (GO:0004672);; Molecular Function: ATP binding (GO:0005524);; Cellular Component: plasma membrane (GO:0005886);; Biological Process: protein phosphorylation (GO:0006468);; Cellular Component: integral component of membrane (GO:0016021);; Cellular Component: cytoplasmic vesicle (GO:0016023);; Biological Process: abscisic acid-activated signaling pathway …	--	--	Probable LRR receptor-like serine/threonine-protein kinase At4g20940 GN=At4g20940 OS=Arabidopsis thaliana (Mouse-ear cress) PE=1 SV=1	Putative LRR receptor-like serine/threonine-protein kinase [Aegilops tauschii]
TraesCS6D01G221400	13.6135	14.5982	4.81523	4.32581	4.51243	2.87836	Molecular Function: microtubule motor activity (GO:0003777);; Molecular Function: ATP binding (GO:0005524);; Cellular Component: kinesin complex (GO:0005871);; Cellular Component: microtubule (GO:0005874);; Biological Process: microtubule-based movement (GO:0007018);; Molecular Function: microtubule binding (GO:0008017);;	K11498|0|bdi:100835018|K11498 centromeric protein E | (RefSeq) kinesin-like protein NACK2	--	Kinesin-like protein NACK1 GN=F15H18.12 OS=Arabidopsis thaliana (Mouse-ear cress) PE=1 SV=1	Kinesin-related protein 4 [Aegilops tauschii]
TraesCS6A01G335900	7.16962	4.97407	0.773377	0.752295	0.783354	0.015089	Molecular Function: ATP binding (GO:0005524);; Cellular Component: nucleus (GO:0005634);; Biological Process: regulation of transcription, DNA-templated (GO:0006355);; Biological Process: response to gibberellin (GO:0009739);; Molecular Function: hydrolase activity, acting on acid anhydrides, in phosphorus-containing anhydrides (GO:0016818);; Biological Process: response to deep water (GO:0030912…	--	--	Growth-regulating factor 1 OS=Oryza sativa subsp. japonica (Rice) PE=3 SV=1	predicted protein [Hordeum vulgare subsp. vulgare]
TraesCS4D01G354800	86.3915	93.3003	31.0303	28.1501	29.219	23.2883	Molecular Function: nucleic acid binding (GO:0003676);; Biological Process: RNA splicing (GO:0008380);; Cellular Component: small nuclear ribonucleoprotein complex (GO:0030532);;	K11096|2.09267e-66|osa:4338385|K11096 small nuclear ribonucleoprotein D2 | (RefSeq) small nuclear ribonucleoprotein Sm D2	Spliceosome (ko03040)	Sm-like protein LSM3B {ECO:0000305} OS=Arabidopsis thaliana (Mouse-ear cress) PE=1 SV=1	predicted protein [Hordeum vulgare subsp. vulgare]
TraesCS3A01G526800	8.84493	7.15201	1.85265	2.12123	1.98229	1.22683	Molecular Function: RNA binding (GO:0003723);;	K17943|0|osa:4326392|K17943 pumilio RNA-binding family | (RefSeq) pumilio homolog 1	--	Pumilio homolog 1 GN=APUM1 OS=Arabidopsis thaliana (Mouse-ear cress) PE=1 SV=1	predicted protein [Hordeum vulgare subsp. vulgare]
TraesCS7D01G457700	3.02115	3.00142	1.86982	0.623695	1.21757	1.31555	--	--	--	--	hypothetical protein F775_15618 [Aegilops tauschii]
TraesCS5D01G514000	8.38597	7.97979	2.33964	2.59394	2.54624	2.63224	Molecular Function: magnesium ion binding (GO:0000287);; Molecular Function: DNA binding (GO:0003677);; Cellular Component: nucleoplasm (GO:0005654);; Cellular Component: nucleolus (GO:0005730);; Cellular Component: mitochondrion (GO:0005739);; Biological Process: base-excision repair (GO:0006284);; Molecular Function: 5'-3' exonuclease activity (GO:0008409);; Molecular Function: 5'-flap endonucl…	K04799|0|bdi:100821896|K04799 flap endonuclease-1 [EC:3.-.-.-] | (RefSeq) flap endonuclease 1-B-like	DNA replication (ko03030);; Base excision repair (ko03410);; Non-homologous end-joining (ko03450)	Flap endonuclease 1-B {ECO:0000255|HAMAP-Rule:MF_03140} OS=Oryza sativa subsp. japonica (Rice) PE=2 SV=1	Flap endonuclease 1-B [Triticum urartu]
TraesCS4A01G175400	35.7037	37.6879	1.39493	2.22593	3.52428	4.78206	Molecular Function: selenium binding (GO:0008430);; Biological Process: cell redox homeostasis (GO:0045454);;	--	--	--	predicted protein [Hordeum vulgare subsp. vulgare]
TraesCS1B01G279300	6.14555	6.94524	2.10641	3.60685	2.53833	1.95211	Cellular Component: chloroplast (GO:0009507);; Cellular Component: membrane (GO:0016020);; Molecular Function: transferase activity, transferring glycosyl groups (GO:0016757);;	--	--	C2 and GRAM domain-containing protein At1g03370 GN=At1g03370 OS=Arabidopsis thaliana (Mouse-ear cress) PE=2 SV=4	predicted protein [Hordeum vulgare subsp. vulgare]
TraesCS3B01G245800	12.6621	14.8531	4.4203	4.39111	3.42831	1.1519	Molecular Function: protein tyrosine kinase activity (GO:0004713);; Molecular Function: ATP binding (GO:0005524);; Cellular Component: mitochondrion (GO:0005739);; Cellular Component: plasma membrane (GO:0005886);; Biological Process: protein phosphorylation (GO:0006468);;	--	--	Inactive protein kinase SELMODRAFT_444075 GN=SELMODRAFT_444075 OS=Selaginella moellendorffii (Spikemoss) PE=2 SV=1	unnamed protein product [Triticum aestivum]
TraesCS7A01G304400	53.371	54.1177	16.9685	17.3858	18.2494	10.8248	Biological Process: mRNA splicing, via spliceosome (GO:0000398);; Molecular Function: nucleic acid binding (GO:0003676);; Cellular Component: spliceosomal complex (GO:0005681);;	K11097|6.76987e-57|bdi:100836785|K11097 small nuclear ribonucleoprotein E | (RefSeq) small nuclear ribonucleoprotein E	Spliceosome (ko03040)	Sm-like protein LSM5 {ECO:0000305} OS=Arabidopsis thaliana (Mouse-ear cress) PE=1 SV=1	PREDICTED: small nuclear ribonucleoprotein E-like [Brachypodium distachyon]
TraesCS5D01G088800	4.79413	4.75986	1.24071	1.51721	1.32161	0.559888	Cellular Component: plasma membrane (GO:0005886);;	--	--	--	hypothetical protein F775_12114 [Aegilops tauschii]
TraesCS4B01G070400	8.21932	9.29603	1.2015	0.904928	0.911412	0.324937	Biological Process: microtubule cytoskeleton organization (GO:0000226);; Biological Process: cytokinesis by cell plate formation (GO:0000911);;	--	--	--	predicted protein [Hordeum vulgare subsp. vulgare]
TraesCS7B01G299700	2.43783	3.19186	0.967205	2.39181	0.818859	0.149849	Cellular Component: extracellular region (GO:0005576);; Cellular Component: cell wall (GO:0005618);; Biological Process: syncytium formation (GO:0006949);; Biological Process: unidimensional cell growth (GO:0009826);; Biological Process: plant-type cell wall loosening (GO:0009828);; Biological Process: plant-type cell wall modification involved in multidimensional cell growth (GO:0009831);; Cellu…	--	--	Expansin-A16 (Precursor) OS=Oryza sativa subsp. japonica (Rice) PE=2 SV=1	hypothetical protein F775_09515 [Aegilops tauschii]
TraesCS3A01G351300	12.9466	13.7753	6.14712	5.25952	3.53208	2.92336	Molecular Function: calmodulin-dependent protein kinase activity (GO:0004683);; Molecular Function: calcium ion binding (GO:0005509);; Molecular Function: ATP binding (GO:0005524);; Cellular Component: plasma membrane (GO:0005886);; Biological Process: protein autophosphorylation (GO:0046777);;	K13412|0|bdi:100826115|K13412 calcium-dependent protein kinase [EC:2.7.11.1] | (RefSeq) calcium-dependent protein kinase 13	Plant-pathogen interaction (ko04626)	Calcium-dependent protein kinase 13 GN=CPK13 OS=Arabidopsis thaliana (Mouse-ear cress) PE=1 SV=2	PREDICTED: calcium-dependent protein kinase 13 [Brachypodium distachyon]
Triticum_aestivum_newGene_36686	4.66569	4.17169	1.15252	1.46554	1.98327	2.88655	--	--	--	--	putative nuclease HARBI1 [Aegilops tauschii subsp. tauschii]
TraesCS5A01G221900	4.15444	4.62561	0.824796	0.657156	0.274701	0.0497597	Molecular Function: DNA binding (GO:0003677);; Molecular Function: aspartic-type endopeptidase activity (GO:0004190);; Biological Process: proteolysis (GO:0006508);; Cellular Component: apoplast (GO:0048046);;	--	--	Protein ASPARTIC PROTEASE IN GUARD CELL 2 (Precursor) GN=ASPG2 OS=Arabidopsis thaliana (Mouse-ear cress) PE=2 SV=1	predicted protein [Hordeum vulgare subsp. vulgare]
TraesCS7A01G009100	39.0275	64.8321	13.336	23.9166	8.9255	9.24845	Molecular Function: sucrose alpha-glucosidase activity (GO:0004575);; Biological Process: carbohydrate metabolic process (GO:0005975);; Molecular Function: sucrose 1F-fructosyltransferase activity (GO:0050306);;	K01193|0|sita:101769910|K01193 beta-fructofuranosidase [EC:3.2.1.26] | (RefSeq) sucrose:sucrose 1-fructosyltransferase-like	Galactose metabolism (ko00052);; Starch and sucrose metabolism (ko00500)	Sucrose:sucrose 1-fructosyltransferase (Precursor) GN=1-SST OS=Festuca arundinacea (Tall fescue) PE=1 SV=1	sucrose:sucrose 1-fructosytransferase [Triticum aestivum]
TraesCS5D01G453200	46.747	48.2992	18.0801	17.2219	14.9446	10.6572	Molecular Function: DNA binding (GO:0003677);; Molecular Function: transcription factor activity, sequence-specific DNA binding (GO:0003700);; Cellular Component: nucleus (GO:0005634);; Biological Process: glycolytic process (GO:0006096);; Biological Process: chromatin assembly or disassembly (GO:0006333);; Biological Process: regulation of transcription, DNA-templated (GO:0006355);; Biological P…	--	--	--	predicted protein [Hordeum vulgare subsp. vulgare]
TraesCS6D01G229400	10.3911	8.92029	2.27118	2.25764	2.84031	2.08943	Biological Process: regulation of transcription, DNA-templated (GO:0006355);;	--	--	Scarecrow-like protein 6 GN=SCL6 OS=Arabidopsis thaliana (Mouse-ear cress) PE=1 SV=1	predicted protein [Hordeum vulgare subsp. vulgare]
TraesCS4D01G021700	20.5552	22.145	4.29173	3.85228	7.8554	8.34032	--	--	--	Hsp70-Hsp90 organizing protein GN=HOP OS=Triticum aestivum (Wheat) PE=1 SV=1	Stress-induced-phosphoprotein 1 [Triticum urartu]
TraesCS7A01G549500	28.248	30.3755	13.1261	6.72741	1.09687	0.21748	Biological Process: regulation of cyclin-dependent protein serine/threonine kinase activity (GO:0000079);; Cellular Component: nucleus (GO:0005634);; Biological Process: mitotic cell cycle (GO:0007067);; Molecular Function: protein kinase binding (GO:0019901);; Biological Process: cell division (GO:0051301);;	--	--	Cyclin-B2-2 OS=Oryza sativa subsp. japonica (Rice) PE=1 SV=1	Cyclin-B2-2 [Triticum urartu]
Triticum_aestivum_newGene_73426	3.08294	3.90132	0.090872	0.0980757	0.0587847	0.0618617	Molecular Function: purine ribonucleoside binding (GO:0032550);; Molecular Function: adenyl ribonucleotide binding (GO:0032559);; Molecular Function: anion binding (GO:0043168);;	--	--	Putative disease resistance protein RGA4 OS=Solanum bulbocastanum OX=147425 GN=RGA4 PE=2 SV=1	putative disease resistance protein RGA1 [Aegilops tauschii subsp. tauschii]
TraesCS1B01G161000	1.55812	1.5263	0.749556	1.35112	0.760039	0.142311	Biological Process: defense response, incompatible interaction (GO:0009814);; Cellular Component: cytoplasmic vesicle (GO:0016023);; Molecular Function: lyase activity (GO:0016829);; Biological Process: cell wall modification involved in multidimensional cell growth (GO:0042547);;	K01728|0|bdi:100834927|K01728 pectate lyase [EC:4.2.2.2] | (RefSeq) probable pectate lyase 5	Pentose and glucuronate interconversions (ko00040)	Probable pectate lyase 12 (Precursor) GN=At3g53190 OS=Arabidopsis thaliana (Mouse-ear cress) PE=2 SV=2	hypothetical protein F775_17944 [Aegilops tauschii]
TraesCS3A01G200400	88.4959	97.7757	6.23186	7.81258	5.82425	4.21123	Biological Process: nuclear division (GO:0000280);; Biological Process: cytokinesis by cell plate formation (GO:0000911);; Molecular Function: DNA binding (GO:0003677);; Molecular Function: DNA helicase activity (GO:0003678);; Molecular Function: ATP binding (GO:0005524);; Cellular Component: cytosol (GO:0005829);; Biological Process: DNA unwinding involved in DNA replication (GO:0006268);; Biolo…	K02212|0|bdi:100821405|K02212 DNA replication licensing factor MCM4 [EC:3.6.4.12] | (RefSeq) DNA replication licensing factor MCM4	DNA replication (ko03030)	DNA replication licensing factor MCM4 GN=OSJNBa0051H17.26 OS=Oryza sativa subsp. japonica (Rice) PE=3 SV=2	unnamed protein product [Triticum aestivum]
TraesCS5A01G347800	9.81207	10.0339	1.66551	2.31614	0.38229	0.045391	Biological Process: drug transmembrane transport (GO:0006855);; Molecular Function: drug transmembrane transporter activity (GO:0015238);; Molecular Function: antiporter activity (GO:0015297);; Cellular Component: membrane (GO:0016020);; Biological Process: cell wall macromolecule catabolic process (GO:0016998);;	--	--	LysM domain-containing GPI-anchored protein 2 (Precursor) GN=LYM2 OS=Arabidopsis thaliana (Mouse-ear cress) PE=1 SV=1	predicted protein [Hordeum vulgare subsp. vulgare]
TraesCS7D01G221900	15.9013	12.5708	2.70627	2.43708	1.45618	2.07176	Biological Process: malate transport (GO:0015743);; Cellular Component: membrane (GO:0016020);;	--	--	Aluminum-activated malate transporter 9 GN=ALMT9 OS=Arabidopsis thaliana (Mouse-ear cress) PE=2 SV=1	predicted protein [Hordeum vulgare subsp. vulgare]
TraesCS4D01G186900	5.79024	5.09763	2.26023	1.65804	1.79062	0.257341	Cellular Component: mitochondrion (GO:0005739);; Cellular Component: vacuole (GO:0005773);;	--	--	--	predicted protein [Hordeum vulgare subsp. vulgare]
TraesCS3B01G330600	5.01824	4.87145	1.11818	1.03263	2.36405	0.518844	Molecular Function: protein serine/threonine kinase activity (GO:0004674);; Molecular Function: ATP binding (GO:0005524);; Biological Process: protein phosphorylation (GO:0006468);; Biological Process: signal transduction (GO:0007165);; Cellular Component: plastid (GO:0009536);;	--	--	CBL-interacting protein kinase 19 GN=P0022D06.5 OS=Oryza sativa subsp. japonica (Rice) PE=1 SV=1	wpk4 protein kinase [Triticum aestivum]
Triticum_aestivum_newGene_104248	2.9551	3.14891	0.994899	1.12437	0.226954	0.262924	--	--	--	--	predicted protein [Hordeum vulgare subsp. vulgare]
TraesCS5B01G124700	9.32205	8.99776	2.7222	2.27965	2.5393	1.07696	Cellular Component: nucleus (GO:0005634);; Cellular Component: mitochondrion (GO:0005739);; Molecular Function: protein dimerization activity (GO:0046983);;	--	--	Transcription factor LHW GN=F12K2 OS=Arabidopsis thaliana (Mouse-ear cress) PE=1 SV=1	Putative basic helix-loop-helix protein [Aegilops tauschii]
TraesCSU01G145400	2.55581	2.58615	0.117689	0.541496	0.380983	0.31098	Molecular Function: phospholipase D activity (GO:0004630);; Molecular Function: calcium ion binding (GO:0005509);; Biological Process: membrane lipid metabolic process (GO:0006643);; Cellular Component: membrane (GO:0016020);; Biological Process: lipid catabolic process (GO:0016042);; Biological Process: phosphatidylcholine metabolic process (GO:0046470);; Molecular Function: N-acylphosphatidylet…	K01115|0|bdi:100839982|K01115 phospholipase D1/2 [EC:3.1.4.4] | (RefSeq) phospholipase D alpha 2-like	Glycerophospholipid metabolism (ko00564);; Ether lipid metabolism (ko00565);; Endocytosis (ko04144)	Phospholipase D alpha 2 GN=P0481H08.5 OS=Oryza sativa subsp. japonica (Rice) PE=2 SV=2	predicted protein [Hordeum vulgare subsp. vulgare]
TraesCS4A01G357600	8.50673	6.82264	1.69729	1.90823	1.29795	2.37976	Molecular Function: DNA binding (GO:0003677);; Cellular Component: nucleus (GO:0005634);; Biological Process: regulation of transcription, DNA-templated (GO:0006355);;	--	--	B3 domain-containing protein Os06g0194400 OS=Oryza sativa subsp. japonica (Rice) PE=2 SV=1	B3 domain-containing protein [Aegilops tauschii]
TraesCS5D01G138700	1.88178	2.41786	0.385343	0.516742	0.63582	0.412094	--	--	--	--	hypothetical protein F775_43204 [Aegilops tauschii]
TraesCS1A01G013600	65.0891	64.5121	6.80602	6.35598	4.43908	0.497216	Cellular Component: plasma membrane (GO:0005886);; Biological Process: defense response (GO:0006952);; Cellular Component: plant-type cell wall (GO:0009505);; Cellular Component: cytoplasmic vesicle (GO:0016023);;	--	--	Defensin Tk-AMP-D2 OS=Triticum kiharae (Wheat) PE=1 SV=1	defensin [Triticum aestivum]
TraesCS3A01G108400	3.10993	2.73061	0.418039	0.085003	0.293088	0.0855107	Cellular Component: nucleus (GO:0005634);; Biological Process: regulation of transcription, DNA-templated (GO:0006355);; Biological Process: auxin-activated signaling pathway (GO:0009734);; Molecular Function: protein dimerization activity (GO:0046983);;	K14484|5.84916e-52|bdi:100833982|K14484 auxin-responsive protein IAA | (RefSeq) auxin-responsive protein IAA2	Plant hormone signal transduction (ko04075)	Auxin-responsive protein IAA2 GN=P0710E05.18 OS=Oryza sativa subsp. japonica (Rice) PE=2 SV=1	Auxin-responsive protein IAA16 [Triticum urartu]
TraesCS3A01G123800	5.57852	5.8982	0.670294	0.561617	1.01526	0.308783	Biological Process: microtubule cytoskeleton organization (GO:0000226);; Biological Process: double-strand break repair via homologous recombination (GO:0000724);; Biological Process: cytokinesis by cell plate formation (GO:0000911);; Biological Process: DNA methylation (GO:0006306);; Biological Process: methylation-dependent chromatin silencing (GO:0006346);; Biological Process: chromatin silenc…	--	--	--	hypothetical protein F775_52517 [Aegilops tauschii]
TraesCS4A01G267300	16.2387	17.7035	7.11089	6.96525	6.21131	0.787968	Molecular Function: protein serine/threonine kinase activity (GO:0004674);; Molecular Function: protein tyrosine kinase activity (GO:0004713);; Molecular Function: ATP binding (GO:0005524);; Cellular Component: vacuolar membrane (GO:0005774);; Cellular Component: plasma membrane (GO:0005886);; Biological Process: protein phosphorylation (GO:0006468);; Cellular Component: plasmodesma (GO:0009506);…	--	--	Probable inactive receptor kinase At1g48480 (Precursor) GN=RKL1 OS=Arabidopsis thaliana (Mouse-ear cress) PE=2 SV=1	predicted protein [Hordeum vulgare subsp. vulgare]
TraesCS1D01G286700	465.659	542.485	61.3055	56.5998	27.7146	19.3695	Cellular Component: nucleosome (GO:0000786);; Molecular Function: DNA binding (GO:0003677);; Cellular Component: nucleolus (GO:0005730);; Cellular Component: vacuole (GO:0005773);; Biological Process: nucleosome assembly (GO:0006334);; Cellular Component: thylakoid (GO:0009579);; Molecular Function: protein heterodimerization activity (GO:0046982);;	K11254|8.9079e-51|zma:100282268|K11254 histone H4 | (RefSeq) pco082380(357), GRMZM2G056350, GRMZM2G332838; uncharacterized LOC100282268	--	Histone H4 OS=Glycine max (Soybean) PE=3 SV=1	hypothetical protein ZEAMMB73_313798 [Zea mays]
TraesCS1D01G125300	120.018	127.953	10.4389	11.0559	9.61614	8.49944	Molecular Function: DNA binding (GO:0003677);; Molecular Function: DNA helicase activity (GO:0003678);; Molecular Function: ATP binding (GO:0005524);; Cellular Component: nucleus (GO:0005634);; Biological Process: DNA unwinding involved in DNA replication (GO:0006268);; Biological Process: DNA replication initiation (GO:0006270);; Molecular Function: DNA-dependent ATPase activity (GO:0008094);; C…	K02542|0|osa:4338176|K02542 DNA replication licensing factor MCM6 [EC:3.6.4.12] | (RefSeq) OJ1384_A02.2, OsJ_17726, OsMCM6; DNA replication licensing factor MCM6	DNA replication (ko03030)	DNA replication licensing factor MCM6 OS=Oryza sativa subsp. japonica (Rice) PE=3 SV=1	Os05g0235800 [Oryza sativa Japonica Group]
TraesCS5B01G330200	5.02279	4.44632	0.555455	0.288337	1.29684	0.375478	Biological Process: DNA replication initiation (GO:0006270);; Biological Process: regulation of DNA replication (GO:0006275);; Biological Process: DNA methylation (GO:0006306);; Biological Process: cell proliferation (GO:0008283);; Molecular Function: identical protein binding (GO:0042802);; Biological Process: histone H3-K9 methylation (GO:0051567);; Biological Process: regulation of cell cycle …	--	--	Protein POLLENLESS 3-LIKE 2 {ECO:0000303|Ref.5} OS=Arabidopsis thaliana (Mouse-ear cress) PE=2 SV=1	predicted protein [Hordeum vulgare subsp. vulgare]
TraesCS2A01G184700	26.5181	31.3211	9.0589	8.02043	4.18762	0.952253	Cellular Component: cytoplasmic vesicle (GO:0016023);;	--	--	--	predicted protein [Hordeum vulgare subsp. vulgare]
TraesCS2B01G542500	5.90677	7.64256	2.34185	3.8136	1.46557	0.634431	--	--	--	Filament-like plant protein 7 GN=FPP7 OS=Arabidopsis thaliana (Mouse-ear cress) PE=3 SV=2	hypothetical protein TRIUR3_10706 [Triticum urartu]
TraesCS4A01G048200	18.9018	18.4408	1.50586	2.15191	1.31333	1.44605	Biological Process: flower development (GO:0009908);;	--	--	BTB/POZ domain-containing protein NPY2 GN=NPY2 OS=Arabidopsis thaliana (Mouse-ear cress) PE=2 SV=1	Root phototropism protein 3 [Triticum urartu]
TraesCS4B01G321500	11.8163	12.5557	2.31593	2.87889	2.87643	2.64362	Molecular Function: DNA binding (GO:0003677);; Molecular Function: DNA-directed DNA polymerase activity (GO:0003887);; Cellular Component: nucleus (GO:0005634);; Biological Process: DNA-dependent DNA replication (GO:0006261);; Biological Process: DNA methylation (GO:0006306);; Biological Process: methylation-dependent chromatin silencing (GO:0006346);; Biological Process: microtubule nucleation (…	K02328|0|bdi:100831775|K02328 DNA polymerase delta subunit 2 | (RefSeq) DNA polymerase delta small subunit	Purine metabolism (ko00230);; Pyrimidine metabolism (ko00240);; DNA replication (ko03030);; Base excision repair (ko03410);; Nucleotide excision repair (ko03420);; Mismatch repair (ko03430);; Homologous recombination (ko03440)	DNA polymerase delta small subunit GN=OJ1528D07.1 OS=Oryza sativa subsp. japonica (Rice) PE=2 SV=1	DNA polymerase delta small subunit [Aegilops tauschii]
TraesCS3A01G186500	45.7781	50.9139	7.02102	5.7129	4.75894	6.52225	Molecular Function: ubiquitin-protein transferase activity (GO:0004842);; Cellular Component: nucleus (GO:0005634);; Cellular Component: cytoplasm (GO:0005737);; Biological Process: ubiquitin-dependent protein catabolic process (GO:0006511);; Biological Process: cell proliferation (GO:0008283);; Biological Process: protein deubiquitination (GO:0016579);;	K06688|4.41177e-110|bdi:100835833|K06688 ubiquitin-conjugating enzyme E2 C [EC:2.3.2.23] | (RefSeq) ubiquitin-conjugating enzyme E2 20-like	Ubiquitin mediated proteolysis (ko04120)	Ubiquitin-conjugating enzyme E2 19 GN=UBC19 OS=Arabidopsis thaliana (Mouse-ear cress) PE=1 SV=1	unnamed protein product [Triticum aestivum]
TraesCS7B01G083400	38.249	44.0473	25.8913	8.96039	5.42037	4.81265	Biological Process: response to stress (GO:0006950);;	K13993|6.466e-51|osa:4340508|K13993 HSP20 family protein | (RefSeq) HSP26.2, OsHsp26.2; 26.2 kDa heat shock protein, mitochondrial	Protein processing in endoplasmic reticulum (ko04141)	26.2 kDa heat shock protein, mitochondrial (Precursor) GN=P0436F11.23 OS=Oryza sativa subsp. japonica (Rice) PE=2 SV=1	hypothetical protein F775_19336 [Aegilops tauschii]
TraesCS4D01G230600	2.63913	2.79956	0.75335	0.934502	0.86804	0.975017	Molecular Function: hydrolase activity, hydrolyzing O-glycosyl compounds (GO:0004553);; Cellular Component: cell wall (GO:0005618);; Biological Process: cellular glucan metabolic process (GO:0006073);; Biological Process: phloem or xylem histogenesis (GO:0010087);; Biological Process: fruit development (GO:0010154);; Cellular Component: cytoplasmic vesicle (GO:0016023);; Molecular Function: xylog…	K08235|8.64553e-169|bdi:100825072|K08235 xyloglucan:xyloglucosyl transferase [EC:2.4.1.207] | (RefSeq) probable xyloglucan endotransglucosylase/hydrolase protein 27	--	Probable xyloglucan endotransglucosylase/hydrolase protein 28 (Precursor) OS=Arabidopsis thaliana (Mouse-ear cress) PE=2 SV=1	predicted protein [Hordeum vulgare subsp. vulgare]
TraesCS5A01G502500	26.4243	27.2487	12.1173	25.1006	7.11031	4.83724	Molecular Function: glutathione transferase activity (GO:0004364);;	K00799|1.80189e-155|bdi:100846239|K00799 glutathione S-transferase [EC:2.5.1.18] | (RefSeq) glutathione S-transferase F11-like	Glutathione metabolism (ko00480)	Glutathione S-transferase F11 GN=T17B22.12 OS=Arabidopsis thaliana (Mouse-ear cress) PE=2 SV=1	hypothetical protein F775_32323 [Aegilops tauschii]
TraesCS2B01G194700	18.0176	19.1433	8.39561	7.42791	5.76822	6.791	Molecular Function: 3-oxoacyl-[acyl-carrier-protein] synthase activity (GO:0004315);; Biological Process: fatty acid biosynthetic process (GO:0006633);; Cellular Component: chloroplast (GO:0009507);;	K09458|0|bdi:100841004|K09458 3-oxoacyl-[acyl-carrier-protein] synthase II [EC:2.3.1.179] | (RefSeq) 3-oxoacyl-[acyl-carrier-protein] synthase II, chloroplastic-like	Fatty acid biosynthesis (ko00061);; Biotin metabolism (ko00780);; Fatty acid metabolism (ko01212)	3-oxoacyl-[acyl-carrier-protein] synthase II, chloroplastic (Precursor) OS=Arabidopsis thaliana (Mouse-ear cress) PE=1 SV=1	beta-ketoacyl-ACP synthase [Hordeum vulgare subsp. vulgare]
TraesCS1A01G193400	5.97983	8.59551	4.37545	1.0947	2.56256	1.46629	Molecular Function: transcription factor activity, sequence-specific DNA binding (GO:0003700);; Cellular Component: nucleus (GO:0005634);; Biological Process: regulation of transcription, DNA-templated (GO:0006355);; Molecular Function: sequence-specific DNA binding (GO:0043565);;	--	--	Homeobox-leucine zipper protein ROC3 GN=ROC3 OS=Oryza sativa subsp. indica (Rice) PE=3 SV=2	Homeobox-leucine zipper protein ROC3 [Aegilops tauschii]
TraesCS5D01G105000	3.40738	3.12484	0.942357	0.838404	1.36701	1.33627	Cellular Component: chromosome (GO:0005694);; Cellular Component: nucleolus (GO:0005730);; Biological Process: meiotic cell cycle (GO:0007126);;	--	--	--	predicted protein [Hordeum vulgare subsp. vulgare]
TraesCS5A01G257900	1.86312	2.30473	1.19224	0.917991	0.546258	0.408444	Molecular Function: ATP binding (GO:0005524);; Biological Process: signal transduction (GO:0007165);; Molecular Function: nucleoside-triphosphatase activity (GO:0017111);; Molecular Function: ADP binding (GO:0043531);;	--	--	--	putative ATPase [Triticum aestivum]
TraesCS2D01G518800	11.4791	10.0034	6.96959	4.359	3.99788	2.67638	Cellular Component: plasma membrane (GO:0005886);; Cellular Component: endomembrane system (GO:0012505);;	--	--	Synaptotagmin-5 GN=T25N20.15 OS=Arabidopsis thaliana (Mouse-ear cress) PE=2 SV=1	predicted protein [Hordeum vulgare subsp. vulgare]
Triticum_aestivum_newGene_30152	3.32328	3.16153	0.326247	0.658093	1.86168	0.334959	--	--	--	--	hypothetical protein TRIUR3_10557 [Triticum urartu]
TraesCS1D01G194600	134.732	143.784	22.0004	18.9587	13.3085	9.49671	Cellular Component: nucleosome (GO:0000786);; Molecular Function: DNA binding (GO:0003677);; Cellular Component: nucleolus (GO:0005730);; Biological Process: nucleosome assembly (GO:0006334);; Cellular Component: chloroplast (GO:0009507);; Molecular Function: protein heterodimerization activity (GO:0046982);;	K11252|9.97373e-61|bdi:100827576|K11252 histone H2B | (RefSeq) histone H2B.1-like	--	Histone H2B.2 OS=Triticum aestivum (Wheat) PE=1 SV=2	PREDICTED: histone H2B.1-like [Brachypodium distachyon]
TraesCS1D01G022000	103.564	80.6961	2.65036	0.386571	1.45695	0.653513	Molecular Function: serine-type endopeptidase inhibitor activity (GO:0004867);; Cellular Component: extracellular region (GO:0005576);; Biological Process: negative regulation of peptidase activity (GO:0010466);; Cellular Component: cytoplasmic vesicle (GO:0016023);;	--	--	Bowman-Birk type trypsin inhibitor OS=Triticum aestivum (Wheat) PE=1 SV=1	Bowman-Birk trypsin inhibitor-like protein [Triticum aestivum]
TraesCS3B01G327500	5.90917	5.97281	1.2478	1.65087	3.88946	2.53029	Biological Process: reproduction (GO:0000003);; Cellular Component: 1,3-beta-D-glucan synthase complex (GO:0000148);; Molecular Function: 1,3-beta-D-glucan synthase activity (GO:0003843);; Biological Process: (1->3)-beta-D-glucan biosynthetic process (GO:0006075);; Biological Process: pollen development (GO:0009555);; Biological Process: response to fungus (GO:0009620);; Biological Process: salic…	K11000|0|bdi:100843972|K11000 callose synthase [EC:2.4.1.-] | (RefSeq) callose synthase 11-like	--	Callose synthase 11 GN=T32N4.8 OS=Arabidopsis thaliana (Mouse-ear cress) PE=2 SV=1	unnamed protein product [Triticum aestivum]
Triticum_aestivum_newGene_103696	2.12956	1.44973	0.997688	0.766069	1.02424	0.373945	--	--	--	Putative ribonuclease H protein At1g65750 OS=Arabidopsis thaliana OX=3702 GN=At1g65750 PE=3 SV=1	uncharacterized protein LOC109740250 [Aegilops tauschii subsp. tauschii]
TraesCS1D01G304600	5.41406	3.61047	0.318586	0.129337	0.159598	0.195102	--	K10683|2.59648e-100|bdi:100835205|K10683 BRCA1-associated RING domain protein 1 | (RefSeq) BRCA1-associated RING domain protein 1-like	--	Protein BREAST CANCER SUSCEPTIBILITY 1 homolog GN=BRCA1 OS=Arabidopsis thaliana (Mouse-ear cress) PE=2 SV=1	Protein BREAST CANCER SUSCEPTIBILITY 1-like protein [Aegilops tauschii]
TraesCS5B01G202000	55.9358	57.0777	1.27281	2.88207	0.975198	0.208201	Molecular Function: hydrolase activity, hydrolyzing O-glycosyl compounds (GO:0004553);; Cellular Component: cell wall (GO:0005618);; Biological Process: cellular glucan metabolic process (GO:0006073);; Biological Process: phloem or xylem histogenesis (GO:0010087);; Biological Process: fruit development (GO:0010154);; Cellular Component: cytoplasmic vesicle (GO:0016023);; Molecular Function: xylog…	K08235|3.06543e-179|bdi:100842891|K08235 xyloglucan:xyloglucosyl transferase [EC:2.4.1.207] | (RefSeq) probable xyloglucan endotransglucosylase/hydrolase protein 28	--	Probable xyloglucan endotransglucosylase/hydrolase protein 28 (Precursor) OS=Arabidopsis thaliana (Mouse-ear cress) PE=2 SV=1	predicted protein [Hordeum vulgare subsp. vulgare]
TraesCS3D01G340800	730.332	809.013	93.7104	68.9259	27.3853	18.3982	Cellular Component: nucleosome (GO:0000786);; Molecular Function: DNA binding (GO:0003677);; Cellular Component: nucleolus (GO:0005730);; Cellular Component: vacuole (GO:0005773);; Biological Process: nucleosome assembly (GO:0006334);; Cellular Component: thylakoid (GO:0009579);; Molecular Function: protein heterodimerization activity (GO:0046982);;	K11254|8.9079e-51|zma:100282268|K11254 histone H4 | (RefSeq) pco082380(357), GRMZM2G056350, GRMZM2G332838; uncharacterized LOC100282268	--	Histone H4 OS=Glycine max (Soybean) PE=3 SV=1	hypothetical protein ZEAMMB73_313798 [Zea mays]
TraesCSU01G092300	5.29453	8.81416	0.116395	0.0947103	0.431457	0.93156	Molecular Function: acid phosphatase activity (GO:0003993);;	--	--	Acid phosphatase 1 (Precursor) GN=APS1 OS=Solanum lycopersicum (Tomato) PE=2 SV=1	Acid phosphatase 1 [Triticum urartu]
TraesCS7A01G536900	4.90436	5.69067	0.149682	0.16762	1.42991	0.027565	Cellular Component: extracellular space (GO:0005615);; Molecular Function: UDP-N-acetylmuramate dehydrogenase activity (GO:0008762);; Biological Process: cytokinin catabolic process (GO:0009823);; Molecular Function: cytokinin dehydrogenase activity (GO:0019139);; Molecular Function: flavin adenine dinucleotide binding (GO:0050660);; Biological Process: oxidation-reduction process (GO:0055114);;	K00279|0|bdi:100825123|K00279 cytokinin dehydrogenase [EC:1.5.99.12] | (RefSeq) cytokinin dehydrogenase 11	Zeatin biosynthesis (ko00908)	Cytokinin dehydrogenase 11 (Precursor) GN=P0690E03.23 OS=Oryza sativa subsp. japonica (Rice) PE=2 SV=1	cytokinin oxidase/dehydrogenase 3 [Triticum aestivum]
TraesCS3A01G357500	67.0941	72.7015	21.1323	13.5801	15.0144	7.23361	Cellular Component: nucleosome (GO:0000786);; Molecular Function: DNA binding (GO:0003677);; Cellular Component: nucleolus (GO:0005730);; Biological Process: nucleosome assembly (GO:0006334);; Cellular Component: chloroplast (GO:0009507);; Molecular Function: protein heterodimerization activity (GO:0046982);;	K11252|1.09562e-59|bdi:100839381|K11252 histone H2B | (RefSeq) histone H2B.5	--	Histone H2B.8 OS=Oryza sativa subsp. japonica (Rice) PE=3 SV=1	RecName: Full=Histone H2B.8 [Oryza sativa Japonica Group]
TraesCSU01G060400	8.68382	10.6323	1.23051	1.87086	1.79392	1.02178	--	--	--	Putative disease resistance protein RGA3 GN=RGA3 OS=Solanum bulbocastanum (Wild potato) PE=2 SV=2	Putative disease resistance RPP13-like protein 1 [Aegilops tauschii]
TraesCS5A01G058600	21.1459	25.6088	2.71301	6.47339	4.12612	5.12653	Cellular Component: nucleus (GO:0005634);; Biological Process: regulation of transcription, DNA-templated (GO:0006355);; Biological Process: response to water deprivation (GO:0009414);; Biological Process: response to wounding (GO:0009611);; Biological Process: gravitropism (GO:0009630);; Biological Process: auxin-activated signaling pathway (GO:0009734);; Biological Process: response to jasmonic…	K14484|3.85436e-108|sita:101766475|K14484 auxin-responsive protein IAA | (RefSeq) auxin-responsive protein IAA30-like	Plant hormone signal transduction (ko04075)	Auxin-responsive protein IAA30 GN=IAA30 OS=Oryza sativa subsp. japonica (Rice) PE=2 SV=1	predicted protein [Hordeum vulgare subsp. vulgare]
TraesCS6D01G040200	373.683	447.82	55.8177	46.755	25.4995	14.3798	Cellular Component: nucleosome (GO:0000786);; Molecular Function: DNA binding (GO:0003677);; Cellular Component: nucleolus (GO:0005730);; Biological Process: nucleosome assembly (GO:0006334);; Cellular Component: chloroplast (GO:0009507);; Molecular Function: protein heterodimerization activity (GO:0046982);;	K11252|5.13285e-59|bdi:100837970|K11252 histone H2B | (RefSeq) histone H2B.1-like	--	Histone H2B.10 OS=Oryza sativa subsp. japonica (Rice) PE=3 SV=1	Histone H2B.2 [Aegilops tauschii]
TraesCS1A01G058600	15.1601	15.3999	2.21093	1.57402	3.12969	2.2079	--	--	--	--	hypothetical protein TRIUR3_21415 [Triticum urartu]
TraesCS5D01G148000	3.57374	2.49747	0.306343	0.388332	0.102869	0.094068	Molecular Function: transcription factor activity, sequence-specific DNA binding (GO:0003700);; Cellular Component: nucleus (GO:0005634);; Biological Process: regulation of transcription, DNA-templated (GO:0006355);; Biological Process: asymmetric cell division (GO:0008356);; Cellular Component: plastid (GO:0009536);; Biological Process: gravitropism (GO:0009630);; Biological Process: radial patt…	--	--	Protein SCARECROW 1 GN=OsJ_031458 OS=Oryza sativa subsp. japonica (Rice) PE=1 SV=1	predicted protein [Hordeum vulgare subsp. vulgare]
TraesCS6D01G248200	21.495	21.3101	5.49241	6.05594	6.01031	4.04395	Cellular Component: intracellular part (GO:0044424);;	--	--	--	hypothetical protein TRIUR3_34560 [Triticum urartu]
TraesCS3B01G115500	3.60775	3.38096	0.851937	0.667501	0.672444	0.682372	Biological Process: double-strand break repair via homologous recombination (GO:0000724);; Molecular Function: single-stranded DNA binding (GO:0003697);;	K08775|0|sita:101775022|K08775 breast cancer 2 susceptibility protein | (RefSeq) protein BREAST CANCER SUSCEPTIBILITY 2 homolog B-like	--	Protein BREAST CANCER SUSCEPTIBILITY 2 homolog B GN=BRCA2B OS=Arabidopsis thaliana (Mouse-ear cress) PE=1 SV=1	unnamed protein product [Triticum aestivum]
TraesCS7D01G213500	11.4218	8.02405	3.46016	4.41644	3.63824	2.5692	Cellular Component: nucleus (GO:0005634);; Molecular Function: protein dimerization activity (GO:0046983);;	--	--	Transcription factor bHLH49 GN=T6L1.10 OS=Arabidopsis thaliana (Mouse-ear cress) PE=1 SV=1	Transcription factor bHLH49 [Aegilops tauschii]
TraesCS6A01G062800	4.75411	12.1479	0.978085	1.52467	0.316975	0.177926	Cellular Component: nucleosome (GO:0000786);; Molecular Function: DNA binding (GO:0003677);; Cellular Component: nucleolus (GO:0005730);; Cellular Component: vacuole (GO:0005773);; Biological Process: nucleosome assembly (GO:0006334);; Cellular Component: thylakoid (GO:0009579);; Molecular Function: protein heterodimerization activity (GO:0046982);;	K11254|8.9079e-51|zma:100282268|K11254 histone H4 | (RefSeq) pco082380(357), GRMZM2G056350, GRMZM2G332838; uncharacterized LOC100282268	--	Histone H4 OS=Glycine max (Soybean) PE=3 SV=1	hypothetical protein ZEAMMB73_313798 [Zea mays]
TraesCS2A01G467500	10.4922	15.5847	1.01646	5.12607	0.703716	0.162249	Molecular Function: enzyme inhibitor activity (GO:0004857);; Cellular Component: cytoplasmic vesicle (GO:0016023);; Molecular Function: pectinesterase activity (GO:0030599);; Biological Process: negative regulation of catalytic activity (GO:0043086);;	--	--	--	predicted protein [Hordeum vulgare subsp. vulgare]
TraesCS2A01G451900	3.65965	3.65945	0.705561	0.70556	0.865436	0.792176	Molecular Function: DNA binding (GO:0003677);; Molecular Function: ATP-dependent DNA helicase activity (GO:0004003);; Molecular Function: ATP binding (GO:0005524);; Biological Process: embryo development ending in seed dormancy (GO:0009793);; Molecular Function: 5'-flap endonuclease activity (GO:0017108);; Biological Process: DNA replication, Okazaki fragment processing (GO:0033567);; Molecular F…	K10742|0|bdi:100823226|K10742 DNA replication ATP-dependent helicase Dna2 [EC:3.6.4.12] | (RefSeq) DNA replication ATP-dependent helicase/nuclease DNA2	DNA replication (ko03030)	Probable RNA helicase SDE3 GN=SDE3 OS=Arabidopsis thaliana (Mouse-ear cress) PE=1 SV=1	PREDICTED: LOW QUALITY PROTEIN: DNA replication ATP-dependent helicase/nuclease DNA2 [Brachypodium distachyon]
TraesCS2D01G446600	9.54738	8.51822	1.81118	2.98803	3.68707	2.28327	Molecular Function: nucleotide binding (GO:0000166);; Biological Process: RNA methylation (GO:0001510);; Cellular Component: nucleolus (GO:0005730);; Biological Process: rRNA processing (GO:0006364);; Biological Process: mRNA export from nucleus (GO:0006406);; Biological Process: protein import into nucleus (GO:0006606);; Biological Process: sister chromatid cohesion (GO:0007062);; Biological Pro…	K14555|0|bdi:100823842|K14555 U3 small nucleolar RNA-associated protein 13 | (RefSeq) transducin beta-like protein 3	Ribosome biogenesis in eukaryotes (ko03008)	Transcription initiation factor TFIID subunit 5 GN=TAF5 OS=Arabidopsis thaliana (Mouse-ear cress) PE=1 SV=1	predicted protein [Hordeum vulgare subsp. vulgare]
TraesCS3A01G138000	9.99748	8.474	2.26887	2.88259	3.20614	0.739229	--	--	--	--	unnamed protein product [Triticum aestivum]
TraesCS5B01G358500	20.0353	18.7841	6.74024	7.03175	10.2999	6.2594	Biological Process: mRNA splicing, via spliceosome (GO:0000398);; Molecular Function: structural constituent of cytoskeleton (GO:0005200);; Cellular Component: nucleolus (GO:0005730);; Cellular Component: cytoplasm (GO:0005737);; Cellular Component: cytoskeleton (GO:0005856);; Biological Process: DNA methylation (GO:0006306);; Biological Process: mitotic recombination (GO:0006312);; Biological Pr…	K11340|0|bdi:100833000|K11340 actin-like protein 6A | (RefSeq) actin-related protein 4	--	Actin-related protein 4 OS=Oryza sativa subsp. japonica (Rice) PE=2 SV=1	predicted protein [Hordeum vulgare subsp. vulgare]
Triticum_aestivum_newGene_115433	3.04527	2.82459	0.324673	0.0597007	0.0150337	0.176842	Molecular Function: ribonucleoside-diphosphate reductase activity, thioredoxin disulfide as acceptor (GO:0004748);; Molecular Function: ATP binding (GO:0005524);; Cellular Component: ribonucleoside-diphosphate reductase complex (GO:0005971);; Biological Process: DNA replication (GO:0006260);; Biological Process: deoxyribonucleotide biosynthetic process (GO:0009263);; Biological Process: oxidation…	K10807|9.058e-38|bdi:100844446|K10807 ribonucleoside-diphosphate reductase subunit M1 [EC:1.17.4.1] | (RefSeq) ribonucleoside-diphosphate reductase large subunit	Purine metabolism (ko00230);; Pyrimidine metabolism (ko00240);; Glutathione metabolism (ko00480)	Ribonucleoside-diphosphate reductase large subunit OS=Arabidopsis thaliana OX=3702 GN=RNR1 PE=1 SV=1	ribonucleoside-diphosphate reductase large subunit isoform X2 [Aegilops tauschii subsp. tauschii]
TraesCS3B01G114400	40.5629	43.4547	5.95596	4.82743	4.01257	3.93601	Cellular Component: nucleosome (GO:0000786);; Molecular Function: DNA binding (GO:0003677);; Cellular Component: nucleolus (GO:0005730);; Biological Process: nucleosome assembly (GO:0006334);; Cellular Component: chloroplast (GO:0009507);; Molecular Function: protein heterodimerization activity (GO:0046982);;	K11252|1.14995e-57|osa:4324512|K11252 histone H2B | (RefSeq) H2B.4, OsJ_000372; histone H2B.4	--	Histone H2B.4 GN=TH153 OS=Triticum aestivum (Wheat) PE=1 SV=3	RecName: Full=Histone H2B.4; AltName: Full=H2B153 [Triticum aestivum]
TraesCS5B01G347800	3.48142	3.67638	0.347673	0.397052	0.356788	0.481506	Cellular Component: mitochondrion (GO:0005739);;	K19476|1.4906e-177|bdi:100823111|K19476 vacuolar protein sorting-associated protein IST1 | (RefSeq) uncharacterized LOC100823111	Endocytosis (ko04144)	--	predicted protein [Hordeum vulgare subsp. vulgare]
TraesCS4D01G057900	1.88931	1.91554	0.573119	0.814374	0.789474	0.770425	Molecular Function: ubiquitin-protein transferase activity (GO:0004842);; Biological Process: DNA repair (GO:0006281);; Molecular Function: zinc ion binding (GO:0008270);; Biological Process: protein ubiquitination (GO:0016567);; Cellular Component: Fanconi anaemia nuclear complex (GO:0043240);;	--	--	--	PREDICTED: LOW QUALITY PROTEIN: uncharacterized protein LOC100839769 [Brachypodium distachyon]
Triticum_aestivum_newGene_108690	4.74068	4.81795	1.26393	1.59723	1.86646	1.3962	Molecular Function: DNA binding (GO:0003677);;	--	--	AT-hook motif nuclear-localized protein 9 OS=Arabidopsis thaliana OX=3702 GN=AHL9 PE=2 SV=1	AT-hook motif nuclear-localized protein 9-like [Aegilops tauschii subsp. tauschii]
TraesCS1D01G423200	10.9277	12.1213	0.153557	0.327295	0.0458087	0.438978	Cellular Component: mitochondrion (GO:0005739);;	--	--	Protein MIZU-KUSSEI 1 GN=MIZ1 OS=Arabidopsis thaliana (Mouse-ear cress) PE=1 SV=1	predicted protein [Hordeum vulgare subsp. vulgare]
TraesCS2B01G037400	4.55608	10.5922	0.0142617	0.056697	0	0	Cellular Component: cytoplasmic vesicle (GO:0016023);; Molecular Function: carbon-nitrogen ligase activity, with glutamine as amido-N-donor (GO:0016884);;	K01426|0|dosa:Os04t0183500-01|K01426 amidase [EC:3.5.1.4] | (RAP-DB) Os04g0183500; Similar to OSIGBa0140C02.6 protein.	Arginine and proline metabolism (ko00330);; Phenylalanine metabolism (ko00360);; Tryptophan metabolism (ko00380)	Glutamyl-tRNA(Gln) amidotransferase subunit A, chloroplastic/mitochondrial {ECO:0000255|HAMAP-Rule:MF_03150} (Precursor) GN=VIT_12s0028g01330 OS=Vitis vinifera (Grape) PE=3 SV=1	predicted protein [Hordeum vulgare subsp. vulgare]
TraesCS7D01G545900	6.39082	4.63573	0.105726	0.157178	0.271052	0.0993433	Molecular Function: ATP binding (GO:0005524);; Biological Process: protein phosphorylation (GO:0006468);; Cellular Component: cytoplasmic vesicle (GO:0016023);; Molecular Function: transferase activity, transferring phosphorus-containing groups (GO:0016772);;	--	--	Wall-associated receptor kinase 5 (Precursor) GN=WAK5 OS=Arabidopsis thaliana (Mouse-ear cress) PE=2 SV=1	unnamed protein product [Triticum aestivum]
TraesCS4D01G239700	19.5651	22.6085	6.96787	8.20258	7.85639	3.3111	Molecular Function: alpha,alpha-trehalose-phosphate synthase (UDP-forming) activity (GO:0003825);; Biological Process: trehalose biosynthetic process (GO:0005992);;	K16055|0|bdi:100820838|K16055 trehalose 6-phosphate synthase/phosphatase [EC:2.4.1.15 3.1.3.12] | (RefSeq) alpha,alpha-trehalose-phosphate synthase [UDP-forming] 6-like	Starch and sucrose metabolism (ko00500)	Alpha,alpha-trehalose-phosphate synthase [UDP-forming] 6 GN=TPS6 OS=Arabidopsis thaliana (Mouse-ear cress) PE=1 SV=2	PREDICTED: alpha,alpha-trehalose-phosphate synthase [UDP-forming] 6-like isoform X1 [Brachypodium distachyon]
TraesCS2B01G554800	3.17907	3.5024	0.826654	0.553971	0.479669	0.309638	--	--	--	--	hypothetical protein TRIUR3_06031 [Triticum urartu]
TraesCS3B01G363200	36.87	39.7719	9.77559	7.50811	3.53072	1.37043	Biological Process: regulation of cyclin-dependent protein serine/threonine kinase activity (GO:0000079);; Biological Process: regulation of cell growth (GO:0001558);; Cellular Component: nucleus (GO:0005634);; Cellular Component: cytoplasm (GO:0005737);; Biological Process: response to gamma radiation (GO:0010332);; Molecular Function: protein kinase binding (GO:0019901);; Biological Process: ce…	K05868|0|bdi:100843139|K05868 cyclin B | (RefSeq) cyclin-B1-1-like	--	Cyclin-B1-1 GN=P0034E02.58 OS=Oryza sativa subsp. japonica (Rice) PE=2 SV=2	unnamed protein product [Triticum aestivum]
TraesCS6B01G277400	10.0941	7.80949	2.05644	2.64261	2.77293	1.68866	Biological Process: regulation of transcription, DNA-templated (GO:0006355);;	--	--	Scarecrow-like protein 6 GN=SCL6 OS=Arabidopsis thaliana (Mouse-ear cress) PE=1 SV=1	predicted protein [Hordeum vulgare subsp. vulgare]
TraesCS2D01G284300	4.69335	4.61033	0.0368593	0.0463337	0	0	Cellular Component: nucleus (GO:0005634);; Cellular Component: cytoplasm (GO:0005737);; Molecular Function: electron carrier activity (GO:0009055);; Molecular Function: protein disulfide oxidoreductase activity (GO:0015035);; Biological Process: electron transport chain (GO:0022900);; Biological Process: cell redox homeostasis (GO:0045454);; Biological Process: stamen morphogenesis (GO:0048448);;…	K03676|5.21837e-56|sbi:SORBI_06g014300|K03676 glutaredoxin 3 | (RefSeq) SORBIDRAFT_06g014300, Sb06g014300; hypothetical protein	--	Glutaredoxin-C3 GN=OJ1789_D08.10 OS=Oryza sativa subsp. japonica (Rice) PE=2 SV=1	Glutaredoxin-C3 [Aegilops tauschii]
TraesCS1A01G426000	5.12765	3.93679	3.83401	1.8239	1.44357	0.343854	--	--	--	Disease resistance protein RPP13 GN=RPP13 OS=Arabidopsis thaliana (Mouse-ear cress) PE=2 SV=2	Disease resistance protein RPP13 [Aegilops tauschii]
TraesCS6B01G245400	37.7624	33.1022	10.9432	12.9748	16.597	9.51177	--	--	--	--	hypothetical protein TRIUR3_27658 [Triticum urartu]
TraesCS7A01G516400	6.53853	10.9822	0.992709	0.472967	1.60232	0.0592807	Cellular Component: mitochondrion (GO:0005739);;	--	--	--	hypothetical protein TRIUR3_00204 [Triticum urartu]
TraesCS3D01G093300	2.23941	2.26723	0.449957	0.974546	0.393395	1.40974	Molecular Function: L-alanine:2-oxoglutarate aminotransferase activity (GO:0004021);; Molecular Function: L-tyrosine:2-oxoglutarate aminotransferase activity (GO:0004838);; Cellular Component: cytoplasm (GO:0005737);; Biological Process: shade avoidance (GO:0009641);; Biological Process: indoleacetic acid biosynthetic process (GO:0009684);; Biological Process: response to ethylene (GO:0009723);; …	K16903|0|bdi:100838076|K16903 L-tryptophan---pyruvate aminotransferase [EC:2.6.1.99] | (RefSeq) uncharacterized LOC100838076	Tryptophan metabolism (ko00380)	Tryptophan aminotransferase-related protein 2 GN=TAR2 OS=Arabidopsis thaliana (Mouse-ear cress) PE=2 SV=1	predicted protein [Hordeum vulgare subsp. vulgare]
TraesCS5D01G233400	3.37016	3.53513	0.438583	0.655497	0.644619	0.521004	--	--	--	Endoribonuclease Dicer homolog 4 GN=OSJNBb0065L13.5 OS=Oryza sativa subsp. japonica (Rice) PE=2 SV=1	Endoribonuclease Dicer-like protein 4 [Triticum urartu]
TraesCS6D01G198900	37.11	37.6055	6.8028	4.46649	4.36625	2.76983	--	--	--	--	hypothetical protein F775_25931 [Aegilops tauschii]
TraesCS5A01G403400	4.75327	5.49944	4.4188	3.74509	1.17398	0.584561	Cellular Component: plasma membrane (GO:0005886);;	--	--	BTB/POZ domain-containing protein At5g66560 GN=At5g66560 OS=Arabidopsis thaliana (Mouse-ear cress) PE=2 SV=2	predicted protein [Hordeum vulgare subsp. vulgare]
TraesCS1D01G344100	2.73835	2.98777	0.191099	0.590682	0.163733	0.129483	Cellular Component: cell wall (GO:0005618);; Cellular Component: cytoplasmic vesicle (GO:0016023);; Molecular Function: pectinesterase activity (GO:0030599);; Biological Process: cell wall modification (GO:0042545);; Molecular Function: aspartyl esterase activity (GO:0045330);;	K01051|0|obr:102710785|K01051 pectinesterase [EC:3.1.1.11] | (RefSeq) probable pectinesterase 53	Pentose and glucuronate interconversions (ko00040);; Starch and sucrose metabolism (ko00500)	Probable pectinesterase 53 (Precursor) GN=T29J13.150 OS=Arabidopsis thaliana (Mouse-ear cress) PE=2 SV=1	PREDICTED: probable pectinesterase 53-like [Oryza brachyantha]
TraesCS4D01G301800	6.29698	5.36132	0.644713	0.855619	0.821167	0.166309	Molecular Function: inositol hexakisphosphate binding (GO:0000822);; Biological Process: auxin-activated signaling pathway (GO:0009734);;	--	--	Transport inhibitor response 1-like protein GN=At5g49980 OS=Arabidopsis thaliana (Mouse-ear cress) PE=2 SV=1	predicted protein [Hordeum vulgare subsp. vulgare]
Triticum_aestivum_newGene_55341	3.14025	3.02595	0.37748	0.572603	0.316116	0.100639	--	--	--	--	uncharacterized protein LOC109785996 isoform X1 [Aegilops tauschii subsp. tauschii]
TraesCS1A01G295700	317.618	378.134	47.0645	39.684	15.2082	14.6737	Cellular Component: nucleosome (GO:0000786);; Molecular Function: DNA binding (GO:0003677);; Cellular Component: nucleolus (GO:0005730);; Cellular Component: vacuole (GO:0005773);; Biological Process: nucleosome assembly (GO:0006334);; Cellular Component: thylakoid (GO:0009579);; Molecular Function: protein heterodimerization activity (GO:0046982);;	K11254|8.9079e-51|zma:100282268|K11254 histone H4 | (RefSeq) pco082380(357), GRMZM2G056350, GRMZM2G332838; uncharacterized LOC100282268	--	Histone H4 OS=Glycine max (Soybean) PE=3 SV=1	hypothetical protein ZEAMMB73_313798 [Zea mays]
TraesCS3D01G529100	19.7244	20.5184	5.97403	3.71538	3.17054	4.11319	Biological Process: regulation of cyclin-dependent protein serine/threonine kinase activity (GO:0000079);; Cellular Component: nucleus (GO:0005634);; Molecular Function: protein kinase binding (GO:0019901);; Biological Process: DNA endoreduplication (GO:0042023);; Biological Process: cell division (GO:0051301);;	K06627|0|bdi:100824825|K06627 cyclin A | (RefSeq) cyclin-A2-1-like	--	Cyclin-A2-1 GN=CYCA2-1 OS=Oryza sativa subsp. japonica (Rice) PE=2 SV=1	Cyclin-A2-1 [Aegilops tauschii]
TraesCS3A01G423000	4.2381	4.01586	2.15604	2.01211	1.47949	0.988483	--	--	--	--	expressed protein 1 [Triticum aestivum]
TraesCS1D01G322600	5.5707	6.38553	2.82208	3.3675	1.62783	0.730289	Cellular Component: extracellular region (GO:0005576);; Biological Process: lipid metabolic process (GO:0006629);; Cellular Component: cytoplasmic vesicle (GO:0016023);; Molecular Function: hydrolase activity, acting on ester bonds (GO:0016788);;	--	--	GDSL esterase/lipase EXL3 (Precursor) GN=EXL3 OS=Arabidopsis thaliana (Mouse-ear cress) PE=2 SV=1	GDSL esterase/lipase EXL3 [Triticum urartu]
Triticum_aestivum_newGene_2436	168.578	164.386	60.0812	60.4043	64.1908	54.5766	Biological Process: ribosomal small subunit assembly (GO:0000028);; Molecular Function: structural constituent of ribosome (GO:0003735);; Cellular Component: cytosolic small ribosomal subunit (GO:0022627);;	K02947|4.93498e-67|bdi:100830752|K02947 small subunit ribosomal protein S10e | (RefSeq) 40S ribosomal protein S10	Ribosome (ko03010)	40S ribosomal protein S10-2 OS=Oryza sativa subsp. japonica OX=39947 GN=RPS10-2 PE=2 SV=1	40S ribosomal protein S10-1-like [Aegilops tauschii subsp. tauschii]
TraesCS4D01G256700	9.62407	9.68884	0.27421	0.761188	0.427533	0.526269	Biological Process: flower development (GO:0009908);;	--	--	BTB/POZ domain-containing protein NPY2 GN=NPY2 OS=Arabidopsis thaliana (Mouse-ear cress) PE=2 SV=1	Root phototropism protein 3 [Aegilops tauschii]
TraesCS7D01G399400	6.45707	6.25172	4.06052	2.55218	1.09483	0.461638	Biological Process: cytokinesis (GO:0000910);; Biological Process: microtubule bundle formation (GO:0001578);; Cellular Component: nucleus (GO:0005634);; Cellular Component: spindle (GO:0005819);; Biological Process: microtubule nucleation (GO:0007020);; Molecular Function: microtubule binding (GO:0008017);; Cellular Component: phragmoplast (GO:0009524);; Cellular Component: preprophase band (GO:…	K16732|0|bdi:100827225|K16732 protein regulator of cytokinesis 1 | (RefSeq) 65-kDa microtubule-associated protein 1-like	--	65-kDa microtubule-associated protein 1 GN=MAP65-1 OS=Arabidopsis thaliana (Mouse-ear cress) PE=1 SV=1	hypothetical protein F775_08242 [Aegilops tauschii]
Triticum_aestivum_newGene_122931	7.85074	8.66662	0.83971	0.823972	0.969992	1.97364	--	K16743|0|bdi:100833838|K16743 abnormal spindle-like microcephaly-associated protein | (RefSeq) abnormal spindle-like microcephaly-associated protein homolog	--	--	abnormal spindle-like microcephaly-associated protein homolog isoform X1 [Aegilops tauschii subsp. tauschii]
TraesCS6A01G414000	3.25388	2.61332	2.9234	1.17127	1.0444	0.288897	Biological Process: defense response (GO:0006952);; Molecular Function: ADP binding (GO:0043531);;	--	--	Disease resistance protein RPM1 GN=F17A9.20 OS=Arabidopsis thaliana (Mouse-ear cress) PE=1 SV=1	Disease resistance protein RPM1 [Triticum urartu]
TraesCS3A01G283200	3.65417	2.92311	0.455626	0.457114	0.713663	0.51383	Cellular Component: mitochondrion (GO:0005739);;	--	--	--	unnamed protein product [Triticum aestivum]
TraesCS7B01G455900	11.4419	8.5671	4.67894	0.292704	1.59519	0	Molecular Function: carbonate dehydratase activity (GO:0004089);; Biological Process: one-carbon metabolic process (GO:0006730);; Molecular Function: zinc ion binding (GO:0008270);; Cellular Component: cytoplasmic vesicle (GO:0016023);;	K01674|5.82159e-117|obr:102708549|K01674 carbonic anhydrase [EC:4.2.1.1] | (RefSeq) alpha carbonic anhydrase 7-like	Nitrogen metabolism (ko00910)	Alpha carbonic anhydrase 7 (Precursor) GN=ACA7 OS=Arabidopsis thaliana (Mouse-ear cress) PE=2 SV=1	Bifunctional monodehydroascorbate reductase and carbonic anhydrase nectarin-3 [Aegilops tauschii]
TraesCS2A01G497700	7.10774	6.43019	3.46252	2.64258	2.71061	1.47899	Molecular Function: ATP binding (GO:0005524);; Biological Process: myo-inositol hexakisphosphate biosynthetic process (GO:0010264);; Biological Process: phosphorylation (GO:0016310);; Biological Process: cellular phosphate ion homeostasis (GO:0030643);; Molecular Function: inositol tetrakisphosphate 2-kinase activity (GO:0032942);; Molecular Function: inositol pentakisphosphate 2-kinase activity …	K10572|0|bdi:100821360|K10572 inositol-pentakisphosphate 2-kinase [EC:2.7.1.158] | (RefSeq) inositol-pentakisphosphate 2-kinase IPK1	Inositol phosphate metabolism (ko00562);; Phosphatidylinositol signaling system (ko04070)	Inositol-pentakisphosphate 2-kinase GN=IPK1 OS=Arabidopsis thaliana (Mouse-ear cress) PE=1 SV=1	predicted protein [Hordeum vulgare subsp. vulgare]
TraesCS1D01G259900	1.70227	2.24269	0.521749	0.685757	1.28315	0.0899673	Molecular Function: protein binding (GO:0005515);; Cellular Component: nucleus (GO:0005634);; Cellular Component: plastid (GO:0009536);; Biological Process: adaxial/abaxial axis specification (GO:0009943);;	--	--	LOB domain-containing protein 6 GN=LBD6 OS=Zea mays (Maize) PE=1 SV=1	hypothetical protein F775_21760 [Aegilops tauschii]
TraesCS5D01G403200	4.62119	4.35242	0.987507	0.762792	0.264592	0.53816	Biological Process: single-organism process (GO:0044699);;	K15177|9.99917e-88|obr:102717909|K15177 RNA polymerase-associated protein LEO1 | (RefSeq) protein LEO1 homolog	--	--	hypothetical protein TRIUR3_04168 [Triticum urartu]
TraesCS5A01G173900	20.0194	20.0194	6.87599	7.86966	7.02861	5.49306	Biological Process: mitotic cell cycle (GO:0000278);; Biological Process: regionalization (GO:0003002);; Molecular Function: DNA binding (GO:0003677);; Molecular Function: DNA topoisomerase type II (ATP-hydrolyzing) activity (GO:0003918);; Molecular Function: ATP binding (GO:0005524);; Cellular Component: nucleus (GO:0005634);; Cellular Component: chromosome (GO:0005694);; Biological Process: DNA…	--	--	DNA topoisomerase 6 subunit B {ECO:0000255|HAMAP-Rule:MF_03165} OS=Oryza sativa subsp. indica (Rice) PE=1 SV=1	RecName: Full=DNA topoisomerase 6 subunit B; Short=OsTOP6B [Oryza sativa Indica Group]
TraesCS6D01G344100	72.8282	76.3129	3.98744	4.90856	4.18599	3.05772	Biological Process: cytokinesis by cell plate formation (GO:0000911);; Molecular Function: DNA binding (GO:0003677);; Molecular Function: DNA helicase activity (GO:0003678);; Molecular Function: ATP binding (GO:0005524);; Cellular Component: nucleus (GO:0005634);; Cellular Component: cytoplasm (GO:0005737);; Biological Process: DNA unwinding involved in DNA replication (GO:0006268);; Biological P…	K02209|0|bdi:100831346|K02209 DNA replication licensing factor MCM5 [EC:3.6.4.12] | (RefSeq) DNA replication licensing factor MCM5	DNA replication (ko03030)	DNA replication licensing factor MCM5 OS=Oryza sativa subsp. japonica (Rice) PE=2 SV=1	PREDICTED: DNA replication licensing factor MCM5 [Brachypodium distachyon]
Triticum_aestivum_newGene_18206	2.99107	2.5587	0.75932	0.791615	1.04453	1.0787	Cellular Component: nucleus (GO:0005634);; Biological Process: nucleosome assembly (GO:0006334);;	K11279|2.94156e-30|bdi:100821844|K11279 nucleosome assembly protein 1-like 1 | (RefSeq) nucleosome assembly protein 1;1-like	--	Nucleosome assembly protein 1;1 OS=Oryza sativa subsp. japonica OX=39947 GN=NAP1;1 PE=2 SV=1	nucleosome assembly protein 1;1 isoform X2 [Aegilops tauschii subsp. tauschii]
TraesCS4A01G036800	2.31833	2.30449	0.570856	0.550919	1.29027	0.797373	Molecular Function: microtubule motor activity (GO:0003777);; Molecular Function: actin binding (GO:0003779);; Molecular Function: ATP binding (GO:0005524);; Cellular Component: kinesin complex (GO:0005871);; Cellular Component: microtubule (GO:0005874);; Biological Process: microtubule-based movement (GO:0007018);; Molecular Function: microtubule binding (GO:0008017);; Cellular Component: plasti…	--	--	Armadillo repeat-containing kinesin-like protein 1 OS=Oryza sativa subsp. japonica (Rice) PE=2 SV=2	Armadillo repeat-containing kinesin-like protein 1 [Triticum urartu]
TraesCS6D01G234300	11.6212	9.80292	3.39045	4.31393	5.88203	3.80687	Biological Process: pseudouridine synthesis (GO:0001522);; Molecular Function: RNA binding (GO:0003723);; Cellular Component: plastid (GO:0009536);; Molecular Function: pseudouridine synthase activity (GO:0009982);;	K06173|0|bdi:100834201|K06173 tRNA pseudouridine38-40 synthase [EC:5.4.99.12] | (RefSeq) tRNA pseudouridine synthase A, mitochondrial	--	Putative tRNA pseudouridine synthase GN=At2g30320 OS=Arabidopsis thaliana (Mouse-ear cress) PE=3 SV=1	tRNA pseudouridine synthase A [Aegilops tauschii]
TraesCS7D01G212700	12.8691	13.9431	2.45139	3.26375	3.80367	2.57036	Biological Process: obsolete protein import into nucleus, docking (GO:0000059);; Biological Process: microtubule cytoskeleton organization (GO:0000226);; Biological Process: cytokinesis by cell plate formation (GO:0000911);; Cellular Component: nuclear pore (GO:0005643);; Cellular Component: cytoplasm (GO:0005737);; Molecular Function: Ran GTPase binding (GO:0008536);; Molecular Function: protein…	K20224|0|bdi:100834065|K20224 importin-9 | (RefSeq) importin-9	--	Exportin-2 GN=CAS OS=Arabidopsis thaliana (Mouse-ear cress) PE=2 SV=1	PREDICTED: importin-9 isoform X1 [Brachypodium distachyon]
TraesCS7B01G442800	15.5379	20.8437	0.177143	0.16517	0.135478	0.0144957	--	--	--	--	hypothetical protein TRIUR3_13504 [Triticum urartu]
TraesCS1D01G138000	4.84999	4.52748	1.72935	1.66708	2.52093	1.13001	Molecular Function: nucleotide binding (GO:0000166);; Molecular Function: nucleic acid binding (GO:0003676);; Biological Process: nucleobase-containing compound metabolic process (GO:0006139);; Molecular Function: 3'-5' exonuclease activity (GO:0008408);; Cellular Component: plastid (GO:0009536);;	K12591|0|bdi:100833602|K12591 exosome complex exonuclease RRP6 [EC:3.1.13.-] | (RefSeq) protein RRP6-like 1	RNA degradation (ko03018)	--	predicted protein [Hordeum vulgare subsp. vulgare]
TraesCS7B01G297100	4.13346	4.18098	0.570228	0.684592	0.579061	0.628347	Molecular Function: DNA binding (GO:0003677);; Molecular Function: endonuclease activity (GO:0004519);; Cellular Component: intracellular (GO:0005622);; Biological Process: base-excision repair (GO:0006284);; Biological Process: DNA methylation (GO:0006306);; Molecular Function: DNA N-glycosylase activity (GO:0019104);; Molecular Function: 4 iron, 4 sulfur cluster binding (GO:0051539);;	K03575|0|bdi:100830675|K03575 A/G-specific adenine glycosylase [EC:3.2.2.-] | (RefSeq) A/G-specific adenine DNA glycosylase	Base excision repair (ko03410)	A/G-specific adenine DNA glycosylase GN=MYH OS=Arabidopsis thaliana (Mouse-ear cress) PE=3 SV=1	A/G-specific adenine DNA glycosylase [Aegilops tauschii]
TraesCS5B01G210400	2.27412	2.591	0.623669	0.900074	0.795745	0.677065	--	--	--	--	predicted protein [Hordeum vulgare subsp. vulgare]
TraesCS4D01G173400	7.95509	9.65929	0.89499	1.7672	1.20697	1.12728	Molecular Function: protein kinase activity (GO:0004672);; Molecular Function: ATP binding (GO:0005524);; Biological Process: protein phosphorylation (GO:0006468);; Cellular Component: integral component of membrane (GO:0016021);; Cellular Component: cytoplasmic vesicle (GO:0016023);;	--	--	Probable inactive receptor kinase At5g58300 (Precursor) GN=At5g58300 OS=Arabidopsis thaliana (Mouse-ear cress) PE=2 SV=1	Putative inactive receptor kinase [Aegilops tauschii]
TraesCS4A01G043100	4.20722	4.40254	0.243484	1.18784	0.252142	0.324392	--	--	--	--	PREDICTED: uncharacterized protein LOC100837919 [Brachypodium distachyon]
TraesCS2B01G448500	4.03799	3.2873	0.531188	0.831794	1.15578	0.727503	--	--	--	--	predicted protein [Hordeum vulgare subsp. vulgare]
TraesCS2A01G287400	2.59498	2.22026	1.03456	1.231	1.26178	1.16742	--	--	--	--	hypothetical protein TRIUR3_32716 [Triticum urartu]
TraesCS3D01G215900	16.8788	15.973	6.69234	6.40009	6.34247	3.76169	--	--	--	Chaperone protein dnaJ 49 OS=Arabidopsis thaliana (Mouse-ear cress) PE=2 SV=2	DnaJ homolog subfamily B member 12 [Aegilops tauschii]
TraesCS2D01G297000	178.248	193.753	14.1588	9.64842	5.68496	4.17879	Cellular Component: nucleosome (GO:0000786);; Molecular Function: DNA binding (GO:0003677);; Cellular Component: nucleus (GO:0005634);; Biological Process: nucleosome assembly (GO:0006334);; Biological Process: cell proliferation (GO:0008283);; Cellular Component: plastid (GO:0009536);; Molecular Function: protein heterodimerization activity (GO:0046982);;	K11253|4.95318e-93|crb:CARUB_v10021660mg|K11253 histone H3 | (RefSeq) hypothetical protein	--	Histone H3.2 OS=Triticum aestivum (Wheat) PE=1 SV=2	hypothetical protein CARUB_v10021660mg, partial [Capsella rubella]
TraesCS5A01G009100	2.04663	3.23268	0.314174	0.587824	0.144568	1.38803	Molecular Function: catalytic activity (GO:0003824);; Biological Process: metabolic process (GO:0008152);;	--	--	Potassium channel KOR2 GN=OSJNBa0027P08.8 OS=Oryza sativa subsp. japonica (Rice) PE=2 SV=2	Ankyrin-1 [Aegilops tauschii]
TraesCS7A01G334800	4.85514	2.81516	0.121547	0.079181	0.072478	0.017905	Molecular Function: DNA binding (GO:0003677);; Biological Process: regulation of transcription, DNA-templated (GO:0006355);;	--	--	Protein CUP-SHAPED COTYLEDON 2 GN=K19P17.12 OS=Arabidopsis thaliana (Mouse-ear cress) PE=1 SV=1	predicted protein [Hordeum vulgare subsp. vulgare]
TraesCS1B01G273500	29.7886	35.1193	23.9738	15.1087	8.14685	0.87845	Molecular Function: carboxylic ester hydrolase activity (GO:0004091);; Biological Process: lipid metabolic process (GO:0006629);; Cellular Component: cytoplasmic vesicle (GO:0016023);;	--	--	GDSL esterase/lipase At1g71691 (Precursor) GN=At1g71691 OS=Arabidopsis thaliana (Mouse-ear cress) PE=2 SV=1	predicted protein [Hordeum vulgare subsp. vulgare]
TraesCS1A01G217400	19.9396	20.0311	3.99514	3.48141	3.33705	3.08488	Molecular Function: protein serine/threonine kinase activity (GO:0004674);; Molecular Function: ATP binding (GO:0005524);; Biological Process: protein phosphorylation (GO:0006468);; Cellular Component: cytoplasmic vesicle (GO:0016023);;	K02214|0|bdi:100834514|K02214 cell division control protein 7 [EC:2.7.11.1] | (RefSeq) uncharacterized LOC100834514	--	Cyclin-dependent kinase B1-1 OS=Oryza sativa subsp. japonica (Rice) PE=2 SV=1	Peptide methionine sulfoxide reductase A4, chloroplastic [Triticum urartu]
TraesCS5B01G243900	17.8332	16.6518	0.350283	0.364518	0.129438	0.070459	Cellular Component: nucleus (GO:0005634);; Biological Process: regulation of cell cycle (GO:0051726);;	K18810|8.31039e-159|bdi:100828838|K18810 cyclin D1/2/4, plant | (RefSeq) cyclin-D4-1-like	--	Cyclin-D4-1 OS=Oryza sativa subsp. japonica (Rice) PE=2 SV=2	Cyclin-D4-1 [Triticum urartu]
TraesCS2B01G366400	4.81315	5.36959	1.4719	1.85864	0.264438	0.152043	Cellular Component: mitochondrion (GO:0005739);; Biological Process: translation (GO:0006412);; Biological Process: protein targeting to mitochondrion (GO:0006626);; Biological Process: dolichol biosynthetic process (GO:0019408);;	--	--	Potassium channel AKT2 OS=Oryza sativa subsp. japonica (Rice) PE=2 SV=1	predicted protein [Hordeum vulgare subsp. vulgare]
TraesCS5D01G286400	66.38	64.8623	22.2024	23.265	24.5363	29.5387	Molecular Function: structural constituent of ribosome (GO:0003735);; Cellular Component: nucleolus (GO:0005730);; Cellular Component: mitochondrion (GO:0005739);; Biological Process: translation (GO:0006412);; Cellular Component: plastid (GO:0009536);; Cellular Component: cytosolic large ribosomal subunit (GO:0022625);;	K02912|3.42464e-88|bdi:100837803|K02912 large subunit ribosomal protein L32e | (RefSeq) 60S ribosomal protein L32-1	Ribosome (ko03010)	60S ribosomal protein L32-1 GN=RPL32A OS=Arabidopsis thaliana (Mouse-ear cress) PE=2 SV=2	predicted protein [Hordeum vulgare subsp. vulgare]
TraesCS7B01G061300	31.3057	30.5307	3.37059	2.5178	2.59074	1.74997	Cellular Component: nucleosome (GO:0000786);; Molecular Function: DNA binding (GO:0003677);; Cellular Component: nucleus (GO:0005634);; Biological Process: nucleosome assembly (GO:0006334);; Biological Process: cell proliferation (GO:0008283);; Cellular Component: plastid (GO:0009536);; Molecular Function: protein heterodimerization activity (GO:0046982);;	K11253|1.54114e-92|crb:CARUB_v10021660mg|K11253 histone H3 | (RefSeq) hypothetical protein	--	Histone H3.2 OS=Triticum aestivum (Wheat) PE=1 SV=2	unknown [Picea sitchensis]
TraesCS4A01G097000	6.95068	6.40782	1.05949	3.26106	1.37259	0.729642	Molecular Function: zinc ion binding (GO:0008270);;	--	--	E3 ubiquitin-protein ligase XB3 OS=Oryza sativa subsp. japonica (Rice) PE=1 SV=1	predicted protein [Hordeum vulgare subsp. vulgare]
TraesCS5A01G432000	3.85715	3.45516	0.787648	1.17871	0.204891	0.107335	Biological Process: response to abscisic acid (GO:0009737);; Biological Process: procambium histogenesis (GO:0010067);; Biological Process: leaf vascular tissue pattern formation (GO:0010305);; Biological Process: cotyledon vascular tissue pattern formation (GO:0010588);; Biological Process: inositol trisphosphate metabolic process (GO:0032957);; Molecular Function: inositol trisphosphate phospha…	--	--	Type I inositol 1,4,5-trisphosphate 5-phosphatase CVP2 GN=CVP2 OS=Arabidopsis thaliana (Mouse-ear cress) PE=1 SV=2	PREDICTED: type I inositol 1,4,5-trisphosphate 5-phosphatase CVP2-like [Brachypodium distachyon]
TraesCS1A01G067300	13.922	12.7747	3.54536	5.15635	6.81116	3.97394	Biological Process: RNA methylation (GO:0001510);; Molecular Function: RNA binding (GO:0003723);; Cellular Component: nucleolus (GO:0005730);; Cellular Component: plasma membrane (GO:0005886);; Biological Process: rRNA processing (GO:0006364);; Biological Process: mRNA processing (GO:0006397);; Biological Process: protein import into nucleus (GO:0006606);; Biological Process: embryo sac developme…	K14792|0|sita:101783290|K14792 rRNA biogenesis protein RRP5 | (RefSeq) protein RRP5 homolog	--	30S ribosomal protein S1, chloroplastic GN=rps1 OS=Porphyra purpurea (Red seaweed) PE=3 SV=1	rRNA biogenesis protein rrp5 [Triticum urartu]
TraesCS5D01G536800	3.50465	3.5985	0.687711	0.281545	0.725496	0.0196853	--	K13456|7.28487e-125|bdi:100831924|K13456 RPM1-interacting protein 4 | (RefSeq) RPM1-interacting protein 4-like	Plant-pathogen interaction (ko04626)	RPM1-interacting protein 4 GN=RIN4 OS=Arabidopsis thaliana (Mouse-ear cress) PE=1 SV=1	hypothetical protein F775_14048 [Aegilops tauschii]
TraesCS4D01G319600	70.139	85.6119	22.9314	25.2937	4.25633	0.173084	Cellular Component: cytoplasmic vesicle (GO:0016023);;	--	--	Putative lipid-transfer protein DIR1 (Precursor) GN=DIR1 OS=Arabidopsis thaliana (Mouse-ear cress) PE=1 SV=1	hypothetical protein F775_28625 [Aegilops tauschii]
Triticum_aestivum_newGene_62279	43.4057	40.0538	4.37069	10.4257	1.8691	0.782702	--	--	--	--	--
TraesCS4B01G254000	3.15604	3.67482	0.524	0.183284	0.402501	0.123366	Biological Process: regulation of cyclin-dependent protein serine/threonine kinase activity (GO:0000079);; Cellular Component: nucleus (GO:0005634);; Molecular Function: protein kinase binding (GO:0019901);; Biological Process: cell division (GO:0051301);;	K06627|1.33518e-169|bdi:100845231|K06627 cyclin A | (RefSeq) cyclin-A3-2-like	--	Cyclin-A3-2 GN=OsJ_035222 OS=Oryza sativa subsp. japonica (Rice) PE=2 SV=1	predicted protein [Hordeum vulgare subsp. vulgare]
TraesCS5B01G265100	42.5778	43.9386	10.2862	10.0481	5.28389	3.85214	Cellular Component: cell wall (GO:0005618);; Cellular Component: mitochondrion (GO:0005739);; Cellular Component: endoplasmic reticulum (GO:0005783);; Cellular Component: plasmodesma (GO:0009506);; Molecular Function: transferase activity, transferring glycosyl groups (GO:0016757);;	--	--	C2 and GRAM domain-containing protein At1g03370 GN=At1g03370 OS=Arabidopsis thaliana (Mouse-ear cress) PE=2 SV=4	Multiple C2 and transmembrane domain-containing protein 1 [Triticum urartu]
TraesCS6D01G324300	6.88027	7.01184	1.83652	1.41256	1.98469	1.87438	Biological Process: G2/M transition of mitotic cell cycle (GO:0000086);; Biological Process: regulation of meristem structural organization (GO:0009934);;	--	--	Protein TONSOKU GN=MVE11.9 OS=Arabidopsis thaliana (Mouse-ear cress) PE=1 SV=2	Protein BRUSHY 1 [Aegilops tauschii]
TraesCS1B01G386400	295.439	341.496	41.468	26.6372	12.4725	12.8065	Cellular Component: nucleosome (GO:0000786);; Molecular Function: DNA binding (GO:0003677);; Cellular Component: nucleolus (GO:0005730);; Biological Process: nucleosome assembly (GO:0006334);; Cellular Component: chloroplast (GO:0009507);; Molecular Function: protein heterodimerization activity (GO:0046982);;	K11252|3.16248e-67|bdi:100827576|K11252 histone H2B | (RefSeq) histone H2B.1-like	--	Histone H2B.2 OS=Triticum aestivum (Wheat) PE=1 SV=2	predicted protein [Hordeum vulgare subsp. vulgare]
TraesCS1D01G114500	6.9458	8.79134	3.15716	2.78267	4.59434	2.36797	Cellular Component: cytoplasmic vesicle (GO:0016023);;	--	--	Arabinogalactan peptide 16 (Precursor) GN=AGP16 OS=Arabidopsis thaliana (Mouse-ear cress) PE=1 SV=1	hypothetical protein TRIUR3_12039 [Triticum urartu]
TraesCS5A01G319000	7.5229	8.76052	3.80287	2.95105	1.87826	1.57135	Molecular Function: nucleotide binding (GO:0000166);;	--	--	Protein MEI2-like 6 GN=OJ1254_E07.9 OS=Oryza sativa subsp. japonica (Rice) PE=2 SV=1	hypothetical protein F775_01750 [Aegilops tauschii]
TraesCS2A01G487500	15.1195	16.5681	7.01835	7.62478	4.86071	1.8951	Molecular Function: microtubule motor activity (GO:0003777);; Molecular Function: calmodulin binding (GO:0005516);; Molecular Function: ATP binding (GO:0005524);; Cellular Component: kinesin complex (GO:0005871);; Cellular Component: plasma membrane (GO:0005886);; Biological Process: obsolete ATP catabolic process (GO:0006200);; Biological Process: microtubule-based movement (GO:0007018);; Molecu…	--	--	Kinesin-like calmodulin-binding protein homolog GN=OSJNBa0087O24.20 OS=Oryza sativa subsp. japonica (Rice) PE=2 SV=1	PREDICTED: kinesin-like calmodulin-binding protein homolog [Brachypodium distachyon]
TraesCS4B01G313800	3.24095	3.78938	0.103838	0.0215603	0.070427	0	Cellular Component: nucleus (GO:0005634);; Cellular Component: mitochondrion (GO:0005739);; Cellular Component: cytosol (GO:0005829);; Biological Process: cytokinin biosynthetic process (GO:0009691);; Molecular Function: hydrolase activity, hydrolyzing N-glycosyl compounds (GO:0016799);; Molecular Function: lyase activity (GO:0016829);;	--	--	Probable cytokinin riboside 5&apos;-monophosphate phosphoribohydrolase LOGL3 OS=Oryza sativa subsp. japonica (Rice) PE=2 SV=1	hypothetical protein TRIUR3_00507 [Triticum urartu]
TraesCS2A01G463500	5.05703	5.15856	3.25946	4.4819	1.08788	0.581436	Molecular Function: protein serine/threonine kinase activity (GO:0004674);; Molecular Function: ATP binding (GO:0005524);; Cellular Component: plasma membrane (GO:0005886);; Biological Process: protein phosphorylation (GO:0006468);; Biological Process: apoptotic process (GO:0006915);; Biological Process: response to brassinosteroid (GO:0009741);; Biological Process: unidimensional cell growth (GO…	--	--	BAG family molecular chaperone regulator 2 GN=BAG2 OS=Arabidopsis thaliana (Mouse-ear cress) PE=1 SV=1	predicted protein [Hordeum vulgare subsp. vulgare]
TraesCS6B01G210100	22.1443	21.453	5.6119	6.6966	7.11767	5.25451	Cellular Component: nuclear pore (GO:0005643);; Cellular Component: chloroplast (GO:0009507);;	K14310|0|bdi:100830829|K14310 nuclear pore complex protein Nup205 | (RefSeq) nuclear pore complex protein NUP205	RNA transport (ko03013)	Nuclear pore complex protein NUP205 {ECO:0000303|PubMed:21189294} OS=Arabidopsis thaliana (Mouse-ear cress) PE=1 SV=1	PREDICTED: uncharacterized protein LOC100830829 [Brachypodium distachyon]
TraesCS6B01G418500	15.29	16.7007	3.02848	2.73672	3.66412	2.21568	Cellular Component: cell wall (GO:0005618);;	--	--	--	predicted protein [Hordeum vulgare subsp. vulgare]
TraesCSU01G095700	30.8666	45.0537	5.97278	3.75758	2.78586	1.65485	Cellular Component: nucleosome (GO:0000786);; Molecular Function: DNA binding (GO:0003677);; Cellular Component: nucleus (GO:0005634);; Biological Process: nucleosome assembly (GO:0006334);; Biological Process: cell proliferation (GO:0008283);; Cellular Component: plastid (GO:0009536);; Molecular Function: protein heterodimerization activity (GO:0046982);;	K11253|4.95318e-93|crb:CARUB_v10021660mg|K11253 histone H3 | (RefSeq) hypothetical protein	--	Histone H3.2 OS=Triticum aestivum (Wheat) PE=1 SV=2	hypothetical protein CARUB_v10021660mg, partial [Capsella rubella]
TraesCS3D01G008800	5.2581	5.11992	0.454317	0.348581	0.632694	0.048531	--	--	--	--	hypothetical protein F775_52397 [Aegilops tauschii]
TraesCS3A01G174900	3.34498	3.66233	1.21935	1.22247	1.17684	2.18301	--	--	--	FHA domain-containing protein At4g14490 GN=At4g14490 OS=Arabidopsis thaliana (Mouse-ear cress) PE=1 SV=1	hypothetical protein F775_05288 [Aegilops tauschii]
TraesCS1A01G268200	20.0762	24.2505	3.35719	3.96315	2.47287	1.5046	Cellular Component: cytoplasmic vesicle (GO:0016023);;	--	--	--	hypothetical protein TRIUR3_31661 [Triticum urartu]
TraesCS7A01G140800	11.0824	11.1236	1.34424	1.27351	2.15446	1.85423	Biological Process: mitotic cell cycle (GO:0000278);; Biological Process: double-strand break repair via homologous recombination (GO:0000724);; Cellular Component: nuclear chromatin (GO:0000790);; Cellular Component: synaptonemal complex (GO:0000795);; Molecular Function: single-stranded DNA binding (GO:0003697);; Molecular Function: ATP binding (GO:0005524);; Cellular Component: chiasma (GO:000…	K08734|0|bdi:100845473|K08734 DNA mismatch repair protein MLH1 | (RefSeq) MLH1; DNA mismatch repair protein MLH1	Mismatch repair (ko03430)	DNA mismatch repair protein MLH1 GN=MLH1 OS=Arabidopsis thaliana (Mouse-ear cress) PE=2 SV=1	unnamed protein product [Triticum aestivum]
TraesCS2B01G297900	7.04339	6.38034	1.02313	0.937313	1.46403	1.45441	--	--	--	--	hypothetical protein F775_08507 [Aegilops tauschii]
TraesCS7B01G135100	2.67327	3.01611	0.340848	0.211785	0.189045	0.0752327	Cellular Component: membrane (GO:0016020);;	--	--	--	hypothetical protein [Oryza sativa Japonica Group]
TraesCS3B01G383800	11.0711	9.92616	4.431	3.05849	4.37406	3.4337	Molecular Function: calmodulin-dependent protein kinase activity (GO:0004683);; Molecular Function: calcium ion binding (GO:0005509);; Molecular Function: ATP binding (GO:0005524);; Cellular Component: plasma membrane (GO:0005886);; Biological Process: protein autophosphorylation (GO:0046777);;	K13412|0|bdi:100826115|K13412 calcium-dependent protein kinase [EC:2.7.11.1] | (RefSeq) calcium-dependent protein kinase 13	Plant-pathogen interaction (ko04626)	Calcium-dependent protein kinase 13 GN=CPK13 OS=Arabidopsis thaliana (Mouse-ear cress) PE=1 SV=2	unnamed protein product [Triticum aestivum]
TraesCS2B01G143200	3.60765	3.62028	0.485727	0.754761	1.45899	1.01064	--	--	--	Putative F-box/FBD/LRR-repeat protein At1g78760 GN=At1g78760 OS=Arabidopsis thaliana (Mouse-ear cress) PE=3 SV=1	hypothetical protein TRIUR3_01955 [Triticum urartu]
TraesCS3D01G265800	3.30786	3.24804	0.967548	0.82198	1.28279	0.94636	Biological Process: mitotic cell cycle (GO:0000278);; Cellular Component: origin recognition complex (GO:0000808);; Molecular Function: DNA binding (GO:0003677);; Molecular Function: ATP binding (GO:0005524);; Cellular Component: nucleus (GO:0005634);; Biological Process: DNA replication (GO:0006260);; Biological Process: DNA methylation (GO:0006306);; Biological Process: methylation-dependent ch…	K02606|0|bdi:100842039|K02606 origin recognition complex subunit 4 | (RefSeq) origin of replication complex subunit 4	--	Origin of replication complex subunit 4 {ECO:0000303|PubMed:15939553} OS=Oryza sativa subsp. japonica (Rice) PE=2 SV=1	predicted protein [Hordeum vulgare subsp. vulgare]
TraesCS3D01G272800	14.9972	15.4841	1.49252	1.42914	1.58003	0.965178	Biological Process: nuclear division (GO:0000280);; Biological Process: cytokinesis by cell plate formation (GO:0000911);; Molecular Function: GTPase activity (GO:0003924);; Molecular Function: GTP binding (GO:0005525);; Biological Process: obsolete GTP catabolic process (GO:0006184);; Biological Process: DNA replication initiation (GO:0006270);; Biological Process: regulation of DNA replication …	--	--	Dynamin-related protein 5A GN=DRP5A OS=Arabidopsis thaliana (Mouse-ear cress) PE=2 SV=1	unnamed protein product [Triticum aestivum]
TraesCS5B01G285500	13.4017	11.8673	2.52696	2.3117	2.07802	0.674508	Molecular Function: ribokinase activity (GO:0004747);; Molecular Function: ATP binding (GO:0005524);; Cellular Component: plasma membrane (GO:0005886);; Biological Process: D-ribose metabolic process (GO:0006014);; Molecular Function: fructokinase activity (GO:0008865);; Cellular Component: cytoplasmic vesicle (GO:0016023);; Biological Process: phosphorylation (GO:0016310);; Biological Process: s…	K00847|0|sita:101758553|K00847 fructokinase [EC:2.7.1.4] | (RefSeq) fructokinase-1	Fructose and mannose metabolism (ko00051);; Starch and sucrose metabolism (ko00500);; Amino sugar and nucleotide sugar metabolism (ko00520)	Fructokinase-1 OS=Oryza sativa subsp. japonica (Rice) PE=1 SV=2	predicted protein [Hordeum vulgare subsp. vulgare]
TraesCS4B01G058300	4.11743	5.01439	0.511708	0.660329	0.411759	0.269301	--	--	--	--	predicted protein [Hordeum vulgare subsp. vulgare]
TraesCS2B01G119400	22.6741	24.2725	13.0217	12.2812	9.69462	3.95572	Molecular Function: nucleotide binding (GO:0000166);; Molecular Function: DNA binding (GO:0003677);; Molecular Function: RNA binding (GO:0003723);; Molecular Function: metal ion binding (GO:0046872);;	--	--	Zinc finger CCCH domain-containing protein 53 GN=OSJNBa0008J01.35 OS=Oryza sativa subsp. japonica (Rice) PE=2 SV=1	predicted protein [Hordeum vulgare subsp. vulgare]
TraesCS5D01G424300	10.1495	9.36123	2.33747	3.28544	4.27405	2.83943	Molecular Function: methyltransferase activity (GO:0008168);; Biological Process: methylation (GO:0032259);;	K16219|2.89388e-177|bdi:100831888|K16219 protein N-terminal methyltransferase [EC:2.1.1.244] | (RefSeq) alpha N-terminal protein methyltransferase 1	--	Alpha N-terminal protein methyltransferase 1 GN=OsI_13745 OS=Oryza sativa subsp. indica (Rice) PE=3 SV=1	Methyltransferase-like protein [Aegilops tauschii]
TraesCS3D01G184600	15.9194	15.4277	4.99889	5.35768	5.60047	5.60882	Molecular Function: protein binding (GO:0005515);; Biological Process: DNA metabolic process (GO:0006259);; Biological Process: cellular response to DNA damage stimulus (GO:0006974);; Cellular Component: cytoplasmic vesicle (GO:0016023);;	K10740|4.7597e-41|bdi:100836018|K10740 replication factor A3 | (RefSeq) replication protein A 14 kDa subunit-like	DNA replication (ko03030);; Nucleotide excision repair (ko03420);; Mismatch repair (ko03430);; Homologous recombination (ko03440)	Replication protein A 14 kDa subunit OS=Oryza sativa subsp. japonica (Rice) PE=1 SV=1	hypothetical protein F775_29633 [Aegilops tauschii]
TraesCS5A01G390000	23.1686	23.8695	2.34283	2.34709	2.24787	1.29257	Biological Process: mitotic cell cycle (GO:0000278);; Biological Process: cytokinesis by cell plate formation (GO:0000911);; Molecular Function: microtubule motor activity (GO:0003777);; Molecular Function: ATP binding (GO:0005524);; Cellular Component: kinesin complex (GO:0005871);; Cellular Component: microtubule (GO:0005874);; Biological Process: methylation-dependent chromatin silencing (GO:0…	K10400|0|bdi:100835055|K10400 kinesin family member 15 | (RefSeq) phragmoplast orienting kinesin 2	--	Phragmoplast orienting kinesin 2 GN=POK2 OS=Arabidopsis thaliana (Mouse-ear cress) PE=2 SV=1	Kinesin-like protein KIF15 [Aegilops tauschii]
TraesCS7A01G339200	3.24681	3.74101	0.810482	1.66614	1.13721	1.67024	Molecular Function: nucleic acid binding (GO:0003676);; Molecular Function: exonuclease activity (GO:0004527);; Cellular Component: mitochondrion (GO:0005739);; Biological Process: pyrimidine ribonucleotide biosynthetic process (GO:0009220);;	--	--	Uncharacterized exonuclease domain-containing protein At3g15140 GN=At3g15140 OS=Arabidopsis thaliana (Mouse-ear cress) PE=2 SV=1	PREDICTED: uncharacterized exonuclease domain-containing protein At3g15140 [Brachypodium distachyon]
TraesCS2D01G303500	6.13437	6.24075	1.10046	1.14746	1.61418	1.42784	Biological Process: double-strand break repair via homologous recombination (GO:0000724);; Molecular Function: nucleic acid binding (GO:0003676);; Molecular Function: ATP binding (GO:0005524);; Cellular Component: intracellular (GO:0005622);; Biological Process: DNA replication (GO:0006260);; Molecular Function: N-acetyltransferase activity (GO:0008080);; Molecular Function: zinc ion binding (GO:…	K10901|0|bdi:100841605|K10901 bloom syndrome protein [EC:3.6.4.12] | (RefSeq) ATP-dependent DNA helicase Q-like 4A	Homologous recombination (ko03440)	ATP-dependent DNA helicase Q-like 4A GN=At1g10930 OS=Arabidopsis thaliana (Mouse-ear cress) PE=2 SV=1	PREDICTED: ATP-dependent DNA helicase Q-like 4A [Brachypodium distachyon]
TraesCS6D01G397000	2.4578	3.77148	2.45482	1.84133	1.51751	0.247378	Biological Process: regulation of transcription, DNA-templated (GO:0006355);; Biological Process: cellular response to stimulus (GO:0051716);;	--	--	Transcription factor TCP7 GN=TCP7 OS=Arabidopsis thaliana (Mouse-ear cress) PE=2 SV=1	predicted protein [Hordeum vulgare subsp. vulgare]
TraesCS7D01G463000	5.60973	7.43772	2.6431	2.49782	1.59068	1.39746	--	--	--	Auxin response factor 13 GN=OSJNBa0039K24.27 OS=Oryza sativa subsp. japonica (Rice) PE=2 SV=2	Auxin response factor 13 [Aegilops tauschii]
TraesCS3A01G260500	5.01645	4.2633	1.39695	1.69179	1.4296	2.08532	Molecular Function: zinc ion binding (GO:0008270);;	--	--	E3 ubiquitin-protein ligase MBR2 GN=MBR2 OS=Arabidopsis thaliana (Mouse-ear cress) PE=1 SV=1	predicted protein [Hordeum vulgare subsp. vulgare]
TraesCS5A01G089100	5.36763	6.41208	1.46696	2.68138	2.04906	0.841235	Cellular Component: DNA-directed RNA polymerase IV complex (GO:0000418);; Molecular Function: DNA binding (GO:0003677);; Molecular Function: DNA-directed 5'-3' RNA polymerase activity (GO:0003899);; Cellular Component: DNA-directed RNA polymerase II, core complex (GO:0005665);; Biological Process: transcription, DNA-templated (GO:0006351);; Molecular Function: zinc ion binding (GO:0008270);;	K03017|7.36636e-81|bdi:100821357|K03017 DNA-directed RNA polymerase II subunit RPB9 | (RefSeq) DNA-directed RNA polymerases II, IV and V subunit 9B	Purine metabolism (ko00230);; Pyrimidine metabolism (ko00240);; RNA polymerase (ko03020)	DNA-directed RNA polymerases II, IV and V subunit 9B GN=FCAALL OS=Arabidopsis thaliana (Mouse-ear cress) PE=1 SV=1	PREDICTED: DNA-directed RNA polymerases II, IV and V subunit 9B [Brachypodium distachyon]
TraesCS1A01G433500	7.39872	7.73767	1.77272	2.97329	1.04665	0.764681	Molecular Function: protein serine/threonine kinase activity (GO:0004674);; Molecular Function: ATP binding (GO:0005524);; Biological Process: protein phosphorylation (GO:0006468);;	K04733|0|bdi:100843458|K04733 interleukin-1 receptor-associated kinase 4 [EC:2.7.11.1] | (RefSeq) probable receptor-like protein kinase At2g42960	--	Probable receptor-like protein kinase At2g42960 GN=At2g42960 OS=Arabidopsis thaliana (Mouse-ear cress) PE=3 SV=1	predicted protein [Hordeum vulgare subsp. vulgare]
TraesCS2A01G315000	2.9983	3.35909	0.611768	0.329407	0.368892	0.191606	Cellular Component: nucleus (GO:0005634);; Biological Process: meiotic prophase I (GO:0007128);; Biological Process: meiotic anaphase I (GO:0007133);; Biological Process: meiotic telophase I (GO:0007134);; Biological Process: megasporogenesis (GO:0009554);; Biological Process: microsporogenesis (GO:0009556);;	--	--	Protein PAIR1 GN=OSJNBa0009C08.13 OS=Oryza sativa subsp. japonica (Rice) PE=2 SV=1	hypothetical protein F775_23838 [Aegilops tauschii]
TraesCS7B01G197400	10.6383	9.02226	0.933118	0.759075	0.473549	0.259586	Cellular Component: mitochondrion (GO:0005739);; Cellular Component: plastid (GO:0009536);;	--	--	Protein BRANCHLESS TRICHOME GN=BLT OS=Arabidopsis thaliana (Mouse-ear cress) PE=1 SV=1	hypothetical protein TRIUR3_33537 [Triticum urartu]
TraesCS5B01G508800	31.6996	34.4011	10.0284	10.3092	10.7176	5.74531	Molecular Function: transcription factor activity, sequence-specific DNA binding (GO:0003700);; Biological Process: regulation of transcription, DNA-templated (GO:0006355);; Molecular Function: zinc ion binding (GO:0008270);; Molecular Function: sequence-specific DNA binding (GO:0043565);;	--	--	GATA transcription factor 15 GN=GATA15 OS=Arabidopsis thaliana (Mouse-ear cress) PE=2 SV=2	predicted protein [Hordeum vulgare subsp. vulgare]
TraesCS4B01G122100	2.23036	1.39882	0.581077	1.01472	0.929887	0.415756	Molecular Function: DNA binding (GO:0003677);; Molecular Function: transcription factor activity, sequence-specific DNA binding (GO:0003700);; Cellular Component: nucleus (GO:0005634);; Biological Process: regulation of transcription, DNA-templated (GO:0006355);;	--	--	Ethylene-responsive transcription factor CRF3 GN=K19E1.9 OS=Arabidopsis thaliana (Mouse-ear cress) PE=1 SV=1	Ethylene-responsive transcription factor CRF4 [Aegilops tauschii]
TraesCS2A01G384900	15.9839	15.3749	1.61961	1.55804	0.794945	0.406497	Biological Process: primary metabolic process (GO:0044238);; Biological Process: cellular macromolecule metabolic process (GO:0044260);; Molecular Function: metal ion binding (GO:0046872);;	K10683|0|osa:4336384|K10683 BRCA1-associated RING domain protein 1 | (RefSeq) BRCA1-associated RING domain protein 1	--	Protein BREAST CANCER SUSCEPTIBILITY 1 homolog GN=BRCA1 OS=Arabidopsis thaliana (Mouse-ear cress) PE=2 SV=1	Protein BREAST CANCER SUSCEPTIBILITY 1-like protein [Triticum urartu]
TraesCSU01G082100	4.46427	5.31222	0.834093	0.534482	1.06784	0.905659	--	--	--	--	hypothetical protein F775_05515 [Aegilops tauschii]
TraesCS1B01G364500	641.914	691.625	213.24	242.144	230.641	203.362	Molecular Function: GTPase activity (GO:0003924);; Molecular Function: structural constituent of cytoskeleton (GO:0005200);; Molecular Function: GTP binding (GO:0005525);; Cellular Component: cytoplasm (GO:0005737);; Cellular Component: microtubule (GO:0005874);; Biological Process: obsolete GTP catabolic process (GO:0006184);; Biological Process: microtubule-based process (GO:0007017);; Biologic…	K07374|0|obr:102710062|K07374 tubulin alpha | (RefSeq) tubulin alpha-3 chain	Phagosome (ko04145)	Tubulin alpha-2 chain GN=TUBA2 OS=Hordeum vulgare (Barley) PE=2 SV=1	RecName: Full=Tubulin alpha-2 chain [Hordeum vulgare]
TraesCS4D01G317000	6.10138	5.35361	1.52962	2.10401	2.35411	2.2011	Molecular Function: transcription factor activity, sequence-specific DNA binding (GO:0003700);; Biological Process: regulation of transcription, DNA-templated (GO:0006355);; Biological Process: embryo sac egg cell differentiation (GO:0009560);; Biological Process: vernalization response (GO:0010048);;	--	--	--	hypothetical protein F775_03880 [Aegilops tauschii]
TraesCS6A01G364300	8.80957	9.0171	1.33807	1.01894	1.60453	1.39174	Cellular Component: chromosome (GO:0005694);; Biological Process: chromosome segregation (GO:0007059);; Biological Process: meiotic cell cycle (GO:0007126);;	--	--	Shugoshin-1 GN=SGO1 OS=Zea mays (Maize) PE=2 SV=1	hypothetical protein TRIUR3_32010 [Triticum urartu]
TraesCS1B01G260000	7.63744	8.55856	4.08258	3.17755	2.81057	0.550374	Biological Process: regulation of cyclin-dependent protein serine/threonine kinase activity (GO:0000079);; Biological Process: stomatal lineage progression (GO:0010440);; Molecular Function: protein kinase binding (GO:0019901);; Biological Process: cell division (GO:0051301);;	--	--	Cyclin-P3-1 OS=Oryza sativa subsp. japonica (Rice) PE=3 SV=1	hypothetical protein TRIUR3_24170 [Triticum urartu]
TraesCS6A01G306500	3.65973	4.15777	0.0767403	0.0471723	0.10779	0.013846	Cellular Component: mitochondrion (GO:0005739);; Biological Process: response to hormone (GO:0009725);;	--	--	Transcription factor TCP15 GN=TCP15 OS=Arabidopsis thaliana (Mouse-ear cress) PE=2 SV=1	predicted protein [Hordeum vulgare subsp. vulgare]
TraesCS3A01G043300	2.96383	4.00065	0.016487	0.00559867	0	0	Cellular Component: nucleus (GO:0005634);; Biological Process: negative regulation of cell proliferation (GO:0008285);; Biological Process: specification of carpel identity (GO:0010094);; Biological Process: specification of stamen identity (GO:0010097);;	--	--	Zinc finger protein STAMENLESS 1 OS=Oryza sativa subsp. japonica (Rice) PE=2 SV=1	PREDICTED: zinc finger protein STAMENLESS 1-like [Setaria italica]
TraesCS7A01G420800	2.59828	2.66162	2.19987	1.56593	1.10066	0.248447	Molecular Function: binding (GO:0005488);;	--	--	Putative protein FAR1-RELATED SEQUENCE 10 GN=FRS10 OS=Arabidopsis thaliana (Mouse-ear cress) PE=2 SV=2	PREDICTED: putative protein FAR1-RELATED SEQUENCE 10 [Brachypodium distachyon]
TraesCS5D01G110600	263.941	287.71	27.7577	19.0909	16.4406	13.6738	Cellular Component: nucleosome (GO:0000786);; Biological Process: RNA methylation (GO:0001510);; Molecular Function: DNA binding (GO:0003677);; Cellular Component: nucleolus (GO:0005730);; Biological Process: nucleosome assembly (GO:0006334);; Biological Process: cell proliferation (GO:0008283);; Molecular Function: protein heterodimerization activity (GO:0046982);;	K11251|5.71445e-59|obr:102711210|K11251 histone H2A | (RefSeq) probable histone H2AXb	--	Probable histone H2AXb OS=Oryza sativa subsp. japonica (Rice) PE=2 SV=1	Putative histone H2AXb [Aegilops tauschii]
TraesCS3D01G140600	6.7956	5.11782	0.775251	0.615785	0.410047	0.367858	Molecular Function: DNA binding (GO:0003677);;	--	--	--	predicted protein [Hordeum vulgare subsp. vulgare]
TraesCS4B01G275400	35.7897	29.3517	7.80221	3.8778	3.73878	1.41238	Cellular Component: nucleosome (GO:0000786);; Molecular Function: DNA binding (GO:0003677);; Cellular Component: nucleolus (GO:0005730);; Biological Process: nucleosome assembly (GO:0006334);; Cellular Component: chloroplast (GO:0009507);; Molecular Function: protein heterodimerization activity (GO:0046982);;	K11252|1.1056e-61|bdi:100827576|K11252 histone H2B | (RefSeq) histone H2B.1-like	--	Histone H2B.1 OS=Triticum aestivum (Wheat) PE=1 SV=3	PREDICTED: histone H2B.1-like [Brachypodium distachyon]
TraesCS3B01G426400	2.89561	2.4525	0.374194	0.681276	0.613203	0.828936	--	K14190|0|bdi:100833569|K14190 GDP-L-galactose phosphorylase [EC:2.7.7.69] | (RefSeq) GDP-L-galactose phosphorylase 1-like	Ascorbate and aldarate metabolism (ko00053)	GDP-L-galactose phosphorylase 1 GN=VTC2 OS=Arabidopsis thaliana (Mouse-ear cress) PE=1 SV=1	hypothetical protein TRIUR3_21856 [Triticum urartu]
TraesCS5D01G193200	15.027	15.5102	1.63797	1.85593	2.52144	2.1059	Cellular Component: histone acetyltransferase complex (GO:0000123);; Cellular Component: cytosol (GO:0005829);; Biological Process: DNA-dependent DNA replication (GO:0006261);; Biological Process: chromatin silencing at telomere (GO:0006348);; Biological Process: regulation of flower development (GO:0009909);; Molecular Function: H4 histone acetyltransferase activity (GO:0010485);; Molecular Func…	K11303|0|bdi:100830362|K11303 histone acetyltransferase 1 [EC:2.3.1.48] | (RefSeq) probable histone acetyltransferase type B catalytic subunit	--	Probable histone acetyltransferase type B catalytic subunit OS=Oryza sativa subsp. japonica (Rice) PE=2 SV=1	Putative acetyltransferase type B catalytic subunit [Aegilops tauschii]
TraesCS6B01G315600	25.5671	25.4506	7.17002	10.7754	11.8303	7.18877	Molecular Function: RNA binding (GO:0003723);; Biological Process: rRNA processing (GO:0006364);; Biological Process: cell proliferation (GO:0008283);; Molecular Function: S-adenosylmethionine-dependent methyltransferase activity (GO:0008757);; Cellular Component: plastid (GO:0009536);; Biological Process: leaf morphogenesis (GO:0009965);; Biological Process: root morphogenesis (GO:0010015);; Bio…	K14835|0|bdi:100833497|K14835 ribosomal RNA methyltransferase Nop2 [EC:2.1.1.-] | (RefSeq) 25S rRNA (cytosine-C(5))-methyltransferase nop2	--	--	Putative ribosomal RNA methyltransferase NOP2 [Aegilops tauschii]
TraesCS4A01G110900	18.4216	27.9695	10.0139	9.78724	8.56169	2.41642	Molecular Function: magnesium ion binding (GO:0000287);; Molecular Function: pyruvate decarboxylase activity (GO:0004737);; Biological Process: response to stress (GO:0006950);; Biological Process: metabolic process (GO:0008152);; Molecular Function: thiamine pyrophosphate binding (GO:0030976);;	K01568|0|bdi:100828933|K01568 pyruvate decarboxylase [EC:4.1.1.1] | (RefSeq) pyruvate decarboxylase 2	Glycolysis / Gluconeogenesis (ko00010)	Pyruvate decarboxylase 2 GN=PDC2 OS=Oryza sativa subsp. indica (Rice) PE=2 SV=2	hypothetical protein F775_43983 [Aegilops tauschii]
TraesCS5B01G395400	89.9242	102.883	19.5685	19.8506	15.3145	11.7557	Cellular Component: nucleosome (GO:0000786);; Biological Process: cell fate specification (GO:0001708);; Molecular Function: DNA binding (GO:0003677);; Cellular Component: nucleus (GO:0005634);; Biological Process: nucleosome assembly (GO:0006334);; Biological Process: regulation of transcription, DNA-templated (GO:0006355);; Biological Process: cell proliferation (GO:0008283);;	--	--	HMG-Y-related protein A OS=Glycine max (Soybean) PE=2 SV=1	predicted protein [Hordeum vulgare subsp. vulgare]
TraesCS3B01G576100	2.47542	2.09225	0.526157	0.66993	0.811509	0.626776	Cellular Component: nucleus (GO:0005634);; Cellular Component: chloroplast (GO:0009507);;	--	--	--	predicted protein [Hordeum vulgare subsp. vulgare]
TraesCS4B01G064000	46.6721	42.2188	0.374878	0.055849	0.285302	0	Molecular Function: transcription coactivator activity (GO:0003713);; Biological Process: cell proliferation (GO:0008283);; Biological Process: adaxial/abaxial pattern specification (GO:0009955);; Biological Process: leaf morphogenesis (GO:0009965);; Biological Process: plant ovule development (GO:0048481);;	--	--	GRF1-interacting factor 1 GN=F4I4.20 OS=Arabidopsis thaliana (Mouse-ear cress) PE=1 SV=1	hypothetical protein TRIUR3_34827 [Triticum urartu]
TraesCS7D01G096900	14.3202	5.084	1.99043	1.53916	0.730827	0.379376	Cellular Component: nucleosome (GO:0000786);; Molecular Function: DNA binding (GO:0003677);; Cellular Component: nucleus (GO:0005634);; Biological Process: nucleosome assembly (GO:0006334);; Biological Process: cell proliferation (GO:0008283);; Cellular Component: plastid (GO:0009536);; Molecular Function: protein heterodimerization activity (GO:0046982);;	K11253|4.95318e-93|crb:CARUB_v10021660mg|K11253 histone H3 | (RefSeq) hypothetical protein	--	Histone H3.2 OS=Triticum aestivum (Wheat) PE=1 SV=2	hypothetical protein CARUB_v10021660mg, partial [Capsella rubella]
TraesCS1D01G212800	2.66569	2.2475	0.392904	0.954358	0.545016	0.551145	Biological Process: regulation of transcription, DNA-templated (GO:0006355);;	--	--	Scarecrow-like protein 6 GN=SCL6 OS=Arabidopsis thaliana (Mouse-ear cress) PE=1 SV=1	PREDICTED: scarecrow-like protein 6-like isoform X1 [Setaria italica]
TraesCS5A01G482700	8.45821	7.58791	2.68831	3.01591	3.1682	2.14266	--	--	--	Putative B3 domain-containing protein Os04g0346900 GN=OSJNBa0020I02.5 OS=Oryza sativa subsp. japonica (Rice) PE=3 SV=2	Putative B3 domain-containing protein [Aegilops tauschii]
TraesCS3B01G309000	29.9689	28.7214	7.08085	8.24606	5.21068	3.6151	Molecular Function: microtubule motor activity (GO:0003777);; Molecular Function: ATP binding (GO:0005524);; Cellular Component: kinesin complex (GO:0005871);; Cellular Component: microtubule (GO:0005874);; Cellular Component: plasma membrane (GO:0005886);; Biological Process: microtubule-based movement (GO:0007018);; Molecular Function: microtubule binding (GO:0008017);;	K10406|0|bdi:100828795|K10406 kinesin family member C2/C3 | (RefSeq) kinesin-4-like	--	Kinesin KP1 GN=KP1 OS=Arabidopsis thaliana (Mouse-ear cress) PE=1 SV=2	unnamed protein product [Triticum aestivum]
TraesCS4A01G269900	6.24243	5.5321	1.22186	2.83485	3.42694	1.58887	--	--	--	Zinc finger protein VAR3, chloroplastic (Precursor) GN=VAR3 OS=Arabidopsis thaliana (Mouse-ear cress) PE=1 SV=2	Zinc finger protein VAR3, chloroplastic [Triticum urartu]
TraesCS4D01G121200	15.5064	16.7731	2.62624	1.91397	4.26495	2.73502	Molecular Function: cyclin-dependent protein serine/threonine kinase activity (GO:0004693);; Molecular Function: ATP binding (GO:0005524);; Cellular Component: nucleus (GO:0005634);; Cellular Component: cytoplasm (GO:0005737);; Biological Process: protein phosphorylation (GO:0006468);; Molecular Function: RNA polymerase II carboxy-terminal domain kinase activity (GO:0008353);; Biological Process:…	K07760|0|bdi:100833738|K07760 cyclin-dependent kinase [EC:2.7.11.22] | (RefSeq) cyclin-dependent kinase B1-1	--	Cyclin-dependent kinase B1-1 OS=Oryza sativa subsp. japonica (Rice) PE=2 SV=1	Cyclin-dependent kinase B1-1 [Triticum urartu]
TraesCSU01G045900	7.6522	5.67395	1.64564	1.42595	0.792894	0.444675	--	K04506|1.38506e-131|bdi:100845868|K04506 E3 ubiquitin-protein ligase SIAH1 [EC:2.3.2.27] | (RefSeq) E3 ubiquitin-protein ligase SINA-like 10	Ubiquitin mediated proteolysis (ko04120)	E3 ubiquitin-protein ligase SINA-like 10 GN=At5g37930 OS=Arabidopsis thaliana (Mouse-ear cress) PE=2 SV=1	E3 ubiquitin-protein ligase SINA-like 10 [Aegilops tauschii]
TraesCS1D01G047700	2.6014	3.48339	0.352108	0.507556	0.146088	0.0361107	--	--	--	--	PREDICTED: probable membrane-associated kinase regulator 3 [Brachypodium distachyon]
TraesCS1D01G173500	19.2177	17.5838	2.83314	2.17785	3.23908	2.31953	--	K10727|0|bdi:100827903|K10727 chromatin licensing and DNA replication factor 1 | (RefSeq) CDT1-like protein a, chloroplastic	--	CDT1-like protein a, chloroplastic (Precursor) GN=CDT1A OS=Arabidopsis thaliana (Mouse-ear cress) PE=1 SV=1	hypothetical protein F775_32504 [Aegilops tauschii]
TraesCS2B01G074100	18.6428	18.0747	2.11044	1.8757	2.01741	0.817289	Biological Process: primary metabolic process (GO:0044238);; Biological Process: cellular macromolecule metabolic process (GO:0044260);; Biological Process: single-organism cellular process (GO:0044763);; Biological Process: regulation of biological process (GO:0050789);;	--	--	--	hypothetical protein F775_22266 [Aegilops tauschii]
TraesCS2D01G355000	8.1009	8.66298	5.19323	5.10378	2.3999	0.993656	Biological Process: base-excision repair (GO:0006284);; Molecular Function: DNA-3-methyladenine glycosylase activity (GO:0008725);; Cellular Component: plastid (GO:0009536);;	K01246|0|bdi:100824759|K01246 DNA-3-methyladenine glycosylase I [EC:3.2.2.20] | (RefSeq) uncharacterized LOC100824759	--	--	PREDICTED: uncharacterized protein LOC100824759 [Brachypodium distachyon]
TraesCSU01G077400	830.101	957.751	94.2232	76.079	24.6891	12.533	Cellular Component: nucleosome (GO:0000786);; Molecular Function: DNA binding (GO:0003677);; Cellular Component: nucleolus (GO:0005730);; Biological Process: nucleosome assembly (GO:0006334);; Cellular Component: chloroplast (GO:0009507);; Molecular Function: protein heterodimerization activity (GO:0046982);;	K11252|4.75172e-63|osa:4324495|K11252 histone H2B | (RefSeq) H2B.10, OsJ_000397, P0030H07.8; histone H2B.10	--	Histone H2B.10 OS=Oryza sativa subsp. japonica (Rice) PE=3 SV=1	unnamed protein product [Triticum aestivum]
TraesCS5A01G245200	1.62686	2.28157	0.605505	0.91993	0.617893	0.374227	--	--	--	--	predicted protein [Hordeum vulgare subsp. vulgare]
TraesCS3A01G277100	34.2486	30.92	4.71437	2.86801	1.16505	0.179512	Molecular Function: hydrolase activity, hydrolyzing O-glycosyl compounds (GO:0004553);; Biological Process: carbohydrate metabolic process (GO:0005975);; Cellular Component: plant-type cell wall (GO:0009505);; Cellular Component: cytoplasmic vesicle (GO:0016023);; Molecular Function: cation binding (GO:0043169);; Cellular Component: anchored component of plasma membrane (GO:0046658);;	--	--	Glucan endo-1,3-beta-glucosidase 13 (Precursor) GN=At5g56590 OS=Arabidopsis thaliana (Mouse-ear cress) PE=1 SV=1	Glucan endo-1,3-beta-glucosidase 13 [Triticum urartu]
TraesCS5B01G448500	794.817	868.533	130.436	104.785	70.4219	33.4862	Cellular Component: nucleosome (GO:0000786);; Molecular Function: DNA binding (GO:0003677);; Cellular Component: nucleus (GO:0005634);; Biological Process: nucleosome assembly (GO:0006334);;	K11275|7.19113e-31|mus:103983809|K11275 histone H1/5 | (RefSeq) histone H1-like	--	Histone H1 OS=Triticum aestivum (Wheat) PE=2 SV=2	RecName: Full=Histone H1 [Triticum aestivum]
TraesCS5D01G385300	16.4185	17.3393	5.51767	5.81355	4.46752	2.2515	Molecular Function: transcription factor activity, sequence-specific DNA binding (GO:0003700);; Cellular Component: nucleus (GO:0005634);; Biological Process: regulation of transcription, DNA-templated (GO:0006355);; Biological Process: determination of bilateral symmetry (GO:0009855);; Biological Process: embryonic pattern specification (GO:0009880);; Biological Process: polarity specification o…	K09338|0|bdi:100834680|K09338 homeobox-leucine zipper protein | (RefSeq) homeobox-leucine zipper protein HOX32	--	Homeobox-leucine zipper protein HOX32 GN=B1394A07.10 OS=Oryza sativa subsp. japonica (Rice) PE=2 SV=1	Homeobox-leucine zipper protein HOX32 [Aegilops tauschii]
TraesCS5A01G138700	4.51736	6.60266	0.905969	1.63171	0.781776	0.514847	Cellular Component: plant-type vacuole (GO:0000325);; Molecular Function: cysteine-type endopeptidase activity (GO:0004197);; Molecular Function: transporter activity (GO:0005215);; Cellular Component: cell wall (GO:0005618);; Cellular Component: nucleus (GO:0005634);; Biological Process: proteolysis (GO:0006508);; Biological Process: transport (GO:0006810);; Biological Process: programmed cell d…	K16290|0|bdi:100821698|K16290 xylem cysteine proteinase [EC:3.4.22.-] | (RefSeq) xylem cysteine proteinase 1-like	--	Xylem cysteine proteinase 1 (Precursor) GN=XCP1 OS=Arabidopsis thaliana (Mouse-ear cress) PE=1 SV=1	Xylem cysteine proteinase 1 [Aegilops tauschii]
TraesCS1A01G177500	5.08439	6.89964	0.125639	0.0704573	0.349403	0.089191	Biological Process: iron ion transport (GO:0006826);; Cellular Component: plastid (GO:0009536);; Biological Process: cellular response to iron ion starvation (GO:0010106);; Biological Process: response to nitrate (GO:0010167);; Molecular Function: arsenite transmembrane transporter activity (GO:0015105);; Molecular Function: glycerol transmembrane transporter activity (GO:0015168);; Molecular Fun…	K09874|1.90566e-175|bdi:100825021|K09874 aquaporin NIP | (RefSeq) aquaporin NIP3-1	--	Aquaporin NIP3-1 OS=Oryza sativa subsp. japonica (Rice) PE=2 SV=2	RecName: Full=Aquaporin NIP3-1; AltName: Full=NOD26-like intrinsic protein 3-1; AltName: Full=OsNIP3;1 [Oryza sativa Japonica Group]
TraesCS5A01G191000	11.4759	16.4612	1.59136	4.90152	2.63336	4.94297	Cellular Component: mitochondrion (GO:0005739);;	--	--	--	hypothetical protein F775_32123 [Aegilops tauschii]
TraesCS1A01G229400	8.19917	8.37858	1.49687	2.0155	2.72465	1.46199	--	--	--	--	hypothetical protein TRIUR3_31788 [Triticum urartu]
Triticum_aestivum_newGene_43684	44.2595	40.3592	15.9736	14.7379	15.8546	19.4349	Cellular Component: vacuolar membrane (GO:0005774);; Molecular Function: hydrogen ion transmembrane transporter activity (GO:0015078);; Biological Process: ATP hydrolysis coupled proton transport (GO:0015991);; Cellular Component: proton-transporting V-type ATPase, V1 domain (GO:0033180);;	K02148|1.33681e-153|bdi:100841325|K02148 V-type H+-transporting ATPase subunit C | (RefSeq) VATPC; V-type proton ATPase subunit C	Oxidative phosphorylation (ko00190);; Phagosome (ko04145)	V-type proton ATPase subunit C OS=Hordeum vulgare OX=4513 GN=VATC PE=1 SV=1	vacuolar proton-ATPase C subunit [Triticum aestivum]
TraesCS3B01G183400	13.1247	16.5097	1.51643	0.886097	0.969897	0.923903	Biological Process: regulation of cyclin-dependent protein serine/threonine kinase activity (GO:0000079);; Cellular Component: nucleus (GO:0005634);; Cellular Component: cytoplasm (GO:0005737);; Biological Process: mitotic cell cycle (GO:0007067);; Biological Process: meiosis II (GO:0007135);; Biological Process: male meiotic nuclear division (GO:0007140);; Biological Process: microsporogenesis (…	K06627|0|bdi:100844452|K06627 cyclin A | (RefSeq) cyclin-A1-1-like	--	Cyclin-A1-1 OS=Oryza sativa subsp. japonica (Rice) PE=2 SV=1	unnamed protein product [Triticum aestivum]
TraesCS7A01G270800	8.07015	9.74234	4.36261	4.55951	2.23218	1.69934	Molecular Function: microtubule motor activity (GO:0003777);; Molecular Function: ATP binding (GO:0005524);; Cellular Component: kinesin complex (GO:0005871);; Cellular Component: microtubule (GO:0005874);; Biological Process: microtubule-based movement (GO:0007018);; Molecular Function: microtubule binding (GO:0008017);;	K11498|0|sita:101780196|K11498 centromeric protein E | (RefSeq) kinesin-like protein NACK2	--	Kinesin-like protein NACK1 GN=NACK1 OS=Nicotiana tabacum (Common tobacco) PE=1 SV=1	Kinesin-related protein 4 [Aegilops tauschii]
TraesCS7D01G199600	8.60741	9.52927	1.6167	1.52884	1.45774	0.876005	Molecular Function: DNA binding (GO:0003677);; Molecular Function: transcription factor activity, sequence-specific DNA binding (GO:0003700);; Cellular Component: nucleus (GO:0005634);; Cellular Component: transcription factor complex (GO:0005667);; Biological Process: regulation of transcription, DNA-templated (GO:0006355);; Biological Process: negative regulation of DNA endoreduplication (GO:00…	K09391|0|sbi:SORBI_10g008800|K09391 transcription factor E2F7/8 | (RefSeq) SORBIDRAFT_10g008800, Sb10g008800; hypothetical protein	--	E2F transcription factor-like E2FE GN=T24C20.40 OS=Arabidopsis thaliana (Mouse-ear cress) PE=2 SV=1	transcription regulator of the cell cycle TaE2Fe [Triticum aestivum]
TraesCS3B01G112900	71.8932	82.9206	6.40504	5.8431	4.92536	3.58768	Biological Process: mitotic cell cycle (GO:0000278);; Biological Process: double-strand break repair via homologous recombination (GO:0000724);; Biological Process: DNA replication initiation (GO:0006270);; Biological Process: regulation of DNA replication (GO:0006275);; Biological Process: postreplication repair (GO:0006301);; Biological Process: DNA methylation (GO:0006306);; Biological Process…	--	--	Mini-chromosome maintenance complex-binding protein GN=ETG1 OS=Arabidopsis thaliana (Mouse-ear cress) PE=1 SV=1	unnamed protein product [Triticum aestivum]
TraesCS5A01G443900	562.603	583.622	110.783	82.3813	74.5516	25.4482	Cellular Component: nucleosome (GO:0000786);; Molecular Function: DNA binding (GO:0003677);; Cellular Component: nucleus (GO:0005634);; Biological Process: nucleosome assembly (GO:0006334);;	K11275|3.32694e-28|mus:103983809|K11275 histone H1/5 | (RefSeq) histone H1-like	--	Histone H1 OS=Triticum aestivum (Wheat) PE=2 SV=2	Histone H1 [Aegilops tauschii]
TraesCS6B01G138400	29.4038	32.0797	6.88036	6.76491	8.60942	5.6745	Molecular Function: DNA binding (GO:0003677);; Cellular Component: nucleus (GO:0005634);; Biological Process: transcription, DNA-templated (GO:0006351);;	--	--	Squamosa promoter-binding-like protein 3 OS=Oryza sativa subsp. japonica (Rice) PE=2 SV=1	squamosa promoter-binding-like protein 3 [Triticum aestivum]
TraesCS1B01G378600	368.768	431.352	39.3338	36.2023	15.5092	12.3678	Cellular Component: nucleosome (GO:0000786);; Molecular Function: DNA binding (GO:0003677);; Cellular Component: nucleus (GO:0005634);; Biological Process: nucleosome assembly (GO:0006334);; Biological Process: cell proliferation (GO:0008283);; Cellular Component: plastid (GO:0009536);; Molecular Function: protein heterodimerization activity (GO:0046982);;	K11253|4.95318e-93|crb:CARUB_v10021660mg|K11253 histone H3 | (RefSeq) hypothetical protein	--	Histone H3.2 OS=Triticum aestivum (Wheat) PE=1 SV=2	hypothetical protein CARUB_v10021660mg, partial [Capsella rubella]
TraesCS6B01G166600	3.26006	3.48835	1.23243	0.953765	1.42267	0.807789	--	K12850|7.32076e-77|bdi:100827913|K12850 pre-mRNA-splicing factor 38B | (RefSeq) pre-mRNA-splicing factor 38B-like	Spliceosome (ko03040)	--	predicted protein [Hordeum vulgare subsp. vulgare]
TraesCS6B01G178600	24.7032	27.5937	5.00989	4.10953	4.71523	3.39191	Cellular Component: nucleus (GO:0005634);; Cellular Component: cytosol (GO:0005829);; Cellular Component: plasma membrane (GO:0005886);;	--	--	Protein CYPRO4 GN=CYPRO4 OS=Cynara cardunculus (Cardoon) PE=2 SV=1	hypothetical protein F775_09182 [Aegilops tauschii]
Triticum_aestivum_newGene_161024	4.28859	3.93743	1.07675	1.00244	0.504979	0.451297	--	K09489|1.10889e-32|mus:103991275|K09489 heat shock 70kDa protein 4 | (RefSeq) heat shock 70 kDa protein 15	--	Heat shock 70 kDa protein 14 OS=Arabidopsis thaliana OX=3702 GN=HSP70-14 PE=1 SV=1	PREDICTED: heat shock 70 kDa protein 15 [Musa acuminata subsp. malaccensis]
TraesCS5B01G038400	9.8363	10.6895	4.98842	8.96265	2.4677	0.316765	Cellular Component: plastid (GO:0009536);; Molecular Function: FMN binding (GO:0010181);; Molecular Function: oxidoreductase activity (GO:0016491);; Biological Process: oxidation-reduction process (GO:0055114);;	--	--	Uncharacterized protein At3g49140 GN=At3g49140 OS=Arabidopsis thaliana (Mouse-ear cress) PE=1 SV=2	predicted protein [Hordeum vulgare subsp. vulgare]
TraesCS1D01G134800	2.31883	2.14249	0.865283	0.921893	1.04587	0.48909	Cellular Component: mitochondrion (GO:0005739);; Biological Process: DNA-dependent DNA replication (GO:0006261);; Molecular Function: methyltransferase activity (GO:0008168);; Biological Process: toxin catabolic process (GO:0009407);; Biological Process: response to cyclopentenone (GO:0010583);; Biological Process: methylation (GO:0032259);;	K07056|0|bdi:100822973|K07056 16S rRNA (cytidine1402-2'-O)-methyltransferase [EC:2.1.1.198] | (RefSeq) ribosomal RNA small subunit methyltransferase I	--	--	UPF0011 protein [Aegilops tauschii]
TraesCS3A01G029300	4.5748	7.83626	1.25758	2.38771	1.14651	1.20931	--	K04506|4.66049e-40|obr:102705311|K04506 E3 ubiquitin-protein ligase SIAH1 [EC:2.3.2.27] | (RefSeq) E3 ubiquitin-protein ligase SINA-like 10	Ubiquitin mediated proteolysis (ko04120)	E3 ubiquitin-protein ligase SINA-like 5 GN=At1g66660 OS=Arabidopsis thaliana (Mouse-ear cress) PE=2 SV=2	unnamed protein product [Triticum aestivum]
TraesCS2A01G452200	24.4255	25.5276	10.3397	10.4604	8.91693	5.52255	--	K14820|0|bdi:100822978|K14820 ribosome biogenesis protein BRX1 | (RefSeq) ribosome biogenesis protein BRX1-like	--	--	predicted protein [Hordeum vulgare subsp. vulgare]
TraesCS5B01G442300	10.2532	9.66414	2.21353	3.51398	4.23964	2.66411	Molecular Function: nucleotide binding (GO:0000166);; Biological Process: purine nucleotide biosynthetic process (GO:0006164);; Biological Process: pyrimidine ribonucleotide biosynthetic process (GO:0009220);; Cellular Component: Cul4-RING E3 ubiquitin ligase complex (GO:0080008);;	K14553|0|sbi:SORBI_10g029900|K14553 U3 small nucleolar RNA-associated protein 18 | (RefSeq) SORBIDRAFT_10g029900, Sb10g029900; hypothetical protein	Ribosome biogenesis in eukaryotes (ko03008)	U3 small nucleolar RNA-associated protein 18 homolog GN=At5g14050 OS=Arabidopsis thaliana (Mouse-ear cress) PE=1 SV=1	hypothetical protein F775_28730 [Aegilops tauschii]
TraesCS4B01G052600	4.11251	4.44399	1.25193	1.34616	1.35727	1.19129	--	--	--	--	predicted protein [Hordeum vulgare subsp. vulgare]
TraesCS2B01G174700	13.0051	13.2675	2.08514	2.36389	4.44859	2.12503	Molecular Function: ATP binding (GO:0005524);; Cellular Component: cytoplasm (GO:0005737);; Biological Process: DNA replication initiation (GO:0006270);; Biological Process: regulation of DNA replication (GO:0006275);; Biological Process: DNA methylation (GO:0006306);; Biological Process: mitotic cell cycle (GO:0007067);; Biological Process: cell proliferation (GO:0008283);; Biological Process: r…	K16315|0|bdi:100846250|K16315 serine/threonine-protein kinase haspin [EC:2.7.11.1] | (RefSeq) putative serine/threonine-protein kinase haspin homolog	--	--	Serine/threonine-protein kinase haspin [Aegilops tauschii]
TraesCS3B01G485700	22.5065	25.6936	2.65771	2.27069	2.38899	1.00736	Biological Process: cytokinesis by cell plate formation (GO:0000911);; Biological Process: response to cyclopentenone (GO:0010583);; Cellular Component: membrane (GO:0016020);; Biological Process: spindle assembly (GO:0051225);;	--	--	--	unnamed protein product [Triticum aestivum]
TraesCS2A01G287700	3.03866	3.52303	1.60994	1.1279	0.91946	0.847496	Cellular Component: plastid (GO:0009536);;	--	--	Protein DYAD GN=MFG13.3 OS=Arabidopsis thaliana (Mouse-ear cress) PE=1 SV=2	hypothetical protein TRIUR3_07063 [Triticum urartu]
TraesCS1B01G123600	3.48537	3.80197	1.49032	1.18796	1.36453	1.24642	Cellular Component: DNA-directed RNA polymerase IV complex (GO:0000418);; Molecular Function: DNA binding (GO:0003677);; Molecular Function: DNA-directed 5'-3' RNA polymerase activity (GO:0003899);; Molecular Function: copper ion binding (GO:0005507);; Biological Process: DNA methylation (GO:0006306);; Biological Process: methylation-dependent chromatin silencing (GO:0006346);; Biological Process…	K16250|0|bdi:100842842|K16250 DNA-directed RNA polymerase IV subunit 1 [EC:2.7.7.6] | (RefSeq) DNA-directed RNA polymerase IV subunit 1	--	DNA-directed RNA polymerase IV subunit 1 GN=At1g63020 OS=Arabidopsis thaliana (Mouse-ear cress) PE=1 SV=1	DNA-directed RNA polymerase III subunit RPC1 [Aegilops tauschii]
TraesCS6B01G262300	53.0854	38.9328	10.3518	4.65225	8.35631	8.68558	Molecular Function: nucleic acid binding (GO:0003676);; Molecular Function: protein binding (GO:0005515);; Biological Process: DNA metabolic process (GO:0006259);; Biological Process: cellular response to DNA damage stimulus (GO:0006974);;	K10739|3.30417e-128|bdi:100821528|K10739 replication factor A2 | (RefSeq) replication protein A 32 kDa subunit B-like	DNA replication (ko03030);; Nucleotide excision repair (ko03420);; Mismatch repair (ko03430);; Homologous recombination (ko03440)	Replication protein A 32 kDa subunit B GN=OJ1643_A10.19 OS=Oryza sativa subsp. japonica (Rice) PE=1 SV=1	Replication factor A protein 2 [Triticum urartu]
TraesCS7B01G183600	126.981	119.805	27.426	21.6022	39.7351	22.8541	Molecular Function: nucleotide binding (GO:0000166);; Biological Process: endonucleolytic cleavage involved in rRNA processing (GO:0000478);; Molecular Function: RNA binding (GO:0003723);; Cellular Component: nucleolus (GO:0005730);; Biological Process: leaf vascular tissue pattern formation (GO:0010305);; Biological Process: cotyledon vascular tissue pattern formation (GO:0010588);; Biological P…	K11294|1.50698e-101|bdi:100836665|K11294 nucleolin | (RefSeq) nucleolin 1	--	Nucleolin 1 OS=Oryza sativa subsp. japonica (Rice) PE=2 SV=1	Nucleolin [Aegilops tauschii]
TraesCS4D01G193700	8.43052	7.7658	2.57524	2.25573	4.4823	3.74696	Biological Process: intracellular protein transport (GO:0006886);; Biological Process: nucleocytoplasmic transport (GO:0006913);; Molecular Function: Ran GTPase binding (GO:0008536);; Molecular Function: protein transporter activity (GO:0008565);;	K14293|0|bdi:100827513|K14293 importin subunit beta-1 | (RefSeq) importin subunit beta-1-like	RNA transport (ko03013)	Importin subunit beta-1 {ECO:0000305} OS=Arabidopsis thaliana (Mouse-ear cress) PE=1 SV=1	Importin subunit beta-1 [Aegilops tauschii]
TraesCS6D01G262900	1.91495	3.23803	1.63045	1.18461	0.388433	0.0430947	Molecular Function: Rho GDP-dissociation inhibitor activity (GO:0005094);; Cellular Component: plastid (GO:0009536);; Biological Process: cell tip growth (GO:0009932);; Biological Process: root epidermal cell differentiation (GO:0010053);;	K12462|5.31331e-119|sita:101755995|K12462 Rho GDP-dissociation inhibitor | (RefSeq) rho GDP-dissociation inhibitor 1	--	Rho GDP-dissociation inhibitor 1 GN=GDI1 OS=Arabidopsis thaliana (Mouse-ear cress) PE=1 SV=1	predicted protein [Hordeum vulgare subsp. vulgare]
TraesCS3D01G341700	8.38646	7.88657	3.11952	3.44155	2.60876	1.52802	Cellular Component: endoplasmic reticulum (GO:0005783);; Cellular Component: plastid (GO:0009536);; Cellular Component: membrane (GO:0016020);; Biological Process: vesicle-mediated transport (GO:0016192);;	K20359|3.62742e-104|bdi:100820987|K20359 PRA1 family protein 1 | (RefSeq) PRA1 family protein B2	--	PRA1 family protein B1 GN=F18O21.70 OS=Arabidopsis thaliana (Mouse-ear cress) PE=1 SV=1	hypothetical protein F775_18081 [Aegilops tauschii]
Triticum_aestivum_newGene_17935	5.19194	3.84237	0.404291	0.188222	0.0603073	0	--	--	--	--	E3 ubiquitin-protein ligase RING1-like protein [Triticum urartu]
TraesCS7A01G166500	13.6827	15.1412	2.81471	2.72854	2.01353	0.541208	Cellular Component: nucleus (GO:0005634);; Cellular Component: plasma membrane (GO:0005886);; Molecular Function: mechanically-gated ion channel activity (GO:0008381);; Cellular Component: plastid (GO:0009536);; Cellular Component: cytoplasmic vesicle (GO:0016023);; Biological Process: detection of mechanical stimulus (GO:0050982);; Biological Process: transmembrane transport (GO:0055085);; Biolo…	--	--	Mechanosensitive ion channel protein 10 GN=MSL10 OS=Arabidopsis thaliana (Mouse-ear cress) PE=1 SV=1	predicted protein [Hordeum vulgare subsp. vulgare]
TraesCS6A01G242800	2.49862	2.20015	1.46845	1.17854	0.799735	0.372193	Molecular Function: protein serine/threonine kinase activity (GO:0004674);; Molecular Function: ATP binding (GO:0005524);; Biological Process: protein phosphorylation (GO:0006468);; Biological Process: pattern specification process (GO:0007389);; Biological Process: anatomical structure morphogenesis (GO:0009653);; Cellular Component: cell part (GO:0044464);; Biological Process: single-organism d…	--	--	Serine/threonine-protein kinase D6PKL2 GN=MCA23.7 OS=Arabidopsis thaliana (Mouse-ear cress) PE=1 SV=1	Protein kinase G11A [Aegilops tauschii]
TraesCS2B01G505800	27.0225	21.806	3.06176	0.09129	1.01367	0.012902	--	--	--	--	hypothetical protein F775_06531 [Aegilops tauschii]
TraesCS6B01G082800	161.57	176.712	20.9509	16.0946	12.0751	6.45486	Cellular Component: nucleosome (GO:0000786);; Molecular Function: DNA binding (GO:0003677);; Cellular Component: nucleolus (GO:0005730);; Cellular Component: vacuole (GO:0005773);; Biological Process: nucleosome assembly (GO:0006334);; Cellular Component: thylakoid (GO:0009579);; Molecular Function: protein heterodimerization activity (GO:0046982);;	K11254|8.9079e-51|zma:100282268|K11254 histone H4 | (RefSeq) pco082380(357), GRMZM2G056350, GRMZM2G332838; uncharacterized LOC100282268	--	Histone H4 OS=Glycine max (Soybean) PE=3 SV=1	hypothetical protein ZEAMMB73_313798 [Zea mays]
TraesCS3B01G325600	6.98584	6.99759	1.9517	1.83998	2.54625	3.80518	Molecular Function: triglyceride lipase activity (GO:0004806);; Biological Process: lipid metabolic process (GO:0006629);;	--	--	GDSL esterase/lipase At4g10955 GN=At4g10955 OS=Arabidopsis thaliana (Mouse-ear cress) PE=2 SV=1	unnamed protein product [Triticum aestivum]
TraesCS7D01G437900	3.66753	2.25243	1.30251	0.115518	0.311988	0.159564	--	--	--	--	hypothetical protein TRIUR3_11328 [Triticum urartu]
TraesCS4B01G358800	6.4658	6.95816	1.49528	0.915156	0.302641	0.0635443	Molecular Function: peroxidase activity (GO:0004601);; Molecular Function: calcium ion binding (GO:0005509);; Biological Process: response to heat (GO:0009408);; Biological Process: seed germination (GO:0009845);; Cellular Component: integral component of membrane (GO:0016021);; Molecular Function: NAD(P)H oxidase activity (GO:0016174);; Molecular Function: protein self-association (GO:0043621);;…	K13447|0|bdi:100833067|K13447 respiratory burst oxidase [EC:1.6.3.- 1.11.1.-] | (RefSeq) respiratory burst oxidase homolog protein B	Plant-pathogen interaction (ko04626)	Respiratory burst oxidase homolog protein B OS=Oryza sativa subsp. japonica (Rice) PE=1 SV=1	Respiratory burst oxidase-like protein B [Triticum urartu]
TraesCSU01G156500	10.5993	18.4869	0.008051	0	0.00804	0	Molecular Function: dioxygenase activity (GO:0051213);;	--	--	DIBOA-glucoside dioxygenase BX6 GN=BX6 OS=Zea mays (Maize) PE=1 SV=1	2,4-dihydroxy-1,4-benzoxazin-3-one-glucoside dioxygenase [Secale cereale]
TraesCS6A01G313700	9.98938	10.6043	3.61108	3.73397	3.00688	2.73657	Biological Process: protein peptidyl-prolyl isomerization (GO:0000413);; Molecular Function: peptidyl-prolyl cis-trans isomerase activity (GO:0003755);; Cellular Component: cytosol (GO:0005829);; Biological Process: protein folding (GO:0006457);; Biological Process: vegetative phase change (GO:0010050);; Biological Process: floral meristem determinacy (GO:0010582);;	K05864|0|bdi:100838905|K05864 peptidyl-prolyl isomerase D [EC:5.2.1.8] | (RefSeq) peptidyl-prolyl cis-trans isomerase CYP40-like	--	Peptidyl-prolyl cis-trans isomerase CYP40 GN=F19G14.21 OS=Arabidopsis thaliana (Mouse-ear cress) PE=2 SV=1	PREDICTED: peptidyl-prolyl cis-trans isomerase CYP40-like [Brachypodium distachyon]
TraesCS3D01G373300	23.0137	23.9364	2.37483	2.33777	2.53455	1.62029	Molecular Function: nucleotide binding (GO:0000166);; Biological Process: double-strand break repair via homologous recombination (GO:0000724);; Biological Process: cytokinesis by cell plate formation (GO:0000911);; Molecular Function: nucleoside binding (GO:0001882);; Biological Process: regionalization (GO:0003002);; Molecular Function: DNA binding (GO:0003677);; Molecular Function: DNA-directe…	K02320|0|bdi:100840820|K02320 DNA polymerase alpha subunit A [EC:2.7.7.7] | (RefSeq) DNA polymerase alpha catalytic subunit	Purine metabolism (ko00230);; Pyrimidine metabolism (ko00240);; DNA replication (ko03030)	DNA polymerase alpha catalytic subunit OS=Oryza sativa subsp. japonica (Rice) PE=2 SV=2	DNA polymerase alpha catalytic subunit,putative,expressed [Triticum aestivum]
TraesCS3B01G535000	13.8028	12.7403	2.85747	1.76806	2.81054	1.98432	Molecular Function: DNA binding (GO:0003677);; Molecular Function: nuclease activity (GO:0004518);; Biological Process: DNA recombination (GO:0006310);; Biological Process: cellular response to DNA damage stimulus (GO:0006974);; Biological Process: cell cycle process (GO:0022402);; Biological Process: nucleic acid phosphodiester bond hydrolysis (GO:0090305);;	K08991|0|bdi:100829380|K08991 crossover junction endonuclease MUS81 [EC:3.1.22.-] | (RefSeq) crossover junction endonuclease MUS81-like	Homologous recombination (ko03440)	Crossover junction endonuclease MUS81 OS=Oryza sativa subsp. japonica (Rice) PE=1 SV=1	unnamed protein product [Triticum aestivum]
TraesCS2D01G274200	6.82921	5.23442	1.96724	1.7157	2.43589	3.23764	--	--	--	--	hypothetical protein TRIUR3_29275 [Triticum urartu]
TraesCS2A01G280600	6.51792	6.5438	1.22722	0.65968	1.14597	0.550185	--	--	--	--	hypothetical protein TRIUR3_23347 [Triticum urartu]
Triticum_aestivum_newGene_27601	10.4986	9.28546	2.81981	2.34561	3.73531	2.75384	Molecular Function: nucleic acid binding (GO:0003676);;	--	--	--	unknown protein [Oryza sativa Japonica Group]
TraesCS3D01G238400	3.69056	4.2151	0.889096	1.8928	2.52813	0.898507	--	--	--	--	hypothetical protein F775_04943 [Aegilops tauschii]
TraesCS4D01G076400	20.124	18.6962	5.24058	15.9942	1.22118	0.17574	Biological Process: cell proliferation (GO:0008283);; Cellular Component: cytoplasmic vesicle (GO:0016023);;	--	--	Peamaclein OS=Prunus persica (Peach) PE=1 SV=1	gibberellin stimulated transcript [Triticum aestivum]
TraesCS7D01G189700	4.37584	4.32417	2.45713	1.1002	1.51943	0.552932	Cellular Component: Golgi apparatus (GO:0005794);; Biological Process: protein glycosylation (GO:0006486);; Molecular Function: UDP-galactose:N-glycan beta-1,3-galactosyltransferase activity (GO:0010488);; Biological Process: Lewis a epitope biosynthetic process (GO:0010493);; Cellular Component: integral component of membrane (GO:0016021);; Cellular Component: cytoplasmic vesicle (GO:0016023);; …	K14413|0|bdi:100833777|K14413 beta-1,3-galactosyltransferase [EC:2.4.1.-] | (RefSeq) beta-1,3-galactosyltransferase 15	--	Beta-1,3-galactosyltransferase 15 GN=T24P13.20 OS=Arabidopsis thaliana (Mouse-ear cress) PE=2 SV=1	Beta-1,3-galactosyltransferase 15 [Triticum urartu]
TraesCS3A01G072000	7.38368	7.52689	3.04061	2.91765	3.82643	2.10156	--	--	--	F-box/FBD/LRR-repeat protein At1g13570 GN=At1g13570 OS=Arabidopsis thaliana (Mouse-ear cress) PE=2 SV=1	hypothetical protein TRIUR3_30965 [Triticum urartu]
TraesCS6D01G106800	372.6	417.216	37.9701	28.7126	10.6235	7.3558	Cellular Component: nucleosome (GO:0000786);; Molecular Function: DNA binding (GO:0003677);; Cellular Component: nucleus (GO:0005634);; Biological Process: nucleosome assembly (GO:0006334);; Molecular Function: protein heterodimerization activity (GO:0046982);;	K11251|3.59642e-46|sot:102590388|K11251 histone H2A | (RefSeq) histone H2A	--	Histone H2A.2.2 OS=Triticum aestivum (Wheat) PE=1 SV=1	Histone H2A [Aegilops tauschii]
TraesCS3B01G595600	9.45289	9.74549	1.23094	1.3138	1.04244	0.648266	Biological Process: cytokinesis by cell plate formation (GO:0000911);; Molecular Function: signal transducer activity (GO:0004871);; Cellular Component: heterotrimeric G-protein complex (GO:0005834);; Biological Process: DNA methylation (GO:0006306);; Biological Process: chromatin silencing (GO:0006342);; Biological Process: signal transduction (GO:0007165);; Biological Process: gamete generation…	K03364|0|sita:101766533|K03364 cell division cycle 20-like protein 1, cofactor of APC complex | (RefSeq) protein FIZZY-RELATED 3	Ubiquitin mediated proteolysis (ko04120)	Protein FIZZY-RELATED 3 GN=MAC12.21 OS=Arabidopsis thaliana (Mouse-ear cress) PE=1 SV=1	predicted protein [Hordeum vulgare subsp. vulgare]
TraesCS1B01G439600	15.338	15.4789	1.70747	1.60729	1.72091	1.98016	--	K03155|0|bdi:100823556|K03155 timeless | (RefSeq) protein timeless homolog	--	--	hypothetical protein TRIUR3_18342 [Triticum urartu]
TraesCS5B01G089500	17.8726	23.8677	4.4043	8.42171	4.09525	1.21555	--	--	--	--	--
TraesCS6D01G055400	339.867	358.846	126.867	130.038	138.887	135.803	Molecular Function: structural constituent of ribosome (GO:0003735);; Cellular Component: cell wall (GO:0005618);; Cellular Component: nucleolus (GO:0005730);; Cellular Component: plasma membrane (GO:0005886);; Biological Process: translation (GO:0006412);; Cellular Component: cytosolic large ribosomal subunit (GO:0022625);;	K02873|2.86768e-115|bdi:100830340|K02873 large subunit ribosomal protein L13e | (RefSeq) 60S ribosomal protein L13-1	Ribosome (ko03010)	60S ribosomal protein L13-1 OS=Brassica napus (Rape) PE=2 SV=1	predicted protein [Hordeum vulgare subsp. vulgare]
TraesCS5B01G229100	2.34247	2.55103	1.27126	0.844781	1.24916	0.0700147	--	--	--	Putative disease resistance protein RGA1 GN=RGA1 OS=Solanum bulbocastanum (Wild potato) PE=2 SV=2	Protein popC [Aegilops tauschii]
TraesCS1D01G283300	17.9074	21.7443	1.85676	1.31148	3.88401	1.87835	Molecular Function: DNA binding (GO:0003677);; Molecular Function: microtubule motor activity (GO:0003777);; Molecular Function: ATP binding (GO:0005524);; Cellular Component: kinesin complex (GO:0005871);; Cellular Component: microtubule (GO:0005874);; Biological Process: regulation of DNA replication (GO:0006275);; Biological Process: DNA repair (GO:0006281);; Biological Process: microtubule-ba…	K10403|0|bdi:100842131|K10403 kinesin family member 22 | (RefSeq) kinesin-like protein KIF22	--	Probable 125 kDa kinesin-related protein GN=At2g36200 OS=Arabidopsis thaliana (Mouse-ear cress) PE=2 SV=2	Kinesin-like protein KIF22-B [Aegilops tauschii]
TraesCS5A01G529800	86.0784	93.3701	29.8578	26.8545	25.5902	18.8582	Molecular Function: nucleic acid binding (GO:0003676);; Biological Process: RNA splicing (GO:0008380);; Cellular Component: small nuclear ribonucleoprotein complex (GO:0030532);;	K11096|2.09267e-66|osa:4338385|K11096 small nuclear ribonucleoprotein D2 | (RefSeq) small nuclear ribonucleoprotein Sm D2	Spliceosome (ko03040)	Sm-like protein LSM3B {ECO:0000305} OS=Arabidopsis thaliana (Mouse-ear cress) PE=1 SV=1	predicted protein [Hordeum vulgare subsp. vulgare]
TraesCS3D01G474000	2.28887	2.37755	1.11601	1.07877	0.50312	0.253819	Biological Process: defense response (GO:0006952);; Molecular Function: ADP binding (GO:0043531);;	--	--	Disease resistance RPP13-like protein 4 GN=RPP13L4 OS=Arabidopsis thaliana (Mouse-ear cress) PE=2 SV=2	Disease resistance protein RPM1 [Aegilops tauschii]
TraesCS4D01G196300	10.6348	12.1626	1.06828	1.05202	0.582564	3.72983	Cellular Component: plastid (GO:0009536);;	--	--	--	hypothetical protein F775_01524 [Aegilops tauschii]
TraesCS4B01G252500	13.4798	13.8725	1.64726	2.2075	0.921961	0.225372	Molecular Function: zinc ion binding (GO:0008270);; Cellular Component: membrane (GO:0016020);; Cellular Component: cytoplasmic vesicle (GO:0016023);;	K20027|0|bdi:100844012|K20027 palmitoyltransferase ZDHHC1/11 [EC:2.3.1.225] | (RefSeq) probable protein S-acyltransferase 22	--	Probable protein S-acyltransferase 22 GN=PAT22 OS=Arabidopsis thaliana (Mouse-ear cress) PE=2 SV=2	predicted protein [Hordeum vulgare subsp. vulgare]
TraesCS5A01G473700	31.023	26.0025	7.48927	9.39033	10.5615	12.2192	Molecular Function: structural constituent of ribosome (GO:0003735);; Cellular Component: nucleolus (GO:0005730);; Biological Process: translation (GO:0006412);; Cellular Component: cytosolic small ribosomal subunit (GO:0022627);;	K02973|2.54542e-98|osa:4334580|K02973 small subunit ribosomal protein S23e | (RefSeq) 40S ribosomal protein S23	Ribosome (ko03010)	40S ribosomal protein S23 GN=RPS23 OS=Fragaria ananassa (Strawberry) PE=2 SV=1	Os01g0834500 [Oryza sativa Japonica Group]
TraesCS2A01G052400	9.08809	8.18709	1.71048	4.05297	6.10071	2.56102	Molecular Function: RNA binding (GO:0003723);; Cellular Component: integral component of membrane (GO:0016021);;	--	--	Pumilio homolog 2 GN=APUM2 OS=Arabidopsis thaliana (Mouse-ear cress) PE=1 SV=1	Pumilio-like protein [Aegilops tauschii]
TraesCS6B01G197200	24.5993	22.5636	5.00018	11.3951	3.91513	1.16076	Cellular Component: Golgi membrane (GO:0000139);; Cellular Component: integral component of membrane (GO:0016021);; Molecular Function: glucomannan 4-beta-mannosyltransferase activity (GO:0047259);; Molecular Function: mannan synthase activity (GO:0051753);;	K13680|0|bdi:100843059|K13680 beta-mannan synthase [EC:2.4.1.32] | (RefSeq) glucomannan 4-beta-mannosyltransferase 1	--	Glucomannan 4-beta-mannosyltransferase 1 OS=Oryza sativa subsp. japonica (Rice) PE=3 SV=1	predicted protein [Hordeum vulgare subsp. vulgare]
TraesCS2D01G163800	7.6505	7.76351	0.619322	0.923531	1.85895	2.55554	Molecular Function: DNA binding (GO:0003677);; Cellular Component: nuclear origin of replication recognition complex (GO:0005664);; Biological Process: DNA-dependent DNA replication (GO:0006261);;	K02608|1.91141e-165|bdi:100834168|K02608 origin recognition complex subunit 6 | (RefSeq) origin of replication complex subunit 6	--	Origin of replication complex subunit 6 {ECO:0000305} OS=Oryza sativa subsp. indica (Rice) PE=3 SV=1	predicted protein [Hordeum vulgare subsp. vulgare]
TraesCS2D01G177100	8.9606	12.0991	2.36556	1.7198	4.71736	3.26441	Biological Process: cellular response to phosphate starvation (GO:0016036);; Biological Process: cellular response to cold (GO:0070417);;	--	--	SPX domain-containing protein 5 OS=Oryza sativa subsp. japonica (Rice) PE=2 SV=1	hypothetical protein F775_05807 [Aegilops tauschii]
TraesCSU01G093700	6.62714	6.85934	3.06456	5.46113	2.27142	0.985443	Molecular Function: zinc ion binding (GO:0008270);;	--	--	RING-H2 finger protein ATL43 (Precursor) GN=ATL43 OS=Arabidopsis thaliana (Mouse-ear cress) PE=2 SV=2	predicted protein [Hordeum vulgare subsp. vulgare]
TraesCS5D01G212000	4.22896	5.5358	3.25942	2.85667	1.69067	0.932912	--	--	--	--	hypothetical protein F775_08376 [Aegilops tauschii]
TraesCS4B01G257900	2.90306	2.84639	1.08626	1.60613	1.3067	0.323746	Biological Process: mitotic cell cycle (GO:0000278);; Molecular Function: cyclin-dependent protein serine/threonine kinase activity (GO:0004693);; Molecular Function: protein binding (GO:0005515);; Cellular Component: nucleus (GO:0005634);; Biological Process: stomatal lineage progression (GO:0010440);; Biological Process: DNA endoreduplication (GO:0042023);; Biological Process: negative regulati…	K18811|2.02581e-127|bdi:100832008|K18811 cyclin D5, plant | (RefSeq) cyclin-D5-3	--	Cyclin-D5-3 GN=CYCD5-3 OS=Oryza sativa subsp. japonica (Rice) PE=2 SV=1	hypothetical protein F775_21622 [Aegilops tauschii]
TraesCS7D01G207800	60.3615	67.9558	13.8901	14.2249	8.7454	6.23807	Biological Process: DNA replication (GO:0006260);; Biological Process: multicellular organism development (GO:0007275);; Biological Process: deoxyribonucleoside diphosphate metabolic process (GO:0009186);; Biological Process: programmed cell death (GO:0012501);; Molecular Function: oxidoreductase activity (GO:0016491);; Molecular Function: transition metal ion binding (GO:0046914);; Biological Pr…	K10808|0|bdi:100840293|K10808 ribonucleoside-diphosphate reductase subunit M2 [EC:1.17.4.1] | (RefSeq) ribonucleoside-diphosphate reductase small chain-like	Purine metabolism (ko00230);; Pyrimidine metabolism (ko00240);; Glutathione metabolism (ko00480)	Ribonucleoside-diphosphate reductase small chain OS=Nicotiana tabacum (Common tobacco) PE=2 SV=1	Ribonucleoside-diphosphate reductase small chain [Aegilops tauschii]
TraesCS6D01G363400	15.4262	15.2662	1.81492	1.2759	1.57048	0.649424	Biological Process: microtubule cytoskeleton organization (GO:0000226);; Biological Process: cytokinesis by cell plate formation (GO:0000911);; Molecular Function: microtubule motor activity (GO:0003777);; Molecular Function: ATP binding (GO:0005524);; Cellular Component: kinesin complex (GO:0005871);; Cellular Component: microtubule (GO:0005874);; Biological Process: methylation-dependent chroma…	--	--	Kinesin-1 GN=F7J7.210 OS=Arabidopsis thaliana (Mouse-ear cress) PE=2 SV=1	Kinesin-like protein KIFC3 [Aegilops tauschii]
TraesCS2D01G561900	7.42715	8.46641	2.35902	2.262	2.28386	2.1889	Molecular Function: microtubule binding (GO:0008017);; Cellular Component: katanin complex (GO:0008352);; Biological Process: microtubule severing (GO:0051013);;	K18643|0|bdi:100840374|K18643 katanin p80 WD40 repeat-containing subunit B1 | (RefSeq) katanin p80 WD40 repeat-containing subunit B1 homolog	--	Katanin p80 WD40 repeat-containing subunit B1 homolog {ECO:0000255|HAMAP-Rule:MF_03022} GN=At5g23430 OS=Arabidopsis thaliana (Mouse-ear cress) PE=2 SV=3	PREDICTED: katanin p80 WD40 repeat-containing subunit B1 homolog isoform X1 [Brachypodium distachyon]
TraesCS4A01G222700	7.53938	7.70679	1.07687	0.880331	0.47679	0.0461113	Molecular Function: transcription factor activity, sequence-specific DNA binding (GO:0003700);; Biological Process: regulation of transcription, DNA-templated (GO:0006355);;	--	--	Transcription factor PCF3 GN=PCF3 OS=Oryza sativa subsp. japonica (Rice) PE=2 SV=1	predicted protein [Hordeum vulgare subsp. vulgare]
TraesCS1A01G229000	137.806	144.576	39.2796	37.214	19.3822	12.7624	Cellular Component: nucleosome (GO:0000786);; Molecular Function: DNA binding (GO:0003677);; Cellular Component: nucleus (GO:0005634);; Biological Process: nucleosome assembly (GO:0006334);; Biological Process: cell proliferation (GO:0008283);; Cellular Component: plastid (GO:0009536);; Molecular Function: protein heterodimerization activity (GO:0046982);;	K11253|4.95318e-93|crb:CARUB_v10021660mg|K11253 histone H3 | (RefSeq) hypothetical protein	--	Histone H3.2 OS=Triticum aestivum (Wheat) PE=1 SV=2	hypothetical protein CARUB_v10021660mg, partial [Capsella rubella]
TraesCS4B01G249000	10.4937	10.2228	2.66318	1.8418	2.19611	3.59614	Biological Process: cytokinesis by cell plate formation (GO:0000911);; Cellular Component: cell plate (GO:0009504);; Cellular Component: chloroplast (GO:0009507);; Biological Process: response to mechanical stimulus (GO:0009612);; Biological Process: response to abscisic acid (GO:0009737);; Biological Process: response to other organism (GO:0051707);;	--	--	SNAP25 homologous protein SNAP33 OS=Arabidopsis thaliana (Mouse-ear cress) PE=1 SV=1	hypothetical protein F775_27154 [Aegilops tauschii]
TraesCS3B01G380100	3.46976	3.78978	0.741685	1.36296	0.857927	0.456443	Cellular Component: exocyst (GO:0000145);; Biological Process: exocytosis (GO:0006887);; Cellular Component: plastid (GO:0009536);;	--	--	Exocyst complex component EXO70B1 GN=EXO70B1 OS=Arabidopsis thaliana (Mouse-ear cress) PE=1 SV=1	unnamed protein product [Triticum aestivum]
TraesCS1D01G373900	188.708	214.353	52.2039	49.9236	10.8075	7.26182	Cellular Component: nucleosome (GO:0000786);; Molecular Function: DNA binding (GO:0003677);; Cellular Component: nucleolus (GO:0005730);; Biological Process: nucleosome assembly (GO:0006334);; Cellular Component: chloroplast (GO:0009507);; Molecular Function: protein heterodimerization activity (GO:0046982);;	K11252|6.07553e-70|bdi:100829959|K11252 histone H2B | (RefSeq) histone H2B.1-like	--	Histone H2B.2 OS=Triticum aestivum (Wheat) PE=1 SV=2	predicted protein [Hordeum vulgare subsp. vulgare]
TraesCS5B01G108300	18.9079	20.3855	7.78427	19.6655	3.69204	1.87312	--	--	--	Zinc finger CCCH domain-containing protein 19 GN=F16F14 OS=Arabidopsis thaliana (Mouse-ear cress) PE=1 SV=3	PREDICTED: zinc finger CCCH domain-containing protein 19-like [Brachypodium distachyon]
TraesCS3B01G429100	5.20511	5.17916	1.11722	1.0756	0.871936	0.757142	Cellular Component: plastid (GO:0009536);;	--	--	--	predicted protein [Hordeum vulgare subsp. vulgare]
TraesCS7B01G018100	52.4552	52.718	4.42284	5.16168	4.62314	2.74825	Cellular Component: nucleosome (GO:0000786);; Molecular Function: DNA binding (GO:0003677);; Cellular Component: nucleus (GO:0005634);; Biological Process: nucleosome assembly (GO:0006334);; Biological Process: cell proliferation (GO:0008283);; Cellular Component: plastid (GO:0009536);; Molecular Function: protein heterodimerization activity (GO:0046982);;	K11253|8.15325e-93|zma:103636448|K11253 histone H3 | (RefSeq) GRMZM2G387076; histone H3.2	--	Histone H3.2 OS=Triticum aestivum (Wheat) PE=1 SV=2	uncharacterized protein LOC100306416 [Glycine max]
TraesCS4A01G040300	6.48317	8.03439	0.460658	1.92836	1.16752	0.437379	--	--	--	--	hypothetical protein TRIUR3_32584 [Triticum urartu]
TraesCS3D01G406500	2.35272	2.01801	0.424835	0.849924	0.925493	0.913534	Molecular Function: methyltransferase activity (GO:0008168);; Biological Process: methylation (GO:0032259);;	K08241|1.20139e-165|bdi:100827590|K08241 jasmonate O-methyltransferase [EC:2.1.1.141] | (RefSeq) inactive anthranilate O-methyltransferase 1-like	alpha-Linolenic acid metabolism (ko00592)	Inactive anthranilate O-methyltransferase 1 GN=AAMT1I OS=Zea mays (Maize) PE=2 SV=1	Jasmonate O-methyltransferase [Aegilops tauschii]
TraesCSU01G142200	105.188	120.71	12.9161	12.069	9.25497	4.14904	Cellular Component: nucleosome (GO:0000786);; Molecular Function: DNA binding (GO:0003677);; Cellular Component: nucleolus (GO:0005730);; Cellular Component: vacuole (GO:0005773);; Biological Process: nucleosome assembly (GO:0006334);; Cellular Component: thylakoid (GO:0009579);; Molecular Function: protein heterodimerization activity (GO:0046982);;	K11254|8.9079e-51|zma:100282268|K11254 histone H4 | (RefSeq) pco082380(357), GRMZM2G056350, GRMZM2G332838; uncharacterized LOC100282268	--	Histone H4 OS=Glycine max (Soybean) PE=3 SV=1	hypothetical protein ZEAMMB73_313798 [Zea mays]
TraesCS1D01G077700	10.0762	13.1154	5.49591	4.01183	4.17177	2.48221	--	--	--	--	predicted protein [Hordeum vulgare subsp. vulgare]
TraesCS5B01G173200	12.7569	13.1562	3.16663	4.53579	2.15416	1.67351	Cellular Component: mitochondrion (GO:0005739);;	--	--	--	predicted protein [Hordeum vulgare subsp. vulgare]
TraesCS3A01G154200	2.52265	2.11943	0.431188	0.704613	0.343771	0.65635	Molecular Function: catalytic activity (GO:0003824);;	--	--	--	hypothetical protein TRIUR3_20205 [Triticum urartu]
Triticum_aestivum_newGene_12516	3.14106	3.10116	0.960255	1.45002	1.32987	0.284935	--	--	--	--	--
TraesCS3B01G275800	2.33249	3.49046	0.519718	0.555533	0.88553	0.54093	Cellular Component: plastid (GO:0009536);;	--	--	--	unnamed protein product [Triticum aestivum]
TraesCS7B01G169200	2.49237	2.82005	0.4477	0.540718	0.404872	0.245564	--	--	--	Protein SHORT INTERNODES GN=SHI OS=Arabidopsis thaliana (Mouse-ear cress) PE=1 SV=1	PREDICTED: LOW QUALITY PROTEIN: protein SHI RELATED SEQUENCE 2-like [Brachypodium distachyon]
TraesCS5A01G309200	5.06712	6.75409	2.33904	4.01468	0.650236	0.033385	Biological Process: fatty acid biosynthetic process (GO:0006633);; Cellular Component: plastid (GO:0009536);; Cellular Component: membrane (GO:0016020);; Cellular Component: cytoplasmic vesicle (GO:0016023);; Molecular Function: transferase activity, transferring acyl groups other than amino-acyl groups (GO:0016747);;	--	--	3-ketoacyl-CoA synthase 4 GN=KCS4 OS=Arabidopsis thaliana (Mouse-ear cress) PE=2 SV=1	predicted protein [Hordeum vulgare subsp. vulgare]
TraesCS1D01G164600	5.85787	5.26212	2.11603	2.44558	2.91163	1.30311	Biological Process: aging (GO:0007568);; Cellular Component: integral component of membrane (GO:0016021);; Cellular Component: cytoplasmic vesicle (GO:0016023);;	--	--	Tetraspanin-10 GN=TET10 OS=Arabidopsis thaliana (Mouse-ear cress) PE=2 SV=1	predicted protein [Hordeum vulgare subsp. vulgare]
TraesCS4D01G266700	76.2823	78.3734	7.99763	14.4194	7.25411	15.3131	Biological Process: microtubule cytoskeleton organization (GO:0000226);; Cellular Component: plant-type vacuole (GO:0000325);; Biological Process: cytokinesis by cell plate formation (GO:0000911);; Molecular Function: inositol-3-phosphate synthase activity (GO:0004512);; Molecular Function: ATP binding (GO:0005524);; Cellular Component: vacuolar membrane (GO:0005774);; Biological Process: inosito…	K01858|0|bdi:100842175|K01858 myo-inositol-1-phosphate synthase [EC:5.5.1.4] | (RefSeq) inositol-3-phosphate synthase	Inositol phosphate metabolism (ko00562)	Inositol-3-phosphate synthase OS=Hordeum vulgare (Barley) PE=2 SV=1	myo-inositol 1-phosphate synthase [Triticum aestivum]
TraesCS3D01G219700	6.58586	6.59545	3.02887	2.5041	1.11498	0.414912	Biological Process: metabolic process (GO:0008152);; Cellular Component: membrane (GO:0016020);; Molecular Function: hydrolase activity (GO:0016787);;	--	--	--	unnamed protein product [Triticum aestivum]
Triticum_aestivum_newGene_100159	7.51394	7.62907	2.31282	3.77942	3.56104	2.01059	--	--	--	--	uncharacterized protein LOC109749019 [Aegilops tauschii subsp. tauschii]
TraesCS2B01G443800	9.73221	11.7226	2.39135	1.46137	3.28482	0.113898	Molecular Function: zinc ion transmembrane transporter activity (GO:0005385);; Cellular Component: mitochondrion (GO:0005739);; Cellular Component: plasma membrane (GO:0005886);; Molecular Function: zinc ion binding (GO:0008270);; Biological Process: embryo sac egg cell differentiation (GO:0009560);; Biological Process: embryo development ending in seed dormancy (GO:0009793);; Biological Process:…	K14709|0|bdi:100831108|K14709 solute carrier family 39 (zinc transporter), member 1/2/3 | (RefSeq) zinc transporter 3-like	--	Zinc transporter 3 (Precursor) OS=Oryza sativa subsp. japonica (Rice) PE=1 SV=2	putative zinc transporter [Triticum aestivum]
TraesCS2B01G352700	10.8886	10.3132	5.77287	1.28918	1.27356	0.746943	Cellular Component: cytoplasmic vesicle (GO:0016023);;	--	--	Protein POLYCHOME GN=T24P15.17 OS=Arabidopsis thaliana (Mouse-ear cress) PE=1 SV=1	hypothetical protein TRIUR3_18993 [Triticum urartu]
TraesCS1B01G119100	19.9477	16.4903	9.52002	4.74325	11.7438	1.7794	Molecular Function: inositol hexakisphosphate binding (GO:0000822);; Biological Process: response to molecule of bacterial origin (GO:0002237);; Biological Process: auxin-activated signaling pathway (GO:0009734);; Molecular Function: auxin binding (GO:0010011);; Biological Process: pollen maturation (GO:0010152);; Biological Process: lateral root formation (GO:0010311);; Biological Process: cellu…	K14485|0|bdi:100822026|K14485 transport inhibitor response 1 | (RefSeq) transport inhibitor response 1-like protein Os05g0150500	Plant hormone signal transduction (ko04075)	Transport inhibitor response 1-like protein Os05g0150500 OS=Oryza sativa subsp. japonica (Rice) PE=2 SV=2	predicted protein [Hordeum vulgare subsp. vulgare]
TraesCS7D01G218500	29.7671	30.8949	10.0219	11.2107	12.0026	11.0377	Biological Process: mitotic G2 phase (GO:0000085);; Biological Process: RNA methylation (GO:0001510);; Molecular Function: ATP binding (GO:0005524);; Cellular Component: cytosol (GO:0005829);; Biological Process: gluconeogenesis (GO:0006094);; Biological Process: protein folding (GO:0006457);; Biological Process: cytoskeleton organization (GO:0007010);; Biological Process: pyrimidine ribonucleoti…	K09493|0|bdi:100836301|K09493 T-complex protein 1 subunit alpha | (RefSeq) T-complex protein 1 subunit alpha	--	T-complex protein 1 subunit alpha {ECO:0000303|PubMed:11599560} OS=Arabidopsis thaliana (Mouse-ear cress) PE=1 SV=1	T-complex protein 1 subunit alpha [Aegilops tauschii]
TraesCS1D01G219000	198.054	194.508	81.3467	80.7786	72.8313	43.1108	Molecular Function: nucleoside diphosphate kinase activity (GO:0004550);; Molecular Function: ATP binding (GO:0005524);; Cellular Component: vacuolar membrane (GO:0005774);; Cellular Component: peroxisome (GO:0005777);; Cellular Component: cytosol (GO:0005829);; Cellular Component: plasma membrane (GO:0005886);; Biological Process: nucleoside diphosphate phosphorylation (GO:0006165);; Biological …	K00940|2.55371e-100|bdi:100825022|K00940 nucleoside-diphosphate kinase [EC:2.7.4.6] | (RefSeq) NDPK2; nucleoside diphosphate kinase 1-like	Purine metabolism (ko00230);; Pyrimidine metabolism (ko00240)	Nucleoside diphosphate kinase 1 GN=NDPK1 OS=Saccharum officinarum (Sugarcane) PE=1 SV=1	Nucleoside diphosphate kinase 1 [Aegilops tauschii]
TraesCS1B01G252400	5.46189	5.23966	2.65304	2.34939	1.72149	0.881492	Molecular Function: protein tyrosine kinase activity (GO:0004713);; Molecular Function: ATP binding (GO:0005524);; Cellular Component: plasma membrane (GO:0005886);; Biological Process: protein phosphorylation (GO:0006468);; Cellular Component: plant-type cell wall (GO:0009505);; Cellular Component: chloroplast stroma (GO:0009570);; Cellular Component: integral component of membrane (GO:0016021);…	--	--	Probable inactive leucine-rich repeat receptor-like protein kinase At1g66830 (Precursor) GN=At1g66830 OS=Arabidopsis thaliana (Mouse-ear cress) PE=2 SV=1	predicted protein [Hordeum vulgare subsp. vulgare]
TraesCS2D01G306400	22.5258	21.8077	6.97102	5.42328	6.84514	7.89593	--	--	--	--	PREDICTED: DDT domain-containing protein DDB_G0282237-like [Brachypodium distachyon]
TraesCS5B01G003400	11.9072	9.42584	3.47035	4.33534	4.73812	2.8108	Molecular Function: acetylglucosaminyltransferase activity (GO:0008375);; Cellular Component: membrane (GO:0016020);;	K20891|0|bdi:100829640|K20891 beta-glucuronosyltransferase [EC:2.4.1.-] | (RefSeq) beta-glucuronosyltransferase GlcAT14B	--	--	BGGP Beta-1-3-galactosyl-O-glycosyl-glycoprotein [Triticum aestivum]
TraesCS2A01G295000	3.6069	3.51673	0.189176	0.157401	0.226405	0.0522377	Molecular Function: electron carrier activity (GO:0009055);; Cellular Component: plasmodesma (GO:0009506);; Molecular Function: protein disulfide oxidoreductase activity (GO:0015035);; Biological Process: cell redox homeostasis (GO:0045454);; Biological Process: anther development (GO:0048653);;	--	--	Uncharacterized protein At5g39865 GN=At5g39865 OS=Arabidopsis thaliana (Mouse-ear cress) PE=2 SV=1	predicted protein [Hordeum vulgare subsp. vulgare]
Triticum_aestivum_newGene_120931	12.8672	12.9657	4.74561	4.54815	4.06116	2.90941	Molecular Function: DNA binding (GO:0003677);; Biological Process: regulation of transcription, DNA-templated (GO:0006355);; Cellular Component: plastid (GO:0009536);;	--	--	--	hypothetical protein TRIUR3_18554 [Triticum urartu]
TraesCS5D01G243500	4.48857	4.59931	0.229857	0.395137	0.467721	0.254849	--	--	--	F-box protein At1g10780 GN=At1g10780 OS=Arabidopsis thaliana (Mouse-ear cress) PE=2 SV=1	Os09g0454300 [Oryza sativa Japonica Group]
TraesCS7B01G112000	88.6435	89.6048	19.4511	17.7408	10.8015	5.99241	Biological Process: DNA replication (GO:0006260);; Biological Process: multicellular organism development (GO:0007275);; Biological Process: deoxyribonucleoside diphosphate metabolic process (GO:0009186);; Biological Process: programmed cell death (GO:0012501);; Molecular Function: oxidoreductase activity (GO:0016491);; Molecular Function: transition metal ion binding (GO:0046914);; Biological Pr…	K10808|0|bdi:100840293|K10808 ribonucleoside-diphosphate reductase subunit M2 [EC:1.17.4.1] | (RefSeq) ribonucleoside-diphosphate reductase small chain-like	Purine metabolism (ko00230);; Pyrimidine metabolism (ko00240);; Glutathione metabolism (ko00480)	Ribonucleoside-diphosphate reductase small chain OS=Nicotiana tabacum (Common tobacco) PE=2 SV=1	Ribonucleoside-diphosphate reductase small chain [Aegilops tauschii]
TraesCS3D01G251300	126.909	126.831	20.4323	23.1219	22.2168	14.4038	Cellular Component: nucleolus (GO:0005730);; Cellular Component: cytoplasm (GO:0005737);; Biological Process: unidimensional cell growth (GO:0009826);; Biological Process: flower development (GO:0009908);; Biological Process: leaf morphogenesis (GO:0009965);; Biological Process: trichome morphogenesis (GO:0010090);; Molecular Function: metal ion binding (GO:0046872);;	K10752|0|bdi:100843662|K10752 histone-binding protein RBBP4 | (RefSeq) WD-40 repeat-containing protein MSI4	--	WD-40 repeat-containing protein MSI4 GN=F3P11.12 OS=Arabidopsis thaliana (Mouse-ear cress) PE=1 SV=3	FVE [Triticum aestivum]
TraesCS1D01G138600	10.4933	11.2958	1.9774	1.87398	1.70159	1.06975	--	--	--	F-box protein At4g35930 GN=At4g35930 OS=Arabidopsis thaliana (Mouse-ear cress) PE=2 SV=1	hypothetical protein F775_31785 [Aegilops tauschii]
TraesCS6D01G131100	4.65229	5.25687	1.28967	1.71326	0.534216	0.103327	Cellular Component: plastid (GO:0009536);;	--	--	Putative E3 ubiquitin-protein ligase LIN-1 {ECO:0000250|UniProtKB:D1FP53} OS=Lotus japonicus (Lotus corniculatus var. japonicus) PE=2 SV=2	hypothetical protein F775_01383 [Aegilops tauschii]
TraesCS2B01G249400	7.99059	8.14759	1.30985	1.06592	1.14216	1.49441	Molecular Function: protein serine/threonine kinase activity (GO:0004674);; Molecular Function: ATP binding (GO:0005524);; Cellular Component: nucleus (GO:0005634);; Biological Process: protein phosphorylation (GO:0006468);;	K02178|0|obr:102722691|K02178 checkpoint serine/threonine-protein kinase [EC:2.7.11.1] | (RefSeq) mitotic checkpoint serine/threonine-protein kinase BUB1	--	Mitotic checkpoint serine/threonine-protein kinase BUB1 GN=BUB1 OS=Arabidopsis thaliana (Mouse-ear cress) PE=1 SV=1	PREDICTED: mitotic checkpoint serine/threonine-protein kinase BUB1 isoform X1 [Brachypodium distachyon]
TraesCS7A01G222500	3.59423	1.57347	0.689586	0.271039	0.665475	0.0547727	Biological Process: response to cold (GO:0009409);; Biological Process: response to water deprivation (GO:0009414);; Biological Process: pollen development (GO:0009555);; Biological Process: response to abscisic acid (GO:0009737);; Biological Process: flower development (GO:0009908);; Biological Process: negative regulation of autophagy (GO:0010507);; Cellular Component: integral component of mem…	K17279|8.31496e-84|bdi:100828818|K17279 receptor expression-enhancing protein 5/6 | (RefSeq) protein HVA22	--	Protein HVA22 GN=HVA22 OS=Hordeum vulgare (Barley) PE=2 SV=1	hypothetical protein TRIUR3_21112 [Triticum urartu]
TraesCS1B01G279800	4.9031	4.49155	1.054	1.36892	1.60977	0.490805	Molecular Function: amidophosphoribosyltransferase activity (GO:0004044);; Cellular Component: cell wall (GO:0005618);; Biological Process: 'de novo' IMP biosynthetic process (GO:0006189);; Biological Process: purine nucleobase biosynthetic process (GO:0009113);; Biological Process: nucleoside metabolic process (GO:0009116);; Cellular Component: chloroplast (GO:0009507);; Cellular Component: plas…	K00764|0|bdi:100841735|K00764 amidophosphoribosyltransferase [EC:2.4.2.14] | (RefSeq) amidophosphoribosyltransferase, chloroplastic-like	Purine metabolism (ko00230);; Alanine, aspartate and glutamate metabolism (ko00250)	Amidophosphoribosyltransferase 1, chloroplastic (Precursor) GN=F1P15 OS=Arabidopsis thaliana (Mouse-ear cress) PE=2 SV=1	predicted protein [Hordeum vulgare subsp. vulgare]
TraesCS2D01G064800	19.5995	21.3656	1.18054	1.30463	0.315654	0.0234023	Cellular Component: intracellular (GO:0005622);; Biological Process: signal transduction (GO:0007165);;	--	--	Rho GTPase-activating protein 2 GN=ROPGAP2 OS=Arabidopsis thaliana (Mouse-ear cress) PE=1 SV=1	predicted protein [Hordeum vulgare subsp. vulgare]
TraesCS1A01G027600	9.8375	7.10378	4.16476	3.67471	3.90171	1.59037	Molecular Function: nucleotide binding (GO:0000166);; Cellular Component: membrane (GO:0016020);; Molecular Function: ion binding (GO:0043167);; Cellular Component: intracellular membrane-bounded organelle (GO:0043231);; Biological Process: cellular metabolic process (GO:0044237);; Biological Process: primary metabolic process (GO:0044238);; Cellular Component: cytoplasmic part (GO:0044444);; Bio…	K03234|0|osa:4334959|K03234 elongation factor 2 | (RefSeq) elongation factor 2	--	Elongation factor 2 OS=Beta vulgaris (Sugar beet) PE=2 SV=1	Elongation factor 2 [Aegilops tauschii]
Triticum_aestivum_newGene_126626	4.56759	3.82713	1.45385	1.27943	1.51556	0.387692	Molecular Function: zinc ion binding (GO:0008270);;	--	--	--	uncharacterized protein LOC109759367 [Aegilops tauschii subsp. tauschii]
Triticum_aestivum_newGene_5922	5.257	3.8142	0.552757	1.04575	0.805475	0.271422	--	--	--	--	uncharacterized protein LOC109781241 [Aegilops tauschii subsp. tauschii]
TraesCS3D01G357800	2.4013	2.25149	0.613667	0.694309	1.07285	0.397378	Molecular Function: Rho guanyl-nucleotide exchange factor activity (GO:0005089);; Molecular Function: kinase activity (GO:0016301);; Biological Process: phosphorylation (GO:0016310);;	--	--	Rop guanine nucleotide exchange factor 7 GN=ROPGEF7 OS=Arabidopsis thaliana (Mouse-ear cress) PE=1 SV=1	unnamed protein product [Triticum aestivum]
TraesCS5A01G176300	7.32481	7.23497	2.29931	2.79119	3.4998	2.50634	Molecular Function: DNA-directed 5'-3' RNA polymerase activity (GO:0003899);; Biological Process: transcription, DNA-templated (GO:0006351);; Biological Process: protein targeting to mitochondrion (GO:0006626);;	--	--	--	hypothetical protein TRIUR3_06265 [Triticum urartu]
TraesCS1D01G027900	9.44183	12.927	0	0	0	0	Molecular Function: serine-type endopeptidase inhibitor activity (GO:0004867);; Biological Process: response to wounding (GO:0009611);;	--	--	Subtilisin-chymotrypsin inhibitor-2A OS=Hordeum vulgare (Barley) PE=1 SV=2	Subtilisin-chymotrypsin inhibitor-2A [Triticum urartu]
TraesCS5A01G450700	4.76492	4.66012	0.371407	0.832669	0.171165	0.337879	Cellular Component: cytoplasmic vesicle (GO:0016023);;	--	--	--	PREDICTED: CLAVATA3/ESR (CLE)-related protein 25-like [Oryza brachyantha]
TraesCS5B01G486900	7.39359	4.82874	1.03145	1.35364	1.39741	0.381077	Molecular Function: DNA binding (GO:0003677);; Molecular Function: transcription factor activity, sequence-specific DNA binding (GO:0003700);; Cellular Component: nucleus (GO:0005634);; Biological Process: regulation of transcription, DNA-templated (GO:0006355);;	K09284|2.47886e-95|bdi:100839861|K09284 AP2-like factor, euAP2 lineage | (RefSeq) floral homeotic protein APETALA 2-like	--	Floral homeotic protein APETALA 2 GN=AP2 OS=Arabidopsis thaliana (Mouse-ear cress) PE=1 SV=1	spelt factor protein, partial [Triticum dicoccoides]
Triticum_aestivum_newGene_56556	3.79606	3.95887	0.600145	0.4895	0.708099	0.190598	Biological Process: DNA repair (GO:0006281);; Cellular Component: plastid (GO:0009536);; Cellular Component: membrane (GO:0016020);; Molecular Function: dioxygenase activity (GO:0051213);; Biological Process: oxidation-reduction process (GO:0055114);;	--	--	Alpha-ketoglutarate-dependent dioxygenase alkB OS=Arabidopsis thaliana OX=3702 GN=At1g11780 PE=2 SV=2	uncharacterized protein LOC109738412 [Aegilops tauschii subsp. tauschii]
TraesCS6D01G206300	4.00378	3.82692	0.288528	0.866175	0.297945	0.172567	--	--	--	--	hypothetical protein F775_15662 [Aegilops tauschii]
TraesCS6D01G177400	12.3887	15.4697	4.49847	6.56189	4.06401	3.01381	Molecular Function: sugar:proton symporter activity (GO:0005351);; Cellular Component: plasma membrane (GO:0005886);; Biological Process: carbohydrate transport (GO:0008643);; Biological Process: response to nematode (GO:0009624);; Cellular Component: plant-type vacuole membrane (GO:0009705);; Cellular Component: integral component of membrane (GO:0016021);; Biological Process: transmembrane tran…	--	--	Monosaccharide-sensing protein 2 GN=MSSP2 OS=Arabidopsis thaliana (Mouse-ear cress) PE=1 SV=2	Monosaccharide-sensing protein 2 [Aegilops tauschii]
TraesCS5D01G508800	67.9143	62.2082	20.0697	22.0651	17.1426	10.9974	Molecular Function: transcription factor activity, sequence-specific DNA binding (GO:0003700);; Biological Process: regulation of transcription, DNA-templated (GO:0006355);; Molecular Function: zinc ion binding (GO:0008270);; Molecular Function: sequence-specific DNA binding (GO:0043565);;	--	--	GATA transcription factor 15 GN=GATA15 OS=Arabidopsis thaliana (Mouse-ear cress) PE=2 SV=2	predicted protein [Hordeum vulgare subsp. vulgare]
TraesCS1B01G222400	2.5629	2.36444	0.640886	1.0191	0.330733	0.090792	Molecular Function: ATP binding (GO:0005524);; Biological Process: rRNA processing (GO:0006364);; Biological Process: tRNA metabolic process (GO:0006399);; Biological Process: regulation of cell shape (GO:0008360);; Biological Process: peptidoglycan biosynthetic process (GO:0009252);; Cellular Component: nucleoid (GO:0009295);; Cellular Component: chloroplast (GO:0009507);; Biological Process: ch…	--	--	--	PREDICTED: uncharacterized protein LOC100836786 [Brachypodium distachyon]
TraesCS2D01G252500	4.2299	4.38872	0.434095	0.219235	0.059745	0.0191117	Biological Process: cellular process (GO:0009987);; Cellular Component: intracellular part (GO:0044424);;	K03676|7.62773e-23|bdi:100834573|K03676 glutaredoxin 3 | (RefSeq) glutaredoxin-C9-like	--	Glutaredoxin-C9 OS=Oryza sativa subsp. japonica (Rice) PE=3 SV=1	PREDICTED: glutaredoxin-C9-like [Brachypodium distachyon]
Triticum_aestivum_newGene_141348	2.7235	2.55626	1.22275	0.948102	1.37799	0.302286	--	--	--	--	--
TraesCS1A01G129300	18.7247	19.4887	2.09416	1.65675	3.17607	1.47204	Molecular Function: DNA binding (GO:0003677);; Molecular Function: chromatin binding (GO:0003682);;	K09420|0|bdi:100840729|K09420 myb proto-oncogene protein | (RefSeq) myb-related protein 3R-1	--	Myb-related protein 3R-1 GN=MYB3R-1 OS=Arabidopsis thaliana (Mouse-ear cress) PE=2 SV=1	R1R2R3-MYB protein [Triticum aestivum]
TraesCS6D01G301200	4.51035	4.38944	1.4979	1.62448	1.16398	0.703321	Molecular Function: tRNA binding (GO:0000049);; Molecular Function: phenylalanine-tRNA ligase activity (GO:0004826);; Molecular Function: ATP binding (GO:0005524);; Cellular Component: cytoplasm (GO:0005737);; Biological Process: phenylalanyl-tRNA aminoacylation (GO:0006432);;	K01889|0|bdi:100837387|K01889 phenylalanyl-tRNA synthetase alpha chain [EC:6.1.1.20] | (RefSeq) phenylalanine--tRNA ligase alpha subunit, cytoplasmic	Aminoacyl-tRNA biosynthesis (ko00970)	Probable phenylalanine--tRNA ligase alpha subunit GN=At4g39280 OS=Arabidopsis thaliana (Mouse-ear cress) PE=2 SV=3	putative phenylalanyl-tRNA synthetase alpha chain [Triticum urartu]
TraesCS3A01G231100	2.39941	3.56966	1.13225	0.946303	1.91022	0.550648	--	--	--	--	predicted protein [Hordeum vulgare subsp. vulgare]
TraesCS1D01G004100	10.2067	10.6058	3.5357	3.94883	4.0586	4.44075	Cellular Component: plasma membrane (GO:0005886);;	--	--	--	hypothetical protein F775_03680 [Aegilops tauschii]
Triticum_aestivum_newGene_92549	1.7091	1.79328	0.577909	0.733693	1.05254	0.655848	Cellular Component: integral component of membrane (GO:0016021);;	--	--	--	ABC transporter B family member 20 [Triticum urartu]
TraesCS4B01G181700	49.3668	37.9379	10.9301	9.66298	8.27629	5.30203	Cellular Component: plastid (GO:0009536);;	--	--	--	PREDICTED: uncharacterized protein LOC100831072 isoform X1 [Brachypodium distachyon]
TraesCS5D01G404500	22.2591	31.0893	4.53027	8.9769	4.08201	11.7875	Molecular Function: glycogen phosphorylase activity (GO:0008184);; Biological Process: response to cold (GO:0009409);; Biological Process: response to water deprivation (GO:0009414);; Cellular Component: chloroplast stroma (GO:0009570);; Biological Process: starch biosynthetic process (GO:0019252);; Molecular Function: pyridoxal phosphate binding (GO:0030170);; Biological Process: defense respons…	K00688|0|bdi:100828538|K00688 glycogen phosphorylase [EC:2.4.1.1] | (RefSeq) alpha-1,4 glucan phosphorylase L isozyme, chloroplastic/amyloplastic	Starch and sucrose metabolism (ko00500)	Alpha-1,4 glucan phosphorylase L isozyme, chloroplastic/amyloplastic (Precursor) OS=Ipomoea batatas (Sweet potato) PE=2 SV=1	plastid alpha-1,4-glucan phosphorylase [Triticum aestivum]
TraesCS4D01G315500	11.2998	12.1581	5.14343	4.16471	4.33746	3.59585	Biological Process: microtubule cytoskeleton organization (GO:0000226);; Cellular Component: plastid (GO:0009536);; Biological Process: leaf morphogenesis (GO:0009965);; Molecular Function: oxidoreductase activity, acting on the CH-OH group of donors, NAD or NADP as acceptor (GO:0016616);; Molecular Function: identical protein binding (GO:0042802);; Biological Process: monopolar cell growth (GO:0…	--	--	C-terminal binding protein AN GN=AN OS=Arabidopsis thaliana (Mouse-ear cress) PE=1 SV=1	predicted protein [Hordeum vulgare subsp. vulgare]
TraesCS6A01G373000	14.6432	15.5638	2.89882	2.90975	3.76557	2.69378	Molecular Function: ribonucleoside-diphosphate reductase activity, thioredoxin disulfide as acceptor (GO:0004748);; Molecular Function: ATP binding (GO:0005524);; Cellular Component: ribonucleoside-diphosphate reductase complex (GO:0005971);; Biological Process: DNA replication (GO:0006260);; Biological Process: deoxyribonucleoside triphosphate biosynthetic process (GO:0009202);; Biological Proce…	K10807|0|bdi:100839518|K10807 ribonucleoside-diphosphate reductase subunit M1 [EC:1.17.4.1] | (RefSeq) ribonucleoside-diphosphate reductase large subunit-like	Purine metabolism (ko00230);; Pyrimidine metabolism (ko00240);; Glutathione metabolism (ko00480)	Ribonucleoside-diphosphate reductase large subunit {ECO:0000303|PubMed:10542051} OS=Arabidopsis thaliana (Mouse-ear cress) PE=1 SV=1	predicted protein [Hordeum vulgare subsp. vulgare]
TraesCS4B01G019200	8.65854	5.66851	0.0276697	0.0815063	0.008751	0	--	--	--	--	PREDICTED: uncharacterized protein LOC104581985 [Brachypodium distachyon]
TraesCS2D01G339700	5.35948	6.60856	2.20972	4.41268	1.40297	0.811185	Molecular Function: transcription cofactor activity (GO:0003712);; Molecular Function: histone acetyltransferase activity (GO:0004402);; Cellular Component: nucleus (GO:0005634);; Biological Process: regulation of transcription, DNA-templated (GO:0006355);; Molecular Function: zinc ion binding (GO:0008270);; Biological Process: histone acetylation (GO:0016573);;	--	--	BTB/POZ and TAZ domain-containing protein 2 GN=BT2 OS=Arabidopsis thaliana (Mouse-ear cress) PE=1 SV=1	Histone acetyltransferase HAC5 [Aegilops tauschii]
TraesCSU01G099700	116.147	118.155	35.3066	22.3137	23.9711	13.3819	Cellular Component: chromatin (GO:0000785);; Molecular Function: DNA binding (GO:0003677);; Molecular Function: chromatin binding (GO:0003682);; Molecular Function: transcription factor activity, sequence-specific DNA binding (GO:0003700);; Cellular Component: nucleus (GO:0005634);; Biological Process: glycolytic process (GO:0006096);; Biological Process: chromatin assembly or disassembly (GO:000…	K10802|4.87476e-37|bdi:100838667|K10802 high mobility group protein B1 | (RefSeq) DNA-binding protein MNB1B	Base excision repair (ko03410)	HMG1/2-like protein OS=Triticum aestivum (Wheat) PE=2 SV=1	RecName: Full=HMG1/2-like protein [Triticum aestivum]
TraesCS1B01G156200	11.6907	12.8176	4.80048	6.80178	4.17931	1.54224	--	--	--	F-box protein At4g35930 GN=At4g35930 OS=Arabidopsis thaliana (Mouse-ear cress) PE=2 SV=1	hypothetical protein F775_31785 [Aegilops tauschii]
TraesCS2B01G295600	4.15552	4.40592	1.61328	2.0409	1.53308	1.47946	Molecular Function: binding (GO:0005488);;	--	--	--	hypothetical protein SORBIDRAFT_07g007880 [Sorghum bicolor]
TraesCS1D01G209200	3.50907	3.58905	0.202353	0.272057	0.501036	0.275091	Molecular Function: zinc ion binding (GO:0008270);;	K15691|0|bdi:100841855|K15691 E3 ubiquitin-protein ligase RFWD3 [EC:2.3.2.27] | (RefSeq) E3 ubiquitin-protein ligase RFWD3-like	--	--	hypothetical protein F775_08671 [Aegilops tauschii]
TraesCS2A01G239500	3.46022	3.46884	1.08861	1.79755	1.50143	1.03174	Biological Process: embryo development ending in seed dormancy (GO:0009793);;	--	--	Pentatricopeptide repeat-containing protein At2g41720 GN=EMB2654 OS=Arabidopsis thaliana (Mouse-ear cress) PE=2 SV=1	predicted protein [Hordeum vulgare subsp. vulgare]
TraesCS4A01G121200	2.13674	2.60525	0.756821	0.83452	0.772305	0.91638	--	--	--	Protein trichome birefringence-like 6 GN=TBL6 OS=Arabidopsis thaliana (Mouse-ear cress) PE=2 SV=1	predicted protein [Hordeum vulgare subsp. vulgare]
TraesCS5D01G133600	11.2014	11.8729	1.34093	1.50224	1.74813	1.77727	Molecular Function: DNA binding (GO:0003677);; Molecular Function: transcription factor activity, sequence-specific DNA binding (GO:0003700);; Cellular Component: nucleus (GO:0005634);; Cellular Component: transcription factor complex (GO:0005667);; Biological Process: regulation of transcription, DNA-templated (GO:0006355);;	K06620|0|bdi:100839650|K06620 transcription factor E2F3 | (RefSeq) transcription factor E2FA-like	--	Transcription factor E2FA GN=F11F19.8 OS=Arabidopsis thaliana (Mouse-ear cress) PE=1 SV=1	PREDICTED: transcription factor E2FA-like isoform X1 [Brachypodium distachyon]
Triticum_aestivum_newGene_48433	7.18929	7.4201	2.64899	3.15999	2.35512	1.91926	--	--	--	--	--
TraesCS2D01G293900	176.083	164.944	58.8531	58.5809	79.2362	62.1902	Molecular Function: structural constituent of ribosome (GO:0003735);; Cellular Component: nucleolus (GO:0005730);; Cellular Component: vacuole (GO:0005773);; Cellular Component: plasma membrane (GO:0005886);; Biological Process: translation (GO:0006412);; Molecular Function: 5S rRNA binding (GO:0008097);; Biological Process: cell proliferation (GO:0008283);; Cellular Component: chloroplast (GO:00…	K02932|0|bdi:100839469|K02932 large subunit ribosomal protein L5e | (RefSeq) 60S ribosomal protein L5-1	Ribosome (ko03010)	60S ribosomal protein L5-1 OS=Oryza sativa subsp. japonica (Rice) PE=2 SV=1	60S ribosomal protein L5 [Triticum aestivum]
TraesCS2B01G520600	59.3872	61.4496	12.558	15.4826	16.9867	13.4455	Molecular Function: DNA binding (GO:0003677);; Molecular Function: Ran GTPase binding (GO:0008536);;	--	--	Ultraviolet-B receptor UVR8 GN=UVR8 OS=Arabidopsis thaliana (Mouse-ear cress) PE=1 SV=1	PREDICTED: protein RCC2 [Brachypodium distachyon]
TraesCS6D01G062100	313.559	330.601	27.1403	29.4575	14.36	8.07535	Cellular Component: nucleosome (GO:0000786);; Molecular Function: DNA binding (GO:0003677);; Cellular Component: nucleolus (GO:0005730);; Cellular Component: vacuole (GO:0005773);; Biological Process: nucleosome assembly (GO:0006334);; Cellular Component: thylakoid (GO:0009579);; Molecular Function: protein heterodimerization activity (GO:0046982);;	K11254|8.9079e-51|zma:100282268|K11254 histone H4 | (RefSeq) pco082380(357), GRMZM2G056350, GRMZM2G332838; uncharacterized LOC100282268	--	Histone H4 OS=Glycine max (Soybean) PE=3 SV=1	hypothetical protein ZEAMMB73_313798 [Zea mays]
TraesCS4D01G081200	5.96847	5.98052	2.06117	2.14444	1.48968	1.05278	Molecular Function: DNA binding (GO:0003677);; Molecular Function: endonuclease activity (GO:0004519);; Biological Process: base-excision repair (GO:0006284);; Molecular Function: DNA N-glycosylase activity (GO:0019104);; Cellular Component: chloroplast nucleoid (GO:0042644);; Molecular Function: 4 iron, 4 sulfur cluster binding (GO:0051539);;	K10773|0|bdi:100836192|K10773 endonuclease III [EC:4.2.99.18] | (RefSeq) endonuclease III homolog 1, chloroplastic-like	Base excision repair (ko03410)	Endonuclease III homolog 1, chloroplastic {ECO:0000255|HAMAP-Rule:MF_03183} (Precursor) GN=At2g31450 OS=Arabidopsis thaliana (Mouse-ear cress) PE=2 SV=2	Endonuclease III-like protein 1 [Aegilops tauschii]
TraesCS3A01G123100	11.9612	10.062	3.74897	3.47407	2.07643	2.26901	--	--	--	Transcriptional corepressor LEUNIG GN=LUG OS=Arabidopsis thaliana (Mouse-ear cress) PE=1 SV=2	unnamed protein product [Triticum aestivum]
TraesCS5B01G501000	2.73182	3.30327	0.782524	0.450466	0.445821	0.0229753	Biological Process: microtubule nucleation (GO:0007020);; Biological Process: response to red or far red light (GO:0009639);; Biological Process: negative gravitropism (GO:0009959);; Biological Process: regulation of meristem growth (GO:0010075);; Biological Process: anther development (GO:0048653);;	--	--	--	PREDICTED: uncharacterized protein LOC101782802 [Setaria italica]
TraesCS5D01G068800	9.6776	10.1926	2.37965	4.54803	1.36102	0.532483	Molecular Function: transcription factor activity, sequence-specific DNA binding (GO:0003700);; Biological Process: regulation of transcription, DNA-templated (GO:0006355);; Molecular Function: sequence-specific DNA binding (GO:0043565);;	--	--	Light-inducible protein CPRF2 GN=CPRF2 OS=Petroselinum crispum (Parsley) PE=2 SV=2	Light-inducible protein CPRF2 [Aegilops tauschii]
TraesCS2D01G443700	32.8671	35.632	5.04675	5.88882	12.0933	13.9396	Cellular Component: vacuolar membrane (GO:0005774);; Biological Process: calcium ion transport (GO:0006816);; Molecular Function: calcium:proton antiporter activity (GO:0015369);; Cellular Component: integral component of membrane (GO:0016021);; Biological Process: transmembrane transport (GO:0055085);;	K07300|0|bdi:100835503|K07300 Ca2+:H+ antiporter | (RefSeq) vacuolar cation/proton exchanger 1b-like	--	Vacuolar cation/proton exchanger 1b GN=OSJNBa0030I14.3 OS=Oryza sativa subsp. japonica (Rice) PE=2 SV=1	Vacuolar cation/proton exchanger 1b [Aegilops tauschii]
TraesCS5D01G121600	234.132	226.252	99.8644	85.1989	97.839	65.1659	Molecular Function: structural constituent of ribosome (GO:0003735);; Cellular Component: cell wall (GO:0005618);; Cellular Component: nucleolus (GO:0005730);; Cellular Component: plasma membrane (GO:0005886);; Biological Process: translation (GO:0006412);; Cellular Component: chloroplast (GO:0009507);; Cellular Component: small ribosomal subunit (GO:0015935);; Molecular Function: rRNA binding (G…	K02997|1.95881e-128|zma:100282862|K02997 small subunit ribosomal protein S9e | (RefSeq) GRMZM2G108348; 40S ribosomal protein S9	Ribosome (ko03010)	40S ribosomal protein S9-2 GN=RPS9C OS=Arabidopsis thaliana (Mouse-ear cress) PE=2 SV=1	40S ribosomal protein S9-2 [Triticum urartu]
Triticum_aestivum_newGene_20669	8.38917	7.8458	0.717514	0.763802	0.517724	0.481849	Molecular Function: ATP binding (GO:0005524);; Cellular Component: nucleus (GO:0005634);; Biological Process: regulation of transcription, DNA-templated (GO:0006355);; Biological Process: developmental process (GO:0032502);;	--	--	Growth-regulating factor 9 OS=Oryza sativa subsp. japonica OX=39947 GN=GRF9 PE=2 SV=1	growth regulating factor 9-B1 [Triticum aestivum]
TraesCS7D01G517100	7.36235	6.48144	2.943	2.82729	1.76001	1.71246	--	--	--	F-box/LRR-repeat protein At3g58940 GN=At3g58940 OS=Arabidopsis thaliana (Mouse-ear cress) PE=2 SV=1	hypothetical protein F775_13031 [Aegilops tauschii]
TraesCS4A01G124600	8.14743	7.64151	1.85632	2.64763	2.96306	2.03927	Cellular Component: plastid (GO:0009536);;	--	--	--	Tetratricopeptide repeat 27-like protein [Aegilops tauschii]
TraesCS5B01G147600	9.50786	10.6462	4.69567	8.59263	2.26961	1.30603	Biological Process: rRNA processing (GO:0006364);; Biological Process: regulation of translation (GO:0006417);; Cellular Component: chloroplast (GO:0009507);; Cellular Component: plastid chromosome (GO:0009508);; Biological Process: chloroplast relocation (GO:0009902);; Biological Process: leaf morphogenesis (GO:0009965);; Biological Process: thylakoid membrane organization (GO:0010027);; Biologi…	--	--	--	hypothetical protein TRIUR3_26072 [Triticum urartu]
TraesCS6B01G124500	7.58635	7.24073	1.76862	1.4676	1.96557	2.39953	Molecular Function: zinc ion binding (GO:0008270);;	K10728|0|osa:4332589|K10728 topoisomerase (DNA) II binding protein 1 | (RefSeq) uncharacterized LOC4332589	--	BRCT domain-containing protein At4g02110 GN=At4g02110 OS=Arabidopsis thaliana (Mouse-ear cress) PE=3 SV=3	BRCT domain-containing protein [Aegilops tauschii]
Triticum_aestivum_newGene_103876	1.78619	3.14107	0.998528	1.42554	1.49523	0.77808	Molecular Function: nucleotide binding (GO:0000166);; Molecular Function: aminoacyl-tRNA ligase activity (GO:0004812);;	--	--	--	hypothetical protein TRIUR3_32998 [Triticum urartu]
TraesCS7B01G006900	2.33624	2.13221	0.554409	0.498595	1.07015	0.822916	Biological Process: embryo development ending in seed dormancy (GO:0009793);;	--	--	Pentatricopeptide repeat-containing protein At5g39710 GN=EMB2745 OS=Arabidopsis thaliana (Mouse-ear cress) PE=2 SV=1	PREDICTED: LOW QUALITY PROTEIN: pentatricopeptide repeat-containing protein At5g39710-like [Brachypodium distachyon]
Triticum_aestivum_newGene_129910	5.14479	5.21528	2.38949	1.30526	0.662769	1.26845	--	--	--	--	uncharacterized protein LOC109782116 [Aegilops tauschii subsp. tauschii]
TraesCS5B01G410600	27.1541	23.0594	0.961668	0.374365	0.384691	0	Molecular Function: transcription factor activity, sequence-specific DNA binding (GO:0003700);; Cellular Component: nucleus (GO:0005634);; Biological Process: regulation of transcription, DNA-templated (GO:0006355);; Molecular Function: sequence-specific DNA binding (GO:0043565);;	--	--	Homeobox protein knotted-1-like 12 OS=Oryza sativa subsp. japonica (Rice) PE=2 SV=1	homeobox protein [Triticum aestivum]
TraesCS2B01G363700	4.0665	4.29254	0.723502	0.52461	0.695058	1.03389	Molecular Function: nucleic acid binding (GO:0003676);; Molecular Function: ATP binding (GO:0005524);; Biological Process: DNA replication (GO:0006260);; Biological Process: DNA methylation (GO:0006306);; Biological Process: DNA recombination (GO:0006310);; Molecular Function: ATP-dependent helicase activity (GO:0008026);; Biological Process: cell proliferation (GO:0008283);; Cellular Component: …	K10730|0|dosa:Os04t0486800-01|K10730 ATP-dependent DNA helicase Q4 [EC:3.6.4.12] | (RAP-DB) Os04g0486800; Similar to predicted protein.	--	ATP-dependent DNA helicase Q-like 5 GN=F28L5.4 OS=Arabidopsis thaliana (Mouse-ear cress) PE=2 SV=2	PREDICTED: ATP-dependent DNA helicase Q-like 5 [Brachypodium distachyon]
TraesCS5D01G460600	4.46515	3.17709	0.239022	0.336046	0.049497	0.155115	Cellular Component: mitochondrion (GO:0005739);; Cellular Component: cytoplasmic vesicle (GO:0016023);;	--	--	--	PREDICTED: CLAVATA3/ESR (CLE)-related protein 25-like [Oryza brachyantha]
TraesCS2B01G379400	5.07011	4.99992	2.6447	2.00941	2.28305	0.563722	Molecular Function: protein serine/threonine kinase activity (GO:0004674);; Molecular Function: ATP binding (GO:0005524);; Cellular Component: plasma membrane (GO:0005886);; Biological Process: protein phosphorylation (GO:0006468);; Cellular Component: integral component of membrane (GO:0016021);;	--	--	Probable leucine-rich repeat receptor-like protein kinase At5g63930 (Precursor) GN=At5g63930 OS=Arabidopsis thaliana (Mouse-ear cress) PE=2 SV=1	PREDICTED: LOW QUALITY PROTEIN: probable leucine-rich repeat receptor-like protein kinase At5g63930 [Brachypodium distachyon]
TraesCS2D01G466700	5.07879	4.77992	1.79472	1.7681	1.97165	2.45132	--	--	--	Transcription factor GTE7 GN=GTE7 OS=Arabidopsis thaliana (Mouse-ear cress) PE=2 SV=1	PREDICTED: transcription factor GTE7-like [Brachypodium distachyon]
TraesCS5B01G020300	2.46686	2.47179	0.434267	0.380197	0.402235	0.141619	--	K16223|6.90758e-103|sita:101778066|K16223 protein FLOWERING LOCUS T | (RefSeq) protein FLOWERING LOCUS T-like	Circadian rhythm - plant (ko04712)	Protein FLOWERING LOCUS T GN=FT OS=Arabidopsis thaliana (Mouse-ear cress) PE=1 SV=2	predicted protein [Hordeum vulgare subsp. vulgare]
TraesCS3D01G319500	9.24333	9.06455	0.232997	0.349809	0.493337	0.246665	--	--	--	Putative F-box/FBD/LRR-repeat protein At1g78760 GN=At1g78760 OS=Arabidopsis thaliana (Mouse-ear cress) PE=3 SV=1	hypothetical protein F775_12220 [Aegilops tauschii]
TraesCS6D01G083900	5.96107	6.64034	0.922573	0.876847	1.2483	1.1912	Cellular Component: chromosome, centromeric region (GO:0000775);; Biological Process: mitotic cell cycle (GO:0007067);;	K11548|0|bdi:100843844|K11548 kinetochore protein Nuf2 | (RefSeq) kinetochore protein Nuf2	--	--	Putative kinetochore protein NUF2 [Aegilops tauschii]
TraesCS3D01G267100	25.6408	26.8747	6.26226	11.8444	8.64468	5.70888	Molecular Function: monooxygenase activity (GO:0004497);; Cellular Component: integral component of membrane (GO:0016021);; Cellular Component: cytoplasmic vesicle (GO:0016023);;	--	--	Cytochrome b561 and DOMON domain-containing protein At3g61750 (Precursor) GN=At3g61750 OS=Arabidopsis thaliana (Mouse-ear cress) PE=3 SV=1	dopamine beta-monooxygenase, putative,expressed [Triticum aestivum]
TraesCS3A01G389600	20.1208	28.7165	2.72932	5.55569	2.13479	1.782	Molecular Function: nucleotide binding (GO:0000166);; Biological Process: mRNA splicing, via spliceosome (GO:0000398);; Molecular Function: RNA binding (GO:0003723);;	--	--	UBP1-associated proteins 1A GN=UBA1A OS=Arabidopsis thaliana (Mouse-ear cress) PE=1 SV=2	RNA-binding protein 24-B [Triticum urartu]
TraesCS5D01G293200	2.89501	2.55457	1.29126	1.55232	1.60105	0.206358	Cellular Component: chloroplast envelope (GO:0009941);;	--	--	--	predicted protein [Hordeum vulgare subsp. vulgare]
TraesCS4A01G050700	3.77891	5.40859	0.337773	0.112669	0.138759	0.14262	Biological Process: regulation of cyclin-dependent protein serine/threonine kinase activity (GO:0000079);; Cellular Component: nucleus (GO:0005634);; Molecular Function: protein kinase binding (GO:0019901);; Biological Process: cell division (GO:0051301);;	K06627|1.60322e-162|bdi:100845231|K06627 cyclin A | (RefSeq) cyclin-A3-2-like	--	Putative cyclin-F3-2 GN=OsJ_009490 OS=Oryza sativa subsp. japonica (Rice) PE=3 SV=1	predicted protein [Hordeum vulgare subsp. vulgare]
TraesCS7D01G132100	2.21263	1.75615	0.532785	0.423716	1.0303	0.595806	Molecular Function: DNA binding (GO:0003677);; Molecular Function: nuclease activity (GO:0004518);; Cellular Component: mitochondrion (GO:0005739);; Biological Process: DNA repair (GO:0006281);; Molecular Function: zinc ion binding (GO:0008270);; Molecular Function: hydrolase activity, acting on acid anhydrides, in phosphorus-containing anhydrides (GO:0016818);; Biological Process: nucleic acid p…	K15363|0|bdi:100841714|K15363 fanconi-associated nuclease 1 [EC:3.1.21.- 3.1.4.1] | (RefSeq) fanconi-associated nuclease 1 homolog	--	Fanconi-associated nuclease 1 homolog OS=Oryza sativa subsp. japonica (Rice) PE=3 SV=1	PREDICTED: fanconi-associated nuclease 1 homolog isoform X1 [Brachypodium distachyon]
TraesCS3B01G137500	7.84144	8.66435	0.709006	0.754698	1.11905	0.748492	Molecular Function: DNA binding (GO:0003677);; Molecular Function: DNA-directed DNA polymerase activity (GO:0003887);; Cellular Component: mitochondrion (GO:0005739);; Biological Process: DNA-dependent DNA replication (GO:0006261);; Cellular Component: epsilon DNA polymerase complex (GO:0008622);;	K02325|0|bdi:100828214|K02325 DNA polymerase epsilon subunit 2 [EC:2.7.7.7] | (RefSeq) DNA polymerase epsilon subunit 2	Purine metabolism (ko00230);; Pyrimidine metabolism (ko00240);; DNA replication (ko03030);; Base excision repair (ko03410);; Nucleotide excision repair (ko03420)	--	unnamed protein product [Triticum aestivum]
TraesCS1B01G371000	4.07795	6.01959	0	0.830055	0.0604847	0.03184	Cellular Component: mitochondrion (GO:0005739);; Cellular Component: cytoplasmic vesicle (GO:0016023);; Biological Process: metal ion transport (GO:0030001);; Molecular Function: metal ion binding (GO:0046872);;	--	--	Copper transport protein ATX1 GN=ATX1 OS=Arabidopsis thaliana (Mouse-ear cress) PE=1 SV=1	PREDICTED: uncharacterized protein LOC100840301 [Brachypodium distachyon]
TraesCS7D01G121200	8.52974	7.09482	1.81614	1.95217	2.01095	4.84839	Cellular Component: plastid (GO:0009536);; Biological Process: animal organ senescence (GO:0010260);; Biological Process: para-aminobenzoic acid metabolic process (GO:0046482);;	--	--	--	PREDICTED: uncharacterized protein LOC100823663 [Brachypodium distachyon]
TraesCS5B01G450400	2.78473	3.53387	1.11456	2.52352	0.935496	0.478386	Molecular Function: magnesium ion binding (GO:0000287);; Molecular Function: GTPase activity (GO:0003924);; Molecular Function: GTP binding (GO:0005525);; Biological Process: obsolete GTP catabolic process (GO:0006184);;	--	--	Probable GTP-binding protein OBGC2 GN=OSJNBa0052F07.17 OS=Oryza sativa subsp. japonica (Rice) PE=2 SV=1	predicted protein [Hordeum vulgare subsp. vulgare]
TraesCS6A01G264200	3.7082	1.89557	0.839189	1.41284	0.0924077	0.00785533	Molecular Function: ubiquitin-protein transferase activity (GO:0004842);; Cellular Component: nucleus (GO:0005634);; Biological Process: protein ubiquitination (GO:0016567);; Molecular Function: protein dimerization activity (GO:0046983);;	--	--	Transcription factor bHLH96 GN=T9N14.4 OS=Arabidopsis thaliana (Mouse-ear cress) PE=2 SV=1	predicted protein [Hordeum vulgare subsp. vulgare]
TraesCS1D01G038000	5.63287	5.02587	1.07202	0.825761	0.723688	0.101754	Cellular Component: Golgi apparatus (GO:0005794);; Biological Process: protein glycosylation (GO:0006486);; Molecular Function: galactosyltransferase activity (GO:0008378);; Cellular Component: integral component of membrane (GO:0016021);; Molecular Function: carbohydrate binding (GO:0030246);;	K20843|0|bdi:100842271|K20843 hydroxyproline O-galactosyltransferase 2/3/4/5/6 [EC:2.4.1.-] | (RefSeq) probable beta-1,3-galactosyltransferase 18	--	Probable beta-1,3-galactosyltransferase 19 GN=B3GALT19 OS=Arabidopsis thaliana (Mouse-ear cress) PE=2 SV=2	predicted protein [Hordeum vulgare subsp. vulgare]
Triticum_aestivum_newGene_99437	14.6807	25.7867	7.81971	7.35069	4.00464	1.7006	--	--	--	--	--
TraesCS4D01G186500	6.01115	2.20115	0.07317	0.0270317	0.21473	0	Biological Process: response to molecule of fungal origin (GO:0002238);; Cellular Component: vacuole (GO:0005773);; Biological Process: response to stress (GO:0006950);;	--	--	Universal stress protein A-like protein GN=At3g01520 OS=Arabidopsis thaliana (Mouse-ear cress) PE=1 SV=2	Universal stress protein A-like protein [Aegilops tauschii]
TraesCS7B01G070900	12.2713	10.2945	1.99227	1.62075	2.55621	0.696093	Cellular Component: nucleus (GO:0005634);; Cellular Component: plasma membrane (GO:0005886);; Molecular Function: mechanically-gated ion channel activity (GO:0008381);; Cellular Component: plastid (GO:0009536);; Cellular Component: cytoplasmic vesicle (GO:0016023);; Biological Process: detection of mechanical stimulus (GO:0050982);; Biological Process: transmembrane transport (GO:0055085);; Biolo…	--	--	Mechanosensitive ion channel protein 10 GN=MSL10 OS=Arabidopsis thaliana (Mouse-ear cress) PE=1 SV=1	predicted protein [Hordeum vulgare subsp. vulgare]
TraesCS1D01G027300	27.1947	7.42949	0.032575	0.00443433	0.0210083	0	Molecular Function: serine-type endopeptidase inhibitor activity (GO:0004867);; Biological Process: response to wounding (GO:0009611);;	--	--	Subtilisin-chymotrypsin inhibitor-2A OS=Hordeum vulgare (Barley) PE=1 SV=2	hypothetical protein F775_43790 [Aegilops tauschii]
TraesCS3A01G319200	8.24907	9.71791	1.4245	1.8205	0.874812	0.423181	Molecular Function: nucleotide binding (GO:0000166);; Molecular Function: nucleic acid binding (GO:0003676);; Molecular Function: transcription factor activity, sequence-specific DNA binding (GO:0003700);; Cellular Component: mitochondrion (GO:0005739);; Biological Process: regulation of transcription, DNA-templated (GO:0006355);;	--	--	Uncharacterized protein At1g27050 GN=At1g27050 OS=Arabidopsis thaliana (Mouse-ear cress) PE=2 SV=1	hypothetical protein F775_07850 [Aegilops tauschii]
TraesCS1A01G024600	2.79394	2.37921	1.25188	0.559548	0.62348	0.189123	--	--	--	Protein DEHYDRATION-INDUCED 19 homolog 6 OS=Oryza sativa subsp. japonica (Rice) PE=2 SV=1	hypothetical protein F775_16233 [Aegilops tauschii]
TraesCS1B01G301500	4.59156	4.79768	1.84214	2.01635	1.49007	1.62207	Molecular Function: protein serine/threonine kinase activity (GO:0004674);; Molecular Function: ATP binding (GO:0005524);; Biological Process: protein phosphorylation (GO:0006468);;	--	--	Serine/threonine-protein kinase AFC2 GN=AFC2 OS=Arabidopsis thaliana (Mouse-ear cress) PE=1 SV=1	Calcium-dependent protein kinase 13 [Triticum urartu]
TraesCS3D01G142100	7.12929	5.98925	1.59749	1.93458	2.41408	1.57703	Molecular Function: phosphoribosylaminoimidazole carboxylase activity (GO:0004638);; Molecular Function: ATP binding (GO:0005524);; Biological Process: 'de novo' IMP biosynthetic process (GO:0006189);; Cellular Component: chloroplast (GO:0009507);; Biological Process: pollen development (GO:0009555);; Molecular Function: 5-(carboxyamino)imidazole ribonucleotide mutase activity (GO:0034023);; Mole…	K11808|0|bdi:100840405|K11808 phosphoribosylaminoimidazole carboxylase [EC:4.1.1.21] | (RefSeq) phosphoribosylaminoimidazole carboxylase, chloroplastic	Purine metabolism (ko00230)	Phosphoribosylaminoimidazole carboxylase, chloroplastic (Precursor; Fragment) GN=PURKE OS=Vigna aconitifolia (Moth bean) PE=2 SV=1	unnamed protein product [Triticum aestivum]
TraesCS4B01G114800	11.3174	10.9621	4.70135	5.0362	4.09479	1.55805	Cellular Component: nucleus (GO:0005634);; Molecular Function: protein dimerization activity (GO:0046983);;	--	--	Transcription factor LHW GN=F12K2 OS=Arabidopsis thaliana (Mouse-ear cress) PE=1 SV=1	Putative basic helix-loop-helix protein [Aegilops tauschii]
TraesCS6B01G214500	3.73622	3.43441	0.166064	0.128924	0.096775	0.107569	Cellular Component: plasma membrane (GO:0005886);; Biological Process: meristem structural organization (GO:0009933);; Biological Process: radial pattern formation (GO:0009956);; Biological Process: root morphogenesis (GO:0010015);; Biological Process: leaf vascular tissue pattern formation (GO:0010305);; Cellular Component: integral component of membrane (GO:0016021);; Cellular Component: cytopl…	--	--	Tetraspanin-2 GN=TET2 OS=Arabidopsis thaliana (Mouse-ear cress) PE=2 SV=1	predicted protein [Hordeum vulgare subsp. vulgare]
TraesCS5A01G075300	8.01703	7.37204	1.88843	2.00226	1.11899	0.784333	Cellular Component: plasma membrane (GO:0005886);;	--	--	Protein ENHANCED DISEASE RESISTANCE 2 GN=EDR2 OS=Arabidopsis thaliana (Mouse-ear cress) PE=2 SV=1	hypothetical protein TRIUR3_30233 [Triticum urartu]
TraesCS4D01G123700	103.596	102.647	32.2194	34.6588	45.8387	42.0763	Molecular Function: RNA binding (GO:0003723);; Molecular Function: structural constituent of ribosome (GO:0003735);; Cellular Component: nucleolus (GO:0005730);; Cellular Component: vacuole (GO:0005773);; Cellular Component: plasma membrane (GO:0005886);; Biological Process: translation (GO:0006412);; Cellular Component: chloroplast (GO:0009507);; Cellular Component: cytosolic large ribosomal sub…	K02938|0|bdi:100835896|K02938 large subunit ribosomal protein L8e | (RefSeq) 60S ribosomal protein L8	Ribosome (ko03010)	60S ribosomal protein L8 GN=RPL8 OS=Solanum lycopersicum (Tomato) PE=2 SV=1	predicted protein [Hordeum vulgare subsp. vulgare]
TraesCS5D01G454500	3.19732	3.33427	0.369193	0.188975	0.128253	0.0602933	Cellular Component: nucleosome (GO:0000786);; Molecular Function: DNA binding (GO:0003677);; Cellular Component: nucleus (GO:0005634);; Biological Process: nucleosome assembly (GO:0006334);; Molecular Function: protein heterodimerization activity (GO:0046982);;	K11251|2.21778e-50|sita:101771744|K11251 histone H2A | (RefSeq) histone H2A	--	Probable histone H2A.6 OS=Oryza sativa subsp. japonica (Rice) PE=2 SV=2	Histone H2A [Triticum urartu]
TraesCS4B01G018400	8.9113	9.50448	0.248108	0.360859	0.269803	0.51462	--	--	--	--	predicted protein [Hordeum vulgare subsp. vulgare]
TraesCS7D01G134600	3.67365	4.35929	0.0355627	0	0	0	--	--	--	--	unnamed protein product [Triticum aestivum]
TraesCS5B01G142300	23.1592	21.5156	4.92359	5.18753	3.0557	1.59726	Molecular Function: nucleotide binding (GO:0000166);; Molecular Function: RNA binding (GO:0003723);; Molecular Function: metal ion binding (GO:0046872);;	--	--	Zinc finger CCCH domain-containing protein 53 GN=OSJNBa0008J01.35 OS=Oryza sativa subsp. japonica (Rice) PE=2 SV=1	Zinc finger CCCH domain-containing protein 22 [Aegilops tauschii]
TraesCS2B01G568400	3.98689	4.2776	0.805869	0.500127	0.255353	0.074321	--	--	--	--	hypothetical protein F775_19947 [Aegilops tauschii]
TraesCS4B01G398000	28.375	29.4373	2.45907	2.16043	2.14187	2.19558	Molecular Function: ATP binding (GO:0005524);; Cellular Component: kinesin complex (GO:0005871);; Cellular Component: microtubule (GO:0005874);; Biological Process: microtubule-based movement (GO:0007018);; Biological Process: cell cycle (GO:0007049);; Molecular Function: microtubule binding (GO:0008017);; Molecular Function: ATP-dependent microtubule motor activity, minus-end-directed (GO:000856…	K10406|0|bdi:100824880|K10406 kinesin family member C2/C3 | (RefSeq) kinesin-like protein KIF18B	--	Kinesin-4 GN=F2P16.12 OS=Arabidopsis thaliana (Mouse-ear cress) PE=1 SV=2	Kinesin-4 [Triticum urartu]
TraesCS3B01G536000	4.768	4.78024	1.68504	1.28332	2.27593	1.79318	--	--	--	--	unnamed protein product [Triticum aestivum]
TraesCS4B01G338100	8.33731	8.68676	0.802997	0.791668	1.39599	0.47739	--	--	--	--	hypothetical protein TRIUR3_17826 [Triticum urartu]
TraesCS4D01G327800	7.00537	12.5454	0.579269	0.342425	0.562516	0.03112	Molecular Function: glutathione transferase activity (GO:0004364);;	K00799|1.43369e-149|obr:102711951|K00799 glutathione S-transferase [EC:2.5.1.18] | (RefSeq) glutathione S-transferase F11-like	Glutathione metabolism (ko00480)	Glutathione S-transferase F8, chloroplastic (Precursor) GN=F17A22.12 OS=Arabidopsis thaliana (Mouse-ear cress) PE=1 SV=3	hypothetical protein F775_09762 [Aegilops tauschii]
TraesCS3B01G536700	6.27205	6.0975	1.22463	2.45334	4.53338	2.43867	Molecular Function: single-stranded DNA binding (GO:0003697);; Cellular Component: mitochondrion (GO:0005739);; Cellular Component: plastid (GO:0009536);;	--	--	Protein OSB2, chloroplastic (Precursor) GN=F18F4.110 OS=Arabidopsis thaliana (Mouse-ear cress) PE=1 SV=2	predicted protein [Hordeum vulgare subsp. vulgare]
TraesCS7A01G193000	2.7642	2.63576	1.66739	2.41217	0.876348	0.323247	Cellular Component: mitochondrion (GO:0005739);; Cellular Component: plastid (GO:0009536);; Biological Process: embryo development ending in seed dormancy (GO:0009793);; Biological Process: thylakoid membrane organization (GO:0010027);;	--	--	Ankyrin repeat domain-containing protein EMB506, chloroplastic (Precursor) GN=EMB506 OS=Arabidopsis thaliana (Mouse-ear cress) PE=1 SV=1	predicted protein [Hordeum vulgare subsp. vulgare]
TraesCSU01G110300	1.83907	1.49414	0.616284	1.17623	0.755276	0.358726	--	--	--	Pentatricopeptide repeat-containing protein At2g01860 GN=EMB975 OS=Arabidopsis thaliana (Mouse-ear cress) PE=2 SV=1	hypothetical protein F775_18711 [Aegilops tauschii]
TraesCS5D01G366900	14.2931	16.0136	1.98312	1.71903	0.702373	0.221831	--	--	--	--	hypothetical protein F775_01769 [Aegilops tauschii]
TraesCS1D01G342000	8.08136	7.47352	1.68277	2.64231	4.38272	2.50942	Molecular Function: nucleotide binding (GO:0000166);; Biological Process: RNA methylation (GO:0001510);; Cellular Component: nucleolus (GO:0005730);; Biological Process: rRNA processing (GO:0006364);; Biological Process: mRNA export from nucleus (GO:0006406);; Biological Process: protein import into nucleus (GO:0006606);; Biological Process: pyrimidine ribonucleotide biosynthetic process (GO:0009…	K14558|0|bdi:100826227|K14558 periodic tryptophan protein 2 | (RefSeq) periodic tryptophan protein 2 homolog	Ribosome biogenesis in eukaryotes (ko03008)	Protein Mut11 GN=Mut11 OS=Chlamydomonas reinhardtii (Chlamydomonas smithii) PE=2 SV=1	predicted protein [Hordeum vulgare subsp. vulgare]
TraesCS2D01G023000	5.60417	4.99287	0.642796	0.548882	0.791744	1.12454	--	K10727|0|bdi:100834979|K10727 chromatin licensing and DNA replication factor 1 | (RefSeq) CDT1-like protein a, chloroplastic	--	CDT1-like protein a, chloroplastic (Precursor) GN=CDT1A OS=Arabidopsis thaliana (Mouse-ear cress) PE=1 SV=1	hypothetical protein TRIUR3_08404 [Triticum urartu]
TraesCS6D01G133300	14.0863	15.3659	1.15613	0.951931	1.22256	0.418371	Biological Process: spliceosomal complex assembly (GO:0000245);;	--	--	--	hypothetical protein F775_18252 [Aegilops tauschii]
TraesCS4A01G060200	4.05769	4.65369	0.841143	1.19736	1.21835	0.319461	Molecular Function: DNA binding (GO:0003677);; Cellular Component: nucleus (GO:0005634);; Cellular Component: mitochondrion (GO:0005739);; Molecular Function: protein dimerization activity (GO:0046983);;	--	--	Transcription factor bHLH74 GN=T27I1.15 OS=Arabidopsis thaliana (Mouse-ear cress) PE=1 SV=1	Transcription factor bHLH62 [Triticum urartu]
TraesCS5D01G404900	24.9135	29.2157	12.8425	9.41839	8.21373	1.04211	Molecular Function: copper ion binding (GO:0005507);; Molecular Function: electron carrier activity (GO:0009055);; Cellular Component: cytoplasmic vesicle (GO:0016023);; Biological Process: electron transport chain (GO:0022900);;	--	--	Lamin-like protein (Precursor) GN=At5g15350 OS=Arabidopsis thaliana (Mouse-ear cress) PE=1 SV=1	Lamin-like protein [Aegilops tauschii]
TraesCS2A01G392900	16.9786	18.5476	5.7214	7.33366	4.58861	3.22205	Molecular Function: protein serine/threonine kinase activity (GO:0004674);; Molecular Function: protein tyrosine kinase activity (GO:0004713);; Molecular Function: ATP binding (GO:0005524);; Cellular Component: nucleus (GO:0005634);; Cellular Component: plasma membrane (GO:0005886);; Biological Process: protein phosphorylation (GO:0006468);; Biological Process: determination of bilateral symmetry…	--	--	Serine/threonine-protein kinase D6PKL2 GN=MCA23.7 OS=Arabidopsis thaliana (Mouse-ear cress) PE=1 SV=1	Protein kinase G11A [Aegilops tauschii]
TraesCS5B01G028500	4.64446	3.74738	0.812028	0.670481	0.217459	0.276618	Molecular Function: DNA binding (GO:0003677);; Molecular Function: transcription factor activity, sequence-specific DNA binding (GO:0003700);; Biological Process: regulation of transcription, DNA-templated (GO:0006355);; Cellular Component: CCAAT-binding factor complex (GO:0016602);;	K08064|2.90543e-144|bdi:100833622|K08064 nuclear transcription factor Y, alpha | (RefSeq) nuclear transcription factor Y subunit A-2-like	--	Nuclear transcription factor Y subunit A-2 GN=F18C1.4 OS=Arabidopsis thaliana (Mouse-ear cress) PE=2 SV=1	predicted protein [Hordeum vulgare subsp. vulgare]
TraesCS1D01G029400	15.0069	13.3183	3.92545	3.97244	4.05529	1.76561	Molecular Function: RNA binding (GO:0003723);;	K17943|0|bdi:100846906|K17943 pumilio RNA-binding family | (RefSeq) pumilio homolog 1-like	--	Pumilio homolog 1 GN=APUM1 OS=Arabidopsis thaliana (Mouse-ear cress) PE=1 SV=1	PREDICTED: pumilio homolog 1-like [Brachypodium distachyon]
TraesCS4A01G434000	13.0665	11.5858	5.60476	8.63833	2.13349	0.779751	Molecular Function: superoxide dismutase activity (GO:0004784);; Molecular Function: protein binding (GO:0005515);; Biological Process: rRNA processing (GO:0006364);; Biological Process: tRNA metabolic process (GO:0006399);; Biological Process: superoxide metabolic process (GO:0006801);; Biological Process: response to UV (GO:0009411);; Cellular Component: thylakoid (GO:0009579);; Biological Proc…	K04564|0|bdi:100838250|K04564 superoxide dismutase, Fe-Mn family [EC:1.15.1.1] | (RefSeq) superoxide dismutase [Fe] 1, chloroplastic-like	Peroxisome (ko04146)	Superoxide dismutase [Fe] 1, chloroplastic (Precursor) OS=Oryza sativa subsp. japonica (Rice) PE=2 SV=1	Superoxide dismutase [Fe], chloroplastic [Triticum urartu]
TraesCS4B01G017400	4.51594	4.80279	1.54757	1.83942	1.01874	0.604268	Molecular Function: endonuclease activity (GO:0004519);; Molecular Function: exonuclease activity (GO:0004527);; Biological Process: response to abscisic acid (GO:0009737);; Biological Process: procambium histogenesis (GO:0010067);; Biological Process: leaf vascular tissue pattern formation (GO:0010305);; Biological Process: cotyledon vascular tissue pattern formation (GO:0010588);; Biological Pr…	--	--	Type I inositol 1,4,5-trisphosphate 5-phosphatase CVP2 GN=CVP2 OS=Arabidopsis thaliana (Mouse-ear cress) PE=1 SV=2	predicted protein [Hordeum vulgare subsp. vulgare]
TraesCS1D01G039800	637.984	714.958	68.8432	58.2899	19.5342	12.6817	Cellular Component: nucleosome (GO:0000786);; Molecular Function: DNA binding (GO:0003677);; Cellular Component: nucleus (GO:0005634);; Biological Process: nucleosome assembly (GO:0006334);; Molecular Function: protein heterodimerization activity (GO:0046982);;	K11251|1.25802e-54|sita:101768818|K11251 histone H2A | (RefSeq) histone H2A-like	--	Histone H2A.2.2 OS=Triticum aestivum (Wheat) PE=1 SV=1	Histone [Aegilops tauschii]
TraesCS3D01G359700	7.01124	6.35567	0.527188	0.612609	0.30433	0.044788	--	--	--	UPF0503 protein At3g09070, chloroplastic (Precursor) GN=At3g09070 OS=Arabidopsis thaliana (Mouse-ear cress) PE=1 SV=1	PREDICTED: UPF0503 protein At3g09070, chloroplastic-like [Brachypodium distachyon]
TraesCS4B01G084700	35.1461	34.3245	13.2955	14.1092	14.0808	11.0924	--	K09338|1.19063e-126|sita:101786258|K09338 homeobox-leucine zipper protein | (RefSeq) homeobox-leucine zipper protein ROC6-like	--	Homeobox-leucine zipper protein HDG1 GN=T20K12.50 OS=Arabidopsis thaliana (Mouse-ear cress) PE=2 SV=1	Homeobox-leucine zipper protein ROC5 [Aegilops tauschii]
TraesCS6D01G384500	48.4149	44.143	5.49096	9.068	12.2248	6.48719	Biological Process: RNA methylation (GO:0001510);; Molecular Function: RNA binding (GO:0003723);; Cellular Component: nucleolus (GO:0005730);; Biological Process: rRNA processing (GO:0006364);; Biological Process: tRNA processing (GO:0008033);; Molecular Function: methyltransferase activity (GO:0008168);; Cellular Component: membrane (GO:0016020);;	K14563|1.1628e-174|bdi:100846789|K14563 rRNA 2'-O-methyltransferase fibrillarin [EC:2.1.1.-] | (RefSeq) probable mediator of RNA polymerase II transcription subunit 36b	Ribosome biogenesis in eukaryotes (ko03008)	Probable mediator of RNA polymerase II transcription subunit 36b GN=At5g52470 OS=Arabidopsis thaliana (Mouse-ear cress) PE=1 SV=1	rRNA 2&apos;-O-methyltransferase fibrillarin 1 [Aegilops tauschii]
TraesCS6A01G412800	5.49396	6.84823	2.28027	2.6286	1.67084	0.286501	Molecular Function: transcription factor activity, sequence-specific DNA binding (GO:0003700);; Biological Process: regulation of transcription, DNA-templated (GO:0006355);; Biological Process: single-organism cellular process (GO:0044763);; Biological Process: response to stimulus (GO:0050896);;	--	--	Transcription factor TCP7 GN=TCP7 OS=Arabidopsis thaliana (Mouse-ear cress) PE=2 SV=1	predicted protein [Hordeum vulgare subsp. vulgare]
TraesCS4B01G312200	17.6222	39.7146	3.14988	3.29605	2.09758	3.07759	--	--	--	--	--
TraesCS4D01G249100	9.37257	9.53728	2.89185	1.51008	1.32409	2.0276	Biological Process: cytokinesis by cell plate formation (GO:0000911);; Cellular Component: cell plate (GO:0009504);; Cellular Component: chloroplast (GO:0009507);; Biological Process: response to mechanical stimulus (GO:0009612);; Biological Process: response to abscisic acid (GO:0009737);; Biological Process: response to other organism (GO:0051707);;	--	--	SNAP25 homologous protein SNAP33 OS=Arabidopsis thaliana (Mouse-ear cress) PE=1 SV=1	hypothetical protein F775_27154 [Aegilops tauschii]
TraesCS4A01G295300	4.2176	3.68388	0.62576	0.658192	0.478518	0.500017	--	--	--	--	predicted protein [Hordeum vulgare subsp. vulgare]
TraesCS7D01G376700	7.32178	7.4555	1.3952	1.42737	1.86515	1.45473	--	--	--	--	hypothetical protein F775_03491 [Aegilops tauschii]
TraesCS2A01G111700	4.23095	3.05934	1.09668	0.113958	0.820382	0.0434297	Biological Process: response to stress (GO:0006950);;	--	--	Universal stress protein A-like protein GN=At3g01520 OS=Arabidopsis thaliana (Mouse-ear cress) PE=1 SV=2	Universal stress protein A-like protein [Aegilops tauschii]
TraesCS7A01G068700	1.87492	2.54483	0.498205	1.00483	1.63938	1.0064	Biological Process: DNA damage checkpoint (GO:0000077);; Molecular Function: damaged DNA binding (GO:0003684);; Cellular Component: nucleus (GO:0005634);; Biological Process: DNA-dependent DNA replication (GO:0006261);; Biological Process: DNA repair (GO:0006281);; Molecular Function: exodeoxyribonuclease III activity (GO:0008853);;	K02830|0|bdi:100829058|K02830 cell cycle checkpoint protein [EC:3.1.11.2] | (RefSeq) uncharacterized LOC100829058	--	--	Cell cycle checkpoint protein RAD1 [Triticum urartu]
TraesCS1B01G218300	11.8391	15.0194	5.40274	6.07585	4.42064	1.28657	Biological Process: multidimensional cell growth (GO:0009825);; Biological Process: xylem and phloem pattern formation (GO:0010051);; Cellular Component: integral component of membrane (GO:0016021);; Cellular Component: cytoplasmic vesicle (GO:0016023);; Biological Process: sterol biosynthetic process (GO:0016126);; Molecular Function: 24-methylenesterol C-methyltransferase activity (GO:0030797);…	K08242|0|bdi:100830846|K08242 24-methylenesterol C-methyltransferase [EC:2.1.1.143] | (RefSeq) 24-methylenesterol C-methyltransferase 2-like	Steroid biosynthesis (ko00100)	24-methylenesterol C-methyltransferase 2 GN=Smt2-1 OS=Oryza sativa subsp. japonica (Rice) PE=2 SV=2	24-methylenesterol C-methyltransferase 2 [Aegilops tauschii]
TraesCS7B01G278600	3.60872	3.86651	0.454912	0.824404	0.0295653	0.0199987	--	--	--	--	hypothetical protein F775_20294 [Aegilops tauschii]
TraesCS6D01G337700	9.08541	8.49516	3.35931	3.6101	2.75699	3.40567	Molecular Function: DNA binding (GO:0003677);; Molecular Function: transcription factor activity, sequence-specific DNA binding (GO:0003700);; Cellular Component: mitochondrion (GO:0005739);; Biological Process: regulation of transcription, DNA-templated (GO:0006355);; Molecular Function: protein dimerization activity (GO:0046983);;	--	--	--	hypothetical protein TRIUR3_07606 [Triticum urartu]
TraesCS4A01G417000	19.6875	21.0777	3.10874	8.12116	3.6652	3.62759	Biological Process: microtubule nucleation (GO:0007020);; Cellular Component: plant-type cell wall (GO:0009505);; Cellular Component: plasmodesma (GO:0009506);; Cellular Component: cytoplasmic vesicle (GO:0016023);; Biological Process: response to karrikin (GO:0080167);;	--	--	Protein EXORDIUM-like 3 (Precursor) GN=EXL3 OS=Arabidopsis thaliana (Mouse-ear cress) PE=2 SV=1	predicted protein [Hordeum vulgare subsp. vulgare]
TraesCS3D01G279000	15.0134	15.6949	4.79284	3.1007	2.99629	3.79074	Molecular Function: DNA binding (GO:0003677);; Molecular Function: catalytic activity (GO:0003824);; Biological Process: DNA-dependent DNA replication (GO:0006261);; Molecular Function: zinc ion binding (GO:0008270);; Cellular Component: plastid (GO:0009536);;	K08073|0|sita:101776110|K08073 bifunctional polynucleotide phosphatase/kinase [EC:3.1.3.32 2.7.1.78] | (RefSeq) polynucleotide 3'-phosphatase ZDP	--	Polynucleotide 3&apos;-phosphatase ZDP GN=ZDP OS=Arabidopsis thaliana (Mouse-ear cress) PE=1 SV=1	unnamed protein product [Triticum aestivum]
TraesCS7B01G098300	3.78909	4.06206	1.972	3.51077	1.28993	0.863149	Cellular Component: mitochondrion (GO:0005739);; Cellular Component: plastid (GO:0009536);; Biological Process: embryo development ending in seed dormancy (GO:0009793);; Biological Process: thylakoid membrane organization (GO:0010027);;	--	--	Ankyrin repeat domain-containing protein EMB506, chloroplastic (Precursor) GN=EMB506 OS=Arabidopsis thaliana (Mouse-ear cress) PE=1 SV=1	predicted protein [Hordeum vulgare subsp. vulgare]
TraesCS5B01G259400	3.95873	3.85028	1.59586	2.9767	0.910815	0.584038	Biological Process: rRNA processing (GO:0006364);; Cellular Component: chloroplast (GO:0009507);; Biological Process: chloroplast organization (GO:0009658);; Biological Process: mRNA modification (GO:0016556);; Biological Process: tRNA 3'-end processing (GO:0042780);; Molecular Function: 3'-tRNA processing endoribonuclease activity (GO:0042781);;	K00784|0|bdi:100845341|K00784 ribonuclease Z [EC:3.1.26.11] | (RefSeq) ribonuclease Z, chloroplastic	RNA transport (ko03013)	Ribonuclease Z, chloroplastic (Precursor) GN=CPZ OS=Arabidopsis thaliana (Mouse-ear cress) PE=2 SV=1	PREDICTED: ribonuclease Z, chloroplastic [Brachypodium distachyon]
TraesCS7D01G233300	5.86299	9.63486	0	0.0220727	0.403333	1.63917	Molecular Function: DNA binding (GO:0003677);; Molecular Function: chromatin binding (GO:0003682);; Cellular Component: nucleus (GO:0005634);; Biological Process: gravitropism (GO:0009630);; Biological Process: embryo development ending in seed dormancy (GO:0009793);; Biological Process: response to red light (GO:0010114);;	--	--	Protein RADIALIS-like 6 GN=F22H5.3 OS=Arabidopsis thaliana (Mouse-ear cress) PE=2 SV=1	hypothetical protein F775_11877 [Aegilops tauschii]
Triticum_aestivum_newGene_101452	3.81359	3.93076	1.43749	1.64963	1.16211	1.11492	--	--	--	--	uncharacterized protein LOC109764050 [Aegilops tauschii subsp. tauschii]
TraesCS5D01G359700	5.54785	5.90895	0.572817	0.265643	0.422438	0.244283	Molecular Function: DNA binding (GO:0003677);; Molecular Function: ATP-dependent DNA helicase activity (GO:0004003);; Molecular Function: ATP binding (GO:0005524);; Cellular Component: mitochondrion (GO:0005739);; Biological Process: nucleobase-containing compound metabolic process (GO:0006139);;	K15362|0|sita:101753350|K15362 fanconi anemia group J protein [EC:3.6.4.12] | (RefSeq) Fanconi anemia group J protein homolog	--	DNA repair helicase UVH6 GN=F15K9.20 OS=Arabidopsis thaliana (Mouse-ear cress) PE=1 SV=1	PREDICTED: Fanconi anemia group J protein homolog [Brachypodium distachyon]
TraesCS4D01G158800	10.1902	10.406	2.08736	3.25016	3.04052	3.85919	Biological Process: nuclear division (GO:0000280);; Biological Process: cytokinesis by cell plate formation (GO:0000911);; Molecular Function: microtubule motor activity (GO:0003777);; Molecular Function: ATP binding (GO:0005524);; Cellular Component: kinesin complex (GO:0005871);; Cellular Component: microtubule (GO:0005874);; Biological Process: DNA replication initiation (GO:0006270);; Biologi…	K11498|0|bdi:100839948|K11498 centromeric protein E | (RefSeq) kinesin-related protein 11	--	Kinesin-like protein NACK1 GN=NACK1 OS=Nicotiana tabacum (Common tobacco) PE=1 SV=1	predicted protein [Hordeum vulgare subsp. vulgare]
TraesCS7A01G380200	7.917	8.31291	3.93112	3.15669	2.50396	2.02388	--	--	--	--	PREDICTED: uncharacterized protein LOC100834777 [Brachypodium distachyon]
TraesCS3D01G117700	2.07843	1.79614	0.76081	0.914164	1.05569	0.420584	--	--	--	--	hypothetical protein F775_05846 [Aegilops tauschii]
TraesCS3D01G319100	2.06422	2.39234	1.0276	0.69236	0.4697	0	Molecular Function: copper ion binding (GO:0005507);; Molecular Function: electron carrier activity (GO:0009055);; Cellular Component: cytoplasmic vesicle (GO:0016023);; Biological Process: electron transport chain (GO:0022900);; Cellular Component: anchored component of membrane (GO:0031225);;	--	--	Early nodulin-like protein 1 (Precursor) GN=At2g25060 OS=Arabidopsis thaliana (Mouse-ear cress) PE=1 SV=2	unnamed protein product [Triticum aestivum]
TraesCS4A01G214700	11.7217	10.0891	3.97503	4.87787	3.41341	2.1273	Molecular Function: DNA binding (GO:0003677);; Cellular Component: nucleus (GO:0005634);; Biological Process: regulation of transcription, DNA-templated (GO:0006355);;	--	--	B3 domain-containing protein Os11g0197600 OS=Oryza sativa subsp. japonica (Rice) PE=2 SV=1	B3 domain-containing protein [Aegilops tauschii]
TraesCS1A01G069500	2.57824	2.55728	0.757748	0.164731	0.261278	0	--	--	--	--	hypothetical protein F775_22124 [Aegilops tauschii]
TraesCS7B01G465400	6.66946	6.981	1.53783	1.60385	0.776085	0.0696673	Molecular Function: protein dimerization activity (GO:0046983);;	--	--	Transcription factor bHLH93 GN=K21L13.16 OS=Arabidopsis thaliana (Mouse-ear cress) PE=1 SV=1	PREDICTED: transcription factor bHLH93-like [Brachypodium distachyon]
TraesCS3B01G011900	19.1716	15.4163	5.74304	6.47935	6.61254	6.514	Molecular Function: structural constituent of ribosome (GO:0003735);; Cellular Component: nucleolus (GO:0005730);; Cellular Component: vacuole (GO:0005773);; Cellular Component: plasma membrane (GO:0005886);; Biological Process: translation (GO:0006412);; Cellular Component: chloroplast envelope (GO:0009941);; Biological Process: adaxial/abaxial pattern specification (GO:0009955);; Molecular Func…	K02940|5.18142e-131|bdi:100833190|K02940 large subunit ribosomal protein L9e | (RefSeq) 60S ribosomal protein L9	Ribosome (ko03010)	60S ribosomal protein L9 OS=Oryza sativa subsp. japonica (Rice) PE=2 SV=3	60S ribosomal protein L9 [Triticum urartu]
TraesCS7D01G492400	4.1191	4.14335	1.38505	1.43367	1.44366	1.56261	Molecular Function: binding (GO:0005488);;	--	--	UBP1-associated proteins 1C GN=UBA1C OS=Arabidopsis thaliana (Mouse-ear cress) PE=3 SV=2	predicted protein [Hordeum vulgare subsp. vulgare]
TraesCS3D01G110300	2.1628	2.27579	0.177859	0.149786	0.350891	1.05499	Molecular Function: glucokinase activity (GO:0004340);; Molecular Function: ATP binding (GO:0005524);; Cellular Component: nucleus (GO:0005634);; Cellular Component: mitochondrion (GO:0005739);; Cellular Component: vacuole (GO:0005773);; Cellular Component: plasma membrane (GO:0005886);; Biological Process: glycolytic process (GO:0006096);; Molecular Function: zinc ion binding (GO:0008270);; Mole…	K00844|0|bdi:100837243|K00844 hexokinase [EC:2.7.1.1] | (RefSeq) hexokinase-8-like	Glycolysis / Gluconeogenesis (ko00010);; Fructose and mannose metabolism (ko00051);; Galactose metabolism (ko00052);; Starch and sucrose metabolism (ko00500);; Amino sugar and nucleotide sugar metabolism (ko00520);; Carbon metabolism (ko01200)	Hexokinase-8 OS=Oryza sativa subsp. japonica (Rice) PE=2 SV=2	PREDICTED: hexokinase-8-like [Brachypodium distachyon]
TraesCS3D01G241300	11.42	8.55289	5.44823	4.30568	4.49847	2.33666	Cellular Component: extracellular region (GO:0005576);; Biological Process: carbohydrate metabolic process (GO:0005975);; Biological Process: seed germination (GO:0009845);; Biological Process: determination of bilateral symmetry (GO:0009855);; Biological Process: polarity specification of adaxial/abaxial axis (GO:0009944);; Biological Process: meristem initiation (GO:0010014);; Biological Proces…	K19355|0|bdi:100846205|K19355 mannan endo-1,4-beta-mannosidase [EC:3.2.1.78] | (RefSeq) mannan endo-1,4-beta-mannosidase 1	Fructose and mannose metabolism (ko00051)	Mannan endo-1,4-beta-mannosidase 1 (Precursor) GN=P0671D01.40 OS=Oryza sativa subsp. japonica (Rice) PE=2 SV=2	PREDICTED: mannan endo-1,4-beta-mannosidase 1 [Brachypodium distachyon]
TraesCS6D01G040400	49.7068	81.7691	3.63949	6.9704	2.07712	2.26064	Cellular Component: nucleosome (GO:0000786);; Molecular Function: DNA binding (GO:0003677);; Cellular Component: nucleus (GO:0005634);; Biological Process: nucleosome assembly (GO:0006334);; Molecular Function: protein heterodimerization activity (GO:0046982);;	K11251|1.00503e-50|zma:100501869|K11251 histone H2A | (RefSeq) uncharacterized LOC100501869	--	Protein H2A.5 GN=H2A-2 OS=Triticum aestivum (Wheat) PE=2 SV=3	Protein H2A.6 [Aegilops tauschii]
TraesCS6D01G157200	18.1513	17.2342	8.21361	4.58615	2.54227	1.70374	Biological Process: microtubule cytoskeleton organization (GO:0000226);; Cellular Component: kinetochore (GO:0000776);; Biological Process: cytokinesis by cell plate formation (GO:0000911);; Biological Process: DNA replication initiation (GO:0006270);; Biological Process: regulation of DNA replication (GO:0006275);; Biological Process: mitotic spindle assembly checkpoint (GO:0007094);; Biological…	K02178|0|bdi:100821013|K02178 checkpoint serine/threonine-protein kinase [EC:2.7.11.1] | (RefSeq) mitotic spindle checkpoint protein BUBR1	--	Mitotic spindle checkpoint protein BUBR1 GN=F4P9.33 OS=Arabidopsis thaliana (Mouse-ear cress) PE=1 SV=2	hypothetical protein F775_09449 [Aegilops tauschii]
TraesCS6A01G377400	6.87034	7.50494	2.74795	2.87444	3.32555	2.31665	Molecular Function: nucleic acid binding (GO:0003676);; Biological Process: DNA-templated transcription, termination (GO:0006353);; Cellular Component: membrane (GO:0016020);;	--	--	SAP-like protein BP-73 GN=OSJNBa0032G08.14 OS=Oryza sativa subsp. japonica (Rice) PE=1 SV=1	SAP-like protein BP-73 [Triticum urartu]
TraesCS6B01G462100	4.92788	4.89649	2.26026	2.30178	2.72355	0.748194	Biological Process: regulation of transcription, DNA-templated (GO:0006355);; Biological Process: cellular response to stimulus (GO:0051716);;	--	--	Transcription factor TCP7 GN=TCP7 OS=Arabidopsis thaliana (Mouse-ear cress) PE=2 SV=1	predicted protein [Hordeum vulgare subsp. vulgare]
TraesCS5A01G293000	8.78733	8.26958	2.60357	3.17931	3.9452	3.25505	Cellular Component: cytosol (GO:0005829);; Cellular Component: plasma membrane (GO:0005886);; Biological Process: cytoskeleton organization (GO:0007010);; Molecular Function: GTPase activator activity (GO:0008060);; Molecular Function: zinc ion binding (GO:0008270);; Biological Process: response to auxin (GO:0009733);; Biological Process: leaf morphogenesis (GO:0009965);; Biological Process: xyle…	K12489|0|bdi:100822487|K12489 Arf-GAP with coiled-coil, ANK repeat and PH domain-containing protein | (RefSeq) ADP-ribosylation factor GTPase-activating protein AGD3-like	Endocytosis (ko04144)	ADP-ribosylation factor GTPase-activating protein AGD3 GN=T31B5.120 OS=Arabidopsis thaliana (Mouse-ear cress) PE=1 SV=1	ADP-ribosylation factor GTPase-activating protein AGD3 [Triticum urartu]
TraesCS5D01G078500	15.2278	16.0486	1.62258	1.09342	1.32538	1.01208	Biological Process: cytokinesis (GO:0000910);; Molecular Function: microtubule motor activity (GO:0003777);; Molecular Function: ATP binding (GO:0005524);; Cellular Component: kinesin complex (GO:0005871);; Cellular Component: microtubule (GO:0005874);; Biological Process: microtubule-based movement (GO:0007018);; Molecular Function: microtubule binding (GO:0008017);;	K10400|0|bdi:100844828|K10400 kinesin family member 15 | (RefSeq) phragmoplast orienting kinesin 2	--	Phragmoplast orienting kinesin 2 GN=POK2 OS=Arabidopsis thaliana (Mouse-ear cress) PE=2 SV=1	Kinesin-like protein KIF15 [Aegilops tauschii]
TraesCS7A01G051700	11.9478	6.0271	1.72754	0.039613	0.7041	0.014612	Molecular Function: aspartic-type endopeptidase activity (GO:0004190);; Biological Process: proteolysis (GO:0006508);; Cellular Component: cytoplasmic vesicle (GO:0016023);;	--	--	Protein ASPARTIC PROTEASE IN GUARD CELL 1 (Precursor) GN=ASPG1 OS=Arabidopsis thaliana (Mouse-ear cress) PE=1 SV=1	predicted protein [Hordeum vulgare subsp. vulgare]
TraesCS7A01G370300	5.30358	5.39279	1.50384	0.543154	1.15152	0.169712	Biological Process: microtubule cytoskeleton organization (GO:0000226);; Biological Process: cytokinesis by cell plate formation (GO:0000911);; Biological Process: methylation-dependent chromatin silencing (GO:0006346);; Molecular Function: zinc ion binding (GO:0008270);; Cellular Component: membrane (GO:0016020);; Biological Process: chromatin silencing by small RNA (GO:0031048);; Biological Pro…	K20027|0|bdi:100837208|K20027 palmitoyltransferase ZDHHC1/11 [EC:2.3.1.225] | (RefSeq) protein S-acyltransferase 18	--	Protein S-acyltransferase 18 GN=PAT18 OS=Arabidopsis thaliana (Mouse-ear cress) PE=2 SV=2	Putative S-acyltransferase [Aegilops tauschii]
TraesCS3A01G380700	10.2682	9.2918	2.96692	2.97109	3.41633	2.75707	Biological Process: mitotic cell cycle (GO:0007067);;	K11267|0|bdi:100841733|K11267 sister chromatid cohesion protein PDS5 | (RefSeq) sister chromatid cohesion protein PDS5 homolog A	--	--	unnamed protein product [Triticum aestivum]
TraesCS4D01G019400	8.03596	7.52722	0.0432483	0	0	0	Cellular Component: cytoplasmic vesicle (GO:0016023);;	--	--	MEPFL2 {ECO:0000305} (Precursor) GN=T28I19.4 OS=Arabidopsis thaliana (Mouse-ear cress) PE=2 SV=1	hypothetical protein F775_01180 [Aegilops tauschii]
TraesCS5B01G450300	32.4027	34.5065	14.0895	12.9022	11.2213	10.0904	Molecular Function: DNA binding (GO:0003677);; Molecular Function: transcription factor activity, sequence-specific DNA binding (GO:0003700);; Cellular Component: nucleus (GO:0005634);; Biological Process: glycolytic process (GO:0006096);; Biological Process: chromatin assembly or disassembly (GO:0006333);; Biological Process: regulation of transcription, DNA-templated (GO:0006355);; Biological P…	--	--	--	predicted protein [Hordeum vulgare subsp. vulgare]
TraesCS1B01G413800	4.8863	5.05451	1.88968	2.0563	1.84158	2.04811	Molecular Function: bile acid:sodium symporter activity (GO:0008508);; Cellular Component: chloroplast envelope (GO:0009941);; Cellular Component: integral component of membrane (GO:0016021);; Biological Process: sodium ion transmembrane transport (GO:0035725);;	K03453|0|bdi:100836974|K03453 bile acid:Na+ symporter, BASS family | (RefSeq) probable sodium/metabolite cotransporter BASS1, chloroplastic	--	Probable sodium/metabolite cotransporter BASS1, chloroplastic (Precursor) GN=OSJNBa0072D21.3 OS=Oryza sativa subsp. japonica (Rice) PE=2 SV=2	predicted protein [Hordeum vulgare subsp. vulgare]
TraesCS2A01G373000	12.0335	16.3593	1.10992	1.58294	1.28166	0.87039	Cellular Component: extracellular region (GO:0005576);; Cellular Component: cell wall (GO:0005618);; Biological Process: syncytium formation (GO:0006949);; Cellular Component: membrane (GO:0016020);; Cellular Component: cytoplasmic vesicle (GO:0016023);; Biological Process: sexual reproduction (GO:0019953);;	K20628|7.1851e-165|bdi:100834157|K20628 expansin | (RefSeq) expansin-B17-like	--	Expansin-B17 (Precursor) OS=Oryza sativa subsp. japonica (Rice) PE=3 SV=2	PREDICTED: expansin-B17-like [Brachypodium distachyon]
TraesCS4D01G356200	4.40303	3.54507	1.17663	0.305393	0.792518	1.40413	Biological Process: branched-chain amino acid metabolic process (GO:0009081);; Cellular Component: chloroplast (GO:0009507);; Molecular Function: L-leucine transaminase activity (GO:0052654);; Molecular Function: L-valine transaminase activity (GO:0052655);; Molecular Function: L-isoleucine transaminase activity (GO:0052656);;	K00826|0|bdi:100837615|K00826 branched-chain amino acid aminotransferase [EC:2.6.1.42] | (RefSeq) branched-chain-amino-acid aminotransferase 5, chloroplastic-like	Cysteine and methionine metabolism (ko00270);; Valine, leucine and isoleucine degradation (ko00280);; Valine, leucine and isoleucine biosynthesis (ko00290);; Pantothenate and CoA biosynthesis (ko00770);; 2-Oxocarboxylic acid metabolism (ko01210);; Biosynthesis of amino acids (ko01230)	Branched-chain-amino-acid aminotransferase 5, chloroplastic (Precursor) GN=BCAT5 OS=Arabidopsis thaliana (Mouse-ear cress) PE=1 SV=1	Branched-chain-amino-acid aminotransferase 5, chloroplastic [Aegilops tauschii]
TraesCS6D01G290200	18.9646	16.2786	5.35579	5.81818	6.46813	7.05559	Cellular Component: mitochondrion (GO:0005739);;	--	--	--	hypothetical protein TRIUR3_09382 [Triticum urartu]
TraesCS4A01G363200	22.9012	23.6582	7.23135	7.51143	5.37009	3.31044	--	--	--	B3 domain-containing protein Os03g0620400 OS=Oryza sativa subsp. japonica (Rice) PE=2 SV=1	B3 domain-containing protein [Aegilops tauschii]
TraesCS4D01G122000	6.87291	5.71687	1.46258	1.17312	1.65612	0.63417	Molecular Function: transcription factor activity, sequence-specific DNA binding (GO:0003700);; Cellular Component: nucleus (GO:0005634);; Biological Process: regulation of transcription, DNA-templated (GO:0006355);; Biological Process: asymmetric cell division (GO:0008356);; Cellular Component: plastid (GO:0009536);; Biological Process: gravitropism (GO:0009630);; Biological Process: radial patt…	--	--	Protein SCARECROW 2 GN=OsJ_033689 OS=Oryza sativa subsp. japonica (Rice) PE=2 SV=1	predicted protein [Hordeum vulgare subsp. vulgare]
TraesCS5D01G105200	3.95233	4.44808	0.63586	0.832894	0.710242	2.18708	Molecular Function: nucleotide binding (GO:0000166);; Cellular Component: microtubule cytoskeleton (GO:0015630);; Cellular Component: protein complex (GO:0043234);; Cellular Component: cytoskeletal part (GO:0044430);;	K10406|0|bdi:100832573|K10406 kinesin family member C2/C3 | (RefSeq) kinesin-4-like	--	Kinesin-4 GN=F2P16.12 OS=Arabidopsis thaliana (Mouse-ear cress) PE=1 SV=2	PREDICTED: kinesin-4-like [Brachypodium distachyon]
Triticum_aestivum_newGene_61732	6.32985	6.15383	0.617607	0.623759	0.622927	0.600951	Molecular Function: ATP-dependent RNA helicase activity (GO:0004004);; Cellular Component: nucleus (GO:0005634);; Biological Process: translational initiation (GO:0006413);; Biological Process: proteolysis (GO:0006508);; Molecular Function: peptidase activity (GO:0008233);; Biological Process: regulation of gene expression (GO:0010468);; Biological Process: RNA secondary structure unwinding (GO:0…	K02365|0|bdi:100825113|K02365 separase [EC:3.4.22.49] | (RefSeq) separase	--	Separase OS=Arabidopsis thaliana OX=3702 GN=ESP1 PE=2 SV=1	separase isoform X1 [Aegilops tauschii subsp. tauschii]
Triticum_aestivum_newGene_160585	2.34602	2.04748	0.773829	1.32578	0.95753	0.45118	--	--	--	--	hypothetical protein TRIUR3_35173 [Triticum urartu]
TraesCS7A01G090500	16.1776	15.9111	3.82464	4.85992	5.9144	2.55404	Cellular Component: cytosol (GO:0005829);; Molecular Function: histone-arginine N-methyltransferase activity (GO:0008469);; Biological Process: regulation of flower development (GO:0009909);; Biological Process: vegetative to reproductive phase transition of meristem (GO:0010228);; Molecular Function: [myelin basic protein]-arginine N-methyltransferase activity (GO:0016277);; Biological Process: …	K11434|0|bdi:100826165|K11434 type I protein arginine methyltransferase [EC:2.1.1.319] | (RefSeq) protein arginine N-methyltransferase PRMT10	--	Protein arginine N-methyltransferase PRMT10 OS=Oryza sativa subsp. japonica (Rice) PE=2 SV=1	predicted protein [Hordeum vulgare subsp. vulgare]
TraesCS2A01G203900	4.58276	5.61897	0.862217	1.03558	2.27665	2.32311	--	--	--	--	predicted protein [Hordeum vulgare subsp. vulgare]
TraesCS1D01G238500	9.04889	8.65763	3.50297	3.95733	4.74514	2.34181	Molecular Function: DNA binding (GO:0003677);; Molecular Function: DNA-directed 5'-3' RNA polymerase activity (GO:0003899);; Cellular Component: nucleolus (GO:0005730);; Biological Process: transcription, DNA-templated (GO:0006351);; Molecular Function: protein dimerization activity (GO:0046983);;	K03027|0|bdi:100828268|K03027 DNA-directed RNA polymerases I and III subunit RPAC1 | (RefSeq) DNA-directed RNA polymerases I and III subunit rpac1	Purine metabolism (ko00230);; Pyrimidine metabolism (ko00240);; RNA polymerase (ko03020)	DNA-directed RNA polymerases II, IV and V subunit 3 GN=At2g15430 OS=Arabidopsis thaliana (Mouse-ear cress) PE=1 SV=1	DNA-directed RNA polymerases I and III subunit rpac1 [Aegilops tauschii]
TraesCS2D01G322600	14.3469	15.0656	2.88128	2.26024	1.59477	0.295119	Molecular Function: ATP binding (GO:0005524);; Cellular Component: plasma membrane (GO:0005886);; Biological Process: obsolete ATP catabolic process (GO:0006200);; Molecular Function: xenobiotic-transporting ATPase activity (GO:0008559);; Biological Process: auxin efflux (GO:0010315);; Molecular Function: auxin efflux transmembrane transporter activity (GO:0010329);; Biological Process: basipetal…	K05658|0|bdi:100845448|K05658 ATP-binding cassette, subfamily B (MDR/TAP), member 1 [EC:3.6.3.44] | (RefSeq) ABC transporter B family member 19-like	ABC transporters (ko02010)	ABC transporter B family member 19 GN=MLD15.2 OS=Arabidopsis thaliana (Mouse-ear cress) PE=1 SV=1	predicted protein [Hordeum vulgare subsp. vulgare]
TraesCS2D01G467000	3.4496	2.92723	0.185002	0.251799	0.269166	0.0714203	Molecular Function: peroxidase activity (GO:0004601);; Biological Process: response to oxidative stress (GO:0006979);; Cellular Component: plant-type cell wall (GO:0009505);; Biological Process: glucuronoxylan metabolic process (GO:0010413);; Cellular Component: cytoplasmic vesicle (GO:0016023);; Molecular Function: heme binding (GO:0020037);; Biological Process: xylan biosynthetic process (GO:00…	K00430|9.10829e-147|zma:100384634|K00430 peroxidase [EC:1.11.1.7] | (RefSeq) GRMZM2G160327; uncharacterized LOC100384634	Phenylpropanoid biosynthesis (ko00940)	Peroxidase 64 (Precursor) GN=MJC20.29 OS=Arabidopsis thaliana (Mouse-ear cress) PE=1 SV=1	hypothetical protein precursor [Zea mays]
TraesCS5A01G234100	1.96226	2.76351	0.294502	0.888061	0.592926	0.0206327	Biological Process: response to cold (GO:0009409);; Biological Process: response to water deprivation (GO:0009414);; Biological Process: pollen development (GO:0009555);; Biological Process: response to abscisic acid (GO:0009737);; Biological Process: flower development (GO:0009908);; Biological Process: negative regulation of autophagy (GO:0010507);; Cellular Component: integral component of mem…	K17279|7.1959e-78|bdi:100825643|K17279 receptor expression-enhancing protein 5/6 | (RefSeq) protein HVA22-like	--	Protein HVA22 GN=HVA22 OS=Hordeum vulgare (Barley) PE=2 SV=1	hypothetical protein TRIUR3_27094 [Triticum urartu]
TraesCS2A01G397400	62.8481	62.0065	4.59947	2.55705	1.40045	0.800684	Cellular Component: nucleosome (GO:0000786);; Molecular Function: DNA binding (GO:0003677);; Cellular Component: nucleus (GO:0005634);; Biological Process: nucleosome assembly (GO:0006334);;	K11275|1.05639e-33|bdi:100834570|K11275 histone H1/5 | (RefSeq) histone H1	--	Histone H1 OS=Solanum pennellii (Tomato) PE=2 SV=1	Histone H1 [Triticum urartu]
TraesCS4A01G208400	27.5239	30.3593	1.47135	1.08068	0.444977	0.103599	Biological Process: response to stress (GO:0006950);;	--	--	--	Abscisic stress-ripening protein 2 [Triticum urartu]
TraesCS2A01G164800	6.1277	6.10201	1.04677	1.46744	1.33147	1.43674	Cellular Component: nucleus (GO:0005634);; Cellular Component: cytoplasmic vesicle (GO:0016023);; Biological Process: phosphorylation (GO:0016310);; Biological Process: regulation of cell cycle (GO:0051726);;	K18810|1.10863e-167|bdi:100822201|K18810 cyclin D1/2/4, plant | (RefSeq) cyclin-D2-2-like	--	Cyclin-D2-2 OS=Oryza sativa subsp. japonica (Rice) PE=2 SV=1	predicted protein [Hordeum vulgare subsp. vulgare]
TraesCS7D01G262700	4.15914	3.16979	1.32225	0.188329	1.69762	0.822888	Biological Process: metabolic process (GO:0008152);; Molecular Function: amino acid binding (GO:0016597);; Molecular Function: transferase activity (GO:0016740);;	--	--	ACT domain-containing protein ACR4 {ECO:0000305} OS=Arabidopsis thaliana (Mouse-ear cress) PE=2 SV=1	predicted protein [Hordeum vulgare subsp. vulgare]
TraesCS2B01G540400	4.36973	5.04983	0.969316	2.24207	1.12291	0.604448	Molecular Function: protein kinase activity (GO:0004672);; Molecular Function: ATP binding (GO:0005524);; Biological Process: protein phosphorylation (GO:0006468);; Cellular Component: membrane (GO:0016020);;	--	--	Probable inactive receptor kinase At5g67200 (Precursor) GN=At5g67200 OS=Arabidopsis thaliana (Mouse-ear cress) PE=1 SV=1	predicted protein [Hordeum vulgare subsp. vulgare]
TraesCS7D01G159000	8.28879	7.63554	2.30568	3.48323	1.77161	1.22246	Molecular Function: hydrolase activity (GO:0016787);;	--	--	Putative ubiquitin-like-specific protease 1B GN=ULP1B OS=Arabidopsis thaliana (Mouse-ear cress) PE=5 SV=2	hypothetical protein F775_24249 [Aegilops tauschii]
TraesCS3A01G498100	10.2742	9.27815	2.79165	3.47564	4.28175	3.30287	--	K14794|0|bdi:100843447|K14794 ribosomal RNA-processing protein 12 | (RefSeq) ribosomal RNA-processing protein 12-like	--	--	unnamed protein product [Triticum aestivum]
TraesCS1A01G156100	6.82389	11.077	4.08279	2.72446	3.21171	0.532131	Cellular Component: nucleus (GO:0005634);; Cellular Component: mitochondrion (GO:0005739);; Cellular Component: cytosol (GO:0005829);; Biological Process: cytokinin biosynthetic process (GO:0009691);; Molecular Function: hydrolase activity, hydrolyzing N-glycosyl compounds (GO:0016799);; Molecular Function: lyase activity (GO:0016829);;	--	--	Probable cytokinin riboside 5&apos;-monophosphate phosphoribohydrolase LOGL10 OS=Oryza sativa subsp. japonica (Rice) PE=2 SV=1	PREDICTED: probable cytokinin riboside 5&apos;-monophosphate phosphoribohydrolase LOGL10 [Brachypodium distachyon]
TraesCS2A01G114900	40.1468	36.8429	10.8478	2.36487	0.482516	0.219164	Biological Process: metal ion transport (GO:0030001);; Molecular Function: metal ion binding (GO:0046872);;	--	--	Heavy metal-associated isoprenylated plant protein 26 (Precursor) GN=F20M13.140 OS=Arabidopsis thaliana (Mouse-ear cress) PE=1 SV=1	predicted protein [Hordeum vulgare subsp. vulgare]
TraesCS6A01G150500	2.999	5.63815	0.706513	0.776629	0.774381	1.02391	Cellular Component: nucleus (GO:0005634);; Cellular Component: cytosol (GO:0005829);; Cellular Component: plasma membrane (GO:0005886);;	--	--	Protein CYPRO4 GN=CYPRO4 OS=Cynara cardunculus (Cardoon) PE=2 SV=1	hypothetical protein F775_09182 [Aegilops tauschii]
TraesCS7D01G088300	8.77573	3.09643	0.186808	0.0113403	0.862672	0.0289933	Cellular Component: mitochondrion (GO:0005739);;	--	--	Early nodulin-93 OS=Glycine max (Soybean) PE=2 SV=1	hypothetical protein F775_30861 [Aegilops tauschii]
Triticum_aestivum_newGene_44221	1.95785	1.9884	1.19398	0.909544	1.33178	0.159091	--	--	--	--	--
TraesCS6A01G412600	3.07817	2.44974	1.31648	0.114864	0.50262	0.00648533	Cellular Component: membrane (GO:0016020);;	--	--	Ankyrin repeat-containing protein At2g01680 GN=At2g01680 OS=Arabidopsis thaliana (Mouse-ear cress) PE=2 SV=1	hypothetical protein F775_12549 [Aegilops tauschii]
TraesCS3D01G370500	295.949	290.713	33.7589	26.4887	14.3294	11.5777	Cellular Component: nucleosome (GO:0000786);; Molecular Function: DNA binding (GO:0003677);; Cellular Component: nucleus (GO:0005634);; Biological Process: nucleosome assembly (GO:0006334);; Biological Process: cell proliferation (GO:0008283);; Cellular Component: plastid (GO:0009536);; Molecular Function: protein heterodimerization activity (GO:0046982);;	K11253|4.95318e-93|crb:CARUB_v10021660mg|K11253 histone H3 | (RefSeq) hypothetical protein	--	Histone H3.2 OS=Triticum aestivum (Wheat) PE=1 SV=2	hypothetical protein CARUB_v10021660mg, partial [Capsella rubella]
TraesCS2D01G249200	7.15802	7.02561	1.99508	3.28589	2.54375	2.10201	Molecular Function: aminoacyl-tRNA editing activity (GO:0002161);; Molecular Function: valine-tRNA ligase activity (GO:0004832);; Molecular Function: ATP binding (GO:0005524);; Cellular Component: mitochondrion (GO:0005739);; Biological Process: rRNA processing (GO:0006364);; Biological Process: valyl-tRNA aminoacylation (GO:0006438);; Biological Process: regulation of translational fidelity (GO:…	K01873|0|obr:102718853|K01873 valyl-tRNA synthetase [EC:6.1.1.9] | (RefSeq) valine--tRNA ligase, chloroplastic/mitochondrial 2	Aminoacyl-tRNA biosynthesis (ko00970)	Valine--tRNA ligase GN=VALRS OS=Arabidopsis thaliana (Mouse-ear cress) PE=2 SV=2	hypothetical protein OsI_25003 [Oryza sativa Indica Group]
TraesCS1A01G396200	6.86332	8.10723	0.951164	1.60588	1.45842	0.542527	Molecular Function: hydrolase activity, hydrolyzing O-glycosyl compounds (GO:0004553);; Cellular Component: cell wall (GO:0005618);; Biological Process: cellular glucan metabolic process (GO:0006073);; Cellular Component: cytoplasmic vesicle (GO:0016023);; Molecular Function: xyloglucan:xyloglucosyl transferase activity (GO:0016762);; Cellular Component: apoplast (GO:0048046);;	K08235|2.18717e-159|bdi:100846220|K08235 xyloglucan:xyloglucosyl transferase [EC:2.4.1.207] | (RefSeq) xyloglucan endotransglycosylase/hydrolase protein 8	--	Xyloglucan endotransglycosylase/hydrolase protein 8 (Precursor) OS=Oryza sativa subsp. japonica (Rice) PE=1 SV=1	endotransglucosylase/hydrolase XTH2 [Triticum aestivum]
TraesCS6D01G158600	24.4905	21.8091	9.07726	11.3218	4.49055	0.890923	Cellular Component: Golgi membrane (GO:0000139);; Cellular Component: integral component of membrane (GO:0016021);; Molecular Function: glucomannan 4-beta-mannosyltransferase activity (GO:0047259);; Molecular Function: mannan synthase activity (GO:0051753);;	K13680|0|bdi:100843059|K13680 beta-mannan synthase [EC:2.4.1.32] | (RefSeq) glucomannan 4-beta-mannosyltransferase 1	--	Glucomannan 4-beta-mannosyltransferase 1 OS=Oryza sativa subsp. japonica (Rice) PE=3 SV=1	predicted protein [Hordeum vulgare subsp. vulgare]
TraesCS7A01G491100	413.445	474.318	65.7564	51.9463	24.098	16.5286	Cellular Component: nucleosome (GO:0000786);; Molecular Function: DNA binding (GO:0003677);; Cellular Component: nucleus (GO:0005634);; Biological Process: nucleosome assembly (GO:0006334);; Molecular Function: protein heterodimerization activity (GO:0046982);;	K11252|7.46882e-59|bdi:100837970|K11252 histone H2B | (RefSeq) histone H2B.1-like	--	Histone H2B.2 OS=Triticum aestivum (Wheat) PE=1 SV=2	Histone H2B.2 [Aegilops tauschii]
TraesCS7A01G414700	18.9622	15.1954	5.31621	3.82574	6.89253	3.0751	Cellular Component: exocyst (GO:0000145);; Molecular Function: DNA binding (GO:0003677);; Molecular Function: NAD+ ADP-ribosyltransferase activity (GO:0003950);; Cellular Component: nucleus (GO:0005634);; Cellular Component: mitochondrion (GO:0005739);; Cellular Component: cytosol (GO:0005829);; Cellular Component: plasma membrane (GO:0005886);; Biological Process: protein ADP-ribosylation (GO:00…	K10798|0|bdi:100846901|K10798 poly [ADP-ribose] polymerase [EC:2.4.2.30] | (RefSeq) poly [ADP-ribose] polymerase 2	Base excision repair (ko03410)	Poly [ADP-ribose] polymerase 2-A OS=Oryza sativa subsp. japonica (Rice) PE=3 SV=2	Poly [ADP-ribose] polymerase 2-A [Triticum urartu]
TraesCS4D01G029700	2.95968	3.84771	0.932293	1.35828	0.528815	0.189667	--	--	--	Protein UPSTREAM OF FLC GN=UFC OS=Arabidopsis thaliana (Mouse-ear cress) PE=2 SV=1	hypothetical protein F775_02108 [Aegilops tauschii]
Triticum_aestivum_newGene_5156	3.57168	3.13531	0.507377	0.469215	1.25464	0.647414	Molecular Function: nucleic acid binding (GO:0003676);; Biological Process: tRNA modification (GO:0006400);; Molecular Function: methyltransferase activity (GO:0008168);; Biological Process: methylation (GO:0032259);; Biological Process: 2-methylguanosine metabolic process (GO:0080180);;	K15430|0|bdi:100840754|K15430 tRNA (guanine10-N2)-methyltransferase [EC:2.1.1.214] | (RefSeq) tRNA (guanine(10)-N2)-methyltransferase homolog	--	--	unnamed protein product [Triticum aestivum]
TraesCS3D01G092000	4.28711	4.03414	1.98	1.74271	1.63298	0.782993	Cellular Component: mitochondrion (GO:0005739);;	--	--	--	PREDICTED: uncharacterized protein LOC104582499 [Brachypodium distachyon]
TraesCS4B01G350800	69.9953	74.3293	5.45742	3.95657	8.30688	11.2043	Cellular Component: nucleosome (GO:0000786);; Molecular Function: DNA binding (GO:0003677);; Cellular Component: nucleolus (GO:0005730);; Cellular Component: vacuole (GO:0005773);; Biological Process: nucleosome assembly (GO:0006334);; Cellular Component: thylakoid (GO:0009579);; Molecular Function: protein heterodimerization activity (GO:0046982);;	K11254|1.99545e-49|zma:100282268|K11254 histone H4 | (RefSeq) pco082380(357), GRMZM2G056350, GRMZM2G332838; uncharacterized LOC100282268	--	Histone H4 variant TH091 OS=Triticum aestivum (Wheat) PE=3 SV=2	hypothetical protein ZEAMMB73_313798 [Zea mays]
TraesCS2B01G363600	4.8268	5.16153	0.196498	0.184709	0.0895217	0	--	--	--	--	hypothetical protein F775_06014 [Aegilops tauschii]
TraesCS1B01G169800	1.81833	2.13325	0.52644	0.581941	0.718705	0.361861	--	--	--	--	hypothetical protein F775_52523 [Aegilops tauschii]
TraesCS2B01G517500	76.4153	71.1136	23.2412	26.7145	35.0558	31.7495	Molecular Function: adenosylhomocysteinase activity (GO:0004013);; Molecular Function: copper ion binding (GO:0005507);; Cellular Component: vacuole (GO:0005773);; Cellular Component: plasma membrane (GO:0005886);; Biological Process: methylation-dependent chromatin silencing (GO:0006346);; Biological Process: one-carbon metabolic process (GO:0006730);; Biological Process: posttranscriptional gen…	K01251|0|bdi:100825651|K01251 adenosylhomocysteinase [EC:3.3.1.1] | (RefSeq) adenosylhomocysteinase	Cysteine and methionine metabolism (ko00270)	Adenosylhomocysteinase GN=SAHH OS=Triticum aestivum (Wheat) PE=2 SV=1	putative S-adenosylhomocystein hydrolase 2 [Hordeum vulgare subsp. vulgare]
TraesCS6D01G082400	6.42617	6.2052	0.875596	0.93611	0.93787	0.346745	Biological Process: DNA replication checkpoint (GO:0000076);; Biological Process: nuclear division (GO:0000280);; Biological Process: double-strand break repair via homologous recombination (GO:0000724);; Biological Process: cytokinesis by cell plate formation (GO:0000911);; Molecular Function: protein serine/threonine kinase activity (GO:0004674);; Molecular Function: non-membrane spanning prote…	K06632|0|bdi:100836463|K06632 wee1-like protein kinase [EC:2.7.11.1] | (RefSeq) wee1-like protein kinase	--	Wee1-like protein kinase GN=P0585B01.27 OS=Oryza sativa subsp. japonica (Rice) PE=3 SV=1	predicted protein [Hordeum vulgare subsp. vulgare]
TraesCSU01G233300	3.29	8.2751	0.194694	0.416533	0.0689837	0.0152517	Cellular Component: cytoplasmic vesicle (GO:0016023);; Molecular Function: carbon-nitrogen ligase activity, with glutamine as amido-N-donor (GO:0016884);;	K01426|3.5874e-133|dosa:Os04t0184100-01|K01426 amidase [EC:3.5.1.4] | (RAP-DB) Os04g0184100; Similar to OSIGBa0140C02.7 protein.	Arginine and proline metabolism (ko00330);; Phenylalanine metabolism (ko00360);; Tryptophan metabolism (ko00380)	Glutamyl-tRNA(Gln) amidotransferase subunit A, chloroplastic/mitochondrial {ECO:0000255|HAMAP-Rule:MF_03150} (Precursor) GN=VIT_12s0028g01330 OS=Vitis vinifera (Grape) PE=3 SV=1	predicted protein [Hordeum vulgare subsp. vulgare]
Triticum_aestivum_newGene_13263	3.02793	2.60344	1.02267	1.1336	1.43806	0.706135	--	--	--	--	hypothetical protein TRIUR3_32296 [Triticum urartu]
TraesCSU01G031700	5.74921	3.76145	1.4581	1.85015	2.06186	1.12347	--	--	--	--	hypothetical protein F775_22079 [Aegilops tauschii]
TraesCS4D01G057000	219.999	246.065	51.6149	67.3639	56.4125	43.6437	Molecular Function: GTPase activity (GO:0003924);; Molecular Function: structural constituent of cytoskeleton (GO:0005200);; Molecular Function: GTP binding (GO:0005525);; Cellular Component: cytoplasm (GO:0005737);; Cellular Component: microtubule (GO:0005874);; Biological Process: obsolete GTP catabolic process (GO:0006184);; Biological Process: microtubule-based process (GO:0007017);; Biologic…	K07374|0|obr:102710062|K07374 tubulin alpha | (RefSeq) tubulin alpha-3 chain	Phagosome (ko04145)	Tubulin alpha-3 chain GN=TUBA3 OS=Hordeum vulgare (Barley) PE=2 SV=1	RecName: Full=Tubulin alpha-3 chain [Hordeum vulgare]
TraesCS3A01G126400	3.37273	3.66893	1.07517	1.0786	1.02788	0.862144	--	--	--	Protein FAR1-RELATED SEQUENCE 5 GN=FRS5 OS=Arabidopsis thaliana (Mouse-ear cress) PE=2 SV=1	PREDICTED: protein FAR1-RELATED SEQUENCE 3-like isoform X1 [Brachypodium distachyon]
TraesCS5A01G460600	26.1157	26.4517	3.02485	2.39955	1.49902	1.70337	Biological Process: DNA replication initiation (GO:0006270);; Biological Process: regulation of DNA replication (GO:0006275);; Biological Process: methylation-dependent chromatin silencing (GO:0006346);; Biological Process: RNA interference (GO:0016246);; Biological Process: regulation of cell cycle (GO:0051726);;	--	--	--	hypothetical protein F775_18149 [Aegilops tauschii]
TraesCS2D01G442200	5.78026	2.64245	0	0.00694467	0	0.006711	Molecular Function: transcription factor activity, sequence-specific DNA binding (GO:0003700);; Cellular Component: nucleus (GO:0005634);; Biological Process: regulation of transcription, DNA-templated (GO:0006355);; Biological Process: gibberellic acid mediated signaling pathway (GO:0009740);; Biological Process: maintenance of inflorescence meristem identity (GO:0010077);; Biological Process: f…	--	--	Probable transcription factor FL GN=OSL OS=Oryza sativa subsp. indica (Rice) PE=3 SV=2	FLORICAULA/LEAFY-like protein [Triticum aestivum]
TraesCS5A01G445600	6.45161	5.90574	0.420404	0.54192	0.576677	0.236321	Cellular Component: nucleosome (GO:0000786);; Molecular Function: DNA binding (GO:0003677);; Cellular Component: nucleus (GO:0005634);; Biological Process: nucleosome assembly (GO:0006334);; Molecular Function: protein heterodimerization activity (GO:0046982);;	K11251|3.19428e-54|sita:101771744|K11251 histone H2A | (RefSeq) histone H2A	--	Probable histone H2A.6 OS=Oryza sativa subsp. japonica (Rice) PE=2 SV=2	Histone H2A [Triticum urartu]
TraesCS7A01G185500	21.3444	22.9244	15.8764	11.3564	6.55269	3.72199	Biological Process: response to cold (GO:0009409);; Biological Process: response to water deprivation (GO:0009414);; Biological Process: response to abscisic acid (GO:0009737);; Cellular Component: membrane (GO:0016020);; Cellular Component: cytoplasmic vesicle (GO:0016023);; Biological Process: hyperosmotic salinity response (GO:0042538);;	K17279|6.00072e-123|bdi:100835310|K17279 receptor expression-enhancing protein 5/6 | (RefSeq) HVA22-like protein a	--	HVA22-like protein a GN=HVA22A OS=Arabidopsis thaliana (Mouse-ear cress) PE=2 SV=1	predicted protein [Hordeum vulgare subsp. vulgare]
TraesCS2A01G125500	66.4093	65.3235	7.95185	15.4226	18.3758	9.3284	Cellular Component: cell wall (GO:0005618);; Cellular Component: nucleolus (GO:0005730);;	K14564|0|bdi:100831411|K14564 nucleolar protein 56 | (RefSeq) nucleolar protein 56-like	Ribosome biogenesis in eukaryotes (ko03008)	Probable nucleolar protein 5-2 GN=T12H1.2 OS=Arabidopsis thaliana (Mouse-ear cress) PE=2 SV=1	predicted protein [Hordeum vulgare subsp. vulgare]
TraesCS2B01G054700	15.1013	18.0766	4.97186	7.35544	5.36102	6.47484	--	--	--	Phosphoglycerate mutase-like protein 1 {ECO:0000305} OS=Arabidopsis thaliana (Mouse-ear cress) PE=2 SV=1	PREDICTED: phosphoglycerate mutase-like protein 1 [Brachypodium distachyon]
TraesCS6D01G403700	4.60287	5.7876	0.820934	0.647271	0.934262	1.11967	--	--	--	--	PREDICTED: paramyosin-like isoform X1 [Brachypodium distachyon]
TraesCS1B01G136000	12.8548	13.6668	0.35585	0.502197	1.27959	3.01611	Molecular Function: selenium binding (GO:0008430);; Biological Process: cell redox homeostasis (GO:0045454);;	--	--	--	predicted protein [Hordeum vulgare subsp. vulgare]
TraesCS7D01G097600	116.345	126.962	17.055	12.0714	7.58926	4.42337	Cellular Component: nucleosome (GO:0000786);; Molecular Function: DNA binding (GO:0003677);; Cellular Component: nucleus (GO:0005634);; Biological Process: nucleosome assembly (GO:0006334);; Biological Process: cell proliferation (GO:0008283);; Cellular Component: plastid (GO:0009536);; Molecular Function: protein heterodimerization activity (GO:0046982);;	K11253|4.95318e-93|crb:CARUB_v10021660mg|K11253 histone H3 | (RefSeq) hypothetical protein	--	Histone H3.2 OS=Triticum aestivum (Wheat) PE=1 SV=2	hypothetical protein CARUB_v10021660mg, partial [Capsella rubella]
TraesCS3D01G419100	4.19188	4.82727	1.72374	1.35224	0.714254	2.55011	--	--	--	Protein XRI1 GN=XRI1 OS=Arabidopsis thaliana (Mouse-ear cress) PE=1 SV=2	unnamed protein product [Triticum aestivum]
TraesCS2B01G284200	3.5476	3.70183	1.2067	1.09915	1.42689	0.923643	Molecular Function: hydrolase activity, hydrolyzing O-glycosyl compounds (GO:0004553);; Cellular Component: cell wall (GO:0005618);; Biological Process: cellular glucan metabolic process (GO:0006073);; Cellular Component: cytoplasmic vesicle (GO:0016023);; Molecular Function: xyloglucan:xyloglucosyl transferase activity (GO:0016762);; Cellular Component: apoplast (GO:0048046);;	--	--	Probable xyloglucan endotransglucosylase/hydrolase protein 16 (Precursor) GN=XTH16 OS=Arabidopsis thaliana (Mouse-ear cress) PE=2 SV=2	predicted protein [Hordeum vulgare subsp. vulgare]
TraesCS3B01G181500	117.857	130.984	34.2114	49.8165	40.0592	48.9188	Cellular Component: nucleus (GO:0005634);; Biological Process: regulation of transcription, DNA-templated (GO:0006355);; Biological Process: regulation of translation (GO:0006417);; Biological Process: auxin-activated signaling pathway (GO:0009734);; Molecular Function: protein dimerization activity (GO:0046983);;	K14484|2.06373e-132|bdi:100833874|K14484 auxin-responsive protein IAA | (RefSeq) auxin-responsive protein IAA3	Plant hormone signal transduction (ko04075)	Auxin-responsive protein IAA17 OS=Oryza sativa subsp. japonica (Rice) PE=2 SV=1	unnamed protein product [Triticum aestivum]
TraesCS6A01G266400	3.74907	3.33433	0.151065	0.348821	0.339272	0.0276993	--	--	--	Probable transcription factor KAN3 GN=KAN3 OS=Arabidopsis thaliana (Mouse-ear cress) PE=2 SV=1	PREDICTED: probable transcription factor KAN2 isoform X1 [Brachypodium distachyon]
Triticum_aestivum_newGene_15334	2.50399	3.26173	1.39479	1.27385	1.07276	0.8936	--	--	--	--	uncharacterized protein LOC109770824 [Aegilops tauschii subsp. tauschii]
TraesCS5A01G216600	38.3448	54.1567	7.8319	7.00793	4.58215	2.33542	Cellular Component: nucleosome (GO:0000786);; Molecular Function: DNA binding (GO:0003677);; Cellular Component: nucleolus (GO:0005730);; Cellular Component: vacuole (GO:0005773);; Biological Process: nucleosome assembly (GO:0006334);; Cellular Component: thylakoid (GO:0009579);; Molecular Function: protein heterodimerization activity (GO:0046982);;	K11254|8.9079e-51|zma:100282268|K11254 histone H4 | (RefSeq) pco082380(357), GRMZM2G056350, GRMZM2G332838; uncharacterized LOC100282268	--	Histone H4 OS=Glycine max (Soybean) PE=3 SV=1	hypothetical protein ZEAMMB73_313798 [Zea mays]
TraesCS5D01G003900	8.35908	6.6871	2.3204	2.30314	2.89674	2.30146	Molecular Function: acetylglucosaminyltransferase activity (GO:0008375);; Cellular Component: membrane (GO:0016020);;	K20891|0|bdi:100829640|K20891 beta-glucuronosyltransferase [EC:2.4.1.-] | (RefSeq) beta-glucuronosyltransferase GlcAT14B	--	--	BGGP Beta-1-3-galactosyl-O-glycosyl-glycoprotein [Aegilops tauschii]
TraesCS6A01G298200	2.07262	1.6233	0.640351	1.08715	0.888898	0.327032	Cellular Component: plastid (GO:0009536);;	--	--	Pentatricopeptide repeat-containing protein At2g33680 GN=PCMP-E19 OS=Arabidopsis thaliana (Mouse-ear cress) PE=3 SV=1	hypothetical protein TRIUR3_15870 [Triticum urartu]
TraesCS7D01G191600	4.74718	7.41157	0.0543263	0.132801	0.561633	0.34003	Cellular Component: lytic vacuole (GO:0000323);; Biological Process: response to ethylene (GO:0009723);; Cellular Component: auxin efflux carrier complex (GO:0009921);; Cellular Component: basal plasma membrane (GO:0009925);; Biological Process: positive gravitropism (GO:0009958);; Biological Process: auxin efflux (GO:0010315);; Molecular Function: auxin efflux transmembrane transporter activity …	K13947|0|osa:4340580|K13947 auxin efflux carrier family | (RefSeq) OsPIN1c, PIN1C; probable auxin efflux carrier component 1c	--	Probable auxin efflux carrier component 1c GN=P0479H10.14 OS=Oryza sativa subsp. japonica (Rice) PE=2 SV=1	auxin transporter PIN1 [Triticum aestivum]
TraesCS2A01G111500	5.71933	5.62259	1.85501	3.44277	1.24806	0.791874	Biological Process: rRNA processing (GO:0006364);; Biological Process: tRNA metabolic process (GO:0006399);; Biological Process: pyrimidine ribonucleotide biosynthetic process (GO:0009220);; Biological Process: chloroplast organization (GO:0009658);; Biological Process: etioplast organization (GO:0009662);; Molecular Function: kinase activity (GO:0016301);; Biological Process: phosphorylation (GO…	--	--	Fructokinase-like 2, chloroplastic {ECO:0000312|EMBL:AEE34893.1} (Precursor) OS=Arabidopsis thaliana (Mouse-ear cress) PE=1 SV=2	hypothetical protein TRIUR3_20910 [Triticum urartu]
TraesCS3B01G046700	4.29542	5.42721	0.476991	0.509265	0.240065	0.108341	Molecular Function: protein serine/threonine kinase activity (GO:0004674);; Molecular Function: ATP binding (GO:0005524);; Biological Process: protein phosphorylation (GO:0006468);; Biological Process: transmembrane receptor protein tyrosine kinase signaling pathway (GO:0007169);; Cellular Component: plastid (GO:0009536);; Cellular Component: integral component of membrane (GO:0016021);; Cellular…	--	--	Probable leucine-rich repeat receptor-like protein kinase At1g68400 (Precursor) GN=At1g68400 OS=Arabidopsis thaliana (Mouse-ear cress) PE=2 SV=1	putative atypical receptor-like kinase MARK [Oryza sativa Japonica Group]
TraesCS6D01G172700	3.727	4.63509	2.2533	2.03252	2.40911	0.513052	Cellular Component: plasma membrane (GO:0005886);; Cellular Component: integral component of membrane (GO:0016021);;	--	--	CASP-like protein 2D1 OS=Oryza sativa subsp. japonica (Rice) PE=2 SV=1	predicted protein [Hordeum vulgare subsp. vulgare]
TraesCS6A01G289700	9.81946	10.1786	2.95963	4.01409	4.98501	3.29186	Biological Process: protein targeting to mitochondrion (GO:0006626);; Biological Process: embryo sac egg cell differentiation (GO:0009560);;	K14545|6.70478e-112|bdi:100824086|K14545 ribosomal RNA-processing protein 7 | (RefSeq) DNA ligase 1	Ribosome biogenesis in eukaryotes (ko03008)	--	hypothetical protein TRIUR3_03913 [Triticum urartu]
TraesCS5B01G099400	35.2621	35.7585	10.5443	8.37908	10.024	11.0884	--	--	--	--	hypothetical protein F775_23968 [Aegilops tauschii]
TraesCS1B01G180200	1.79827	2.53303	0.302999	0.594878	0.541298	0.290224	Molecular Function: serine-type endopeptidase activity (GO:0004252);; Cellular Component: cell wall (GO:0005618);; Biological Process: proteolysis (GO:0006508);; Cellular Component: cytoplasmic vesicle (GO:0016023);; Molecular Function: identical protein binding (GO:0042802);; Biological Process: negative regulation of catalytic activity (GO:0043086);;	--	--	Subtilisin-like protease SDD1 {ECO:0000303|PubMed:10809670} (Precursor) OS=Arabidopsis thaliana (Mouse-ear cress) PE=2 SV=1	predicted protein [Hordeum vulgare subsp. vulgare]
TraesCS7A01G335000	2.29096	3.71781	0.396055	0.484796	0.508837	0.331702	--	--	--	--	hypothetical protein TRIUR3_12837 [Triticum urartu]
TraesCS4D01G062600	20.8816	21.8439	6.39276	5.89285	7.10767	6.98255	Molecular Function: DNA binding (GO:0003677);; Biological Process: post-embryonic development (GO:0009791);; Cellular Component: cytoplasmic vesicle (GO:0016023);; Molecular Function: protein dimerization activity (GO:0046983);;	--	--	Zinc finger BED domain-containing protein RICESLEEPER 2 OS=Oryza sativa subsp. japonica (Rice) PE=2 SV=1	PREDICTED: zinc finger BED domain-containing protein RICESLEEPER 2-like [Brachypodium distachyon]
TraesCS4B01G301400	10.1852	8.13098	0.687867	0.652178	1.89571	2.1878	Molecular Function: DNA binding (GO:0003677);; Cellular Component: nucleus (GO:0005634);; Biological Process: regulation of transcription, DNA-templated (GO:0006355);;	--	--	B3 domain-containing protein Os03g0184500 OS=Oryza sativa subsp. japonica (Rice) PE=2 SV=1	B3 domain-containing protein [Aegilops tauschii]
TraesCS6A01G403400	4.30134	3.24309	1.7146	0.668338	2.6795	0.329561	Biological Process: defense response (GO:0006952);; Cellular Component: cytoplasmic vesicle (GO:0016023);; Molecular Function: ADP binding (GO:0043531);;	--	--	Putative disease resistance RPP13-like protein 3 GN=RPP13L3 OS=Arabidopsis thaliana (Mouse-ear cress) PE=3 SV=1	Disease resistance protein RPP8 [Aegilops tauschii]
TraesCS7D01G003200	3.79178	4.04002	0.758621	1.03371	0.953333	2.16988	--	--	--	DNA (cytosine-5)-methyltransferase DRM2 GN=T15N1.110/T15N1.120 OS=Arabidopsis thaliana (Mouse-ear cress) PE=1 SV=1	hypothetical protein F775_21019 [Aegilops tauschii]
TraesCS7B01G161500	2.92673	3.15698	0.387498	1.69206	2.58634	1.10937	Cellular Component: intracellular (GO:0005622);; Molecular Function: zinc ion binding (GO:0008270);;	--	--	Zinc finger protein CONSTANS-LIKE 14 GN=COL14 OS=Arabidopsis thaliana (Mouse-ear cress) PE=2 SV=2	predicted protein [Hordeum vulgare subsp. vulgare]
TraesCS2D01G395400	234.822	295.257	42.4127	39.2261	38.0469	19.1463	Cellular Component: nucleosome (GO:0000786);; Molecular Function: DNA binding (GO:0003677);; Cellular Component: nucleus (GO:0005634);; Biological Process: nucleosome assembly (GO:0006334);;	K11275|2.45314e-32|bdi:100834570|K11275 histone H1/5 | (RefSeq) histone H1	--	Histone H1 OS=Solanum pennellii (Tomato) PE=2 SV=1	Histone H1 [Triticum urartu]
Triticum_aestivum_newGene_44185	2.42066	1.77954	0.852787	1.38945	1.09883	0.568325	--	--	--	--	--
TraesCS5B01G133200	2.18047	2.4636	0.242909	0.639403	1.39486	0.584862	Cellular Component: nucleus (GO:0005634);;	K14782|0|bdi:100838475|K14782 protein AATF/BFR2 | (RefSeq) putative uncharacterized protein DDB_G0270496	--	--	Protein AATF [Triticum urartu]
TraesCS1A01G444200	7.7228	10.339	2.39469	3.01789	3.5749	3.98731	--	--	--	Zinc finger protein CONSTANS-LIKE 2 OS=Arabidopsis thaliana (Mouse-ear cress) PE=1 SV=1	predicted protein [Hordeum vulgare subsp. vulgare]
TraesCS1B01G289100	4.60649	4.71015	1.21335	1.65475	1.30376	1.86727	--	--	--	Hsp70-Hsp90 organizing protein GN=HOP OS=Triticum aestivum (Wheat) PE=1 SV=1	Protein STIP1-like protein [Aegilops tauschii]
TraesCS2D01G256400	4.68881	4.18606	0.106025	0.026413	0.021032	0.0156357	Molecular Function: transcription factor activity, sequence-specific DNA binding (GO:0003700);; Cellular Component: nucleus (GO:0005634);; Biological Process: regulation of transcription, DNA-templated (GO:0006355);; Biological Process: multicellular organism development (GO:0007275);; Molecular Function: sequence-specific DNA binding (GO:0043565);;	--	--	Homeobox protein knotted-1-like 12 OS=Oryza sativa subsp. japonica (Rice) PE=2 SV=1	knotted 1 [Hordeum vulgare]
TraesCS7A01G210600	4.96633	6.05685	0.465586	0.60896	0.15925	0.032357	Cellular Component: cytoplasmic vesicle (GO:0016023);;	--	--	Protein trichome birefringence-like 21 GN=TBL21 OS=Arabidopsis thaliana (Mouse-ear cress) PE=3 SV=1	hypothetical protein TRIUR3_18620 [Triticum urartu]
TraesCS7B01G359700	3.86328	2.61099	0.985465	1.05398	0.691876	0.252875	Molecular Function: copper ion binding (GO:0005507);; Cellular Component: plant-type cell wall (GO:0009505);; Cellular Component: membrane (GO:0016020);; Cellular Component: cytoplasmic vesicle (GO:0016023);; Molecular Function: oxidoreductase activity (GO:0016491);; Biological Process: oxidation-reduction process (GO:0055114);;	--	--	L-ascorbate oxidase homolog (Precursor) OS=Nicotiana tabacum (Common tobacco) PE=1 SV=1	predicted protein [Hordeum vulgare subsp. vulgare]
TraesCS4D01G168700	23.692	19.6266	4.06714	4.23345	4.43047	3.96559	Molecular Function: nucleotide binding (GO:0000166);; Molecular Function: nucleic acid binding (GO:0003676);; Cellular Component: mitochondrion (GO:0005739);; Cellular Component: nuclear speck (GO:0016607);; Cellular Component: interchromatin granule (GO:0035061);;	K12890|1.28744e-115|bdi:100842985|K12890 splicing factor, arginine/serine-rich 1 | (RefSeq) serine/arginine-rich-splicing factor SR34	Spliceosome (ko03040)	Serine/arginine-rich-splicing factor SR34 OS=Arabidopsis thaliana (Mouse-ear cress) PE=1 SV=1	PREDICTED: serine/arginine-rich-splicing factor SR34-like [Brachypodium distachyon]
TraesCS5D01G421200	7.06389	7.91578	0.695394	0.67039	0.812154	0.340238	--	--	--	--	hypothetical protein F775_30635 [Aegilops tauschii]
TraesCSU01G119700	50.5032	41.7089	21.0869	18.393	21.7514	10.5463	Molecular Function: nucleotide binding (GO:0000166);; Molecular Function: rRNA (adenine-N6,N6-)-dimethyltransferase activity (GO:0000179);; Molecular Function: nucleic acid binding (GO:0003676);; Cellular Component: mitochondrion (GO:0005739);; Cellular Component: plastid (GO:0009536);; Cellular Component: nuclear speck (GO:0016607);; Biological Process: rRNA methylation (GO:0031167);;	K12893|4.21659e-142|bdi:100841146|K12893 splicing factor, arginine/serine-rich 4/5/6 | (RefSeq) serine/arginine-rich splicing factor RS41	Spliceosome (ko03040)	Serine/arginine-rich splicing factor RS40 GN=M7J2.130 OS=Arabidopsis thaliana (Mouse-ear cress) PE=1 SV=2	Arginine/serine-rich-splicing factor RSP40 [Triticum urartu]
TraesCS5B01G095100	4.50176	4.96885	2.36471	1.46185	2.12471	0.178752	Cellular Component: DNA-directed RNA polymerase IV complex (GO:0000418);; Molecular Function: DNA binding (GO:0003677);; Molecular Function: DNA-directed 5'-3' RNA polymerase activity (GO:0003899);; Cellular Component: DNA-directed RNA polymerase II, core complex (GO:0005665);; Biological Process: transcription, DNA-templated (GO:0006351);; Molecular Function: zinc ion binding (GO:0008270);;	K03017|7.36636e-81|bdi:100821357|K03017 DNA-directed RNA polymerase II subunit RPB9 | (RefSeq) DNA-directed RNA polymerases II, IV and V subunit 9B	Purine metabolism (ko00230);; Pyrimidine metabolism (ko00240);; RNA polymerase (ko03020)	DNA-directed RNA polymerases II, IV and V subunit 9B GN=FCAALL OS=Arabidopsis thaliana (Mouse-ear cress) PE=1 SV=1	PREDICTED: DNA-directed RNA polymerases II, IV and V subunit 9B [Brachypodium distachyon]
TraesCS7D01G554900	83.5817	80.3241	6.83087	6.4095	5.108	2.45654	Cellular Component: 1,3-beta-D-glucan synthase complex (GO:0000148);; Molecular Function: 1,3-beta-D-glucan synthase activity (GO:0003843);; Biological Process: (1->3)-beta-D-glucan biosynthetic process (GO:0006075);; Cellular Component: cell plate (GO:0009504);;	K11000|0|bdi:100836619|K11000 callose synthase [EC:2.4.1.-] | (RefSeq) callose synthase 3-like	--	Callose synthase 3 GN=T24H18.170 OS=Arabidopsis thaliana (Mouse-ear cress) PE=2 SV=3	PREDICTED: callose synthase 3-like [Brachypodium distachyon]
TraesCS5A01G363700	2.72249	2.8339	1.43631	1.76773	1.11374	0.356798	--	--	--	B3 domain-containing protein Os12g0591400 OS=Oryza sativa subsp. japonica (Rice) PE=2 SV=1	B3 domain-containing protein [Aegilops tauschii]
TraesCS3A01G314100	53.924	61.5942	32.4109	20.6298	17.5862	4.10001	--	--	--	Protodermal factor 1 (Precursor) GN=PDF1 OS=Arabidopsis thaliana (Mouse-ear cress) PE=2 SV=1	meiosis 5 [Triticum aestivum]
TraesCS1B01G255700	4.49562	4.57154	1.3016	1.47495	1.1243	0.046118	Biological Process: response to brassinosteroid (GO:0009741);; Molecular Function: kinase inhibitor activity (GO:0019210);; Biological Process: negative regulation of phosphorylation (GO:0042326);;	--	--	Probable membrane-associated kinase regulator 1 GN=MAKR1 OS=Arabidopsis thaliana (Mouse-ear cress) PE=1 SV=1	hypothetical protein F775_06883 [Aegilops tauschii]
TraesCS3B01G136500	5.05568	5.12452	1.44104	1.81087	2.25992	2.47554	Biological Process: cytokinesis by cell plate formation (GO:0000911);; Biological Process: DNA replication (GO:0006260);; Biological Process: DNA methylation (GO:0006306);; Biological Process: methylation-dependent chromatin silencing (GO:0006346);; Biological Process: cell proliferation (GO:0008283);; Biological Process: regulation of flower development (GO:0009909);; Biological Process: chromat…	--	--	--	unnamed protein product [Triticum aestivum]
TraesCS6A01G273600	2.64483	3.83601	0.695368	0.155554	1.55576	0.0303973	Biological Process: cellular aromatic compound metabolic process (GO:0006725);; Molecular Function: hydrolase activity (GO:0016787);;	--	--	--	predicted protein [Hordeum vulgare subsp. vulgare]
TraesCS2D01G391500	82.5945	120.343	7.38137	10.6367	4.83944	3.33476	Cellular Component: nucleosome (GO:0000786);; Molecular Function: DNA binding (GO:0003677);; Cellular Component: nucleolus (GO:0005730);; Cellular Component: vacuole (GO:0005773);; Biological Process: nucleosome assembly (GO:0006334);; Cellular Component: thylakoid (GO:0009579);; Molecular Function: protein heterodimerization activity (GO:0046982);;	K11254|8.9079e-51|zma:100282268|K11254 histone H4 | (RefSeq) pco082380(357), GRMZM2G056350, GRMZM2G332838; uncharacterized LOC100282268	--	Histone H4 OS=Glycine max (Soybean) PE=3 SV=1	hypothetical protein ZEAMMB73_313798 [Zea mays]
TraesCS5D01G105600	26.7009	26.2588	6.85657	5.74745	7.55175	8.73092	--	--	--	--	hypothetical protein TRIUR3_18529 [Triticum urartu]
TraesCS2D01G515800	2.59599	3.46535	1.68565	1.29548	2.39238	0.258303	--	K09284|3.37613e-128|bdi:100834763|K09284 AP2-like factor, euAP2 lineage | (RefSeq) AP2-like ethylene-responsive transcription factor TOE3	--	Floral homeotic protein APETALA 2 GN=AP2 OS=Arabidopsis thaliana (Mouse-ear cress) PE=1 SV=1	TaAP2-D [Triticum aestivum]
TraesCS3B01G276000	13.1025	14.7452	4.90099	6.7054	3.1283	1.61319	--	--	--	Protein IQ-DOMAIN 31 GN=IQD31 OS=Arabidopsis thaliana (Mouse-ear cress) PE=1 SV=1	unnamed protein product [Triticum aestivum]
TraesCS3A01G069900	39.9426	41.8428	6.44457	6.05095	4.22414	4.55333	Molecular Function: DNA binding (GO:0003677);; Molecular Function: helicase activity (GO:0004386);; Molecular Function: ATP binding (GO:0005524);; Cellular Component: nucleus (GO:0005634);; Biological Process: embryo sac development (GO:0009553);; Biological Process: cell growth (GO:0016049);; Molecular Function: nucleosome binding (GO:0031491);; Biological Process: ATP-dependent chromatin remode…	K11654|0|bdi:100836141|K11654 SWI/SNF-related matrix-associated actin-dependent regulator of chromatin subfamily A member 5 [EC:3.6.4.-] | (RefSeq) probable chromatin-remodeling complex ATPase chain	--	Probable chromatin-remodeling complex ATPase chain OS=Oryza sativa subsp. japonica (Rice) PE=2 SV=2	Putative chromatin-remodeling complex ATPase chain [Aegilops tauschii]
TraesCS6B01G289000	30.7324	28.5343	9.28436	7.98262	11.4946	7.09964	Cellular Component: mitochondrion (GO:0005739);;	--	--	--	PREDICTED: UPF0160 protein C694.04c [Brachypodium distachyon]
TraesCS4A01G113100	3.26801	2.70592	0.842874	0.888244	1.06189	0.0855457	--	--	--	--	hypothetical protein F775_02144 [Aegilops tauschii]
TraesCS7B01G194500	4.05239	4.96829	1.53719	2.75573	1.17089	0.454044	--	--	--	--	predicted protein [Hordeum vulgare subsp. vulgare]
TraesCS5D01G124800	6.03139	6.30662	1.67554	2.29344	1.6074	1.80454	Molecular Function: GTPase activity (GO:0003924);; Molecular Function: GTP binding (GO:0005525);; Cellular Component: peroxisome (GO:0005777);; Biological Process: obsolete GTP catabolic process (GO:0006184);; Cellular Component: chloroplast outer membrane (GO:0009707);; Biological Process: chloroplast fission (GO:0010020);; Biological Process: peroxisome fission (GO:0016559);; Molecular Function…	--	--	Dynamin-like protein ARC5 GN=MMB12.21 OS=Arabidopsis thaliana (Mouse-ear cress) PE=1 SV=2	PREDICTED: dynamin-like protein ARC5 [Brachypodium distachyon]
TraesCS3B01G028400	4.38362	2.95436	0.726307	0.548855	0.397689	0.223674	Biological Process: cellular protein metabolic process (GO:0044267);; Molecular Function: metal ion binding (GO:0046872);;	--	--	E3 ubiquitin-protein ligase SINA-like 10 GN=At5g37930 OS=Arabidopsis thaliana (Mouse-ear cress) PE=2 SV=1	unnamed protein product [Triticum aestivum]
TraesCS3A01G105600	10.0495	8.21723	0.592036	0.891184	0.743952	0.650375	--	--	--	Protein IQ-DOMAIN 1 GN=IQD1 OS=Arabidopsis thaliana (Mouse-ear cress) PE=1 SV=1	predicted protein [Hordeum vulgare subsp. vulgare]
TraesCS4D01G252700	6.732	6.16442	2.29034	4.17624	2.26881	1.5867	Molecular Function: methionine-tRNA ligase activity (GO:0004825);; Molecular Function: ATP binding (GO:0005524);; Cellular Component: mitochondrion (GO:0005739);; Biological Process: methionyl-tRNA aminoacylation (GO:0006431);; Cellular Component: chloroplast stroma (GO:0009570);; Biological Process: plant ovule development (GO:0048481);;	K01874|0|bdi:100843706|K01874 methionyl-tRNA synthetase [EC:6.1.1.10] | (RefSeq) methionine--tRNA ligase, chloroplastic/mitochondrial	Selenocompound metabolism (ko00450);; Aminoacyl-tRNA biosynthesis (ko00970)	Probable methionine--tRNA ligase OS=Oryza sativa subsp. japonica (Rice) PE=2 SV=2	PREDICTED: methionine--tRNA ligase, mitochondrial [Brachypodium distachyon]
TraesCS4B01G258300	5.88223	4.79964	1.24949	1.86152	2.1257	0.905325	--	--	--	--	PREDICTED: uncharacterized protein LOC100832613 [Brachypodium distachyon]
TraesCS4D01G120200	2.63911	1.41954	0.634249	0.718823	1.29686	0.506608	Molecular Function: DNA binding (GO:0003677);; Molecular Function: transcription factor activity, sequence-specific DNA binding (GO:0003700);; Cellular Component: nucleus (GO:0005634);; Biological Process: regulation of transcription, DNA-templated (GO:0006355);;	--	--	Ethylene-responsive transcription factor CRF3 GN=K19E1.9 OS=Arabidopsis thaliana (Mouse-ear cress) PE=1 SV=1	predicted protein [Hordeum vulgare subsp. vulgare]
TraesCS4B01G250200	34.5006	36.4348	9.21257	9.27537	11.771	12.2869	Molecular Function: ATP binding (GO:0005524);; Cellular Component: cell wall (GO:0005618);; Cellular Component: cytoplasm (GO:0005737);; Biological Process: protein folding (GO:0006457);; Cellular Component: anchored component of plasma membrane (GO:0046658);; Molecular Function: unfolded protein binding (GO:0051082);;	K09494|0|bdi:100821102|K09494 T-complex protein 1 subunit beta | (RefSeq) CCT2; T-complex protein 1 subunit beta	--	T-complex protein 1 subunit beta {ECO:0000303|PubMed:11599560} OS=Arabidopsis thaliana (Mouse-ear cress) PE=1 SV=1	T-complex protein 1 subunit beta [Aegilops tauschii]
TraesCS7A01G008900	17.1518	17.7032	4.45087	3.97847	3.88981	1.96378	Molecular Function: copper ion binding (GO:0005507);; Cellular Component: cytoplasmic vesicle (GO:0016023);; Molecular Function: oxidoreductase activity (GO:0016491);; Biological Process: oxidation-reduction process (GO:0055114);;	--	--	Monocopper oxidase-like protein SKU5 (Precursor) GN=SKU5 OS=Arabidopsis thaliana (Mouse-ear cress) PE=1 SV=1	predicted protein [Hordeum vulgare subsp. vulgare]
TraesCS5D01G535800	15.5001	13.4638	8.0588	6.27593	5.86514	3.48315	Cellular Component: chromosome (GO:0005694);; Biological Process: dephosphorylation (GO:0016311);; Molecular Function: phosphatase activity (GO:0016791);;	K17616|0|bdi:100833737|K17616 CTD small phosphatase-like protein 2 [EC:3.1.3.-] | (RefSeq) CTD small phosphatase-like protein 2	--	--	CTD small phosphatase-like protein 2 [Aegilops tauschii]
TraesCS2B01G600200	74.554	99.5092	0.683597	0.847584	0.490427	0.536307	Biological Process: carbohydrate metabolic process (GO:0005975);; Molecular Function: beta-glucosidase activity (GO:0008422);;	K20835|0|zma:100281760|K20835 avenacosidase [EC:3.2.1.188] | (RefSeq) GRMZM2G014844; non-cyanogenic beta-glucosidase	Cyanoamino acid metabolism (ko00460);; Starch and sucrose metabolism (ko00500);; Phenylpropanoid biosynthesis (ko00940)	4-hydroxy-7-methoxy-3-oxo-3,4-dihydro-2H-1,4-benzoxazin-2-yl glucoside beta-D-glucosidase 1a, chloroplastic (Precursor) GN=GLU1A OS=Triticum aestivum (Wheat) PE=1 SV=1	RecName: Full=4-hydroxy-7-methoxy-3-oxo-3,4-dihydro-2H-1,4-benzoxazin-2-yl glucoside beta-D-glucosidase 1a, chloroplastic; AltName: Full=Beta-glucosidase 1a; Short=TaGlu1a; Flags: Precursor [Triticum aestivum]
TraesCS2A01G331400	22.5207	23.7915	9.13185	7.68248	7.35344	5.39756	Molecular Function: nucleic acid binding (GO:0003676);; Cellular Component: nucleolus (GO:0005730);; Cellular Component: plasma membrane (GO:0005886);; Cellular Component: intracellular ribonucleoprotein complex (GO:0030529);;	K11087|6.99157e-58|obr:102709992|K11087 small nuclear ribonucleoprotein D1 | (RefSeq) small nuclear ribonucleoprotein Sm D1	Spliceosome (ko03040)	Probable U6 snRNA-associated Sm-like protein LSm4 OS=Nicotiana tabacum (Common tobacco) PE=2 SV=1	predicted protein [Hordeum vulgare subsp. vulgare]
TraesCS2A01G469300	2.87427	3.27926	0.58608	0.548953	0.766133	0.560691	Biological Process: post-embryonic development (GO:0009791);; Biological Process: reproductive structure development (GO:0048608);;	--	--	--	hypothetical protein TRIUR3_15512 [Triticum urartu]
TraesCS5A01G098300	140.337	152.17	12.8406	10.2347	5.65239	5.72504	Cellular Component: nucleosome (GO:0000786);; Biological Process: RNA methylation (GO:0001510);; Molecular Function: DNA binding (GO:0003677);; Cellular Component: nucleolus (GO:0005730);; Biological Process: nucleosome assembly (GO:0006334);; Biological Process: cell proliferation (GO:0008283);; Molecular Function: protein heterodimerization activity (GO:0046982);;	K11251|5.71445e-59|obr:102711210|K11251 histone H2A | (RefSeq) probable histone H2AXb	--	Probable histone H2AXb OS=Oryza sativa subsp. japonica (Rice) PE=2 SV=1	Putative histone H2AXb [Aegilops tauschii]
TraesCS3B01G573300	3.8484	4.9095	1.71138	1.44735	1.02462	0.121018	Biological Process: defense response (GO:0006952);; Molecular Function: ADP binding (GO:0043531);;	--	--	Late blight resistance protein R1-A GN=R1A OS=Solanum demissum (Wild potato) PE=3 SV=1	unnamed protein product [Triticum aestivum]
Triticum_aestivum_newGene_83196	3.37456	2.19624	1.15436	0.272434	1.27799	0.491952	Molecular Function: DNA binding (GO:0003677);; Cellular Component: plastid (GO:0009536);; Biological Process: primary metabolic process (GO:0044238);; Biological Process: cellular macromolecule metabolic process (GO:0044260);;	--	--	Zinc finger BED domain-containing protein RICESLEEPER 2 OS=Oryza sativa subsp. japonica OX=39947 GN=Os03g0733400 PE=2 SV=1	PREDICTED: zinc finger BED domain-containing protein RICESLEEPER 2-like [Oryza sativa Japonica Group]
TraesCS7D01G207600	28.3077	17.9284	3.55211	8.5665	4.17201	2.00616	Cellular Component: extracellular region (GO:0005576);; Molecular Function: cellulase activity (GO:0008810);; Cellular Component: chloroplast (GO:0009507);; Cellular Component: cytoplasmic vesicle (GO:0016023);; Biological Process: cellulose catabolic process (GO:0030245);; Biological Process: cell wall modification involved in multidimensional cell growth (GO:0042547);;	--	--	Endoglucanase 17 (Precursor) OS=Oryza sativa subsp. japonica (Rice) PE=2 SV=1	cellulase [Hordeum vulgare subsp. vulgare]
Triticum_aestivum_newGene_105947	5.88575	5.43258	2.4757	2.70719	1.84827	0.741352	--	--	--	--	uncharacterized protein LOC109751239 isoform X8 [Aegilops tauschii subsp. tauschii]
TraesCS1B01G139100	10.4643	9.48478	2.62091	3.20145	3.17662	2.49644	Biological Process: starch metabolic process (GO:0005982);; Biological Process: nucleobase-containing compound metabolic process (GO:0006139);; Biological Process: phospholipid biosynthetic process (GO:0008654);; Cellular Component: chloroplast thylakoid (GO:0009534);; Biological Process: plastid organization (GO:0009657);; Biological Process: carbohydrate catabolic process (GO:0016052);; Biologi…	--	--	MAR-binding filament-like protein 1-1 GN=MFP1-1 OS=Nicotiana tabacum (Common tobacco) PE=2 SV=1	hypothetical protein F775_19064 [Aegilops tauschii]
Triticum_aestivum_newGene_142275	2.25743	1.93117	0.833633	1.22333	0.481778	0.284902	--	--	--	--	uncharacterized protein LOC109785917 isoform X1 [Aegilops tauschii subsp. tauschii]
Triticum_aestivum_newGene_105709	10.7335	13.3309	5.59991	7.75282	4.52415	0.706903	--	--	--	--	uncharacterized protein LOC109781667 [Aegilops tauschii subsp. tauschii]
TraesCS6A01G059000	41.4783	44.3498	11.0099	6.51609	2.91972	1.34621	Cellular Component: nucleosome (GO:0000786);; Molecular Function: DNA binding (GO:0003677);; Cellular Component: nucleolus (GO:0005730);; Cellular Component: vacuole (GO:0005773);; Biological Process: nucleosome assembly (GO:0006334);; Cellular Component: thylakoid (GO:0009579);; Molecular Function: protein heterodimerization activity (GO:0046982);;	K11254|8.9079e-51|zma:100282268|K11254 histone H4 | (RefSeq) pco082380(357), GRMZM2G056350, GRMZM2G332838; uncharacterized LOC100282268	--	Histone H4 OS=Glycine max (Soybean) PE=3 SV=1	hypothetical protein ZEAMMB73_313798 [Zea mays]
TraesCS7B01G336900	40.9159	40.9515	4.52372	3.37025	1.59932	1.18986	Cellular Component: nucleosome (GO:0000786);; Molecular Function: DNA binding (GO:0003677);; Cellular Component: nucleus (GO:0005634);; Biological Process: nucleosome assembly (GO:0006334);; Molecular Function: protein heterodimerization activity (GO:0046982);;	--	--	Histone H2A.2.2 OS=Triticum aestivum (Wheat) PE=1 SV=1	Histone H2A [Triticum urartu]
TraesCS3B01G028900	4.21006	2.85622	0.885314	0.620008	0.224775	0.401951	--	K04506|9.5191e-124|bdi:100845868|K04506 E3 ubiquitin-protein ligase SIAH1 [EC:2.3.2.27] | (RefSeq) E3 ubiquitin-protein ligase SINA-like 10	Ubiquitin mediated proteolysis (ko04120)	E3 ubiquitin-protein ligase SINA-like 10 GN=At5g37930 OS=Arabidopsis thaliana (Mouse-ear cress) PE=2 SV=1	E3 ubiquitin-protein ligase SINA-like 10 [Aegilops tauschii]
TraesCS7B01G188600	6.60927	6.24596	1.58241	1.77022	1.18458	0.51254	Cellular Component: plasma membrane (GO:0005886);; Biological Process: proteolysis (GO:0006508);; Molecular Function: peptidase activity (GO:0008233);; Biological Process: determination of bilateral symmetry (GO:0009855);; Biological Process: polarity specification of adaxial/abaxial axis (GO:0009944);; Biological Process: meristem initiation (GO:0010014);; Biological Process: regulation of meris…	--	--	--	predicted protein [Hordeum vulgare subsp. vulgare]
TraesCS3B01G032000	3.13334	1.98302	1.87102	1.25637	1.16497	0.312697	Cellular Component: mitochondrion (GO:0005739);; Molecular Function: transferase activity, transferring glycosyl groups (GO:0016757);;	--	--	--	unnamed protein product [Triticum aestivum]
TraesCS2A01G239200	9.91436	9.81471	4.04524	7.26024	1.77471	1.02859	Molecular Function: 3'-5'-exoribonuclease activity (GO:0000175);; Molecular Function: RNA binding (GO:0003723);; Molecular Function: polyribonucleotide nucleotidyltransferase activity (GO:0004654);; Biological Process: rRNA processing (GO:0006364);; Biological Process: mRNA processing (GO:0006397);; Biological Process: mRNA catabolic process (GO:0006402);; Biological Process: tRNA processing (GO:…	K00962|0|bdi:100824934|K00962 polyribonucleotide nucleotidyltransferase [EC:2.7.7.8] | (RefSeq) probable polyribonucleotide nucleotidyltransferase 1, chloroplastic	Purine metabolism (ko00230);; Pyrimidine metabolism (ko00240);; RNA degradation (ko03018)	Probable polyribonucleotide nucleotidyltransferase 1, chloroplastic (Precursor) GN=OSJNBa0050F10.4 OS=Oryza sativa subsp. japonica (Rice) PE=2 SV=1	predicted protein [Hordeum vulgare subsp. vulgare]
TraesCS3B01G343500	61.9589	66.1343	13.9671	20.561	26.2655	18.1355	Biological Process: pseudouridine synthesis (GO:0001522);; Molecular Function: nucleic acid binding (GO:0003676);; Cellular Component: chloroplast thylakoid membrane (GO:0009535);; Cellular Component: box H/ACA snoRNP complex (GO:0031429);; Biological Process: ribosome biogenesis (GO:0042254);;	K11128|2.32759e-66|bdi:100830464|K11128 H/ACA ribonucleoprotein complex subunit 1 | (RefSeq) putative H/ACA ribonucleoprotein complex subunit 1-like protein 1	Ribosome biogenesis in eukaryotes (ko03008)	Putative H/ACA ribonucleoprotein complex subunit 1-like protein 1 GN=At3g03920 OS=Arabidopsis thaliana (Mouse-ear cress) PE=2 SV=1	predicted protein [Hordeum vulgare subsp. vulgare]
TraesCS2A01G521300	17.6626	18.0786	5.96375	4.89281	6.54915	3.29286	Cellular Component: nucleus (GO:0005634);; Cellular Component: microtubule organizing center (GO:0005815);; Cellular Component: spindle microtubule (GO:0005876);; Molecular Function: microtubule binding (GO:0008017);; Cellular Component: phragmoplast (GO:0009524);; Cellular Component: preprophase band (GO:0009574);; Biological Process: thigmotropism (GO:0009652);; Biological Process: positive gra…	K10436|1.87092e-179|bdi:100822812|K10436 microtubule-associated protein, RP/EB family | (RefSeq) microtubule-associated protein RP/EB family member 1A	--	Microtubule-associated protein RP/EB family member 1A GN=EB1A OS=Arabidopsis thaliana (Mouse-ear cress) PE=1 SV=1	Microtubule-associated protein RP/EB family member 3 [Triticum urartu]
TraesCS6D01G182400	7.55092	6.6672	2.19129	1.4766	1.34477	0.99689	Molecular Function: DNA binding (GO:0003677);; Molecular Function: zinc ion binding (GO:0008270);; Biological Process: reciprocal DNA recombination (GO:0035825);; Biological Process: chiasma assembly (GO:0051026);;	K10639|0|bdi:100832560|K10639 E3 ubiquitin-protein ligase CCNP1IP1 [EC:2.3.2.27] | (RefSeq) E3 ubiquitin-protein ligase CCNB1IP1 homolog	--	E3 ubiquitin-protein ligase CCNB1IP1 homolog OS=Oryza sativa subsp. japonica (Rice) PE=2 SV=1	predicted protein [Hordeum vulgare subsp. vulgare]
TraesCS3A01G273500	16.8366	18.5069	1.78544	1.92483	2.12031	1.06965	Biological Process: nuclear division (GO:0000280);; Biological Process: cytokinesis by cell plate formation (GO:0000911);; Molecular Function: GTPase activity (GO:0003924);; Molecular Function: GTP binding (GO:0005525);; Biological Process: obsolete GTP catabolic process (GO:0006184);; Biological Process: DNA replication initiation (GO:0006270);; Biological Process: regulation of DNA replication …	--	--	Dynamin-related protein 5A GN=DRP5A OS=Arabidopsis thaliana (Mouse-ear cress) PE=2 SV=1	unnamed protein product [Triticum aestivum]
TraesCS6A01G343500	6.33724	6.14516	1.15233	0.893098	1.0566	1.25197	Biological Process: G2/M transition of mitotic cell cycle (GO:0000086);; Biological Process: regulation of meristem structural organization (GO:0009934);;	--	--	Protein TONSOKU GN=MVE11.9 OS=Arabidopsis thaliana (Mouse-ear cress) PE=1 SV=2	Protein BRUSHY 1 [Aegilops tauschii]
TraesCS3D01G362000	9.11784	8.85554	1.05218	0.892859	1.04774	1.00523	Molecular Function: ATP binding (GO:0005524);; Cellular Component: mitochondrion (GO:0005739);; Cellular Component: plastid (GO:0009536);; Molecular Function: nucleoside-triphosphatase activity (GO:0017111);; Biological Process: cell division (GO:0051301);;	K02213|0|bdi:100834179|K02213 cell division control protein 6 | (RefSeq) cell division control protein 6 homolog	--	Origin of replication complex subunit 1 {ECO:0000303|PubMed:10996242} OS=Oryza sativa subsp. japonica (Rice) PE=2 SV=1	hypothetical protein F775_01934 [Aegilops tauschii]
TraesCS5A01G516100	26.102	29.2314	14.1901	28.478	3.30999	2.54698	Cellular Component: nucleus (GO:0005634);; Cellular Component: cytosol (GO:0005829);;	K03626|3.15423e-62|bdi:100842994|K03626 nascent polypeptide-associated complex subunit alpha | (RefSeq) nascent polypeptide-associated complex subunit alpha-like protein 2	--	Nascent polypeptide-associated complex subunit alpha-like protein 2 GN=At3g49470 OS=Arabidopsis thaliana (Mouse-ear cress) PE=2 SV=2	PREDICTED: nascent polypeptide-associated complex subunit alpha-like protein 2 [Brachypodium distachyon]
[truncated: 5,981 more rows]

## Sheet: Lightcyan module
Table S3 The information of valid genes in lightcyan module of WGCNA
[truncated: 2,859 more rows]

[truncated: 3 more sheets: Black module, Green module, Brown module]
