# Supplementary material for: The Major Factors Causing the Microspore Abortion of Genic Male Sterile Mutant NWMS1 in Wheat (Triticum aestivum L.)
Source: Int J Mol Sci. 2019 Dec 11;20(24):6252. doi: 10.3390/ijms20246252 (PMC6940770; doi:10.3390/ijms20246252)
Supplement: Supplementary file 1 [file ijms-20-06252-s001.zip › Supplementary Files/Table S4.xlsx]

## Sheet: Sheet1
Table S4 The information of 676 DEGs in WGCNA
#ID	Module	Cluster	S1_NWMS1	S1_WT	S2_NWMS1	S2_WT	S3_NWMS1	S3_WT	GO_annotation	KEGG_annotation	KEGG_pathway_annotation	Swiss_Prot_annotation
TraesCS4D01G089100	lightcyan	K1	4.75674	1.58278	21.7138	2.47062	4.17499	0.046981	Molecular Function: protein serine/threonine kinase activity (GO:0004674);; Molecular Function: ATP binding (GO:0005524);; Biological Process: protein phosphorylation (GO:0006468);;	--	--	G-type lectin S-receptor-like serine/threonine-protein kinase At1g11330 (Precursor) GN=At1g11330 OS=Arabidopsis thaliana (Mouse-ear cress) PE=2 SV=3
TraesCS5D01G398800	lightcyan	K1	0.465338	0.0151683	6.43393	0.0299617	0.862156	0.00497133	Molecular Function: protein serine/threonine kinase activity (GO:0004674);; Molecular Function: ATP binding (GO:0005524);; Biological Process: protein phosphorylation (GO:0006468);; Cellular Component: integral component of membrane (GO:0016021);; Cellular Component: cytoplasmic vesicle (GO:0016023);;	--	--	Probable LRR receptor-like serine/threonine-protein kinase At3g47570 (Precursor) GN=At3g47570 OS=Arabidopsis thaliana (Mouse-ear cress) PE=2 SV=1
TraesCS5D01G038400	lightcyan	K1	2.5694	1.27162	5.00034	3.46771	2.27168	0.22304	Molecular Function: hydrolase activity, hydrolyzing O-glycosyl compounds (GO:0004553);; Cellular Component: cell wall (GO:0005618);; Biological Process: cellular glucan metabolic process (GO:0006073);; Molecular Function: xyloglucan:xyloglucosyl transferase activity (GO:0016762);; Cellular Component: apoplast (GO:0048046);;	K08235|3.0135e-167|zma:100285134|K08235 xyloglucan:xyloglucosyl transferase [EC:2.4.1.207] | (RefSeq) gpm554, GRMZM2G364748; uncharacterized LOC100285134	--	Xyloglucan endotransglycosylase/hydrolase protein 8 (Precursor) OS=Oryza sativa subsp. japonica (Rice) PE=1 SV=1
TraesCS3B01G270800	lightcyan	K1	0.762796	0.0453953	7.30817	0.495673	0.653058	0.007337	Molecular Function: catalytic activity (GO:0003824);; Biological Process: metabolic process (GO:0008152);; Cellular Component: membrane (GO:0016020);;	--	--	Putative lipid phosphate phosphatase 3, chloroplastic (Precursor) GN=LPP3 OS=Arabidopsis thaliana (Mouse-ear cress) PE=2 SV=1
TraesCS1A01G410500	lightcyan	K1	0.865736	0.280222	5.28683	1.53995	1.85583	0.0941947	Molecular Function: transcription factor activity, sequence-specific DNA binding (GO:0003700);; Biological Process: regulation of transcription, DNA-templated (GO:0006355);; Molecular Function: sequence-specific DNA binding (GO:0043565);;	--	--	Probable WRKY transcription factor 70 GN=WRKY70 OS=Arabidopsis thaliana (Mouse-ear cress) PE=2 SV=1
Triticum_aestivum_newGene_145229	lightcyan	K1	0	0.00404633	3.61108	2.06446	0.442861	0	--	--	--	--
TraesCS5B01G463400	lightcyan	K1	0.112985	0.0131317	5.40858	0	0.6612	0	--	--	--	Probable nucleoredoxin 1-2 OS=Oryza sativa subsp. japonica (Rice) PE=2 SV=1
TraesCS5D01G311300	lightcyan	K1	0.280314	0.071383	6.22801	0.30556	1.0491	0.049145	Biological Process: defense response (GO:0006952);; Molecular Function: ADP binding (GO:0043531);;	--	--	Disease resistance protein RPM1 GN=F17A9.20 OS=Arabidopsis thaliana (Mouse-ear cress) PE=1 SV=1
TraesCS5D01G378400	lightcyan	K1	0.105222	0.00584633	4.4375	1.48333	1.2755	0.0178387	Molecular Function: binding (GO:0005488);;	K16280|3.28364e-134|sita:101779796|K16280 E3 ubiquitin-protein ligase RGLG [EC:2.3.2.27] | (RefSeq) E3 ubiquitin-protein ligase RGLG1-like	--	E3 ubiquitin-protein ligase RGLG2 GN=RGLG2 OS=Arabidopsis thaliana (Mouse-ear cress) PE=1 SV=1
TraesCS3A01G242700	lightcyan	K1	0.673974	0.111337	4.7045	0.224391	0.393503	0	Molecular Function: catalytic activity (GO:0003824);; Biological Process: metabolic process (GO:0008152);; Cellular Component: membrane (GO:0016020);;	--	--	Putative lipid phosphate phosphatase 3, chloroplastic (Precursor) GN=LPP3 OS=Arabidopsis thaliana (Mouse-ear cress) PE=2 SV=1
TraesCS1D01G281400	lightcyan	K1	0	0	2.50099	2.8069	1.26002	0.0139397	Cellular Component: vacuolar proton-transporting V-type ATPase, V1 domain (GO:0000221);; Cellular Component: plant-type vacuole (GO:0000325);; Cellular Component: Golgi apparatus (GO:0005794);; Cellular Component: plasma membrane (GO:0005886);; Biological Process: glucose catabolic process (GO:0006007);; Biological Process: ubiquitin-dependent protein catabolic process (GO:0006511);; Biological P…	K02148|0|bdi:100841325|K02148 V-type H+-transporting ATPase subunit C | (RefSeq) VATPC; V-type proton ATPase subunit C	Oxidative phosphorylation (ko00190);; Phagosome (ko04145)	V-type proton ATPase subunit C GN=F13K23.9 OS=Arabidopsis thaliana (Mouse-ear cress) PE=1 SV=1
TraesCS5B01G366100	lightcyan	K1	2.25276	2.82922	13.6638	6.86507	7.12514	0.71067	Cellular Component: plasma membrane (GO:0005886);; Cellular Component: integral component of membrane (GO:0016021);;	--	--	CASP-like protein 5A1 OS=Brachypodium distachyon (Purple false brome) PE=2 SV=1
TraesCS3A01G037700	lightcyan	K1	0.403321	0.060815	4.84519	1.44045	1.50388	0.003487	--	--	--	--
TraesCS3B01G087000	lightcyan	K1	0.413242	0.511345	4.16977	4.48169	2.52433	0.237177	Cellular Component: peroxisome (GO:0005777);; Molecular Function: hydrolase activity (GO:0016787);;	--	--	--
TraesCS2A01G080300	lightcyan	K1	0	0	5.4986	1.88705	0.113462	0.943602	--	--	--	--
TraesCS1D01G256400	lightcyan	K1	0.495502	0.118584	8.54564	0.06028	1.72632	0.0452177	Biological Process: metabolic process (GO:0008152);; Molecular Function: carboxylic ester hydrolase activity (GO:0052689);;	--	--	Probable carboxylesterase 17 GN=CXE17 OS=Arabidopsis thaliana (Mouse-ear cress) PE=2 SV=1
TraesCS5A01G364200	lightcyan	K1	2.71331	2.61042	7.14435	3.69432	3.06557	0.249766	Cellular Component: plasma membrane (GO:0005886);; Cellular Component: integral component of membrane (GO:0016021);;	--	--	CASP-like protein 5A3 OS=Zea mays (Maize) PE=2 SV=1
Triticum_aestivum_newGene_101780	lightcyan	K1	0.0454143	0.028602	6.92799	0.075302	1.10292	0	--	--	--	--
TraesCS2B01G422500	lightcyan	K1	0.265273	0.30297	2.66688	2.91458	2.68803	0.171014	Molecular Function: protein serine/threonine kinase activity (GO:0004674);; Molecular Function: ATP binding (GO:0005524);; Cellular Component: plasma membrane (GO:0005886);; Biological Process: protein phosphorylation (GO:0006468);;	K04733|0|bdi:100832927|K04733 interleukin-1 receptor-associated kinase 4 [EC:2.7.11.1] | (RefSeq) probable serine/threonine-protein kinase NAK	--	Protein kinase APK1A, chloroplastic (Precursor) GN=APK1A OS=Arabidopsis thaliana (Mouse-ear cress) PE=2 SV=1
TraesCS5B01G463300	lightcyan	K1	0.573347	0	10.2676	0	1.46091	0	--	--	--	--
TraesCS3B01G048300	lightcyan	K1	0	0	5.09227	1.79306	0.158546	1.46012	--	--	--	--
TraesCS7A01G050800	lightcyan	K1	0	0	3.38669	2.39203	0.640085	0.0112673	--	--	--	--
TraesCS1A01G058200	lightcyan	K1	2.38813	1.14989	8.49793	0.473512	2.33821	0.206134	Molecular Function: protein serine/threonine kinase activity (GO:0004674);; Molecular Function: calcium ion binding (GO:0005509);; Molecular Function: ATP binding (GO:0005524);; Biological Process: protein phosphorylation (GO:0006468);; Cellular Component: integral component of membrane (GO:0016021);; Cellular Component: cytoplasmic vesicle (GO:0016023);; Molecular Function: polysaccharide bindin…	--	--	Wall-associated receptor kinase 2 (Precursor) GN=WAK2 OS=Arabidopsis thaliana (Mouse-ear cress) PE=1 SV=1
TraesCS5B01G069600	lightcyan	K1	0	0.0204353	6.92351	0.025879	0.476367	0	Molecular Function: catalytic activity (GO:0003824);; Biological Process: cellular metabolic process (GO:0044237);; Molecular Function: coenzyme binding (GO:0050662);;	K09753|0|bdi:100840321|K09753 cinnamoyl-CoA reductase [EC:1.2.1.44] | (RefSeq) cinnamoyl-CoA reductase 2-like	Phenylpropanoid biosynthesis (ko00940)	Cinnamoyl-CoA reductase 1 GN=T24D18.5 OS=Arabidopsis thaliana (Mouse-ear cress) PE=1 SV=1
TraesCS1D01G376600	lightcyan	K1	0	0.033431	2.03745	2.2954	2.18297	0.0350593	Molecular Function: DNA binding (GO:0003677);; Molecular Function: transcription factor activity, sequence-specific DNA binding (GO:0003700);; Cellular Component: nucleus (GO:0005634);; Biological Process: regulation of transcription, DNA-templated (GO:0006355);;	--	--	Ethylene-responsive transcription factor ERF109 GN=ERF109 OS=Arabidopsis thaliana (Mouse-ear cress) PE=1 SV=1
TraesCS5A01G043800	lightcyan	K1	1.75463	1.9721	5.07554	4.02611	2.70088	0.187721	Molecular Function: enzyme inhibitor activity (GO:0004857);; Cellular Component: plasma membrane (GO:0005886);; Cellular Component: plant-type cell wall (GO:0009505);; Biological Process: response to nematode (GO:0009624);; Cellular Component: cytoplasmic vesicle (GO:0016023);; Molecular Function: pectinesterase activity (GO:0030599);; Biological Process: cell wall modification (GO:0042545);; Bio…	K01051|0|sbi:SORBI_03g012830|K01051 pectinesterase [EC:3.1.1.11] | (RefSeq) SORBIDRAFT_03g012830, Sb03g012830; hypothetical protein	Pentose and glucuronate interconversions (ko00040);; Starch and sucrose metabolism (ko00500)	Pectinesterase 1 (Precursor) GN=PECS-1.1 OS=Citrus sinensis (Sweet orange) PE=2 SV=1
TraesCS6D01G405500	lightcyan	K1	0	0	3.40213	2.3297	1.18989	0.103047	--	--	--	F-box/LRR-repeat protein At3g59210 GN=At3g59210 OS=Arabidopsis thaliana (Mouse-ear cress) PE=2 SV=1
TraesCS2D01G540700	lightcyan	K1	1.35349	0.217115	23.7981	0.943481	1.90371	1.36794	Biological Process: metal ion transport (GO:0030001);; Molecular Function: metal ion binding (GO:0046872);;	--	--	--
TraesCS4D01G119300	lightcyan	K1	0.0408507	0.0192067	2.97969	2.60167	0.794974	0.0638873	Cellular Component: chloroplast outer membrane (GO:0009707);; Biological Process: protein transport (GO:0015031);; Cellular Component: integral component of membrane (GO:0016021);;	--	--	Protein TOC75, chloroplastic (Precursor) GN=OJ1261C08.8 OS=Oryza sativa subsp. japonica (Rice) PE=2 SV=2
TraesCS7B01G453400	lightcyan	K1	1.9264	0.787639	5.78883	1.51671	1.9155	0.014101	--	--	--	Probable disease resistance protein RDL6 GN=RDL6 OS=Arabidopsis thaliana (Mouse-ear cress) PE=2 SV=1
TraesCS3D01G242700	lightcyan	K1	0.551304	0.105046	10.3829	0.917105	0.990937	0.00764	Molecular Function: catalytic activity (GO:0003824);; Biological Process: metabolic process (GO:0008152);; Cellular Component: membrane (GO:0016020);;	--	--	Putative lipid phosphate phosphatase 3, chloroplastic (Precursor) GN=LPP3 OS=Arabidopsis thaliana (Mouse-ear cress) PE=2 SV=1
TraesCS4A01G164400	lightcyan	K1	0.103335	0.0824137	3.57891	3.31437	3.31145	0.184782	Cellular Component: mitochondrion (GO:0005739);; Biological Process: fatty acid biosynthetic process (GO:0006633);; Cellular Component: membrane (GO:0016020);; Cellular Component: cytoplasmic vesicle (GO:0016023);; Molecular Function: transferase activity, transferring acyl groups other than amino-acyl groups (GO:0016747);;	K15397|0|bdi:100823814|K15397 3-ketoacyl-CoA synthase [EC:2.3.1.199] | (RefSeq) 3-ketoacyl-CoA synthase 19-like	Fatty acid elongation (ko00062)	3-ketoacyl-CoA synthase 17 GN=KCS17 OS=Arabidopsis thaliana (Mouse-ear cress) PE=2 SV=2
TraesCS5A01G225600	lightcyan	K1	0.42917	0.0572197	5.23078	0.004629	0.788749	0.317943	Molecular Function: transcription factor activity, sequence-specific DNA binding (GO:0003700);; Biological Process: regulation of transcription, DNA-templated (GO:0006355);; Molecular Function: sequence-specific DNA binding (GO:0043565);;	--	--	Probable WRKY transcription factor 40 GN=WRKY40 OS=Arabidopsis thaliana (Mouse-ear cress) PE=1 SV=1
TraesCS5B01G204400	lightcyan	K1	0.169787	0.206393	5.37384	1.09001	1.72938	0.0726307	Cellular Component: ubiquitin ligase complex (GO:0000151);; Molecular Function: protein kinase activity (GO:0004672);; Molecular Function: ubiquitin-protein transferase activity (GO:0004842);; Molecular Function: ATP binding (GO:0005524);; Biological Process: protein phosphorylation (GO:0006468);; Biological Process: protein ubiquitination (GO:0016567);;	--	--	Serine/threonine-protein kinase GN=PUB33 OS=Arabidopsis thaliana (Mouse-ear cress) PE=2 SV=2
TraesCS5B01G236900	lightcyan	K1	0.0576257	0	2.43316	2.57541	2.67876	0.040707	Molecular Function: DNA binding (GO:0003677);; Molecular Function: transcription factor activity, sequence-specific DNA binding (GO:0003700);; Cellular Component: nucleus (GO:0005634);; Biological Process: regulation of transcription, DNA-templated (GO:0006355);;	--	--	Ethylene-responsive transcription factor ERF109 GN=ERF109 OS=Arabidopsis thaliana (Mouse-ear cress) PE=1 SV=1
TraesCS1A01G266000	lightcyan	K1	0.917961	1.28495	11.4422	4.14141	5.80889	0.419206	Molecular Function: triglyceride lipase activity (GO:0004806);; Cellular Component: cytoplasm (GO:0005737);; Molecular Function: phosphatidylcholine 1-acylhydrolase activity (GO:0008970);; Biological Process: lipid catabolic process (GO:0016042);;	--	--	Phospholipase A1-II 7 OS=Oryza sativa subsp. japonica (Rice) PE=3 SV=1
TraesCS1D01G341200	lightcyan	K1	0.134055	0.0993993	3.28011	2.01944	0.919199	0	Biological Process: lipid metabolic process (GO:0006629);; Cellular Component: cytoplasmic vesicle (GO:0016023);; Molecular Function: hydrolase activity, acting on ester bonds (GO:0016788);;	--	--	GDSL esterase/lipase At5g45670 (Precursor) GN=At5g45670 OS=Arabidopsis thaliana (Mouse-ear cress) PE=2 SV=1
TraesCS7A01G205500	lightcyan	K1	0	0	3.4568	1.55298	1.40548	0.0363833	--	--	--	Uncharacterized protein At1g66480 GN=At1g66480 OS=Arabidopsis thaliana (Mouse-ear cress) PE=2 SV=1
TraesCS7D01G497400	lightcyan	K1	0.0524897	0	4.49186	2.06757	1.80894	0	Molecular Function: transcription factor activity, sequence-specific DNA binding (GO:0003700);; Biological Process: regulation of transcription, DNA-templated (GO:0006355);; Molecular Function: sequence-specific DNA binding (GO:0043565);;	--	--	Probable WRKY transcription factor 40 GN=WRKY40 OS=Arabidopsis thaliana (Mouse-ear cress) PE=1 SV=1
TraesCS6A01G299500	lightcyan	K1	0.013271	0.00366033	3.88082	1.95503	0.569697	0	--	--	--	NAC domain-containing protein 67 OS=Oryza sativa subsp. japonica (Rice) PE=2 SV=1
TraesCS7A01G363500	lightcyan	K1	1.17172	0.997479	4.49986	4.62627	1.67699	0.105029	Cellular Component: plasma membrane (GO:0005886);; Biological Process: meristem structural organization (GO:0009933);; Biological Process: radial pattern formation (GO:0009956);; Biological Process: root morphogenesis (GO:0010015);; Biological Process: leaf vascular tissue pattern formation (GO:0010305);; Cellular Component: integral component of membrane (GO:0016021);; Cellular Component: cytopl…	--	--	Tetraspanin-2 GN=TET2 OS=Arabidopsis thaliana (Mouse-ear cress) PE=2 SV=1
TraesCS5B01G480300	lightcyan	K1	1.1457	0.403762	9.63468	0.371237	1.33452	0.042185	Cellular Component: cytoplasmic vesicle (GO:0016023);; Molecular Function: ion binding (GO:0043167);;	--	--	Probable calcium-binding protein CML43 GN=CML43 OS=Arabidopsis thaliana (Mouse-ear cress) PE=2 SV=1
TraesCS5B01G393400	lightcyan	K1	0.474256	0.0560073	7.74007	0.0274923	1.13554	0	Molecular Function: protein serine/threonine kinase activity (GO:0004674);; Molecular Function: ATP binding (GO:0005524);; Biological Process: protein phosphorylation (GO:0006468);; Cellular Component: integral component of membrane (GO:0016021);; Cellular Component: cytoplasmic vesicle (GO:0016023);;	--	--	Probable LRR receptor-like serine/threonine-protein kinase At3g47570 (Precursor) GN=At3g47570 OS=Arabidopsis thaliana (Mouse-ear cress) PE=2 SV=1
TraesCS5B01G189700	lightcyan	K1	2.30367	2.8042	5.82281	3.44869	2.09093	0.101222	--	--	--	--
TraesCS5D01G373100	lightcyan	K1	3.49479	3.32542	10.0592	4.18248	5.91209	0.198148	Cellular Component: plasma membrane (GO:0005886);; Cellular Component: integral component of membrane (GO:0016021);;	--	--	CASP-like protein 5A3 OS=Zea mays (Maize) PE=2 SV=1
TraesCS4A01G170900	lightcyan	K1	0.0864947	0.091089	3.47731	1.83506	0.53412	0.0192673	Biological Process: carbohydrate metabolic process (GO:0005975);; Cellular Component: plant-type cell wall (GO:0009505);; Biological Process: seed coat development (GO:0010214);; Molecular Function: alpha-L-arabinofuranosidase activity (GO:0046556);; Cellular Component: apoplast (GO:0048046);;	--	--	Beta-D-xylosidase 1 (Precursor) GN=K7J8.3 OS=Arabidopsis thaliana (Mouse-ear cress) PE=1 SV=1
TraesCS1A01G022000	lightcyan	K1	1.18993	1.04994	7.4145	1.7028	1.70437	0.0125193	Molecular Function: serine-type endopeptidase inhibitor activity (GO:0004867);; Cellular Component: extracellular region (GO:0005576);; Biological Process: negative regulation of peptidase activity (GO:0010466);; Cellular Component: cytoplasmic vesicle (GO:0016023);;	--	--	Bowman-Birk type trypsin inhibitor OS=Triticum aestivum (Wheat) PE=1 SV=1
TraesCS3B01G416400	lightcyan	K1	0.179215	0.104663	4.11924	0.926012	1.6135	0.013985	Molecular Function: DNA binding (GO:0003677);; Molecular Function: chromatin binding (GO:0003682);;	K09422|3.06428e-109|bdi:100838163|K09422 myb proto-oncogene protein, plant | (RefSeq) myb-related protein 308-like	--	Transcription repressor MYB4 GN=MYB4 OS=Arabidopsis thaliana (Mouse-ear cress) PE=1 SV=1
TraesCSU01G208700	lightcyan	K1	0.0276543	0	8.21798	0.0832147	1.09133	0	--	--	--	--
TraesCS7D01G046600	lightcyan	K1	0.0627677	0	5.11274	0.043905	0.943406	0	--	--	--	2-hydroxyisoflavanone dehydratase GN=HIDM OS=Glycyrrhiza echinata (Licorice) PE=1 SV=1
TraesCS5A01G183500	lightcyan	K1	0.0344297	0.0132403	4.50331	0.963536	1.6379	0.0719303	--	--	--	--
TraesCS2D01G508400	lightcyan	K1	1.06681	1.22199	4.06225	2.59006	1.85731	0.235426	Molecular Function: single-stranded DNA endodeoxyribonuclease activity (GO:0000014);; Molecular Function: nucleic acid binding (GO:0003676);; Biological Process: DNA catabolic process (GO:0006308);; Cellular Component: cytoplasmic vesicle (GO:0016023);; Molecular Function: T/G mismatch-specific endonuclease activity (GO:0043765);;	--	--	Endonuclease 4 (Precursor) GN=ENDO4 OS=Arabidopsis thaliana (Mouse-ear cress) PE=3 SV=1
TraesCS7D01G422600	lightcyan	K1	0	0	2.75407	2.65157	1.35417	0.062512	Molecular Function: ATP binding (GO:0005524);; Cellular Component: cell wall (GO:0005618);; Cellular Component: vacuole (GO:0005773);; Cellular Component: plasma membrane (GO:0005886);; Biological Process: response to heat (GO:0009408);; Cellular Component: chloroplast (GO:0009507);; Biological Process: polar nucleus fusion (GO:0010197);; Cellular Component: cytoplasmic vesicle (GO:0016023);; Bio…	K09490|0|sita:101774899|K09490 heat shock 70kDa protein 5 | (RefSeq) luminal-binding protein 3-like	Protein export (ko03060);; Protein processing in endoplasmic reticulum (ko04141)	Luminal-binding protein 5 (Precursor) GN=BIP5 OS=Nicotiana tabacum (Common tobacco) PE=2 SV=1
TraesCS4D01G343100	lightcyan	K1	0	0	6.53713	0.781383	0.601813	0.42747	Biological Process: lipid transport (GO:0006869);; Molecular Function: lipid binding (GO:0008289);; Cellular Component: cytoplasmic vesicle (GO:0016023);;	--	--	Putative non-specific lipid-transfer protein 14 (Precursor) GN=LTP14 OS=Arabidopsis thaliana (Mouse-ear cress) PE=3 SV=2
TraesCS5B01G458300	lightcyan	K1	0.265006	0.0584853	8.88383	1.03446	1.30552	0.00498467	Molecular Function: protein serine/threonine kinase activity (GO:0004674);; Molecular Function: calcium ion binding (GO:0005509);; Molecular Function: ATP binding (GO:0005524);; Biological Process: protein phosphorylation (GO:0006468);; Cellular Component: cytoplasmic vesicle (GO:0016023);; Molecular Function: polysaccharide binding (GO:0030247);;	--	--	Wall-associated receptor kinase 2 (Precursor) GN=WAK2 OS=Arabidopsis thaliana (Mouse-ear cress) PE=1 SV=1
TraesCS7B01G113000	lightcyan	K1	0.599772	0.514701	3.13001	2.72108	2.57298	0.177176	Biological Process: fatty acid biosynthetic process (GO:0006633);; Cellular Component: membrane (GO:0016020);; Molecular Function: transferase activity, transferring acyl groups other than amino-acyl groups (GO:0016747);;	K15397|0|bdi:100839678|K15397 3-ketoacyl-CoA synthase [EC:2.3.1.199] | (RefSeq) 3-ketoacyl-CoA synthase 6-like	Fatty acid elongation (ko00062)	3-ketoacyl-CoA synthase 6 GN=T26J14.10 OS=Arabidopsis thaliana (Mouse-ear cress) PE=1 SV=1
TraesCS7A01G357000	lightcyan	K1	0.0979493	0.280118	2.69622	1.65743	2.06505	0	Biological Process: drug transmembrane transport (GO:0006855);; Molecular Function: drug transmembrane transporter activity (GO:0015238);; Molecular Function: antiporter activity (GO:0015297);; Cellular Component: membrane (GO:0016020);;	K03327|0|bdi:100836099|K03327 multidrug resistance protein, MATE family | (RefSeq) protein DETOXIFICATION 52-like	--	MATE efflux family protein 7 GN=F3L12.9 OS=Arabidopsis thaliana (Mouse-ear cress) PE=2 SV=1
TraesCS3B01G429000	lightcyan	K1	0.143182	0.380433	3.38201	3.58568	2.97366	0.205759	Cellular Component: plastid (GO:0009536);;	--	--	--
TraesCS4B01G092200	lightcyan	K1	6.13087	2.36911	27.8327	2.44382	7.46136	0.027356	Molecular Function: protein serine/threonine kinase activity (GO:0004674);; Molecular Function: ATP binding (GO:0005524);; Biological Process: protein phosphorylation (GO:0006468);;	--	--	Cysteine-rich receptor-like protein kinase 36 (Precursor) GN=CRK36 OS=Arabidopsis thaliana (Mouse-ear cress) PE=3 SV=1
TraesCS6D01G223300	lightcyan	K1	0.0969367	0.168874	3.18792	2.99411	3.10537	0.0452987	Molecular Function: protein serine/threonine kinase activity (GO:0004674);; Molecular Function: ATP binding (GO:0005524);; Cellular Component: plasma membrane (GO:0005886);; Biological Process: protein phosphorylation (GO:0006468);;	--	--	Probable receptor-like protein kinase At5g47070 GN=At5g47070 OS=Arabidopsis thaliana (Mouse-ear cress) PE=1 SV=1
TraesCS5B01G466800	lightcyan	K1	1.40196	1.91539	5.71226	5.81939	2.81781	0.183511	Molecular Function: copper ion binding (GO:0005507);; Molecular Function: electron carrier activity (GO:0009055);; Cellular Component: cytoplasmic vesicle (GO:0016023);;	--	--	Mavicyanin OS=Cucurbita pepo (Vegetable marrow) PE=1 SV=1
TraesCS1A01G099200	lightcyan	K1	0.540232	0.0390693	7.1095	0.193205	1.46533	0.113213	--	--	--	--
TraesCS6D01G291400	lightcyan	K1	0.809599	0.693641	5.55938	3.60365	3.39984	0.255067	Cellular Component: integral component of membrane (GO:0016021);;	--	--	Formin-like protein 16 (Precursor) GN=OsJ_008039 OS=Oryza sativa subsp. japonica (Rice) PE=2 SV=1
TraesCS3B01G585200	lightcyan	K1	0	0	2.32281	2.78786	0.98602	0.065659	--	--	--	--
TraesCS5D01G218100	lightcyan	K1	2.84197	3.32358	9.5062	2.09686	3.80687	0.158489	Molecular Function: zinc ion binding (GO:0008270);; Biological Process: response to bacterium (GO:0009617);; Biological Process: plant-type hypersensitive response (GO:0009626);; Biological Process: lignin biosynthetic process (GO:0009809);; Molecular Function: aryl-alcohol dehydrogenase (NAD+) activity (GO:0018456);; Molecular Function: cinnamyl-alcohol dehydrogenase activity (GO:0045551);; Cell…	K00083|0|bdi:100845223|K00083 cinnamyl-alcohol dehydrogenase [EC:1.1.1.195] | (RefSeq) CAD3; probable cinnamyl alcohol dehydrogenase 8D	Phenylpropanoid biosynthesis (ko00940)	Probable cinnamyl alcohol dehydrogenase 8D OS=Oryza sativa subsp. japonica (Rice) PE=2 SV=1
TraesCS6B01G124300	lightcyan	K1	0.0509437	0.155544	3.82294	1.86717	1.09614	0.00432367	--	--	--	--
TraesCS2D01G160200	lightcyan	K1	0.664693	0.284465	3.18741	1.59366	1.98882	0.124455	--	--	--	--
TraesCS3B01G435800	lightcyan	K1	0	0	2.57652	2.32611	1.07574	0.0355357	--	--	--	Zinc finger protein ZAT9 GN=ZAT9 OS=Arabidopsis thaliana (Mouse-ear cress) PE=2 SV=1
TraesCS2B01G444200	lightcyan	K1	1.65395	2.22457	7.05911	6.05365	2.59582	0.144431	Cellular Component: Golgi membrane (GO:0000139);; Cellular Component: mitochondrion (GO:0005739);; Molecular Function: zinc ion binding (GO:0008270);; Biological Process: response to bacterium (GO:0009617);; Biological Process: plant-type hypersensitive response (GO:0009626);; Biological Process: lignin biosynthetic process (GO:0009809);; Biological Process: vesicle-mediated transport (GO:0016192…	K00083|0|bdi:100835906|K00083 cinnamyl-alcohol dehydrogenase [EC:1.1.1.195] | (RefSeq) cinnamyl alcohol dehydrogenase 7-like	Phenylpropanoid biosynthesis (ko00940)	Cinnamyl alcohol dehydrogenase 7 GN=OSJNBa0070C17.13 OS=Oryza sativa subsp. japonica (Rice) PE=2 SV=1
TraesCSU01G096500	lightcyan	K1	0.730909	0.316631	3.32811	1.16823	1.35905	0.0957093	--	--	--	--
TraesCS6D01G217800	lightcyan	K1	0.106388	0.0503967	2.58444	3.14527	2.12868	0.171069	Molecular Function: DNA binding (GO:0003677);; Molecular Function: transcription factor activity, sequence-specific DNA binding (GO:0003700);; Cellular Component: nucleus (GO:0005634);; Biological Process: regulation of transcription, DNA-templated (GO:0006355);; Cellular Component: plastid (GO:0009536);;	--	--	Ethylene-responsive transcription factor ERF053 GN=ERF053 OS=Arabidopsis thaliana (Mouse-ear cress) PE=2 SV=1
TraesCS4B01G227000	lightcyan	K1	5.32267	3.23171	9.07969	8.63505	3.96808	0.396484	Molecular Function: hydrolase activity, hydrolyzing O-glycosyl compounds (GO:0004553);; Cellular Component: mitochondrion (GO:0005739);; Biological Process: carbohydrate metabolic process (GO:0005975);;	--	--	--
TraesCS1D01G252300	lightcyan	K1	0.00712533	0.12386	5.35796	0.43215	0.695047	0	Molecular Function: DNA binding (GO:0003677);; Molecular Function: chromatin binding (GO:0003682);;	K09422|5.01723e-55|bdi:100827497|K09422 myb proto-oncogene protein, plant | (RefSeq) transcription factor RAX3	--	Transcription factor RAX2 GN=T1J8.7 OS=Arabidopsis thaliana (Mouse-ear cress) PE=1 SV=1
TraesCS7D01G150600	lightcyan	K1	0.302272	0.120941	5.11887	2.8378	2.76485	0.217369	Biological Process: response to cold (GO:0009409);; Biological Process: lignin biosynthetic process (GO:0009809);; Molecular Function: cinnamoyl-CoA reductase activity (GO:0016621);; Molecular Function: coenzyme binding (GO:0050662);; Biological Process: oxidation-reduction process (GO:0055114);;	K09753|7.58527e-175|zma:100382657|K09753 cinnamoyl-CoA reductase [EC:1.2.1.44] | (RefSeq) uncharacterized LOC100382657	Phenylpropanoid biosynthesis (ko00940)	Cinnamoyl-CoA reductase 1 GN=T24D18.5 OS=Arabidopsis thaliana (Mouse-ear cress) PE=1 SV=1
TraesCS6D01G106100	lightcyan	K1	1.46829	0.420974	13.2058	0.394997	1.75535	0	--	--	--	--
TraesCS4D01G264500	lightcyan	K1	0.132566	0.00737233	7.63977	0.0792113	0.639003	0.0285643	Molecular Function: L-aspartate:2-oxoglutarate aminotransferase activity (GO:0004069);; Biological Process: lysine biosynthetic process via diaminopimelate (GO:0009089);; Biological Process: ethylene biosynthetic process (GO:0009693);; Biological Process: systemic acquired resistance, salicylic acid mediated signaling pathway (GO:0009862);; Biological Process: leaf senescence (GO:0010150);; Molec…	K10206|0|bdi:100839748|K10206 LL-diaminopimelate aminotransferase [EC:2.6.1.83] | (RefSeq) aminotransferase ALD1 homolog	Lysine biosynthesis (ko00300);; Biosynthesis of amino acids (ko01230)	Aminotransferase ALD1 homolog GN=OSJNBa0064E16.9 OS=Oryza sativa subsp. japonica (Rice) PE=2 SV=1
TraesCS5B01G557900	lightcyan	K1	0	0.0174797	2.8934	2.91809	1.90202	0.0851683	Cellular Component: plastid (GO:0009536);; Cellular Component: membrane (GO:0016020);;	K20363|3.33642e-79|osa:4332496|K20363 protein transport protein YIP1 | (RefSeq) protein YIPF5 homolog	--	--
TraesCS1D01G418600	lightcyan	K1	0.992318	0.156605	4.64367	3.48212	1.94831	0.0639647	Molecular Function: transcription factor activity, sequence-specific DNA binding (GO:0003700);; Biological Process: regulation of transcription, DNA-templated (GO:0006355);; Molecular Function: sequence-specific DNA binding (GO:0043565);;	--	--	Probable WRKY transcription factor 30 GN=WRKY30 OS=Arabidopsis thaliana (Mouse-ear cress) PE=2 SV=1
TraesCS2B01G115100	lightcyan	K1	0.67856	0.33552	4.36716	2.85742	2.5538	0.151249	--	--	--	--
TraesCS4D01G174400	lightcyan	K1	1.28947	1.01899	6.71774	0.745015	1.98048	0.0441233	Molecular Function: calcium ion binding (GO:0005509);;	K13448|8.52344e-79|obr:102719467|K13448 calcium-binding protein CML | (RefSeq) probable calcium-binding protein CML27	Plant-pathogen interaction (ko04626)	Probable calcium-binding protein CML27 GN=CML27 OS=Oryza sativa subsp. japonica (Rice) PE=2 SV=1
TraesCS5D01G550100	lightcyan	K1	0.0892217	0	6.56826	0.0800717	0.861567	0	--	--	--	--
TraesCS4B01G102300	lightcyan	K1	0.398917	0.247693	2.5107	2.37654	2.16042	0.090123	--	--	--	--
TraesCS1A01G252600	lightcyan	K1	0.00813033	0.00693067	5.11546	0.617352	1.12864	0	Molecular Function: DNA binding (GO:0003677);; Molecular Function: chromatin binding (GO:0003682);;	K09422|2.59233e-147|bdi:100827497|K09422 myb proto-oncogene protein, plant | (RefSeq) transcription factor RAX3	--	Transcription factor RAX3 GN=T16K5.40 OS=Arabidopsis thaliana (Mouse-ear cress) PE=2 SV=1
TraesCS7B01G460000	lightcyan	K1	1.99342	1.41946	6.23405	2.82381	2.73368	0.237447	Molecular Function: protein serine/threonine kinase activity (GO:0004674);; Molecular Function: ATP binding (GO:0005524);; Biological Process: protein phosphorylation (GO:0006468);;	--	--	Cysteine-rich receptor-like protein kinase 29 (Precursor) GN=CRK29 OS=Arabidopsis thaliana (Mouse-ear cress) PE=2 SV=1
TraesCS2B01G284700	lightcyan	K1	1.12393	0.738429	7.91478	2.91469	1.92232	0.081476	Molecular Function: copper ion binding (GO:0005507);; Molecular Function: electron carrier activity (GO:0009055);; Cellular Component: cytoplasmic vesicle (GO:0016023);;	--	--	Blue copper protein (Precursor) OS=Pisum sativum (Garden pea) PE=2 SV=1
TraesCS6B01G433600	lightcyan	K2	0.628943	0.036371	19.05	0.071606	2.46645	0.0728647	--	--	--	--
TraesCS7A01G466400	lightcyan	K2	4.48245	0.0489437	85.3548	0.017032	11.6216	0	Molecular Function: chitin binding (GO:0008061);; Cellular Component: cytoplasmic vesicle (GO:0016023);;	--	--	Agglutinin isolectin 3 (Precursor; Fragment) OS=Triticum aestivum (Wheat) PE=1 SV=1
TraesCS2A01G044600	lightcyan	K2	3.68033	0.532682	124.746	0.0936953	13.4733	0	--	--	--	Protein GOS9 GN=OSJNBa0033B09.25 OS=Oryza sativa subsp. japonica (Rice) PE=2 SV=1
TraesCS7D01G454000	lightcyan	K2	4.93639	0.149298	173.911	0.0302183	20.006	0	Molecular Function: chitin binding (GO:0008061);; Cellular Component: cytoplasmic vesicle (GO:0016023);;	--	--	Agglutinin isolectin 3 (Precursor; Fragment) OS=Triticum aestivum (Wheat) PE=1 SV=1
TraesCS6A01G310500	lightcyan	K2	0.405315	0.742596	9.68446	2.34847	4.31663	0.234172	Cellular Component: mitochondrion (GO:0005739);; Cellular Component: plastid (GO:0009536);;	--	--	--
TraesCS4D01G089200	lightcyan	K2	0.56798	0.0154823	14.3436	0.085641	1.72278	0	Molecular Function: protein serine/threonine kinase activity (GO:0004674);; Molecular Function: ATP binding (GO:0005524);; Biological Process: protein phosphorylation (GO:0006468);;	--	--	Cysteine-rich receptor-like protein kinase 36 (Precursor) GN=CRK36 OS=Arabidopsis thaliana (Mouse-ear cress) PE=3 SV=1
TraesCS6A01G395400	lightcyan	K2	0.72393	0.106903	21.9154	1.12933	3.04303	0	--	--	--	--
TraesCS3B01G386000	lightcyan	K2	0.417651	0	20.7036	0.6617	3.15894	0.323978	--	--	--	--
TraesCS2B01G056700	lightcyan	K2	4.05034	0.19684	103.213	0.0226903	13.9954	0.0205583	--	--	--	Protein GOS9 GN=OSJNBa0033B09.25 OS=Oryza sativa subsp. japonica (Rice) PE=2 SV=1
TraesCS2D01G043200	lightcyan	K2	2.43387	0.853867	69.8976	0	7.88646	0	--	--	--	Protein GOS9 GN=OSJNBa0033B09.25 OS=Oryza sativa subsp. japonica (Rice) PE=2 SV=1
TraesCS2D01G025400	lightcyan	K2	2.09444	0.479072	20.1415	2.59002	4.55583	0.024391	Molecular Function: nucleotide binding (GO:0000166);; Molecular Function: protein kinase activity (GO:0004672);; Cellular Component: mitochondrion (GO:0005739);; Biological Process: phosphorylation (GO:0016310);; Molecular Function: ion binding (GO:0043167);;	--	--	Putative receptor-like protein kinase At4g00960 GN=At4g00960 OS=Arabidopsis thaliana (Mouse-ear cress) PE=3 SV=2
TraesCS6A01G393400	lightcyan	K2	0.39102	0.0614223	16.6689	0.035125	2.17013	0.00667167	--	--	--	--
TraesCS7D01G453900	lightcyan	K2	2.54154	0.01581	78.8948	0.0116047	9.86789	0	Molecular Function: chitin binding (GO:0008061);; Cellular Component: cytoplasmic vesicle (GO:0016023);;	--	--	Agglutinin isolectin 3 (Precursor; Fragment) OS=Triticum aestivum (Wheat) PE=1 SV=1
TraesCS7B01G150000	lightcyan	K2	0.18897	0.13626	6.90039	2.4623	3.80482	0.0289407	--	--	--	RING-H2 finger protein ATL16 GN=ATL16 OS=Arabidopsis thaliana (Mouse-ear cress) PE=2 SV=1
TraesCS7A01G125500	lightcyan	K2	1.02556	0	38.3843	0	6.45524	0	Cellular Component: cytoplasmic vesicle (GO:0016023);;	--	--	Dirigent protein 5 (Precursor) GN=DIR5 OS=Arabidopsis thaliana (Mouse-ear cress) PE=2 SV=1
TraesCS7B01G024400	lightcyan	K2	1.24182	0.018818	44.4058	0	4.45971	0	Cellular Component: cytoplasmic vesicle (GO:0016023);;	--	--	Dirigent protein 5 (Precursor) GN=DIR5 OS=Arabidopsis thaliana (Mouse-ear cress) PE=2 SV=1
TraesCS7A01G125300	lightcyan	K2	0.428077	0	13.9799	0	2.61048	0	Cellular Component: cytoplasmic vesicle (GO:0016023);;	--	--	Dirigent protein 5 (Precursor) GN=DIR5 OS=Arabidopsis thaliana (Mouse-ear cress) PE=2 SV=1
TraesCS4B01G092500	lightcyan	K2	0.985142	0.0216527	18.9596	0.646268	3.96986	0.088894	Molecular Function: protein serine/threonine kinase activity (GO:0004674);; Molecular Function: ATP binding (GO:0005524);; Biological Process: protein phosphorylation (GO:0006468);;	--	--	Putative receptor-like protein kinase At4g00960 GN=At4g00960 OS=Arabidopsis thaliana (Mouse-ear cress) PE=3 SV=2
TraesCS7A01G466300	lightcyan	K2	2.60789	0.0181307	75.6498	0.02028	7.38448	0	Molecular Function: chitin binding (GO:0008061);; Cellular Component: cytoplasmic vesicle (GO:0016023);;	--	--	Agglutinin isolectin 3 (Precursor; Fragment) OS=Triticum aestivum (Wheat) PE=1 SV=1
TraesCS1B01G047800	lightcyan	K3	0.0130013	0	31.7803	26.4934	2.0278	0	--	--	--	Thaumatin-like protein 1 (Precursor) GN=TL1 OS=Castanea sativa (Sweet chestnut) PE=2 SV=1
TraesCS7A01G508800	lightcyan	K3	0.0685443	0	16.2024	8.87101	1.53158	0	Molecular Function: transcription factor activity, sequence-specific DNA binding (GO:0003700);; Biological Process: regulation of transcription, DNA-templated (GO:0006355);; Molecular Function: sequence-specific DNA binding (GO:0043565);;	--	--	Probable WRKY transcription factor 40 GN=WRKY40 OS=Arabidopsis thaliana (Mouse-ear cress) PE=1 SV=1
TraesCS5A01G049700	lightcyan	K3	0	0	47.586	28.9123	3.01487	0	--	--	--	--
TraesCS2D01G587600	lightcyan	K3	0	0	6.25141	4.04704	1.27733	0.00928667	--	--	--	--
TraesCS2A01G329800	lightcyan	K3	0	0	9.58968	4.27452	0.888008	0.00518467	Cellular Component: mitochondrion (GO:0005739);; Molecular Function: transferase activity, transferring acyl groups (GO:0016746);;	--	--	Glycerol-3-phosphate acyltransferase 1 GN=GPAT1 OS=Arabidopsis thaliana (Mouse-ear cress) PE=1 SV=1
TraesCS1D01G118000	lightcyan	K3	0.70409	1.00829	19.1172	15.5092	15.4115	0.122638	Cellular Component: plastid (GO:0009536);;	--	--	--
TraesCS3D01G362700	lightcyan	K3	1.38172	1.31143	35.8336	36.8754	3.34731	0.220164	Molecular Function: ATP binding (GO:0005524);; Biological Process: obsolete ATP catabolic process (GO:0006200);; Cellular Component: integral component of membrane (GO:0016021);; Molecular Function: ATPase activity, coupled to transmembrane movement of substances (GO:0042626);; Biological Process: transmembrane transport (GO:0055085);;	K05658|0|bdi:100835932|K05658 ATP-binding cassette, subfamily B (MDR/TAP), member 1 [EC:3.6.3.44] | (RefSeq) ABC transporter B family member 4-like	ABC transporters (ko02010)	ABC transporter B family member 11 GN=T14P4.15 OS=Arabidopsis thaliana (Mouse-ear cress) PE=2 SV=1
TraesCS7A01G264200	lightcyan	K3	0.103424	0.0654397	16.458	8.22658	2.03165	0	Biological Process: proteolysis (GO:0006508);; Molecular Function: cysteine-type peptidase activity (GO:0008234);; Biological Process: flower development (GO:0009908);; Cellular Component: cytoplasmic vesicle (GO:0016023);; Biological Process: cell differentiation (GO:0030154);;	--	--	Cysteine protease 1 (Precursor) GN=OSJNBa0043A12.33 OS=Oryza sativa subsp. japonica (Rice) PE=2 SV=2
TraesCS6B01G263800	lightcyan	K3	0.203162	0.0616807	3.3227	4.4778	2.78156	0.15474	Molecular Function: DNA binding (GO:0003677);; Molecular Function: transcription factor activity, sequence-specific DNA binding (GO:0003700);; Cellular Component: nucleus (GO:0005634);; Biological Process: regulation of transcription, DNA-templated (GO:0006355);;	--	--	Ethylene-responsive transcription factor ERF053 GN=ERF053 OS=Arabidopsis thaliana (Mouse-ear cress) PE=2 SV=1
TraesCS4A01G288900	lightcyan	K3	0	0	41.0383	24.2088	10.0003	0	Biological Process: defense response (GO:0006952);; Biological Process: negative regulation of translation (GO:0017148);; Molecular Function: rRNA N-glycosylase activity (GO:0030598);;	--	--	--
TraesCS4A01G039400	lightcyan	K3	0	0	7.36643	5.41651	1.10828	0.006312	--	K17943|5.45335e-70|obr:102712899|K17943 pumilio RNA-binding family | (RefSeq) pumilio homolog 2-like	--	Pumilio homolog 5 GN=APUM5 OS=Arabidopsis thaliana (Mouse-ear cress) PE=1 SV=2
TraesCS7B01G052700	lightcyan	K3	0.00920633	0.0824677	8.5858	4.33854	2.32807	0.0729137	Biological Process: response to cold (GO:0009409);; Biological Process: lignin biosynthetic process (GO:0009809);; Molecular Function: cinnamoyl-CoA reductase activity (GO:0016621);; Molecular Function: coenzyme binding (GO:0050662);;	K09753|2.51492e-169|zma:100382657|K09753 cinnamoyl-CoA reductase [EC:1.2.1.44] | (RefSeq) uncharacterized LOC100382657	Phenylpropanoid biosynthesis (ko00940)	Cinnamoyl-CoA reductase 1 GN=T24D18.5 OS=Arabidopsis thaliana (Mouse-ear cress) PE=1 SV=1
TraesCS2A01G585600	lightcyan	K3	0	0.0134173	14.9746	14.874	8.41245	0.265093	Molecular Function: ATP binding (GO:0005524);; Cellular Component: cell wall (GO:0005618);; Cellular Component: mitochondrion (GO:0005739);; Cellular Component: vacuole (GO:0005773);; Cellular Component: endoplasmic reticulum lumen (GO:0005788);; Cellular Component: plasma membrane (GO:0005886);; Biological Process: response to heat (GO:0009408);; Cellular Component: chloroplast (GO:0009507);; Bi…	K09490|0|bdi:100837975|K09490 heat shock 70kDa protein 5 | (RefSeq) luminal-binding protein 2-like	Protein export (ko03060);; Protein processing in endoplasmic reticulum (ko04141)	Luminal-binding protein 5 (Precursor) GN=BIP5 OS=Nicotiana tabacum (Common tobacco) PE=2 SV=1
TraesCS2D01G560500	lightcyan	K3	0.00945933	0	14.3447	8.07391	2.50284	0.086155	Biological Process: ubiquitin-dependent protein catabolic process (GO:0006511);;	K03094|2.3708e-94|sita:101761705|K03094 S-phase kinase-associated protein 1 | (RefSeq) SKP1-like protein 1A	Ubiquitin mediated proteolysis (ko04120);; Protein processing in endoplasmic reticulum (ko04141)	SKP1-like protein 1B GN=MJC20.30 OS=Arabidopsis thaliana (Mouse-ear cress) PE=1 SV=1
TraesCS6B01G199500	lightcyan	K3	5.07736	4.47325	24.8343	22.6986	5.02723	0.529512	Molecular Function: protein kinase activity (GO:0004672);; Molecular Function: ATP binding (GO:0005524);; Cellular Component: plasma membrane (GO:0005886);; Biological Process: protein phosphorylation (GO:0006468);; Cellular Component: integral component of membrane (GO:0016021);; Cellular Component: cytoplasmic vesicle (GO:0016023);;	--	--	Protein STRUBBELIG-RECEPTOR FAMILY 8 (Precursor) GN=SRF8 OS=Arabidopsis thaliana (Mouse-ear cress) PE=2 SV=1
TraesCS3D01G329300	lightcyan	K3	0	0	7.64789	5.33625	1.1835	0	--	--	--	NAC transcription factor ONAC010 OS=Oryza sativa subsp. japonica (Rice) PE=2 SV=1
TraesCS3B01G603200	lightcyan	K3	0	0	7.31789	3.88427	1.185	0.075375	--	--	--	SKP1-like protein 1B GN=MJC20.30 OS=Arabidopsis thaliana (Mouse-ear cress) PE=1 SV=1
TraesCS7B01G390800	lightcyan	K3	0	0.0127037	28.4172	30.6198	8.57411	0.143421	Biological Process: RNA methylation (GO:0001510);; Molecular Function: structural constituent of ribosome (GO:0003735);; Cellular Component: nucleolus (GO:0005730);; Biological Process: translation (GO:0006412);; Biological Process: embryo development ending in seed dormancy (GO:0009793);; Biological Process: protein ubiquitination (GO:0016567);; Cellular Component: cytosolic large ribosomal subu…	K02927|1.15084e-83|osa:4347409|K02927 large subunit ribosomal protein L40e | (RefSeq) ubiquitin	Ribosome (ko03010)	60S ribosomal protein L40 (Precursor) OS=Brassica rapa subsp. pekinensis (Chinese cabbage) PE=2 SV=2
TraesCS7D01G505100	lightcyan	K3	0	0	35.1641	15.0503	4.01755	0	--	--	--	--
TraesCS4A01G318400	lightcyan	K3	0.0136167	0	5.22415	2.36423	1.59502	0	Molecular Function: ATP binding (GO:0005524);; Molecular Function: nucleoside-triphosphatase activity (GO:0017111);;	--	--	26S protease regulatory subunit 6B homolog GN=MCK7.16 OS=Arabidopsis thaliana (Mouse-ear cress) PE=1 SV=1
TraesCS7D01G312700	lightcyan	K3	0.215903	0.0154147	6.48914	5.6356	3.7616	0.180456	Cellular Component: plastid (GO:0009536);;	--	--	--
TraesCS2A01G243000	lightcyan	K3	0.137959	0.05445	44.2958	29.5929	1.93266	0.105388	Molecular Function: monooxygenase activity (GO:0004497);; Molecular Function: iron ion binding (GO:0005506);; Cellular Component: mitochondrion (GO:0005739);; Molecular Function: electron carrier activity (GO:0009055);; Cellular Component: cytoplasmic vesicle (GO:0016023);; Molecular Function: oxidoreductase activity, acting on paired donors, with incorporation or reduction of molecular oxygen (G…	--	--	Cytochrome P450 89A2 GN=F13O11.20 OS=Arabidopsis thaliana (Mouse-ear cress) PE=2 SV=2
TraesCS6D01G096400	lightcyan	K3	0	0	9.05177	3.68605	0.918901	0	Biological Process: carbohydrate metabolic process (GO:0005975);; Cellular Component: cytoplasmic vesicle (GO:0016023);; Molecular Function: lyase activity (GO:0016829);; Molecular Function: carbohydrate binding (GO:0030246);;	K18195|0|sita:101768622|K18195 rhamnogalacturonan endolyase [EC:4.2.2.23] | (RefSeq) rhamnogalacturonate lyase-like	--	--
TraesCS2B01G378000	lightcyan	K3	0	0	41.683	17.712	4.79553	0	--	--	--	--
TraesCS4A01G416900	lightcyan	K3	0	0	24.3631	15.7281	3.58531	0	--	--	--	--
TraesCS2D01G162200	lightcyan	K3	0.383257	0.0529727	58.8212	20.7614	12.7478	0.459099	Molecular Function: calcium ion binding (GO:0005509);;	--	--	Probable calcium-binding protein CML45 GN=CML45 OS=Arabidopsis thaliana (Mouse-ear cress) PE=1 SV=1
TraesCS2B01G102400	lightcyan	K3	0	0	14.0573	8.27	1.67338	0	--	--	--	BTB/POZ and MATH domain-containing protein 3 GN=BPM3 OS=Arabidopsis thaliana (Mouse-ear cress) PE=1 SV=1
TraesCS1D01G248000	lightcyan	K3	0	0	4.71235	2.58774	0.403845	0	Molecular Function: ATP binding (GO:0005524);; Cellular Component: cell wall (GO:0005618);; Cellular Component: nuclear envelope (GO:0005635);; Cellular Component: nucleolus (GO:0005730);; Cellular Component: spindle (GO:0005819);; Cellular Component: plasma membrane (GO:0005886);; Cellular Component: phragmoplast (GO:0009524);; Biological Process: pollen germination (GO:0009846);; Biological Pro…	--	--	Cell division cycle protein 48 homolog GN=CDC48 OS=Glycine max (Soybean) PE=1 SV=1
TraesCS2B01G351000	lightcyan	K3	0	0	45.0174	27.6814	1.32411	0.0116873	Molecular Function: chromatin binding (GO:0003682);; Molecular Function: transcription factor activity, sequence-specific DNA binding (GO:0003700);; Biological Process: regulation of transcription, DNA-templated (GO:0006355);; Biological Process: trichome morphogenesis (GO:0010090);; Cellular Component: membrane (GO:0016020);; Molecular Function: sequence-specific DNA binding (GO:0043565);; Biolo…	K09422|0|zma:100279834|K09422 myb proto-oncogene protein, plant | (RefSeq) putative MYB DNA-binding domain superfamily protein	--	Transcription repressor MYB6 GN=MYB6 OS=Arabidopsis thaliana (Mouse-ear cress) PE=1 SV=1
TraesCS1D01G399100	lightcyan	K3	0	0	7.43639	3.94539	0.78091	0	Molecular Function: ATP binding (GO:0005524);; Cellular Component: cell wall (GO:0005618);; Cellular Component: nuclear envelope (GO:0005635);; Cellular Component: nucleolus (GO:0005730);; Cellular Component: spindle (GO:0005819);; Cellular Component: plasma membrane (GO:0005886);; Cellular Component: phragmoplast (GO:0009524);; Biological Process: pollen germination (GO:0009846);; Biological Pro…	--	--	Cell division cycle protein 48 homolog GN=CDC48 OS=Glycine max (Soybean) PE=1 SV=1
TraesCS3D01G528400	lightcyan	K3	0	0	12.5516	8.80656	2.6325	0.0817283	--	--	--	--
TraesCS5D01G389100	lightcyan	K3	0	0	18.289	7.84437	1.77903	0	Biological Process: biosynthetic process (GO:0009058);; Cellular Component: cytoplasmic vesicle (GO:0016023);; Molecular Function: strictosidine synthase activity (GO:0016844);;	--	--	Protein STRICTOSIDINE SYNTHASE-LIKE 10 {ECO:0000303|PubMed:10777701} (Precursor) OS=Arabidopsis thaliana (Mouse-ear cress) PE=2 SV=1
TraesCS2A01G308100	lightcyan	K3	0	0.00859167	5.13425	2.08243	0.495205	0.0309353	--	--	--	--
TraesCS5B01G169700	lightcyan	K3	0	0	35.8092	23.8002	4.93334	0	--	K03094|6.95409e-55|bdi:100845615|K03094 S-phase kinase-associated protein 1 | (RefSeq) SKP1-like protein 1A	Ubiquitin mediated proteolysis (ko04120);; Protein processing in endoplasmic reticulum (ko04141)	SKP1-like protein 10 GN=ASK10 OS=Arabidopsis thaliana (Mouse-ear cress) PE=1 SV=1
TraesCS3B01G154400	lightcyan	K3	0	0	4.28269	2.40436	0.417971	0	Molecular Function: ATP binding (GO:0005524);; Cellular Component: cell wall (GO:0005618);; Cellular Component: nuclear envelope (GO:0005635);; Cellular Component: nucleolus (GO:0005730);; Cellular Component: spindle (GO:0005819);; Cellular Component: plasma membrane (GO:0005886);; Cellular Component: phragmoplast (GO:0009524);; Biological Process: pollen germination (GO:0009846);; Biological Pro…	--	--	Cell division control protein 48 homolog A GN=F8A24.11 OS=Arabidopsis thaliana (Mouse-ear cress) PE=1 SV=1
TraesCS3A01G476400	lightcyan	K3	0	0	11.2986	6.3275	1.58094	0.00556667	Molecular Function: cysteine-type endopeptidase activity (GO:0004197);; Molecular Function: phospholipase A2 activity (GO:0004623);; Biological Process: proteolysis (GO:0006508);; Cellular Component: cytoplasmic vesicle (GO:0016023);;	--	--	Oryzain alpha chain (Precursor) OS=Oryza sativa subsp. japonica (Rice) PE=1 SV=2
TraesCS2D01G223600	lightcyan	K3	0	0	3.45774	2.77413	1.94813	0	Molecular Function: DNA binding (GO:0003677);; Molecular Function: aspartic-type endopeptidase activity (GO:0004190);; Biological Process: proteolysis (GO:0006508);; Cellular Component: cytoplasmic vesicle (GO:0016023);;	--	--	Aspartic proteinase nepenthesin-1 (Precursor) GN=nep1 OS=Nepenthes gracilis (Slender pitcher plant) PE=1 SV=1
TraesCS1D01G059900	lightcyan	K3	0	0	6.13001	3.23671	0.795031	0	Cellular Component: plasma membrane (GO:0005886);; Cellular Component: plastid (GO:0009536);; Cellular Component: integral component of membrane (GO:0016021);; Biological Process: amino acid import (GO:0043090);; Biological Process: response to karrikin (GO:0080167);;	--	--	Lysine histidine transporter 2 GN=F21J9.6 OS=Arabidopsis thaliana (Mouse-ear cress) PE=1 SV=1
TraesCS2B01G215000	lightcyan	K3	0.159695	0.104857	8.97976	3.77676	4.57372	0.0944613	Biological Process: response to nitrate (GO:0010167);; Biological Process: suberin biosynthetic process (GO:0010345);; Biological Process: nitrate transport (GO:0015706);; Molecular Function: hydroxycinnamoyltransferase activity (GO:0050734);; Biological Process: cell wall pectin biosynthetic process (GO:0052325);;	K15400|0|zma:100284056|K15400 omega-hydroxypalmitate O-feruloyl transferase [EC:2.3.1.188] | (RefSeq) GRMZM2G034360; transferase	Cutin, suberine and wax biosynthesis (ko00073)	Omega-hydroxypalmitate O-feruloyl transferase GN=MEE6.11 OS=Arabidopsis thaliana (Mouse-ear cress) PE=1 SV=1
TraesCS2A01G403400	lightcyan	K3	0	0	4.89251	3.30618	0.587715	0.00678067	Biological Process: cellular protein modification process (GO:0006464);;	K10581|0|obr:102700744|K10581 ubiquitin-conjugating enzyme E2 O [EC:2.3.2.24] | (RefSeq) probable ubiquitin-conjugating enzyme E2 23	Ubiquitin mediated proteolysis (ko04120)	Probable ubiquitin-conjugating enzyme E2 23 GN=UBC23 OS=Arabidopsis thaliana (Mouse-ear cress) PE=1 SV=1
TraesCS6B01G462900	lightcyan	K3	0.005092	0	3.34053	3.38146	1.1841	0	Molecular Function: tyrosine-tRNA ligase activity (GO:0004831);; Molecular Function: ATP binding (GO:0005524);; Biological Process: tRNA aminoacylation for protein translation (GO:0006418);; Cellular Component: plastid (GO:0009536);;	K01866|0|bdi:100822969|K01866 tyrosyl-tRNA synthetase [EC:6.1.1.1] | (RefSeq) tyrosine--tRNA ligase 1, cytoplasmic-like	Aminoacyl-tRNA biosynthesis (ko00970)	--
TraesCS2D01G547600	lightcyan	K3	0	0.0176427	8.14163	5.54424	1.33289	0.001763	Molecular Function: cysteine-type endopeptidase activity (GO:0004197);; Molecular Function: phospholipase A2 activity (GO:0004623);; Biological Process: proteolysis (GO:0006508);; Biological Process: flower development (GO:0009908);; Cellular Component: cytoplasmic vesicle (GO:0016023);; Biological Process: cell differentiation (GO:0030154);;	--	--	Cysteine protease 1 (Precursor) GN=OSJNBa0043A12.33 OS=Oryza sativa subsp. japonica (Rice) PE=2 SV=2
TraesCS7A01G514700	lightcyan	K3	0	0	24.3353	11.1386	3.19842	0	--	--	--	--
TraesCS5A01G185700	lightcyan	K3	1.85221	0.530365	9.23203	5.09776	4.76024	0.103982	Molecular Function: transcription factor activity, sequence-specific DNA binding (GO:0003700);; Biological Process: regulation of transcription, DNA-templated (GO:0006355);; Molecular Function: sequence-specific DNA binding (GO:0043565);;	--	--	Probable WRKY transcription factor 46 GN=WRKY46 OS=Arabidopsis thaliana (Mouse-ear cress) PE=2 SV=1
TraesCS2D01G086000	lightcyan	K3	0	0	11.6266	5.94937	1.14509	0.0689597	Molecular Function: magnesium ion binding (GO:0000287);; Molecular Function: pyruvate decarboxylase activity (GO:0004737);; Biological Process: response to stress (GO:0006950);; Biological Process: metabolic process (GO:0008152);; Molecular Function: thiamine pyrophosphate binding (GO:0030976);;	K01568|0|sita:101785721|K01568 pyruvate decarboxylase [EC:4.1.1.1] | (RefSeq) pyruvate decarboxylase 2-like	Glycolysis / Gluconeogenesis (ko00010)	Pyruvate decarboxylase 2 GN=PDC2 OS=Oryza sativa subsp. indica (Rice) PE=2 SV=2
TraesCS2A01G452400	lightcyan	K3	0	0	26.8896	14.1287	1.38378	0.00591267	Molecular Function: enzyme inhibitor activity (GO:0004857);; Cellular Component: integral component of membrane (GO:0016021);; Cellular Component: cytoplasmic vesicle (GO:0016023);; Molecular Function: pectinesterase activity (GO:0030599);; Biological Process: negative regulation of catalytic activity (GO:0043086);;	--	--	Probable purine permease 11 GN=PUP11 OS=Arabidopsis thaliana (Mouse-ear cress) PE=1 SV=1
TraesCS2A01G382900	lightcyan	K3	0	0	13.3731	14.1976	5.88091	0.313568	--	--	--	--
TraesCSU01G086100	lightcyan	K3	0	0	5.71064	7.23621	3.55471	0.313636	--	--	--	--
Triticum_aestivum_newGene_18242	lightcyan	K3	0	0	8.51219	8.0597	2.32473	0.052669	--	--	--	Ubiquitin-60S ribosomal protein L40-2 OS=Oryza sativa subsp. japonica OX=39947 GN=Ub-CEP52-2 PE=3 SV=1
TraesCS3A01G034600	lightcyan	K3	0.241358	0.183183	8.64017	11.1967	5.90541	0.549933	Molecular Function: protein serine/threonine kinase activity (GO:0004674);; Molecular Function: ATP binding (GO:0005524);; Cellular Component: plasma membrane (GO:0005886);; Biological Process: protein phosphorylation (GO:0006468);; Cellular Component: cytoplasmic vesicle (GO:0016023);; Molecular Function: polysaccharide binding (GO:0030247);;	--	--	Probable serine/threonine-protein kinase At1g18390 (Precursor) GN=At1g18390 OS=Arabidopsis thaliana (Mouse-ear cress) PE=2 SV=2
TraesCS4A01G113000	lightcyan	K3	0	0	30.9377	19.225	2.71625	0	Molecular Function: DNA binding (GO:0003677);; Molecular Function: chromatin binding (GO:0003682);; Molecular Function: transcription factor activity, sequence-specific DNA binding (GO:0003700);; Biological Process: regulation of transcription, DNA-templated (GO:0006355);; Biological Process: anther wall tapetum development (GO:0048658);; Biological Process: microgametogenesis (GO:0055046);;	K09422|1.7183e-123|obr:102712972|K09422 myb proto-oncogene protein, plant | (RefSeq) myb-related protein Zm38-like	--	Transcription repressor MYB4 GN=MYB4 OS=Arabidopsis thaliana (Mouse-ear cress) PE=1 SV=1
TraesCS5B01G460300	lightcyan	K3	0	0	6.10093	4.66023	1.19594	0.0143847	--	K10523|6.26712e-140|sbi:SORBI_02g036820|K10523 speckle-type POZ protein | (RefSeq) SORBIDRAFT_02g036820, Sb02g036820; hypothetical protein	--	BTB/POZ and MATH domain-containing protein 2 GN=BPM2 OS=Arabidopsis thaliana (Mouse-ear cress) PE=1 SV=1
TraesCS7D01G503400	lightcyan	K3	0.739344	0.474921	7.39852	5.08944	3.6855	0.170759	--	--	--	--
TraesCS2D01G195900	lightcyan	K3	0	0	8.28038	3.67551	3.21086	0.0796827	Biological Process: response to nitrate (GO:0010167);; Biological Process: suberin biosynthetic process (GO:0010345);; Biological Process: nitrate transport (GO:0015706);; Molecular Function: hydroxycinnamoyltransferase activity (GO:0050734);; Biological Process: cell wall pectin biosynthetic process (GO:0052325);;	K15400|0|zma:100284056|K15400 omega-hydroxypalmitate O-feruloyl transferase [EC:2.3.1.188] | (RefSeq) GRMZM2G034360; transferase	Cutin, suberine and wax biosynthesis (ko00073)	Omega-hydroxypalmitate O-feruloyl transferase GN=MEE6.11 OS=Arabidopsis thaliana (Mouse-ear cress) PE=1 SV=1
TraesCS2B01G577300	lightcyan	K3	0	0.00486433	19.9828	14.6378	3.59667	0	Molecular Function: cysteine-type endopeptidase activity (GO:0004197);; Molecular Function: phospholipase A2 activity (GO:0004623);; Biological Process: proteolysis (GO:0006508);; Biological Process: multicellular organism development (GO:0007275);; Cellular Component: cytoplasmic vesicle (GO:0016023);;	--	--	Cysteine protease 1 (Precursor) GN=OSJNBa0043A12.33 OS=Oryza sativa subsp. japonica (Rice) PE=2 SV=2
TraesCS3B01G254800	lightcyan	K3	0.957797	0.775286	11.9092	8.09334	3.53133	0.367483	Molecular Function: ATP binding (GO:0005524);; Molecular Function: nucleoside-triphosphatase activity (GO:0017111);;	--	--	Katanin p60 ATPase-containing subunit A1 {ECO:0000255|HAMAP-Rule:MF_03023} GN=At1g80350 OS=Arabidopsis thaliana (Mouse-ear cress) PE=1 SV=1
TraesCS4B01G210200	lightcyan	K3	0	0	9.91014	12.2476	7.26064	0.739029	Molecular Function: nucleotide binding (GO:0000166);; Molecular Function: RNA binding (GO:0003723);; Biological Process: glucose metabolic process (GO:0006006);; Biological Process: transport (GO:0006810);; Biological Process: response to osmotic stress (GO:0006970);; Biological Process: RNA metabolic process (GO:0016070);; Cellular Component: intracellular membrane-bounded organelle (GO:0043231)…	--	--	Glycine-rich RNA-binding protein GRP2A OS=Sinapis alba (White mustard) PE=2 SV=1
TraesCS3A01G028800	lightcyan	K3	1.94631	1.68494	8.94447	10.278	1.09789	0.051186	Molecular Function: ubiquitin-protein transferase activity (GO:0004842);; Cellular Component: nucleus (GO:0005634);; Biological Process: ubiquitin-dependent protein catabolic process (GO:0006511);; Biological Process: multicellular organism development (GO:0007275);; Molecular Function: zinc ion binding (GO:0008270);; Biological Process: protein ubiquitination (GO:0016567);;	K04506|3.96325e-110|bdi:100837214|K04506 E3 ubiquitin-protein ligase SIAH1 [EC:2.3.2.27] | (RefSeq) E3 ubiquitin-protein ligase SINA-like 10	Ubiquitin mediated proteolysis (ko04120)	E3 ubiquitin-protein ligase SINA-like 11 GN=At5g62800 OS=Arabidopsis thaliana (Mouse-ear cress) PE=2 SV=2
TraesCS7A01G487500	lightcyan	K3	0.019264	0	25.0878	31.095	9.19039	0.0158583	Biological Process: RNA methylation (GO:0001510);; Molecular Function: structural constituent of ribosome (GO:0003735);; Cellular Component: nucleolus (GO:0005730);; Biological Process: translation (GO:0006412);; Biological Process: embryo development ending in seed dormancy (GO:0009793);; Biological Process: protein ubiquitination (GO:0016567);; Cellular Component: cytosolic large ribosomal subu…	K02927|1.15084e-83|osa:4347409|K02927 large subunit ribosomal protein L40e | (RefSeq) ubiquitin	Ribosome (ko03010)	60S ribosomal protein L40 (Precursor) OS=Brassica rapa subsp. pekinensis (Chinese cabbage) PE=2 SV=2
TraesCS7A01G430600	lightcyan	K3	0.00518633	0	21.9756	16.5982	5.19644	0.0898173	Molecular Function: ATP binding (GO:0005524);; Cellular Component: cell wall (GO:0005618);; Cellular Component: vacuole (GO:0005773);; Cellular Component: endoplasmic reticulum (GO:0005783);; Cellular Component: plasma membrane (GO:0005886);; Biological Process: response to heat (GO:0009408);; Cellular Component: chloroplast (GO:0009507);; Biological Process: polar nucleus fusion (GO:0010197);; C…	K09490|0|sita:101774899|K09490 heat shock 70kDa protein 5 | (RefSeq) luminal-binding protein 3-like	Protein export (ko03060);; Protein processing in endoplasmic reticulum (ko04141)	Luminal-binding protein 5 (Precursor) GN=BIP5 OS=Nicotiana tabacum (Common tobacco) PE=2 SV=1
TraesCS2D01G471700	lightcyan	K3	0	0	4.05164	4.28882	0.805769	0.00662067	Cellular Component: plastid (GO:0009536);;	K10523|1.87211e-105|bdi:100822714|K10523 speckle-type POZ protein | (RefSeq) BTB/POZ and MATH domain-containing protein 1-like	--	BTB/POZ and MATH domain-containing protein 2 GN=BPM2 OS=Arabidopsis thaliana (Mouse-ear cress) PE=1 SV=1
TraesCS3B01G380500	lightcyan	K3	0.239075	0	22.9478	19.3397	5.28606	0.291395	Molecular Function: oxidoreductase activity (GO:0016491);; Biological Process: cellular metabolic process (GO:0044237);; Molecular Function: coenzyme binding (GO:0050662);;	--	--	Cinnamoyl-CoA reductase 1 GN=T24D18.5 OS=Arabidopsis thaliana (Mouse-ear cress) PE=1 SV=1
Triticum_aestivum_newGene_41307	lightcyan	K3	0.942233	2.60333	14.9193	8.71382	5.30107	0.493071	--	--	--	--
Triticum_aestivum_newGene_41306	lightcyan	K3	3.97881	12.171	84.1331	72.6528	27.2344	2.32698	--	--	--	--
Triticum_aestivum_newGene_41309	lightcyan	K3	0.210956	0.0296727	11.8103	11.2043	4.57203	0	--	--	--	--
TraesCS3B01G195700	lightcyan	K3	0	0	35.0866	24.8986	2.09433	0.153453	--	--	--	Monocopper oxidase-like protein SKS1 (Precursor) GN=SKS1 OS=Arabidopsis thaliana (Mouse-ear cress) PE=1 SV=1
TraesCS5D01G245300	lightcyan	K3	0.0438587	0	4.28131	4.55839	3.3731	0.119784	Molecular Function: DNA binding (GO:0003677);; Molecular Function: transcription factor activity, sequence-specific DNA binding (GO:0003700);; Cellular Component: nucleus (GO:0005634);; Biological Process: regulation of transcription, DNA-templated (GO:0006355);;	--	--	Ethylene-responsive transcription factor ERF109 GN=ERF109 OS=Arabidopsis thaliana (Mouse-ear cress) PE=1 SV=1
TraesCS2A01G047000	lightcyan	K3	0	0	15.4358	7.48796	1.87555	0	--	--	--	--
TraesCS5D01G495900	lightcyan	K3	0.754589	0.128308	7.24781	6.82081	5.83256	0.241027	Biological Process: cellular process (GO:0009987);; Cellular Component: cytoplasmic vesicle (GO:0016023);;	--	--	--
TraesCS2A01G471700	lightcyan	K3	0	0	5.69068	5.50956	0.939303	0	--	K10523|3.62933e-111|bdi:100822714|K10523 speckle-type POZ protein | (RefSeq) BTB/POZ and MATH domain-containing protein 1-like	--	BTB/POZ and MATH domain-containing protein 2 GN=BPM2 OS=Arabidopsis thaliana (Mouse-ear cress) PE=1 SV=1
TraesCS5D01G330300	lightcyan	K3	0.0414017	0.08301	81.4787	8.65539	1.83231	0	Molecular Function: peroxidase activity (GO:0004601);; Biological Process: response to oxidative stress (GO:0006979);; Cellular Component: cytoplasmic vesicle (GO:0016023);; Molecular Function: heme binding (GO:0020037);; Molecular Function: metal ion binding (GO:0046872);; Biological Process: oxidation-reduction process (GO:0055114);;	K00430|4.92158e-163|bdi:100825628|K00430 peroxidase [EC:1.11.1.7] | (RefSeq) peroxidase 40	Phenylpropanoid biosynthesis (ko00940)	Peroxidase 40 (Precursor) OS=Arabidopsis thaliana (Mouse-ear cress) PE=2 SV=2
TraesCS3D01G477100	lightcyan	K3	0	0	48.2175	27.6128	4.95185	0	Cellular Component: cell wall (GO:0005618);; Cellular Component: vacuole (GO:0005773);; Cellular Component: plasma membrane (GO:0005886);; Biological Process: carbohydrate metabolic process (GO:0005975);; Biological Process: response to cold (GO:0009409);; Biological Process: response to bacterium (GO:0009617);; Biological Process: response to salt stress (GO:0009651);; Biological Process: defens…	--	--	Glucan endo-1,3-beta-glucosidase GII (Precursor) OS=Hordeum vulgare (Barley) PE=1 SV=1
TraesCS3B01G332000	lightcyan	K3	0	0	20.5977	17.7517	1.12436	0.00477667	Molecular Function: transporter activity (GO:0005215);; Biological Process: oligopeptide transport (GO:0006857);; Cellular Component: membrane (GO:0016020);;	--	--	Protein NRT1/ PTR FAMILY 1.2 GN=F9I5.4 OS=Arabidopsis thaliana (Mouse-ear cress) PE=1 SV=1
TraesCS5D01G310700	lightcyan	K3	0	0	4.79978	4.93434	0.865763	0	--	--	--	F-box protein At3g07870 GN=At3g07870 OS=Arabidopsis thaliana (Mouse-ear cress) PE=2 SV=1
TraesCS3D01G041800	lightcyan	K3	0.849235	0.235407	11.1879	2.47771	3.00039	0.0512023	--	--	--	--
TraesCS5A01G260500	lightcyan	K3	0	0	27.3687	15.6633	3.46848	0	--	--	--	--
TraesCS7B01G216700	lightcyan	K3	0.230441	0.00853867	6.94375	3.95486	4.20527	0.223328	Cellular Component: plastid (GO:0009536);;	--	--	--
TraesCS4D01G266000	lightcyan	K3	0	0	6.98918	6.27686	1.02088	0.0335563	--	K17943|3.7001e-66|obr:102712899|K17943 pumilio RNA-binding family | (RefSeq) pumilio homolog 2-like	--	Pumilio homolog 5 GN=APUM5 OS=Arabidopsis thaliana (Mouse-ear cress) PE=1 SV=2
TraesCS7B01G236300	lightcyan	K3	0.0315087	0.0182777	19.5376	13.0007	4.61903	0.0803107	Molecular Function: transporter activity (GO:0005215);; Molecular Function: GTP binding (GO:0005525);; Cellular Component: endoplasmic reticulum (GO:0005783);; Cellular Component: Golgi apparatus (GO:0005794);; Cellular Component: cytosol (GO:0005829);; Cellular Component: plasma membrane (GO:0005886);; Biological Process: intracellular protein transport (GO:0006886);; Biological Process: ER to G…	K07953|1.20853e-99|sita:101766651|K07953 GTP-binding protein SAR1 [EC:3.6.5.-] | (RefSeq) GTP-binding protein SAR1A-like	Protein processing in endoplasmic reticulum (ko04141)	GTP-binding protein SAR1A GN=SAR1A OS=Arabidopsis thaliana (Mouse-ear cress) PE=2 SV=1
TraesCS2D01G420100	lightcyan	K3	0	0	21.3566	14.5283	5.23302	0.498098	Biological Process: ubiquitin-dependent protein catabolic process (GO:0006511);;	K03094|9.15578e-83|bdi:100826905|K03094 S-phase kinase-associated protein 1 | (RefSeq) SKP1-like protein 1A	Ubiquitin mediated proteolysis (ko04120);; Protein processing in endoplasmic reticulum (ko04141)	SKP1-like protein 1B GN=MJC20.30 OS=Arabidopsis thaliana (Mouse-ear cress) PE=1 SV=1
TraesCS2B01G590300	lightcyan	K3	0	0	8.74532	4.44436	0.783162	0	--	K10581|3.10204e-93|sita:101783215|K10581 ubiquitin-conjugating enzyme E2 O [EC:2.3.2.24] | (RefSeq) probable ubiquitin-conjugating enzyme E2 23	Ubiquitin mediated proteolysis (ko04120)	Probable ubiquitin-conjugating enzyme E2 23 GN=UBC23 OS=Arabidopsis thaliana (Mouse-ear cress) PE=1 SV=1
TraesCS1A01G410400	lightcyan	K3	0.118635	0	8.88708	5.01616	4.80842	0.324838	--	--	--	--
TraesCS5D01G482600	lightcyan	K3	0.688916	0.692196	9.86906	4.57714	3.5356	0.329621	--	--	--	--
TraesCS7A01G393900	lightcyan	K3	0	0	13.2296	14.4639	4.56118	0.0614363	Cellular Component: mitochondrion (GO:0005739);; Biological Process: response to stress (GO:0006950);;	--	--	--
TraesCS4A01G187200	lightcyan	K3	0	0.003602	9.74544	8.86585	0.594924	0.0135487	Molecular Function: nucleic acid binding (GO:0003676);; Biological Process: carbohydrate metabolic process (GO:0005975);; Molecular Function: zinc ion binding (GO:0008270);; Cellular Component: plastid (GO:0009536);; Biological Process: DNA integration (GO:0015074);; Cellular Component: cytoplasmic vesicle (GO:0016023);; Molecular Function: lyase activity (GO:0016829);; Molecular Function: carboh…	K18195|0|obr:102715533|K18195 rhamnogalacturonan endolyase [EC:4.2.2.23] | (RefSeq) rhamnogalacturonate lyase-like	--	--
TraesCS1B01G349600	lightcyan	K3	0	0	28.8662	22.8505	2.31119	0	Biological Process: defense response (GO:0006952);; Biological Process: negative regulation of translation (GO:0017148);; Molecular Function: rRNA N-glycosylase activity (GO:0030598);; Cellular Component: intracellular membrane-bounded organelle (GO:0043231);; Cellular Component: cytoplasmic part (GO:0044444);;	--	--	--
TraesCS4D01G238800	lightcyan	K3	6.05283	4.46805	31.448	11.4454	12.698	0.469758	Molecular Function: iron ion binding (GO:0005506);; Cellular Component: mitochondrion (GO:0005739);; Molecular Function: electron carrier activity (GO:0009055);; Cellular Component: chloroplast thylakoid membrane (GO:0009535);; Biological Process: response to wounding (GO:0009611);; Biological Process: response to fungus (GO:0009620);; Biological Process: response to jasmonic acid (GO:0009753);; …	K01723|0|bdi:100844110|K01723 hydroperoxide dehydratase [EC:4.2.1.92] | (RefSeq) allene oxide synthase 2-like	alpha-Linolenic acid metabolism (ko00592)	Allene oxide synthase 2 GN=OSJNBa0081P02.18 OS=Oryza sativa subsp. japonica (Rice) PE=2 SV=2
TraesCS7D01G332100	lightcyan	K3	0.0169343	0.0436763	22.4798	16.1614	7.93399	0.072535	Molecular Function: transporter activity (GO:0005215);; Molecular Function: GTP binding (GO:0005525);; Cellular Component: endoplasmic reticulum (GO:0005783);; Cellular Component: Golgi apparatus (GO:0005794);; Cellular Component: cytosol (GO:0005829);; Cellular Component: plasma membrane (GO:0005886);; Biological Process: intracellular protein transport (GO:0006886);; Biological Process: ER to G…	K07953|1.58982e-100|obr:102719622|K07953 GTP-binding protein SAR1 [EC:3.6.5.-] | (RefSeq) GTP-binding protein SAR1A-like	Protein processing in endoplasmic reticulum (ko04141)	GTP-binding protein SAR1A GN=SAR1A OS=Arabidopsis thaliana (Mouse-ear cress) PE=2 SV=1
TraesCS2D01G560700	lightcyan	K3	0	0.0201817	18.75	10.4993	3.20891	0.233206	Biological Process: ubiquitin-dependent protein catabolic process (GO:0006511);;	K03094|2.23556e-88|bdi:100826905|K03094 S-phase kinase-associated protein 1 | (RefSeq) SKP1-like protein 1A	Ubiquitin mediated proteolysis (ko04120);; Protein processing in endoplasmic reticulum (ko04141)	SKP1-like protein 4 GN=ASK4 OS=Arabidopsis thaliana (Mouse-ear cress) PE=1 SV=1
TraesCS3A01G304500	lightcyan	K3	0.003374	0.0150577	19.9254	15.6679	0.71435	0	Molecular Function: transporter activity (GO:0005215);; Biological Process: oligopeptide transport (GO:0006857);; Cellular Component: membrane (GO:0016020);;	--	--	Protein NRT1/ PTR FAMILY 1.2 GN=F9I5.4 OS=Arabidopsis thaliana (Mouse-ear cress) PE=1 SV=1
TraesCS6A01G014100	lightcyan	K3	0	0	9.12255	9.53963	0.817009	0	--	--	--	BURP domain-containing protein 14 (Precursor) OS=Oryza sativa subsp. japonica (Rice) PE=2 SV=2
TraesCS7D01G071300	lightcyan	K3	0	0	9.72103	6.58986	1.29619	0.0171523	--	--	--	--
TraesCS4D01G314100	lightcyan	K3	0.118283	0.043888	35.524	37.614	18.5621	0.903296	--	--	--	--
TraesCS2B01G215100	lightcyan	K3	0.087881	0.0515707	15.5435	7.19299	3.55457	0.150179	Biological Process: response to nitrate (GO:0010167);; Biological Process: suberin biosynthetic process (GO:0010345);; Biological Process: nitrate transport (GO:0015706);; Molecular Function: hydroxycinnamoyltransferase activity (GO:0050734);; Biological Process: cell wall pectin biosynthetic process (GO:0052325);;	K15400|0|sita:101765226|K15400 omega-hydroxypalmitate O-feruloyl transferase [EC:2.3.1.188] | (RefSeq) omega-hydroxypalmitate O-feruloyl transferase-like	Cutin, suberine and wax biosynthesis (ko00073)	Omega-hydroxypalmitate O-feruloyl transferase GN=MEE6.11 OS=Arabidopsis thaliana (Mouse-ear cress) PE=1 SV=1
TraesCS4B01G220500	lightcyan	K3	4.47942	3.62221	104.009	76.0578	8.98283	0.469412	Molecular Function: beta-galactosidase activity (GO:0004565);; Cellular Component: cell wall (GO:0005618);; Biological Process: carbohydrate metabolic process (GO:0005975);; Cellular Component: membrane (GO:0016020);; Cellular Component: cytoplasmic vesicle (GO:0016023);; Molecular Function: carbohydrate binding (GO:0030246);; Molecular Function: cation binding (GO:0043169);; Cellular Component: …	--	--	Beta-galactosidase 6 (Precursor) OS=Oryza sativa subsp. japonica (Rice) PE=1 SV=2
TraesCS6B01G447400	lightcyan	K3	0	0	35.4059	21.2561	4.86148	0.116639	Molecular Function: DNA binding (GO:0003677);; Cellular Component: plasma membrane (GO:0005886);;	--	--	Remorin OS=Solanum tuberosum (Potato) PE=1 SV=1
TraesCS3B01G399900	lightcyan	K3	0	0	20.5717	12.4701	1.10703	0	Biological Process: transition metal ion transport (GO:0000041);; Molecular Function: iron ion binding (GO:0005506);; Cellular Component: vacuole (GO:0005773);; Biological Process: fatty acid metabolic process (GO:0006631);; Molecular Function: electron carrier activity (GO:0009055);; Biological Process: suberin biosynthetic process (GO:0010345);; Molecular Function: alkane 1-monooxygenase activi…	K15401|0|bdi:100833251|K15401 fatty acid omega-hydroxylase [EC:1.14.-.-] | (RefSeq) cytochrome P450 86A1	Cutin, suberine and wax biosynthesis (ko00073)	Cytochrome P450 86A1 GN=K19M22.6 OS=Arabidopsis thaliana (Mouse-ear cress) PE=1 SV=2
TraesCS2D01G103900	lightcyan	K3	0.00812467	0.00827533	21.3447	18.9401	4.96891	0.376141	Molecular Function: translation initiation factor activity (GO:0003743);; Biological Process: translational initiation (GO:0006413);;	K03238|1.39005e-83|sita:101753192|K03238 translation initiation factor 2 subunit 2 | (RefSeq) eukaryotic translation initiation factor 2 subunit beta-like	RNA transport (ko03013)	Eukaryotic translation initiation factor 2 subunit beta OS=Triticum aestivum (Wheat) PE=1 SV=1
TraesCS7A01G313000	lightcyan	K3	0.011475	0.0118673	10.2882	6.43194	1.57265	0.0815413	Cellular Component: plasma membrane (GO:0005886);; Cellular Component: plastid (GO:0009536);; Cellular Component: integral component of membrane (GO:0016021);; Biological Process: amino acid import (GO:0043090);; Biological Process: response to karrikin (GO:0080167);;	--	--	Lysine histidine transporter 1 GN=LHT1 OS=Arabidopsis thaliana (Mouse-ear cress) PE=1 SV=1
TraesCS7D01G514200	lightcyan	K3	0	0	10.4575	2.4875	1.58249	0	--	K10523|5.24647e-19|sbi:SORBI_06g031500|K10523 speckle-type POZ protein | (RefSeq) SORBIDRAFT_06g031500, Sb06g031500; hypothetical protein	--	--
TraesCS2D01G086100	lightcyan	K3	0	0	12.7447	8.31055	2.00158	0.0433887	Molecular Function: magnesium ion binding (GO:0000287);; Molecular Function: pyruvate decarboxylase activity (GO:0004737);; Biological Process: response to stress (GO:0006950);; Biological Process: metabolic process (GO:0008152);; Molecular Function: thiamine pyrophosphate binding (GO:0030976);;	K01568|0|sita:101785721|K01568 pyruvate decarboxylase [EC:4.1.1.1] | (RefSeq) pyruvate decarboxylase 2-like	Glycolysis / Gluconeogenesis (ko00010)	Pyruvate decarboxylase 2 GN=PDC2 OS=Oryza sativa subsp. indica (Rice) PE=2 SV=2
TraesCS2A01G078900	lightcyan	K3	0.0287317	0.0234023	35.3618	17.3191	2.29369	0.0495983	Biological Process: xylem development (GO:0010089);; Biological Process: cell wall macromolecule metabolic process (GO:0044036);;	--	--	Protein trichome birefringence-like 1 GN=TBL1 OS=Arabidopsis thaliana (Mouse-ear cress) PE=2 SV=1
TraesCS5B01G031500	lightcyan	K3	3.53761	7.89753	56.8826	45.342	15.4254	1.02464	--	--	--	--
TraesCS5A01G065000	lightcyan	K3	0.05255	0.0705697	12.5489	14.1048	2.08869	0.0841807	Biological Process: transcription, DNA-templated (GO:0006351);;	--	--	B3 domain-containing protein Os12g0592300 OS=Oryza sativa subsp. japonica (Rice) PE=2 SV=2
TraesCS5B01G300400	lightcyan	K3	0	0	13.3962	9.81278	1.96239	0.136058	Cellular Component: vacuole (GO:0005773);; Cellular Component: caveola (GO:0005901);;	K07192|0|bdi:100832661|K07192 flotillin | (RefSeq) flotillin-like protein 2	--	Flotillin-like protein 2 OS=Oryza sativa subsp. japonica (Rice) PE=3 SV=1
TraesCSU01G020200	lightcyan	K3	0	0	7.63583	8.2638	2.46592	0	Cellular Component: plastid (GO:0009536);;	K10523|5.05827e-115|bdi:100822714|K10523 speckle-type POZ protein | (RefSeq) BTB/POZ and MATH domain-containing protein 1-like	--	BTB/POZ and MATH domain-containing protein 3 GN=BPM3 OS=Arabidopsis thaliana (Mouse-ear cress) PE=1 SV=1
TraesCS3A01G426000	lightcyan	K3	0	0	6.9918	6.23568	1.05213	0.0459223	--	--	--	--
TraesCS5D01G475400	lightcyan	K3	0	0	19.0497	15.0262	3.24473	0.20041	Biological Process: ubiquitin-dependent protein catabolic process (GO:0006511);;	K03094|2.13807e-84|bdi:100826905|K03094 S-phase kinase-associated protein 1 | (RefSeq) SKP1-like protein 1A	Ubiquitin mediated proteolysis (ko04120);; Protein processing in endoplasmic reticulum (ko04141)	SKP1-like protein 1B GN=MJC20.30 OS=Arabidopsis thaliana (Mouse-ear cress) PE=1 SV=1
TraesCS5D01G255500	lightcyan	K3	0	0.233613	18.9296	9.23587	12.5886	0.941181	Molecular Function: copper ion binding (GO:0005507);; Molecular Function: electron carrier activity (GO:0009055);; Cellular Component: cytoplasmic vesicle (GO:0016023);;	--	--	Blue copper protein (Precursor) OS=Pisum sativum (Garden pea) PE=2 SV=1
TraesCS1D01G439700	lightcyan	K3	0	0	5.45064	5.00413	1.26998	0.0393777	Molecular Function: binding (GO:0005488);;	--	--	--
TraesCS7A01G303700	lightcyan	K3	0.0547757	0.118662	39.4296	25.1025	3.23163	0.029431	Molecular Function: monooxygenase activity (GO:0004497);; Molecular Function: iron ion binding (GO:0005506);; Cellular Component: mitochondrion (GO:0005739);; Molecular Function: electron carrier activity (GO:0009055);; Cellular Component: cytoplasmic vesicle (GO:0016023);; Molecular Function: oxidoreductase activity, acting on paired donors, with incorporation or reduction of molecular oxygen (G…	--	--	Cytochrome P450 89A2 GN=F13O11.20 OS=Arabidopsis thaliana (Mouse-ear cress) PE=2 SV=2
TraesCS5B01G323700	lightcyan	K3	0	0.117384	56.4829	7.22696	2.23612	0.0234207	Molecular Function: peroxidase activity (GO:0004601);; Biological Process: response to oxidative stress (GO:0006979);; Cellular Component: cytoplasmic vesicle (GO:0016023);; Molecular Function: heme binding (GO:0020037);; Molecular Function: metal ion binding (GO:0046872);; Biological Process: oxidation-reduction process (GO:0055114);;	K00430|5.11609e-151|sbi:SORBI_07g010450|K00430 peroxidase [EC:1.11.1.7] | (RefSeq) SORBIDRAFT_07g010450, Sb07g010450; hypothetical protein	Phenylpropanoid biosynthesis (ko00940)	Peroxidase 40 (Precursor) OS=Arabidopsis thaliana (Mouse-ear cress) PE=2 SV=2
TraesCS7A01G315700	lightcyan	K3	0.038274	0.0279613	4.95185	3.41767	2.22717	0.0550623	Cellular Component: plastid (GO:0009536);;	--	--	--
TraesCS3B01G310700	lightcyan	K3	0	0	7.68954	4.54827	0.997111	0	--	--	--	--
TraesCS5B01G193100	lightcyan	K3	1.33807	1.01664	8.68892	10.5721	8.02387	0.542192	Molecular Function: trehalose-phosphatase activity (GO:0004805);; Biological Process: trehalose biosynthetic process (GO:0005992);; Biological Process: response to stress (GO:0006950);; Biological Process: response to cadmium ion (GO:0046686);;	K01087|0|bdi:100828724|K01087 trehalose 6-phosphate phosphatase [EC:3.1.3.12] | (RefSeq) probable trehalose-phosphate phosphatase 7	Starch and sucrose metabolism (ko00500)	Probable trehalose-phosphate phosphatase 7 OS=Oryza sativa subsp. japonica (Rice) PE=2 SV=2
TraesCS2B01G181800	lightcyan	K3	0.114983	0	18.5412	3.99186	3.82758	0.0578653	Molecular Function: calcium ion binding (GO:0005509);;	--	--	Probable calcium-binding protein CML45 GN=CML45 OS=Arabidopsis thaliana (Mouse-ear cress) PE=1 SV=1
TraesCS5A01G323200	lightcyan	K3	0.008511	0.0753437	83.1779	10.799	2.21597	0	Molecular Function: peroxidase activity (GO:0004601);; Biological Process: response to oxidative stress (GO:0006979);; Cellular Component: cytoplasmic vesicle (GO:0016023);; Molecular Function: heme binding (GO:0020037);; Molecular Function: metal ion binding (GO:0046872);; Biological Process: oxidation-reduction process (GO:0055114);;	K00430|2.91013e-162|bdi:100825628|K00430 peroxidase [EC:1.11.1.7] | (RefSeq) peroxidase 40	Phenylpropanoid biosynthesis (ko00940)	Peroxidase 40 (Precursor) OS=Arabidopsis thaliana (Mouse-ear cress) PE=2 SV=2
TraesCS7B01G040900	lightcyan	K3	0	0	24.3408	11.7115	2.06651	0.0243483	Biological Process: biosynthetic process (GO:0009058);; Molecular Function: strictosidine synthase activity (GO:0016844);;	--	--	Protein STRICTOSIDINE SYNTHASE-LIKE 10 {ECO:0000303|PubMed:10777701} (Precursor) OS=Arabidopsis thaliana (Mouse-ear cress) PE=2 SV=1
TraesCS4B01G266100	lightcyan	K3	0	0	5.80355	5.58329	0.815291	0.020693	--	K17943|2.22442e-66|obr:102712899|K17943 pumilio RNA-binding family | (RefSeq) pumilio homolog 2-like	--	Pumilio homolog 5 GN=APUM5 OS=Arabidopsis thaliana (Mouse-ear cress) PE=1 SV=2
TraesCS4D01G023100	lightcyan	K3	0.0234093	0	29.1815	22.1151	5.17504	0	Biological Process: defense response (GO:0006952);; Biological Process: negative regulation of translation (GO:0017148);; Molecular Function: rRNA N-glycosylase activity (GO:0030598);;	--	--	--
TraesCS3D01G154000	lightcyan	K3	0	0	10.0455	5.53568	0.963643	0.00248467	Molecular Function: ATP binding (GO:0005524);; Cellular Component: cell wall (GO:0005618);; Cellular Component: nuclear envelope (GO:0005635);; Cellular Component: nucleolus (GO:0005730);; Cellular Component: spindle (GO:0005819);; Cellular Component: plasma membrane (GO:0005886);; Cellular Component: phragmoplast (GO:0009524);; Biological Process: pollen germination (GO:0009846);; Biological Pro…	--	--	Cell division control protein 48 homolog A GN=F8A24.11 OS=Arabidopsis thaliana (Mouse-ear cress) PE=1 SV=1
TraesCS5B01G220400	lightcyan	K3	0.25359	0.273883	5.43145	5.30044	1.49835	0.0849027	Molecular Function: DNA binding (GO:0003677);; Molecular Function: transcription factor activity, sequence-specific DNA binding (GO:0003700);; Cellular Component: nucleus (GO:0005634);; Biological Process: regulation of transcription, DNA-templated (GO:0006355);; Biological Process: response to water deprivation (GO:0009414);; Cellular Component: plastid (GO:0009536);; Biological Process: respons…	K09285|1.39933e-169|osa:4347101|K09285 AP2-like factor, ANT lineage | (RefSeq) AP2-like ethylene-responsive transcription factor At1g16060	--	AP2-like ethylene-responsive transcription factor At1g16060 GN=At1g16060 OS=Arabidopsis thaliana (Mouse-ear cress) PE=2 SV=1
TraesCS6B01G347300	lightcyan	K3	0.193418	0.0421353	4.36842	5.17245	2.35689	0.0922217	--	--	--	Protein EXORDIUM (Precursor) GN=EXO OS=Arabidopsis thaliana (Mouse-ear cress) PE=2 SV=1
TraesCS4A01G340500	lightcyan	K3	0	0	8.0042	3.94311	1.0937	0	Molecular Function: RNA binding (GO:0003723);; Molecular Function: RNA helicase activity (GO:0003724);; Molecular Function: ATP binding (GO:0005524);; Cellular Component: nuclear envelope (GO:0005635);; Cellular Component: cytoplasm (GO:0005737);; Cellular Component: plasma membrane (GO:0005886);; Biological Process: protein folding (GO:0006457);; Molecular Function: ATP-dependent helicase activi…	K18655|0|bdi:100841980|K18655 ATP-dependent RNA helicase DDX19/DBP5 [EC:3.6.4.13] | (RefSeq) LOS4; DEAD-box ATP-dependent RNA helicase 38	--	DEAD-box ATP-dependent RNA helicase 38 OS=Oryza sativa subsp. japonica (Rice) PE=3 SV=1
TraesCS4B01G316900	lightcyan	K3	0	0	7.24184	4.94081	1.01686	0.0451477	Molecular Function: inorganic phosphate transmembrane transporter activity (GO:0005315);; Cellular Component: nucleus (GO:0005634);; Cellular Component: vacuole (GO:0005773);; Cellular Component: plasma membrane (GO:0005886);; Biological Process: phosphate ion transport (GO:0006817);; Biological Process: response to abscisic acid (GO:0009737);; Molecular Function: symporter activity (GO:0015293);…	K08176|0|sita:101752580|K08176 MFS transporter, PHS family, inorganic phosphate transporter | (RefSeq) probable inorganic phosphate transporter 1-12	--	Probable inorganic phosphate transporter 1-12 OS=Oryza sativa subsp. japonica (Rice) PE=2 SV=1
TraesCS1A01G037300	lightcyan	K3	0	0.037163	42.278	30.369	2.53937	0	--	--	--	Thaumatin-like protein 1a (Precursor) GN=TL1 OS=Malus domestica (Apple) PE=1 SV=1
TraesCS3A01G256200	lightcyan	K3	0.033506	0.056675	8.12811	5.17382	5.01515	0.0438483	Molecular Function: protein serine/threonine kinase activity (GO:0004674);; Molecular Function: ATP binding (GO:0005524);; Cellular Component: mitochondrion (GO:0005739);; Biological Process: protein phosphorylation (GO:0006468);;	--	--	Mitogen-activated protein kinase kinase kinase 2 GN=ANP2 OS=Arabidopsis thaliana (Mouse-ear cress) PE=2 SV=1
TraesCS7D01G139900	lightcyan	K3	0	0	30.5149	15.5551	3.47711	0	Biological Process: biosynthetic process (GO:0009058);; Molecular Function: strictosidine synthase activity (GO:0016844);;	--	--	Protein STRICTOSIDINE SYNTHASE-LIKE 10 {ECO:0000303|PubMed:10777701} (Precursor) OS=Arabidopsis thaliana (Mouse-ear cress) PE=2 SV=1
TraesCS2D01G331700	lightcyan	K3	0	0.006154	40.6846	27.2477	1.22461	0	Molecular Function: chromatin binding (GO:0003682);; Molecular Function: transcription factor activity, sequence-specific DNA binding (GO:0003700);; Biological Process: regulation of transcription, DNA-templated (GO:0006355);; Biological Process: trichome morphogenesis (GO:0010090);; Cellular Component: membrane (GO:0016020);; Molecular Function: sequence-specific DNA binding (GO:0043565);; Biolo…	K09422|9.07553e-180|zma:100279834|K09422 myb proto-oncogene protein, plant | (RefSeq) putative MYB DNA-binding domain superfamily protein	--	Transcription repressor MYB6 GN=MYB6 OS=Arabidopsis thaliana (Mouse-ear cress) PE=1 SV=1
TraesCS3B01G172100	lightcyan	K3	0	0	7.46033	4.02826	0.75939	0	Molecular Function: ATP binding (GO:0005524);; Cellular Component: cell wall (GO:0005618);; Cellular Component: nuclear envelope (GO:0005635);; Cellular Component: nucleolus (GO:0005730);; Cellular Component: spindle (GO:0005819);; Cellular Component: plasma membrane (GO:0005886);; Cellular Component: phragmoplast (GO:0009524);; Biological Process: pollen germination (GO:0009846);; Biological Pro…	--	--	Cell division control protein 48 homolog A GN=F8A24.11 OS=Arabidopsis thaliana (Mouse-ear cress) PE=1 SV=1
TraesCS3D01G353600	lightcyan	K3	2.6508	2.42678	46.8991	55.5343	34.6316	3.57281	Molecular Function: calcium-dependent phospholipid binding (GO:0005544);; Cellular Component: cytoplasm (GO:0005737);; Cellular Component: plasma membrane (GO:0005886);; Biological Process: protein targeting to membrane (GO:0006612);; Biological Process: positive regulation of flavonoid biosynthetic process (GO:0009963);; Biological Process: regulation of plant-type hypersensitive response (GO:00…	--	--	Elicitor-responsive protein 1 GN=ERG1 OS=Oryza sativa subsp. japonica (Rice) PE=2 SV=1
TraesCS2D01G600900	lightcyan	K3	0.0595037	0.0486493	16.3689	18.1182	11.4867	0.390284	Molecular Function: ATP binding (GO:0005524);; Cellular Component: cell wall (GO:0005618);; Cellular Component: mitochondrion (GO:0005739);; Cellular Component: vacuole (GO:0005773);; Cellular Component: endoplasmic reticulum lumen (GO:0005788);; Cellular Component: plasma membrane (GO:0005886);; Biological Process: response to heat (GO:0009408);; Cellular Component: chloroplast (GO:0009507);; Bi…	K09490|0|bdi:100837975|K09490 heat shock 70kDa protein 5 | (RefSeq) luminal-binding protein 2-like	Protein export (ko03060);; Protein processing in endoplasmic reticulum (ko04141)	Luminal-binding protein 5 (Precursor) GN=BIP5 OS=Nicotiana tabacum (Common tobacco) PE=2 SV=1
TraesCS4D01G180800	lightcyan	K3	0.043772	0.0900477	21.1858	6.72927	4.6936	0.210462	Biological Process: response to heat (GO:0009408);; Biological Process: response to cold (GO:0009409);; Biological Process: response to water deprivation (GO:0009414);; Biological Process: response to high light intensity (GO:0009644);; Biological Process: response to hydrogen peroxide (GO:0042542);; Molecular Function: inositol 3-alpha-galactosyltransferase activity (GO:0047216);;	K18819|0|bdi:100823302|K18819 inositol 3-alpha-galactosyltransferase [EC:2.4.1.123] | (RefSeq) galactinol synthase 1	Galactose metabolism (ko00052)	Galactinol synthase 2 GN=GOLS2 OS=Solanum lycopersicum (Tomato) PE=2 SV=1
TraesCS2D01G560300	lightcyan	K3	0	0	12.8601	8.76479	2.57019	0.177166	Biological Process: ubiquitin-dependent protein catabolic process (GO:0006511);;	K03094|6.34657e-87|bdi:100826905|K03094 S-phase kinase-associated protein 1 | (RefSeq) SKP1-like protein 1A	Ubiquitin mediated proteolysis (ko04120);; Protein processing in endoplasmic reticulum (ko04141)	SKP1-like protein 1B GN=MJC20.30 OS=Arabidopsis thaliana (Mouse-ear cress) PE=1 SV=1
TraesCS3B01G173400	lightcyan	K3	0.152238	0.147849	87.9657	22.2411	4.38223	0.247034	--	--	--	--
TraesCS2A01G376800	lightcyan	K3	0	0	4.16511	3.17222	0.808316	0.060117	--	K13963|2.97743e-123|bdi:100842980|K13963 serpin B | (RefSeq) putative serpin-Z8	--	Putative serpin-Z8 OS=Oryza sativa subsp. japonica (Rice) PE=3 SV=2
TraesCS4B01G288300	lightcyan	K3	1.17247	0.67615	46.6643	15.0101	3.50651	0	--	--	--	--
TraesCS3D01G361200	lightcyan	K3	0	0	16.3876	9.44715	0.837483	0	Biological Process: transition metal ion transport (GO:0000041);; Molecular Function: iron ion binding (GO:0005506);; Cellular Component: vacuole (GO:0005773);; Biological Process: fatty acid metabolic process (GO:0006631);; Molecular Function: electron carrier activity (GO:0009055);; Biological Process: suberin biosynthetic process (GO:0010345);; Molecular Function: alkane 1-monooxygenase activi…	K15401|0|bdi:100833251|K15401 fatty acid omega-hydroxylase [EC:1.14.-.-] | (RefSeq) cytochrome P450 86A1	Cutin, suberine and wax biosynthesis (ko00073)	Cytochrome P450 86A1 GN=K19M22.6 OS=Arabidopsis thaliana (Mouse-ear cress) PE=1 SV=2
TraesCS3B01G462100	lightcyan	K3	0	0	8.12241	5.5916	1.0792	0	--	--	--	--
TraesCS5D01G379900	lightcyan	K3	0	0	13.1729	11.2753	4.01042	0.149607	Molecular Function: protein binding (GO:0005515);; Cellular Component: nucleolus (GO:0005730);; Cellular Component: cytoplasm (GO:0005737);; Biological Process: ubiquitin-dependent protein catabolic process (GO:0006511);;	K03094|6.33678e-51|bdi:100837999|K03094 S-phase kinase-associated protein 1 | (RefSeq) SKP1-like protein 1A	Ubiquitin mediated proteolysis (ko04120);; Protein processing in endoplasmic reticulum (ko04141)	SKP1-like protein 4 GN=ASK4 OS=Arabidopsis thaliana (Mouse-ear cress) PE=1 SV=1
Triticum_aestivum_newGene_115144	lightcyan	K3	8.65859	9.2421	339.583	201.212	39.2276	3.66497	Molecular Function: glucose-6-phosphate dehydrogenase activity (GO:0004345);; Biological Process: glucose metabolic process (GO:0006006);; Biological Process: pentose-phosphate shunt (GO:0006098);; Molecular Function: NADP binding (GO:0050661);; Biological Process: oxidation-reduction process (GO:0055114);;	K00036|5.06407e-68|obr:102705153|K00036 glucose-6-phosphate 1-dehydrogenase [EC:1.1.1.49 1.1.1.363] | (RefSeq) glucose-6-phosphate 1-dehydrogenase, cytoplasmic isoform	Pentose phosphate pathway (ko00030);; Glutathione metabolism (ko00480);; Carbon metabolism (ko01200)	Glucose-6-phosphate 1-dehydrogenase, cytoplasmic isoform OS=Solanum tuberosum OX=4113 GN=G6PDH PE=2 SV=1
TraesCS4A01G312400	lightcyan	K3	0.00830867	0	33.8847	27.0735	2.3761	0	Molecular Function: DNA binding (GO:0003677);;	--	--	Putative DNA-binding protein ESCAROLA GN=ESC OS=Arabidopsis thaliana (Mouse-ear cress) PE=2 SV=1
TraesCS5B01G430300	lightcyan	K3	0	0	15.425	7.36945	2.25991	0	Molecular Function: binding (GO:0005488);;	--	--	Zinc finger A20 and AN1 domain-containing stress-associated protein 9 GN=OSJNBa0050F10.11 OS=Oryza sativa subsp. japonica (Rice) PE=2 SV=1
Triticum_aestivum_newGene_66583	lightcyan	K3	0	0	20.1125	14.0852	3.39847	0	--	--	--	--
TraesCS5A01G192200	lightcyan	K3	0	0	16.6791	12.9515	2.79064	0.129999	--	--	--	--
TraesCS4B01G229200	lightcyan	K3	0.531796	0.82149	9.08899	4.55766	4.93321	0.393118	Molecular Function: nucleic acid binding (GO:0003676);; Molecular Function: transcription factor activity, sequence-specific DNA binding (GO:0003700);; Cellular Component: intracellular (GO:0005622);; Biological Process: regulation of transcription, DNA-templated (GO:0006355);; Molecular Function: zinc ion binding (GO:0008270);;	--	--	Zinc finger protein 1 GN=ZFP1 OS=Arabidopsis thaliana (Mouse-ear cress) PE=2 SV=1
Triticum_aestivum_newGene_15831	lightcyan	K3	0.00879667	0.023116	6.71491	7.04088	1.65888	0.0650083	--	--	--	--
TraesCS3D01G224000	lightcyan	K3	0.346287	0.564529	11.9688	9.22146	8.78204	0.324224	Biological Process: metabolic process (GO:0008152);; Molecular Function: hydrolase activity (GO:0016787);;	--	--	--
TraesCS6D01G009400	lightcyan	K3	0.0433263	0	31.6556	27.3002	4.87106	0	--	--	--	--
TraesCS1B01G136800	lightcyan	K3	1.07437	1.24518	32.7877	26.7549	29.7751	1.3877	Cellular Component: plastid (GO:0009536);;	--	--	--
TraesCS3B01G119000	lightcyan	K3	0	0	3.79888	3.50966	2.64147	0.0529047	Molecular Function: DNA binding (GO:0003677);; Cellular Component: nucleus (GO:0005634);; Cellular Component: chromosome (GO:0005694);; Biological Process: primary metabolic process (GO:0044238);; Biological Process: single-organism cellular process (GO:0044763);; Biological Process: organic substance metabolic process (GO:0071704);;	K11253|5.6967e-69|bdi:100842665|K11253 histone H3 | (RefSeq) histone H3.3-like	--	Histone H3.3 OS=Vitis vinifera (Grape) PE=2 SV=3
TraesCS3B01G573100	lightcyan	K3	0	0	6.67	2.7676	0.907158	0	Molecular Function: hydrolase activity, hydrolyzing O-glycosyl compounds (GO:0004553);; Biological Process: metabolic process (GO:0008152);; Cellular Component: cytoplasmic vesicle (GO:0016023);;	K01184|1.51856e-130|pda:103724334|K01184 polygalacturonase [EC:3.2.1.15] | (RefSeq) polygalacturonase-like	Pentose and glucuronate interconversions (ko00040);; Starch and sucrose metabolism (ko00500)	Polygalacturonase (Precursor) OS=Prunus persica (Peach) PE=2 SV=1
TraesCS7D01G140000	lightcyan	K3	0	0	23.4424	10.2733	2.02718	0	Biological Process: biosynthetic process (GO:0009058);; Molecular Function: strictosidine synthase activity (GO:0016844);;	--	--	Protein STRICTOSIDINE SYNTHASE-LIKE 10 {ECO:0000303|PubMed:10777701} (Precursor) OS=Arabidopsis thaliana (Mouse-ear cress) PE=2 SV=1
TraesCSU01G249000	lightcyan	K3	0.077751	0	5.60555	5.09039	2.68064	0.044238	Cellular Component: integral component of plasma membrane (GO:0005887);; Biological Process: carbohydrate transport (GO:0008643);; Molecular Function: sugar transmembrane transporter activity (GO:0051119);;	K15382|7.94965e-61|sbi:SORBI_03g027260|K15382 solute carrier family 50 (sugar transporter) | (RefSeq) SORBIDRAFT_03g027260, Sb03g027260; hypothetical protein	--	Bidirectional sugar transporter SWEET6b GN=SWEET6B OS=Oryza sativa subsp. indica (Rice) PE=3 SV=1
TraesCS4A01G103400	lightcyan	K3	0	0	20.5005	16.293	4.56817	0.0280083	Molecular Function: ATP binding (GO:0005524);; Cellular Component: vacuolar lumen (GO:0005775);; Cellular Component: plasma membrane (GO:0005886);; Biological Process: obsolete ATP catabolic process (GO:0006200);; Biological Process: vacuolar transport (GO:0007034);; Biological Process: response to nematode (GO:0009624);; Cellular Component: integral component of membrane (GO:0016021);; Molecular…	--	--	ABC transporter G family member 5 {ECO:0000303|PubMed:18299247} OS=Oryza sativa subsp. japonica (Rice) PE=1 SV=1
TraesCS3B01G145300	lightcyan	K3	0	0	5.25181	4.19984	1.42729	0.110716	--	--	--	E3 ubiquitin-protein ligase XBAT33 GN=XBAT33 OS=Arabidopsis thaliana (Mouse-ear cress) PE=2 SV=1
TraesCS5A01G065100	lightcyan	K3	0.015446	0.016119	14.8134	10.7158	1.79394	0	Biological Process: transcription, DNA-templated (GO:0006351);;	--	--	B3 domain-containing protein Os12g0592300 OS=Oryza sativa subsp. japonica (Rice) PE=2 SV=2
TraesCS1A01G321100	lightcyan	K3	1.19078	1.10464	24.8141	9.36195	9.90736	0.069389	Biological Process: lipid metabolic process (GO:0006629);; Cellular Component: cytoplasmic vesicle (GO:0016023);; Molecular Function: hydrolase activity, acting on ester bonds (GO:0016788);;	K21026|0|bdi:100846203|K21026 acetylajmaline esterase [EC:3.1.1.80] | (RefSeq) GDSL esterase/lipase At5g45910-like	--	GDSL esterase/lipase At5g45910 (Precursor) GN=At5g45910 OS=Arabidopsis thaliana (Mouse-ear cress) PE=2 SV=1
TraesCS7D01G420200	lightcyan	K3	0	0	16.5343	9.31434	1.72801	0	--	--	--	BTB/POZ and MATH domain-containing protein 2 GN=BPM2 OS=Arabidopsis thaliana (Mouse-ear cress) PE=1 SV=1
TraesCS2A01G546700	lightcyan	K3	0.00582667	0	19.481	11.9811	3.51782	0.00796467	Molecular Function: cysteine-type endopeptidase activity (GO:0004197);; Molecular Function: phospholipase A2 activity (GO:0004623);; Biological Process: proteolysis (GO:0006508);; Biological Process: multicellular organism development (GO:0007275);; Cellular Component: cytoplasmic vesicle (GO:0016023);;	--	--	Cysteine protease 1 (Precursor) GN=OSJNBa0043A12.33 OS=Oryza sativa subsp. japonica (Rice) PE=2 SV=2
TraesCS2D01G357500	lightcyan	K3	0	0	17.0168	8.68659	2.2922	0	--	--	--	--
TraesCS4A01G370300	lightcyan	K3	0	0.089047	44.7633	20.8175	6.74231	0	--	--	--	--
TraesCS5B01G183800	lightcyan	K3	2.60465	0.538682	22.6765	10.1743	10.7342	0.269239	Molecular Function: transcription factor activity, sequence-specific DNA binding (GO:0003700);; Biological Process: regulation of transcription, DNA-templated (GO:0006355);; Molecular Function: sequence-specific DNA binding (GO:0043565);;	--	--	Probable WRKY transcription factor 46 GN=WRKY46 OS=Arabidopsis thaliana (Mouse-ear cress) PE=2 SV=1
TraesCS6D01G219100	lightcyan	K3	0.00586233	0	11.9765	8.59391	2.2448	0.146637	--	--	--	--
TraesCS3A01G482000	lightcyan	K3	0	0	48.3	24.1159	5.00967	0.016254	Cellular Component: cell wall (GO:0005618);; Cellular Component: vacuole (GO:0005773);; Cellular Component: plasma membrane (GO:0005886);; Biological Process: carbohydrate metabolic process (GO:0005975);; Biological Process: response to cold (GO:0009409);; Biological Process: response to bacterium (GO:0009617);; Biological Process: response to salt stress (GO:0009651);; Biological Process: defens…	--	--	Glucan endo-1,3-beta-glucosidase GII (Precursor) OS=Hordeum vulgare (Barley) PE=1 SV=1
TraesCS5A01G510900	lightcyan	K3	0.0737493	0.105867	4.77207	6.07661	3.17511	0.190693	Molecular Function: monooxygenase activity (GO:0004497);; Molecular Function: iron ion binding (GO:0005506);; Molecular Function: electron carrier activity (GO:0009055);; Cellular Component: cytoplasmic vesicle (GO:0016023);; Molecular Function: oxidoreductase activity, acting on paired donors, with incorporation or reduction of molecular oxygen (GO:0016705);; Molecular Function: heme binding (GO…	--	--	Alkane hydroxylase MAH1 {ECO:0000303|PubMed:17905869} OS=Arabidopsis thaliana (Mouse-ear cress) PE=2 SV=1
TraesCS4D01G095700	lightcyan	K3	0.006458	0	3.87853	4.46908	1.57195	0.0942027	--	--	--	GATA transcription factor 4 GN=GATA4 OS=Arabidopsis thaliana (Mouse-ear cress) PE=2 SV=1
TraesCS5D01G305500	lightcyan	K3	0	0	9.12698	7.97137	2.56153	0.242614	Molecular Function: ATP binding (GO:0005524);; Cellular Component: cell wall (GO:0005618);; Cellular Component: vacuole (GO:0005773);; Cellular Component: plasma membrane (GO:0005886);; Biological Process: response to heat (GO:0009408);; Cellular Component: chloroplast (GO:0009507);; Biological Process: polar nucleus fusion (GO:0010197);; Cellular Component: cytoplasmic vesicle (GO:0016023);; Bio…	K09490|0|sita:101771729|K09490 heat shock 70kDa protein 5 | (RefSeq) luminal-binding protein 3-like	Protein export (ko03060);; Protein processing in endoplasmic reticulum (ko04141)	Mediator of RNA polymerase II transcription subunit 37a (Precursor) GN=At5g28540 OS=Arabidopsis thaliana (Mouse-ear cress) PE=1 SV=1
TraesCS4D01G126300	lightcyan	K3	0	0	10.0085	8.05608	0.86037	0.00188667	Molecular Function: nucleic acid binding (GO:0003676);; Biological Process: carbohydrate metabolic process (GO:0005975);; Molecular Function: zinc ion binding (GO:0008270);; Cellular Component: plastid (GO:0009536);; Biological Process: DNA integration (GO:0015074);; Cellular Component: cytoplasmic vesicle (GO:0016023);; Molecular Function: lyase activity (GO:0016829);; Molecular Function: carboh…	K18195|0|sita:101768622|K18195 rhamnogalacturonan endolyase [EC:4.2.2.23] | (RefSeq) rhamnogalacturonate lyase-like	--	--
Triticum_aestivum_newGene_5850	lightcyan	K3	0.0164053	0	38.2596	25.0854	1.59372	0.017575	--	--	--	LOB domain-containing protein 2 OS=Arabidopsis thaliana OX=3702 GN=LBD2 PE=2 SV=2
TraesCS2A01G273800	lightcyan	K3	0	0	37.7943	25.2831	7.1909	0.177138	Biological Process: metabolic process (GO:0008152);; Molecular Function: trans-zeatin O-beta-D-glucosyltransferase activity (GO:0050403);; Molecular Function: cis-zeatin O-beta-D-glucosyltransferase activity (GO:0050502);;	--	--	7-deoxyloganetin glucosyltransferase GN=UGT85A24 OS=Gardenia jasminoides (Cape jasmine) PE=1 SV=1
TraesCSU01G055500	lightcyan	K3	0	0	7.50301	2.50611	0.864849	0.006273	--	--	--	31 kDa ribonucleoprotein, chloroplastic (Precursor) GN=F22K18.30 OS=Arabidopsis thaliana (Mouse-ear cress) PE=1 SV=1
TraesCS5B01G382800	lightcyan	K3	0	0	30.1553	13.7677	4.05308	0.00671033	Biological Process: biosynthetic process (GO:0009058);; Cellular Component: cytoplasmic vesicle (GO:0016023);; Molecular Function: strictosidine synthase activity (GO:0016844);;	--	--	Protein STRICTOSIDINE SYNTHASE-LIKE 10 {ECO:0000303|PubMed:10777701} (Precursor) OS=Arabidopsis thaliana (Mouse-ear cress) PE=2 SV=1
TraesCS2B01G577500	lightcyan	K3	0	0	8.34523	4.59847	0.863571	0.011247	Molecular Function: cysteine-type endopeptidase activity (GO:0004197);; Molecular Function: phospholipase A2 activity (GO:0004623);; Biological Process: proteolysis (GO:0006508);; Biological Process: multicellular organism development (GO:0007275);; Cellular Component: cytoplasmic vesicle (GO:0016023);;	--	--	Cysteine protease 1 (Precursor) GN=OSJNBa0043A12.33 OS=Oryza sativa subsp. japonica (Rice) PE=2 SV=2
TraesCS3B01G572500	lightcyan	K3	0	0	5.92375	3.00639	0.81804	0	Molecular Function: hydrolase activity, hydrolyzing O-glycosyl compounds (GO:0004553);; Biological Process: metabolic process (GO:0008152);; Cellular Component: cytoplasmic vesicle (GO:0016023);;	K01184|2.90396e-119|pda:103724334|K01184 polygalacturonase [EC:3.2.1.15] | (RefSeq) polygalacturonase-like	Pentose and glucuronate interconversions (ko00040);; Starch and sucrose metabolism (ko00500)	Polygalacturonase (Precursor) OS=Prunus persica (Peach) PE=2 SV=1
TraesCS2B01G404500	lightcyan	K3	0.0245463	0.121038	34.6636	18.087	4.58012	0	--	--	--	--
TraesCS6D01G152300	lightcyan	K3	0.0644827	0.00877933	3.30253	3.81966	1.402	0.0212693	Cellular Component: endoplasmic reticulum (GO:0005783);; Molecular Function: hydrolase activity (GO:0016787);;	--	--	--
TraesCS2A01G217700	lightcyan	K3	0	0	6.18434	4.75737	2.16424	0	Molecular Function: DNA binding (GO:0003677);; Molecular Function: aspartic-type endopeptidase activity (GO:0004190);; Biological Process: proteolysis (GO:0006508);; Cellular Component: cytoplasmic vesicle (GO:0016023);;	--	--	Aspartic proteinase nepenthesin-1 (Precursor) GN=nep1 OS=Nepenthes gracilis (Slender pitcher plant) PE=1 SV=1
TraesCS6A01G299600	lightcyan	K3	0	0	8.79252	3.75464	0.964537	0.00462033	--	--	--	NAC domain-containing protein 45 {ECO:0000312|EMBL:AEE73912.1} OS=Arabidopsis thaliana (Mouse-ear cress) PE=2 SV=1
TraesCS3D01G283300	lightcyan	K3	0	0.0562283	5.41577	3.39345	1.31334	0.0534033	Biological Process: lipid metabolic process (GO:0006629);; Cellular Component: cytoplasmic vesicle (GO:0016023);; Molecular Function: hydrolase activity, acting on ester bonds (GO:0016788);;	--	--	GDSL esterase/lipase At5g45670 (Precursor) GN=At5g45670 OS=Arabidopsis thaliana (Mouse-ear cress) PE=2 SV=1
TraesCS3D01G256500	lightcyan	K3	0.036593	0.0121433	10.0296	5.73876	6.85362	0.0769293	Molecular Function: protein serine/threonine kinase activity (GO:0004674);; Molecular Function: ATP binding (GO:0005524);; Cellular Component: mitochondrion (GO:0005739);; Biological Process: protein phosphorylation (GO:0006468);;	--	--	Mitogen-activated protein kinase kinase kinase 2 GN=ANP2 OS=Arabidopsis thaliana (Mouse-ear cress) PE=2 SV=1
TraesCS7B01G213000	lightcyan	K3	0.48936	0.186314	68.2998	24.4371	36.7179	1.1212	Cellular Component: plasma membrane (GO:0005886);; Cellular Component: plastid (GO:0009536);; Cellular Component: integral component of membrane (GO:0016021);; Biological Process: amino acid import (GO:0043090);; Biological Process: response to karrikin (GO:0080167);;	--	--	Lysine histidine transporter 1 GN=LHT1 OS=Arabidopsis thaliana (Mouse-ear cress) PE=1 SV=1
TraesCS3B01G038700	lightcyan	K3	2.86724	1.6066	31.7363	7.1097	9.69928	0.260359	Molecular Function: serine-type endopeptidase inhibitor activity (GO:0004867);; Cellular Component: extracellular region (GO:0005576);; Biological Process: negative regulation of peptidase activity (GO:0010466);;	--	--	Bowman-Birk type trypsin inhibitor GN=BBBI OS=Hordeum vulgare (Barley) PE=1 SV=1
TraesCS7D01G418700	lightcyan	K3	2.55979	2.0428	12.0283	14.3043	2.66117	0.222456	Molecular Function: hydrolase activity, hydrolyzing O-glycosyl compounds (GO:0004553);; Cellular Component: plasma membrane (GO:0005886);; Biological Process: aging (GO:0007568);; Biological Process: response to heat (GO:0009408);; Biological Process: response to cold (GO:0009409);; Cellular Component: plant-type cell wall (GO:0009505);; Biological Process: response to mechanical stimulus (GO:000…	K08235|4.85337e-147|osa:4341944|K08235 xyloglucan:xyloglucosyl transferase [EC:2.4.1.207] | (RefSeq) probable xyloglucan endotransglucosylase/hydrolase protein 25	--	Probable xyloglucan endotransglucosylase/hydrolase protein 23 (Precursor) GN=F14M19.90 OS=Arabidopsis thaliana (Mouse-ear cress) PE=2 SV=1
TraesCS3B01G044500	lightcyan	K3	0	0	8.11347	11.4198	4.22628	0.205383	Cellular Component: condensed nuclear chromosome (GO:0000794);; Cellular Component: spindle (GO:0005819);; Biological Process: ubiquitin-dependent protein catabolic process (GO:0006511);; Cellular Component: phragmoplast (GO:0009524);; Biological Process: response to auxin (GO:0009733);; Biological Process: response to jasmonic acid (GO:0009753);; Biological Process: embryo development ending in …	K03347|0|bdi:100825090|K03347 cullin 1 | (RefSeq) cullin-1-like	Ubiquitin mediated proteolysis (ko04120);; Protein processing in endoplasmic reticulum (ko04141)	Cullin-1 GN=CUL1 OS=Arabidopsis thaliana (Mouse-ear cress) PE=1 SV=1
TraesCS1A01G202800	lightcyan	K3	0	0	20.1265	12.7819	2.28764	0.0227967	Cellular Component: nucleus (GO:0005634);; Cellular Component: cytosol (GO:0005829);; Cellular Component: plasma membrane (GO:0005886);; Biological Process: ethylene biosynthetic process (GO:0009693);; Biological Process: response to auxin (GO:0009733);; Biological Process: embryo development (GO:0009790);; Biological Process: protein neddylation (GO:0045116);;	K12158|1.46637e-100|brp:103867338|K12158 ubiquitin-like protein Nedd8 | (RefSeq) ubiquitin-NEDD8-like protein RUB2	--	40S ribosomal protein S27a-1 (Precursor) OS=Oryza sativa subsp. japonica (Rice) PE=2 SV=1
TraesCS7A01G089600	lightcyan	K3	0.0597103	0.087652	3.64929	4.05469	1.71918	0.030461	Molecular Function: carbonate dehydratase activity (GO:0004089);; Biological Process: one-carbon metabolic process (GO:0006730);; Molecular Function: zinc ion binding (GO:0008270);; Cellular Component: cytoplasmic vesicle (GO:0016023);;	K01674|5.37943e-157|bdi:100836885|K01674 carbonic anhydrase [EC:4.2.1.1] | (RefSeq) alpha carbonic anhydrase 7-like	Nitrogen metabolism (ko00910)	Alpha carbonic anhydrase 7 (Precursor) GN=ACA7 OS=Arabidopsis thaliana (Mouse-ear cress) PE=2 SV=1
TraesCS1B01G265400	lightcyan	K3	0	0.02893	10.7883	1.60886	2.08763	0.0299803	Molecular Function: DNA binding (GO:0003677);; Molecular Function: chromatin binding (GO:0003682);;	K09422|2.13471e-145|bdi:100827497|K09422 myb proto-oncogene protein, plant | (RefSeq) transcription factor RAX3	--	Transcription factor RAX3 GN=T16K5.40 OS=Arabidopsis thaliana (Mouse-ear cress) PE=2 SV=1
TraesCS2A01G222200	lightcyan	K3	0.091739	0.0188643	21.849	24.53	3.43536	0.0499537	--	--	--	--
TraesCS4D01G226500	lightcyan	K3	0.274886	0.7945	42.507	3.51772	0.745669	0.457261	Cellular Component: cytoplasmic vesicle (GO:0016023);;	--	--	Proline-rich protein 4 (Precursor) GN=PRP4 OS=Arabidopsis thaliana (Mouse-ear cress) PE=2 SV=1
TraesCS5D01G532700	lightcyan	K3	0	0	6.44586	2.71328	0.8373	0	Molecular Function: RNA binding (GO:0003723);; Molecular Function: RNA helicase activity (GO:0003724);; Molecular Function: ATP binding (GO:0005524);; Cellular Component: nuclear envelope (GO:0005635);; Cellular Component: cytoplasm (GO:0005737);; Cellular Component: plasma membrane (GO:0005886);; Biological Process: protein folding (GO:0006457);; Molecular Function: ATP-dependent helicase activi…	K18655|0|bdi:100841980|K18655 ATP-dependent RNA helicase DDX19/DBP5 [EC:3.6.4.13] | (RefSeq) LOS4; DEAD-box ATP-dependent RNA helicase 38	--	DEAD-box ATP-dependent RNA helicase 38 OS=Oryza sativa subsp. japonica (Rice) PE=3 SV=1
TraesCS7B01G390900	lightcyan	K3	0	0.0728903	36.1757	38.1388	10.6052	0.401639	Biological Process: RNA methylation (GO:0001510);; Molecular Function: structural constituent of ribosome (GO:0003735);; Cellular Component: nucleolus (GO:0005730);; Biological Process: translation (GO:0006412);; Biological Process: embryo development ending in seed dormancy (GO:0009793);; Biological Process: protein ubiquitination (GO:0016567);; Cellular Component: cytosolic large ribosomal subu…	K02927|1.15084e-83|osa:4347409|K02927 large subunit ribosomal protein L40e | (RefSeq) ubiquitin	Ribosome (ko03010)	60S ribosomal protein L40 (Precursor) OS=Brassica rapa subsp. pekinensis (Chinese cabbage) PE=2 SV=2
TraesCS2D01G332900	lightcyan	K3	0	0	19.8098	8.42891	1.7025	0.00731833	Cellular Component: mitochondrion (GO:0005739);; Molecular Function: transferase activity (GO:0016740);;	K13508|2.41914e-174|sbi:SORBI_09g026000|K13508 glycerol-3-phosphate acyltransferase [EC:2.3.1.15] | (RefSeq) SORBIDRAFT_09g026000, Sb09g026000; hypothetical protein	Glycerolipid metabolism (ko00561);; Glycerophospholipid metabolism (ko00564)	Glycerol-3-phosphate acyltransferase 1 GN=GPAT1 OS=Arabidopsis thaliana (Mouse-ear cress) PE=1 SV=1
TraesCS2D01G360100	lightcyan	K3	8.34499	13.161	75.1839	65.2938	19.2062	0.872964	Biological Process: lipid metabolic process (GO:0006629);; Cellular Component: cytoplasmic vesicle (GO:0016023);; Molecular Function: hydrolase activity, acting on ester bonds (GO:0016788);;	--	--	GDSL esterase/lipase LTL1 (Precursor) GN=LTL1 OS=Arabidopsis thaliana (Mouse-ear cress) PE=2 SV=1
TraesCS2D01G560400	lightcyan	K3	0.0131623	0.00305433	8.12827	4.80562	1.95377	0.115503	Biological Process: ubiquitin-dependent protein catabolic process (GO:0006511);;	K03094|8.58283e-86|bdi:100826905|K03094 S-phase kinase-associated protein 1 | (RefSeq) SKP1-like protein 1A	Ubiquitin mediated proteolysis (ko04120);; Protein processing in endoplasmic reticulum (ko04141)	SKP1-like protein 1B GN=MJC20.30 OS=Arabidopsis thaliana (Mouse-ear cress) PE=1 SV=1
TraesCS1A01G429300	lightcyan	K3	0	0.0110583	3.57124	3.1822	1.25713	0.0313167	Molecular Function: nucleotide binding (GO:0000166);; Cellular Component: cell part (GO:0044464);;	--	--	ATP-dependent zinc metalloprotease FTSH 2, chloroplastic (Precursor) GN=F7F1.16 OS=Arabidopsis thaliana (Mouse-ear cress) PE=1 SV=1
TraesCS2B01G473900	lightcyan	K3	0	0	33.7914	19.7504	1.97392	0.00818333	Molecular Function: enzyme inhibitor activity (GO:0004857);; Cellular Component: integral component of membrane (GO:0016021);; Cellular Component: cytoplasmic vesicle (GO:0016023);; Molecular Function: pectinesterase activity (GO:0030599);; Biological Process: negative regulation of catalytic activity (GO:0043086);;	--	--	Probable purine permease 11 GN=PUP11 OS=Arabidopsis thaliana (Mouse-ear cress) PE=1 SV=1
TraesCS2D01G272800	lightcyan	K3	0.04611	0.021756	16.8791	8.5812	5.06831	0	Biological Process: metabolic process (GO:0008152);; Molecular Function: trans-zeatin O-beta-D-glucosyltransferase activity (GO:0050403);; Molecular Function: cis-zeatin O-beta-D-glucosyltransferase activity (GO:0050502);;	--	--	7-deoxyloganetin glucosyltransferase GN=UGT85A24 OS=Gardenia jasminoides (Cape jasmine) PE=1 SV=1
TraesCSU01G162000	lightcyan	K3	0	0	24.239	28.5911	5.37129	0	Cellular Component: integral component of plasma membrane (GO:0005887);; Biological Process: carbohydrate transport (GO:0008643);; Molecular Function: sugar transmembrane transporter activity (GO:0051119);;	K15382|1.29453e-126|sbi:SORBI_03g027260|K15382 solute carrier family 50 (sugar transporter) | (RefSeq) SORBIDRAFT_03g027260, Sb03g027260; hypothetical protein	--	Bidirectional sugar transporter SWEET6b GN=SWEET6B OS=Oryza sativa subsp. indica (Rice) PE=3 SV=1
TraesCS5D01G198700	lightcyan	K3	22.0466	27.6505	164.597	71.4212	17.7562	0.103808	Biological Process: alcohol metabolic process (GO:0006066);; Biological Process: cell-cell signaling (GO:0007267);; Molecular Function: choline dehydrogenase activity (GO:0008812);; Biological Process: embryo sac development (GO:0009553);; Biological Process: fatty acid omega-oxidation (GO:0010430);; Cellular Component: cytoplasmic vesicle (GO:0016023);; Molecular Function: lyase activity (GO:001…	K15403|0|bdi:100836391|K15403 fatty acid omega-hydroxy dehydrogenase [EC:1.1.-.-] | (RefSeq) protein HOTHEAD-like	Cutin, suberine and wax biosynthesis (ko00073)	Protein HOTHEAD (Precursor) GN=F3N23.17 OS=Arabidopsis thaliana (Mouse-ear cress) PE=1 SV=1
TraesCS7D01G522900	lightcyan	K3	0	0	29.0377	10.4912	3.74986	0	--	--	--	GDSL esterase/lipase At3g09930 (Precursor) GN=At3g09930 OS=Arabidopsis thaliana (Mouse-ear cress) PE=2 SV=1
TraesCS7B01G304200	lightcyan	K3	0	0	22.8977	17.1103	1.71802	0	Molecular Function: polygalacturonase activity (GO:0004650);; Cellular Component: extracellular region (GO:0005576);; Biological Process: carbohydrate metabolic process (GO:0005975);; Cellular Component: cytoplasmic vesicle (GO:0016023);;	--	--	Exopolygalacturonase (Precursor; Fragment) OS=Platanus acerifolia (London plane tree) PE=1 SV=1
TraesCS3D01G291800	lightcyan	K3	0.054051	0	13.2282	11.5523	3.3716	0.0648587	--	--	--	--
TraesCS7A01G426700	lightcyan	K3	4.11981	5.4879	28.859	33.6333	10.8	0.053189	Molecular Function: hydrolase activity, hydrolyzing O-glycosyl compounds (GO:0004553);; Cellular Component: plasma membrane (GO:0005886);; Biological Process: aging (GO:0007568);; Biological Process: response to heat (GO:0009408);; Biological Process: response to cold (GO:0009409);; Cellular Component: plant-type cell wall (GO:0009505);; Biological Process: response to mechanical stimulus (GO:000…	K08235|2.82975e-178|osa:4341944|K08235 xyloglucan:xyloglucosyl transferase [EC:2.4.1.207] | (RefSeq) probable xyloglucan endotransglucosylase/hydrolase protein 25	--	Probable xyloglucan endotransglucosylase/hydrolase protein 25 (Precursor) GN=MUA2.12 OS=Arabidopsis thaliana (Mouse-ear cress) PE=2 SV=2
TraesCS2B01G400100	lightcyan	K3	0	0	14.0458	12.6476	4.17274	0.283968	Cellular Component: intracellular membrane-bounded organelle (GO:0043231);; Cellular Component: cytoplasmic part (GO:0044444);;	--	--	--
TraesCS7B01G213800	lightcyan	K3	0	0.0158497	3.34755	2.61523	0.805196	0.0187337	Molecular Function: RNA binding (GO:0003723);; Molecular Function: ATP binding (GO:0005524);; Molecular Function: ATP-dependent helicase activity (GO:0008026);;	K13179|8.02699e-112|sbi:SORBI_01g004730|K13179 ATP-dependent RNA helicase DDX18/HAS1 [EC:3.6.4.13] | (RefSeq) SORBIDRAFT_01g004730, Sb01g004730; hypothetical protein	--	DEAD-box ATP-dependent RNA helicase 27 OS=Oryza sativa subsp. japonica (Rice) PE=3 SV=1
TraesCS4A01G061900	lightcyan	K3	10.2734	13.5078	37.0993	27.5623	17.1491	0.335378	Molecular Function: iron ion binding (GO:0005506);; Cellular Component: mitochondrion (GO:0005739);; Molecular Function: electron carrier activity (GO:0009055);; Cellular Component: chloroplast thylakoid membrane (GO:0009535);; Biological Process: response to wounding (GO:0009611);; Biological Process: response to fungus (GO:0009620);; Biological Process: response to jasmonic acid (GO:0009753);; …	K01723|0|bdi:100844110|K01723 hydroperoxide dehydratase [EC:4.2.1.92] | (RefSeq) allene oxide synthase 2-like	alpha-Linolenic acid metabolism (ko00592)	Allene oxide synthase 2 GN=OSJNBa0081P02.18 OS=Oryza sativa subsp. japonica (Rice) PE=2 SV=2
TraesCS4B01G356800	lightcyan	K3	0.118291	0.054407	16.1504	19.2084	8.8162	0.014085	Molecular Function: sucrose alpha-glucosidase activity (GO:0004575);; Cellular Component: cell wall (GO:0005618);; Cellular Component: vacuole (GO:0005773);; Biological Process: starch metabolic process (GO:0005982);; Biological Process: response to wounding (GO:0009611);; Cellular Component: cytoplasmic vesicle (GO:0016023);; Molecular Function: levanase activity (GO:0031219);; Cellular Componen…	K01193|0|bdi:100821731|K01193 beta-fructofuranosidase [EC:3.2.1.26] | (RefSeq) beta-fructofuranosidase, insoluble isoenzyme 1-like	Galactose metabolism (ko00052);; Starch and sucrose metabolism (ko00500)	Beta-fructofuranosidase, insoluble isoenzyme 1 (Precursor) GN=CIN1 OS=Oryza sativa subsp. indica (Rice) PE=2 SV=2
TraesCS5B01G264900	lightcyan	K3	0	0	33.3401	16.2318	4.55545	0	--	--	--	--
Triticum_aestivum_newGene_122425	lightcyan	K3	0	0	25.9716	20.7292	0.963347	0	--	--	--	--
TraesCSU01G058600	lightcyan	K3	4.25508	9.62239	212.264	56.2541	4.38017	0	--	--	--	--
TraesCS5A01G071900	lightcyan	K3	0.112749	0.121959	27.4848	26.2525	9.76266	0.19889	Molecular Function: metal ion binding (GO:0046872);;	--	--	Zinc finger protein 7 GN=ZFP7 OS=Arabidopsis thaliana (Mouse-ear cress) PE=2 SV=1
TraesCS6D01G279500	lightcyan	K3	0	0	9.58378	4.19581	0.766365	0	--	--	--	NAC domain-containing protein 45 {ECO:0000312|EMBL:AEE73912.1} OS=Arabidopsis thaliana (Mouse-ear cress) PE=2 SV=1
TraesCS1D01G166200	lightcyan	K3	0.004183	0.004326	41.1298	23.8364	3.23619	0	Molecular Function: monooxygenase activity (GO:0004497);; Molecular Function: iron ion binding (GO:0005506);; Molecular Function: electron carrier activity (GO:0009055);; Cellular Component: cytoplasmic vesicle (GO:0016023);; Molecular Function: oxidoreductase activity, acting on paired donors, with incorporation or reduction of molecular oxygen (GO:0016705);; Molecular Function: heme binding (GO…	--	--	Cytochrome P450 71A2 GN=CYP71A2 OS=Solanum melongena (Eggplant) PE=2 SV=1
TraesCS7A01G069200	lightcyan	K3	0	0	4.07412	2.443	0.752138	0.00383167	--	--	--	--
TraesCS7D01G419100	lightcyan	K3	3.83835	4.64111	12.9375	11.2801	4.96845	0.144271	Molecular Function: hydrolase activity, hydrolyzing O-glycosyl compounds (GO:0004553);; Cellular Component: plasma membrane (GO:0005886);; Biological Process: aging (GO:0007568);; Biological Process: response to heat (GO:0009408);; Biological Process: response to cold (GO:0009409);; Cellular Component: plant-type cell wall (GO:0009505);; Biological Process: response to mechanical stimulus (GO:000…	K08235|0|sita:101771748|K08235 xyloglucan:xyloglucosyl transferase [EC:2.4.1.207] | (RefSeq) probable xyloglucan endotransglucosylase/hydrolase protein 25	--	Probable xyloglucan endotransglucosylase/hydrolase protein 23 (Precursor) GN=F14M19.90 OS=Arabidopsis thaliana (Mouse-ear cress) PE=2 SV=1
TraesCS7D01G421400	lightcyan	K3	1.00663	1.18889	10.5452	5.1837	2.13849	0.042755	--	--	--	--
TraesCS5D01G306900	lightcyan	K3	0	0.00623567	14.374	13.3546	2.36552	0.157571	Cellular Component: vacuole (GO:0005773);; Cellular Component: caveola (GO:0005901);;	K07192|0|bdi:100832661|K07192 flotillin | (RefSeq) flotillin-like protein 2	--	Flotillin-like protein 2 OS=Oryza sativa subsp. japonica (Rice) PE=3 SV=1
TraesCS1D01G163000	lightcyan	K3	1.03464	1.68302	11.3045	9.51405	8.34618	0.261223	Cellular Component: membrane (GO:0016020);;	--	--	--
TraesCS3B01G289800	lightcyan	K3	0.0239327	0.00586033	18.2398	9.5024	1.956	0.014167	Biological Process: biosynthetic process (GO:0009058);; Cellular Component: cytoplasmic vesicle (GO:0016023);; Molecular Function: strictosidine synthase activity (GO:0016844);;	--	--	Protein STRICTOSIDINE SYNTHASE-LIKE 10 {ECO:0000303|PubMed:10777701} (Precursor) OS=Arabidopsis thaliana (Mouse-ear cress) PE=2 SV=1
Triticum_aestivum_newGene_131881	lightcyan	K3	0	0	16.0043	11.1799	1.00075	0.095474	--	--	--	--
TraesCS2D01G519900	lightcyan	K3	0	0.0355967	127.333	108.186	4.33711	45.0887	Molecular Function: enzyme inhibitor activity (GO:0004857);; Cellular Component: cytoplasmic vesicle (GO:0016023);; Molecular Function: pectinesterase activity (GO:0030599);; Biological Process: negative regulation of catalytic activity (GO:0043086);;	--	--	--
TraesCS7A01G139400	lightcyan	K3	0	0	6.72431	2.96062	0.880751	0	Biological Process: metabolic process (GO:0008152);; Cellular Component: membrane (GO:0016020);; Cellular Component: cytoplasmic vesicle (GO:0016023);; Molecular Function: transferase activity, transferring glycosyl groups (GO:0016757);;	--	--	Probable glycosyltransferase At5g25310 GN=At5g25310 OS=Arabidopsis thaliana (Mouse-ear cress) PE=3 SV=2
TraesCS1D01G207100	lightcyan	K3	0.108583	0.066332	20.6256	7.34514	3.17535	0.284603	Biological Process: polysaccharide catabolic process (GO:0000272);; Molecular Function: chitinase activity (GO:0004568);; Biological Process: chitin catabolic process (GO:0006032);; Cellular Component: cytoplasmic vesicle (GO:0016023);; Biological Process: cell wall macromolecule catabolic process (GO:0016998);; Biological Process: response to other organism (GO:0051707);;	K20547|1.44438e-148|bdi:100829018|K20547 basic endochitinase B [EC:3.2.1.14] | (RefSeq) chitinase 8-like	Amino sugar and nucleotide sugar metabolism (ko00520)	Chitinase 8 (Precursor) OS=Oryza sativa subsp. japonica (Rice) PE=2 SV=1
Triticum_aestivum_newGene_44919	lightcyan	K3	0.188599	0.256141	31.5421	6.97872	1.55914	0.068599	--	--	--	--
TraesCS5A01G414700	lightcyan	K3	0.030132	0.018772	15.5908	10.1779	2.89333	0	--	--	--	--
TraesCS5D01G190800	lightcyan	K3	3.15446	0.837116	15.8216	8.36096	8.8994	0.704133	Molecular Function: transcription factor activity, sequence-specific DNA binding (GO:0003700);; Biological Process: regulation of transcription, DNA-templated (GO:0006355);; Molecular Function: sequence-specific DNA binding (GO:0043565);;	--	--	Probable WRKY transcription factor 46 GN=WRKY46 OS=Arabidopsis thaliana (Mouse-ear cress) PE=2 SV=1
TraesCS3A01G170900	lightcyan	K3	0	0	45.0322	30.4857	3.43995	0.115582	--	--	--	Monocopper oxidase-like protein SKS1 (Precursor) GN=SKS1 OS=Arabidopsis thaliana (Mouse-ear cress) PE=1 SV=1
TraesCS5B01G490500	lightcyan	K3	0.0226883	0	4.15392	3.83006	3.20934	0.092043	--	--	--	Zinc finger protein ZAT11 GN=ZAT11 OS=Arabidopsis thaliana (Mouse-ear cress) PE=2 SV=1
TraesCS5B01G165700	lightcyan	K3	0.0168767	0.00824133	40.4043	20.6934	4.96298	0.0885027	Biological Process: ubiquitin-dependent protein catabolic process (GO:0006511);; Biological Process: embryo development ending in seed dormancy (GO:0009793);;	K03094|4.69571e-67|bdi:100845615|K03094 S-phase kinase-associated protein 1 | (RefSeq) SKP1-like protein 1A	Ubiquitin mediated proteolysis (ko04120);; Protein processing in endoplasmic reticulum (ko04141)	SKP1-like protein 4 GN=ASK4 OS=Arabidopsis thaliana (Mouse-ear cress) PE=1 SV=1
TraesCS4B01G225800	lightcyan	K3	0.281644	0.647574	37.6905	4.34207	0.758541	0.391638	Cellular Component: cytoplasmic vesicle (GO:0016023);;	--	--	Proline-rich protein 4 (Precursor) GN=PRP4 OS=Arabidopsis thaliana (Mouse-ear cress) PE=2 SV=1
TraesCS4B01G358100	lightcyan	K3	0	0	4.76331	5.42581	2.29598	0.0811463	Cellular Component: mitochondrion (GO:0005739);;	--	--	--
TraesCS2B01G481400	lightcyan	K3	0	0	4.88569	4.80725	0.88654	0	--	--	--	NAC domain-containing protein 48 OS=Oryza sativa subsp. japonica (Rice) PE=2 SV=1
TraesCS2D01G325300	lightcyan	K3	0.126563	0.380975	63.7718	28.5132	4.20578	0.0885037	Cellular Component: cytoplasmic vesicle (GO:0016023);;	--	--	Non-specific lipid-transfer protein-like protein At2g13820 (Precursor) GN=At2g13820 OS=Arabidopsis thaliana (Mouse-ear cress) PE=1 SV=1
TraesCS2D01G452200	lightcyan	K3	0	0.0143947	11.279	4.98219	0.79398	0	Molecular Function: enzyme inhibitor activity (GO:0004857);; Cellular Component: integral component of membrane (GO:0016021);; Cellular Component: cytoplasmic vesicle (GO:0016023);; Molecular Function: pectinesterase activity (GO:0030599);; Biological Process: negative regulation of catalytic activity (GO:0043086);;	--	--	Probable purine permease 11 GN=PUP11 OS=Arabidopsis thaliana (Mouse-ear cress) PE=1 SV=1
TraesCS2D01G580600	lightcyan	K3	0	0	5.04377	4.69289	1.71335	0.0320513	--	--	--	--
TraesCS7B01G101700	lightcyan	K3	1.15757	0.045278	13.0834	9.26807	10.7634	0.545445	--	--	--	--
TraesCS4B01G130900	lightcyan	K3	0.0112513	0	7.30648	4.83527	0.682323	0.0498367	Molecular Function: nucleic acid binding (GO:0003676);; Biological Process: carbohydrate metabolic process (GO:0005975);; Molecular Function: zinc ion binding (GO:0008270);; Cellular Component: plastid (GO:0009536);; Biological Process: DNA integration (GO:0015074);; Cellular Component: cytoplasmic vesicle (GO:0016023);; Molecular Function: lyase activity (GO:0016829);; Molecular Function: carboh…	K18195|0|sita:101768622|K18195 rhamnogalacturonan endolyase [EC:4.2.2.23] | (RefSeq) rhamnogalacturonate lyase-like	--	--
TraesCSU01G211500	lightcyan	K3	0	0	7.22945	3.34454	0.672637	0	Molecular Function: ATP binding (GO:0005524);; Molecular Function: nucleoside-triphosphatase activity (GO:0017111);;	--	--	ATP-dependent Clp protease ATP-binding subunit clpA homolog GN=clpC OS=Pyropia yezoensis (Red alga) PE=3 SV=1
TraesCS7D01G423100	lightcyan	K3	0	0.00526633	25.8833	23.2754	8.09446	0.311878	Molecular Function: ATP binding (GO:0005524);; Cellular Component: cell wall (GO:0005618);; Cellular Component: vacuole (GO:0005773);; Cellular Component: endoplasmic reticulum (GO:0005783);; Cellular Component: plasma membrane (GO:0005886);; Biological Process: response to heat (GO:0009408);; Cellular Component: chloroplast (GO:0009507);; Biological Process: polar nucleus fusion (GO:0010197);; C…	K09490|0|sita:101774899|K09490 heat shock 70kDa protein 5 | (RefSeq) luminal-binding protein 3-like	Protein export (ko03060);; Protein processing in endoplasmic reticulum (ko04141)	Luminal-binding protein 5 (Precursor) GN=BIP5 OS=Nicotiana tabacum (Common tobacco) PE=2 SV=1
TraesCS3D01G377300	lightcyan	K3	0.772007	0.60225	9.10744	3.76171	2.7722	0	Molecular Function: DNA binding (GO:0003677);; Molecular Function: chromatin binding (GO:0003682);;	K09422|3.60267e-111|bdi:100838163|K09422 myb proto-oncogene protein, plant | (RefSeq) myb-related protein 308-like	--	Transcription repressor MYB4 GN=MYB4 OS=Arabidopsis thaliana (Mouse-ear cress) PE=1 SV=1
TraesCS6B01G107900	lightcyan	K3	0	0	7.8006	5.29332	1.60145	0.101642	--	--	--	--
TraesCS2B01G182000	lightcyan	K3	0.55524	0.097423	58.4581	30.9021	37.8253	2.89152	Molecular Function: calcium ion binding (GO:0005509);;	--	--	Probable calcium-binding protein CML45 GN=CML45 OS=Arabidopsis thaliana (Mouse-ear cress) PE=1 SV=1
TraesCS7D01G472200	lightcyan	K3	0	0.08918	7.58812	8.15648	1.36633	0.0109587	Cellular Component: membrane (GO:0016020);;	--	--	WAT1-related protein At1g09380 GN=At1g09380 OS=Arabidopsis thaliana (Mouse-ear cress) PE=2 SV=1
TraesCS1A01G375300	lightcyan	K3	0	0	10.6345	13.0213	3.29056	0.0451353	--	--	--	Ubiquitin carboxyl-terminal hydrolase 12 GN=UBP12 OS=Arabidopsis thaliana (Mouse-ear cress) PE=1 SV=2
TraesCS1D01G447600	lightcyan	K3	0	0	41.6312	18.3483	5.07512	0	--	--	--	--
TraesCS2A01G115200	lightcyan	K3	0	0	5.48083	4.51809	1.01413	0.00925433	--	--	--	Autophagy-related protein 18a GN=ATG18A OS=Arabidopsis thaliana (Mouse-ear cress) PE=1 SV=1
TraesCS7B01G489600	lightcyan	K3	0	0	5.0373	2.72937	1.20636	0.0873203	Cellular Component: mitochondrion (GO:0005739);; Molecular Function: unfolded protein binding (GO:0051082);;	--	--	--
Triticum_aestivum_newGene_102591	lightcyan	K3	0	0	3.28725	4.01527	1.52297	0	Molecular Function: aldose 1-epimerase activity (GO:0004034);; Biological Process: hexose metabolic process (GO:0019318);; Molecular Function: carbohydrate binding (GO:0030246);;	K01785|8.9289e-94|sita:101765583|K01785 aldose 1-epimerase [EC:5.1.3.3] | (RefSeq) aldose 1-epimerase-like	Glycolysis / Gluconeogenesis (ko00010);; Galactose metabolism (ko00052)	--
TraesCS1B01G194000	lightcyan	K3	0.0237827	0.050064	3.68064	3.42539	1.546	0.049886	Molecular Function: glutathione transferase activity (GO:0004364);; Biological Process: glutathione metabolic process (GO:0006749);; Cellular Component: chloroplast (GO:0009507);; Biological Process: de-etiolation (GO:0009704);; Biological Process: response to cadmium ion (GO:0046686);; Biological Process: lateral root development (GO:0048527);; Biological Process: response to growth hormone (GO:…	K00799|1.35124e-101|obr:102711734|K00799 glutathione S-transferase [EC:2.5.1.18] | (RefSeq) probable glutathione S-transferase GSTU6	Glutathione metabolism (ko00480)	Probable glutathione S-transferase GSTU6 GN=OSJNBb0038A07.2 OS=Oryza sativa subsp. japonica (Rice) PE=2 SV=2
TraesCS5B01G531500	lightcyan	K3	0	0	18.1862	7.28954	2.30896	0.0294607	--	--	--	--
TraesCS7A01G141700	lightcyan	K3	0	0.0446293	21.5072	14.5815	2.98357	0.00845333	Cellular Component: nucleus (GO:0005634);; Cellular Component: cytoplasm (GO:0005737);; Cellular Component: plasma membrane (GO:0005886);; Biological Process: ethylene biosynthetic process (GO:0009693);; Biological Process: embryo development (GO:0009790);;	K12158|1.71563e-97|brp:103867338|K12158 ubiquitin-like protein Nedd8 | (RefSeq) ubiquitin-NEDD8-like protein RUB2	--	40S ribosomal protein S27a-1 (Precursor) OS=Oryza sativa subsp. japonica (Rice) PE=2 SV=1
TraesCS6B01G132000	lightcyan	K3	0	0	4.54191	2.85702	0.950064	0	--	--	--	--
TraesCS4B01G353200	lightcyan	K3	0	0.00471067	36.6946	27.2147	1.2145	0	Biological Process: alcohol metabolic process (GO:0006066);; Molecular Function: choline dehydrogenase activity (GO:0008812);; Cellular Component: cytoplasmic vesicle (GO:0016023);; Molecular Function: lyase activity (GO:0016829);; Molecular Function: flavin adenine dinucleotide binding (GO:0050660);; Biological Process: oxidation-reduction process (GO:0055114);;	--	--	Protein HOTHEAD (Precursor) GN=F3N23.17 OS=Arabidopsis thaliana (Mouse-ear cress) PE=1 SV=1
TraesCS2A01G377100	lightcyan	K3	0	0	27.0874	16.8835	4.60463	0.381825	Cellular Component: cytoplasmic vesicle (GO:0016023);; Molecular Function: hydrolase activity (GO:0016787);;	--	--	--
TraesCS7D01G197500	lightcyan	K3	0.158469	0.0232073	18.4201	16.1427	13.8759	0.586454	--	--	--	--
TraesCS2D01G060700	lightcyan	K3	0	0	4.98872	3.38557	0.514267	0	--	--	--	--
TraesCS1D01G338600	lightcyan	K3	0	0	6.68186	4.81842	2.55988	0	--	--	--	--
TraesCS5D01G491900	lightcyan	K3	2.47678	1.56626	10.3569	8.46084	7.31487	0.407736	Molecular Function: actin binding (GO:0003779);; Cellular Component: actin cytoskeleton (GO:0015629);; Biological Process: actin filament depolymerization (GO:0030042);;	K05765|2.23753e-50|bdi:100838034|K05765 cofilin | (RefSeq) actin-depolymerizing factor 3	--	Actin-depolymerizing factor 3 GN=OJ1754_E06.21 OS=Oryza sativa subsp. japonica (Rice) PE=1 SV=1
Triticum_aestivum_newGene_51119	lightcyan	K3	0.0210777	0	8.88238	6.59437	1.02067	0	Molecular Function: protein serine/threonine kinase activity (GO:0004674);; Cellular Component: plasma membrane (GO:0005886);; Biological Process: transcription, DNA-templated (GO:0006351);; Biological Process: cell surface receptor signaling pathway (GO:0007166);; Molecular Function: organic cyclic compound binding (GO:0097159);; Molecular Function: heterocyclic compound binding (GO:1901363);;	--	--	B3 domain-containing protein Os12g0592300 OS=Oryza sativa subsp. japonica OX=39947 GN=Os12g0592300 PE=2 SV=2
TraesCS2A01G191600	lightcyan	K3	0.015353	0.00624533	11.6495	5.03101	3.11717	0.0749087	Biological Process: response to nitrate (GO:0010167);; Biological Process: suberin biosynthetic process (GO:0010345);; Biological Process: nitrate transport (GO:0015706);; Molecular Function: hydroxycinnamoyltransferase activity (GO:0050734);; Biological Process: cell wall pectin biosynthetic process (GO:0052325);;	K15400|0|zma:100284056|K15400 omega-hydroxypalmitate O-feruloyl transferase [EC:2.3.1.188] | (RefSeq) GRMZM2G034360; transferase	Cutin, suberine and wax biosynthesis (ko00073)	Omega-hydroxypalmitate O-feruloyl transferase GN=MEE6.11 OS=Arabidopsis thaliana (Mouse-ear cress) PE=1 SV=1
TraesCS2A01G546300	lightcyan	K3	0	0	9.60674	7.34049	2.22582	0.00661867	Molecular Function: cysteine-type endopeptidase activity (GO:0004197);; Molecular Function: phospholipase A2 activity (GO:0004623);; Biological Process: proteolysis (GO:0006508);; Biological Process: multicellular organism development (GO:0007275);; Cellular Component: cytoplasmic vesicle (GO:0016023);;	--	--	Cysteine protease 1 (Precursor) GN=OSJNBa0043A12.33 OS=Oryza sativa subsp. japonica (Rice) PE=2 SV=2
TraesCS2B01G590700	lightcyan	K3	0	0.004509	5.93697	2.78079	0.726418	0	--	K10581|2.03322e-102|sita:101783215|K10581 ubiquitin-conjugating enzyme E2 O [EC:2.3.2.24] | (RefSeq) probable ubiquitin-conjugating enzyme E2 23	Ubiquitin mediated proteolysis (ko04120)	Probable ubiquitin-conjugating enzyme E2 23 GN=UBC23 OS=Arabidopsis thaliana (Mouse-ear cress) PE=1 SV=1
TraesCS4A01G376800	lightcyan	K3	0	0	5.0349	5.84173	1.57464	0.0641363	Molecular Function: binding (GO:0005488);;	K11968|1.4856e-167|bdi:100837207|K11968 ariadne-1 [EC:2.3.2.27] | (RefSeq) probable E3 ubiquitin-protein ligase ARI5	--	Probable E3 ubiquitin-protein ligase ARI7 GN=ARI7 OS=Arabidopsis thaliana (Mouse-ear cress) PE=2 SV=1
TraesCS5B01G190800	lightcyan	K3	17.9588	20.5953	138.578	76.0558	16.2004	0.141674	Biological Process: alcohol metabolic process (GO:0006066);; Biological Process: cell-cell signaling (GO:0007267);; Molecular Function: choline dehydrogenase activity (GO:0008812);; Biological Process: embryo sac development (GO:0009553);; Biological Process: fatty acid omega-oxidation (GO:0010430);; Cellular Component: cytoplasmic vesicle (GO:0016023);; Molecular Function: lyase activity (GO:001…	K15403|0|bdi:100836391|K15403 fatty acid omega-hydroxy dehydrogenase [EC:1.1.-.-] | (RefSeq) protein HOTHEAD-like	Cutin, suberine and wax biosynthesis (ko00073)	Protein HOTHEAD (Precursor) GN=F3N23.17 OS=Arabidopsis thaliana (Mouse-ear cress) PE=1 SV=1
TraesCS1A01G336400	lightcyan	K3	0.0153377	0.014047	20.2495	14.0416	1.61039	0	Molecular Function: hydrolase activity (GO:0016787);; Cellular Component: intracellular membrane-bounded organelle (GO:0043231);; Cellular Component: cytoplasmic part (GO:0044444);;	--	--	--
TraesCS2A01G077100	lightcyan	K3	0	0	7.81443	8.44553	0.9514	0.00788233	Cellular Component: mitochondrion (GO:0005739);; Molecular Function: transferase activity, transferring glycosyl groups (GO:0016757);;	--	--	UDP-glycosyltransferase 92A1 GN=UGT92A1 OS=Arabidopsis thaliana (Mouse-ear cress) PE=2 SV=1
TraesCS4A01G289000	lightcyan	K3	0	0	18.3953	11.8329	4.40358	0	--	--	--	--
TraesCS3B01G355100	lightcyan	K3	0	0	11.9028	6.69725	1.56172	0.0106477	--	K10523|1.28854e-17|sbi:SORBI_06g031500|K10523 speckle-type POZ protein | (RefSeq) SORBIDRAFT_06g031500, Sb06g031500; hypothetical protein	--	--
TraesCS3D01G410400	lightcyan	K3	0	0	20.0854	18.7856	4.44074	0.0631153	Cellular Component: nucleus (GO:0005634);; Biological Process: transcription, DNA-templated (GO:0006351);;	--	--	Histone deacetylase HDT3 GN=HDT3 OS=Zea mays (Maize) PE=2 SV=1
TraesCS4D01G023000	lightcyan	K3	0	0	9.3371	8.2775	2.06469	0	--	--	--	--
TraesCS7D01G309400	lightcyan	K3	0.566578	0.29085	33.6439	11.7967	15.4844	0.908359	Cellular Component: plasma membrane (GO:0005886);; Cellular Component: plastid (GO:0009536);; Cellular Component: integral component of membrane (GO:0016021);; Biological Process: amino acid import (GO:0043090);; Biological Process: response to karrikin (GO:0080167);;	--	--	Lysine histidine transporter 1 GN=LHT1 OS=Arabidopsis thaliana (Mouse-ear cress) PE=1 SV=1
Triticum_aestivum_newGene_113297	lightcyan	K3	0	0	4.8771	3.45543	0.65324	0	Cellular Component: intracellular part (GO:0044424);;	--	--	31 kDa ribonucleoprotein, chloroplastic OS=Arabidopsis thaliana OX=3702 GN=CP31A PE=1 SV=1
TraesCS5A01G471400	lightcyan	K3	0	0	9.47543	8.26812	2.02422	0	--	--	--	--
TraesCS3D01G040900	lightcyan	K3	0	0	15.1679	14.009	5.0616	0.36373	Cellular Component: condensed nuclear chromosome (GO:0000794);; Cellular Component: spindle (GO:0005819);; Biological Process: ubiquitin-dependent protein catabolic process (GO:0006511);; Cellular Component: phragmoplast (GO:0009524);; Biological Process: response to auxin (GO:0009733);; Biological Process: response to jasmonic acid (GO:0009753);; Biological Process: embryo development ending in …	K03347|0|bdi:100825090|K03347 cullin 1 | (RefSeq) cullin-1-like	Ubiquitin mediated proteolysis (ko04120);; Protein processing in endoplasmic reticulum (ko04141)	Cullin-1 GN=CUL1 OS=Arabidopsis thaliana (Mouse-ear cress) PE=1 SV=1
TraesCS7D01G143000	lightcyan	K3	0	0	28.0223	19.6893	3.14004	0	Cellular Component: nucleus (GO:0005634);; Cellular Component: cytoplasm (GO:0005737);; Cellular Component: plasma membrane (GO:0005886);; Biological Process: ethylene biosynthetic process (GO:0009693);; Biological Process: embryo development (GO:0009790);;	K12158|4.15414e-97|brp:103867338|K12158 ubiquitin-like protein Nedd8 | (RefSeq) ubiquitin-NEDD8-like protein RUB2	--	40S ribosomal protein S27a-1 (Precursor) OS=Oryza sativa subsp. japonica (Rice) PE=2 SV=1
TraesCS4D01G027400	lightcyan	K3	0.440688	0.359432	76.5522	37.0641	3.40047	0.171376	--	--	--	--
TraesCS1D01G061900	lightcyan	K3	3.42824	7.91909	180.585	84.1752	12.4987	0.994038	--	--	--	--
TraesCS7A01G535900	lightcyan	K3	0	0	12.1068	9.26175	5.97613	0	--	--	--	GDSL esterase/lipase At3g09930 (Precursor) GN=At3g09930 OS=Arabidopsis thaliana (Mouse-ear cress) PE=2 SV=1
TraesCS5D01G280900	lightcyan	K3	0	0	7.10303	4.06318	1.49626	0.101338	Cellular Component: plastid (GO:0009536);;	--	--	--
TraesCS3B01G338500	lightcyan	K3	0	0	5.87381	3.74439	0.99798	0	Biological Process: biosynthetic process (GO:0009058);; Molecular Function: strictosidine synthase activity (GO:0016844);;	--	--	Protein STRICTOSIDINE SYNTHASE-LIKE 10 {ECO:0000303|PubMed:10777701} (Precursor) OS=Arabidopsis thaliana (Mouse-ear cress) PE=2 SV=1
TraesCS1D01G438800	lightcyan	K3	0	0	6.29486	3.88909	1.18514	0.00616767	Molecular Function: nucleotide binding (GO:0000166);; Cellular Component: cell part (GO:0044464);;	--	--	ATP-dependent zinc metalloprotease FTSH 2, chloroplastic (Precursor) GN=F7F1.16 OS=Arabidopsis thaliana (Mouse-ear cress) PE=1 SV=1
TraesCS4D01G108400	lightcyan	K3	0	0.012308	19.2938	10.93	1.78917	0.0365563	Cellular Component: cytoplasmic vesicle (GO:0016023);; Molecular Function: galactose oxidase activity (GO:0045480);;	K20929|0|sita:101760647|K20929 glyoxal/methylglyoxal oxidase [EC:1.2.3.15] | (RefSeq) galactose oxidase-like	--	--
Triticum_aestivum_newGene_80590	lightcyan	K3	0	0	15.4848	12.3893	2.14585	0	--	K08770|5.73024e-18|dosa:Os02t0161900-01|K08770 ubiquitin C | (RAP-DB) Os02g0161900; Similar to polyubiquitin containing 7 ubiquitin monomers.	--	Ubiquitin OS=Triticum aestivum OX=4565 PE=1 SV=2
TraesCS5D01G084600	lightcyan	K3	0.11443	0.094231	18.1966	17.7043	3.80858	0.238323	Molecular Function: metal ion binding (GO:0046872);;	--	--	Zinc finger protein 7 GN=ZFP7 OS=Arabidopsis thaliana (Mouse-ear cress) PE=2 SV=1
TraesCS2D01G373700	lightcyan	K3	0	0	41.1572	23.752	4.35615	0.423025	Cellular Component: cytoplasmic vesicle (GO:0016023);; Molecular Function: hydrolase activity (GO:0016787);;	--	--	--
TraesCS2B01G093500	lightcyan	K3	0.0235567	0.0213347	28.8063	13.3133	2.01563	0	Biological Process: xylem development (GO:0010089);; Biological Process: cell wall macromolecule metabolic process (GO:0044036);;	--	--	Protein trichome birefringence-like 1 GN=TBL1 OS=Arabidopsis thaliana (Mouse-ear cress) PE=2 SV=1
TraesCS5A01G192300	lightcyan	K3	15.0052	17.9159	91.2091	48.5275	10.9689	0.100044	Biological Process: alcohol metabolic process (GO:0006066);; Biological Process: cell-cell signaling (GO:0007267);; Molecular Function: choline dehydrogenase activity (GO:0008812);; Biological Process: embryo sac development (GO:0009553);; Biological Process: fatty acid omega-oxidation (GO:0010430);; Cellular Component: cytoplasmic vesicle (GO:0016023);; Molecular Function: lyase activity (GO:001…	K15403|0|bdi:100836391|K15403 fatty acid omega-hydroxy dehydrogenase [EC:1.1.-.-] | (RefSeq) protein HOTHEAD-like	Cutin, suberine and wax biosynthesis (ko00073)	Protein HOTHEAD (Precursor) GN=F3N23.17 OS=Arabidopsis thaliana (Mouse-ear cress) PE=1 SV=1
Triticum_aestivum_newGene_37728	lightcyan	K3	0.0247003	0.0831387	17.0106	8.10276	0.858589	0	--	--	--	--
TraesCS3A01G167300	lightcyan	K3	0.0379483	0	25.4366	18.9261	2.00309	0	Cellular Component: plastid (GO:0009536);;	--	--	Putative DNA-binding protein ESCAROLA GN=ESC OS=Arabidopsis thaliana (Mouse-ear cress) PE=2 SV=1
TraesCS3B01G450400	lightcyan	K3	0.00289967	0.0207683	12.4388	13.7165	3.21179	0.137926	--	--	--	Histone deacetylase HDT3 GN=HDT3 OS=Zea mays (Maize) PE=2 SV=1
TraesCS5D01G565300	lightcyan	K3	1.96526	2.63552	66.1893	93.8544	48.3949	3.96076	Biological Process: fatty acid biosynthetic process (GO:0006633);; Cellular Component: chloroplast (GO:0009507);;	--	--	Acyl carrier protein 3, chloroplastic (Precursor) GN=ACL1.3 OS=Hordeum vulgare (Barley) PE=1 SV=2
TraesCS7B01G059900	lightcyan	K3	0.021121	0	6.66062	3.59829	1.17928	0.050407	--	K03136|1.8548e-102|osa:4345330|K03136 transcription initiation factor TFIIE subunit alpha | (RefSeq) OJ1119_B10.8; general transcription factor IIE subunit 1	Basal transcription factors (ko03022)	--
Triticum_aestivum_newGene_5543	lightcyan	K3	0	0	5.69109	4.52768	0.929871	0.035596	--	--	--	--
TraesCS3A01G145100	lightcyan	K3	0	0	8.22237	4.79599	0.849461	0	Molecular Function: ATP binding (GO:0005524);; Cellular Component: cell wall (GO:0005618);; Cellular Component: nuclear envelope (GO:0005635);; Cellular Component: nucleolus (GO:0005730);; Cellular Component: spindle (GO:0005819);; Cellular Component: plasma membrane (GO:0005886);; Cellular Component: phragmoplast (GO:0009524);; Biological Process: pollen germination (GO:0009846);; Biological Pro…	--	--	Cell division cycle protein 48 homolog GN=CDC48 OS=Glycine max (Soybean) PE=1 SV=1
TraesCS5D01G200800	lightcyan	K3	0.671704	0.401966	9.68475	8.62249	8.10198	0.732925	Molecular Function: trehalose-phosphatase activity (GO:0004805);; Biological Process: trehalose biosynthetic process (GO:0005992);; Biological Process: response to stress (GO:0006950);; Biological Process: response to cadmium ion (GO:0046686);;	K01087|0|bdi:100828724|K01087 trehalose 6-phosphate phosphatase [EC:3.1.3.12] | (RefSeq) probable trehalose-phosphate phosphatase 7	Starch and sucrose metabolism (ko00500)	Probable trehalose-phosphate phosphatase 7 OS=Oryza sativa subsp. japonica (Rice) PE=2 SV=2
TraesCS2A01G568600	lightcyan	K3	0	0	6.77506	3.7035	0.747191	0	--	--	--	--
Triticum_aestivum_newGene_101328	lightcyan	K3	0	0	17.9485	19.0115	4.10807	0.0269637	--	--	--	Ubiquitin OS=Triticum aestivum OX=4565 PE=1 SV=2
TraesCS4A01G207200	lightcyan	K3	0	0	11.2743	6.36276	0.919098	0	Cellular Component: cytoplasmic vesicle (GO:0016023);; Molecular Function: galactose oxidase activity (GO:0045480);;	K20929|0|sita:101760647|K20929 glyoxal/methylglyoxal oxidase [EC:1.2.3.15] | (RefSeq) galactose oxidase-like	--	--
TraesCS3A01G256600	lightcyan	K3	0	0	27.3645	14.1122	3.33448	0.0149337	Biological Process: biosynthetic process (GO:0009058);; Cellular Component: cytoplasmic vesicle (GO:0016023);; Molecular Function: strictosidine synthase activity (GO:0016844);;	--	--	Protein STRICTOSIDINE SYNTHASE-LIKE 10 {ECO:0000303|PubMed:10777701} (Precursor) OS=Arabidopsis thaliana (Mouse-ear cress) PE=2 SV=1
TraesCS4B01G110700	lightcyan	K3	0	0	10.5878	5.54434	0.861906	0	Cellular Component: cytoplasmic vesicle (GO:0016023);; Molecular Function: galactose oxidase activity (GO:0045480);;	K20929|0|sita:101760647|K20929 glyoxal/methylglyoxal oxidase [EC:1.2.3.15] | (RefSeq) galactose oxidase-like	--	--
TraesCS5A01G221600	lightcyan	K3	0.207512	0.364387	8.14323	6.96934	1.72811	0.0681167	Molecular Function: DNA binding (GO:0003677);; Molecular Function: transcription factor activity, sequence-specific DNA binding (GO:0003700);; Cellular Component: nucleus (GO:0005634);; Biological Process: regulation of transcription, DNA-templated (GO:0006355);; Biological Process: response to water deprivation (GO:0009414);; Cellular Component: plastid (GO:0009536);; Biological Process: respons…	K09285|3.51684e-174|osa:4347101|K09285 AP2-like factor, ANT lineage | (RefSeq) AP2-like ethylene-responsive transcription factor At1g16060	--	AP2-like ethylene-responsive transcription factor At1g16060 GN=At1g16060 OS=Arabidopsis thaliana (Mouse-ear cress) PE=2 SV=1
TraesCS7D01G100400	lightcyan	K3	0	0	8.55368	6.7019	1.0679	0	--	--	--	NAC domain-containing protein 68 OS=Oryza sativa subsp. japonica (Rice) PE=2 SV=1
TraesCS7A01G465800	lightcyan	K3	0	0	17.9094	26.9634	8.78895	0.635296	--	--	--	--
TraesCS3D01G509500	lightcyan	K3	0	0	39.4057	23.9992	5.56812	0.0127803	Cellular Component: cytoplasm (GO:0005737);; Biological Process: protein folding (GO:0006457);; Biological Process: response to heat (GO:0009408);; Biological Process: embryonic pattern specification (GO:0009880);;	--	--	Protein BOBBER 1 GN=BOB1 OS=Arabidopsis thaliana (Mouse-ear cress) PE=1 SV=1
TraesCS3D01G133500	lightcyan	K3	0	0	11.9703	8.13857	1.96627	0.00795033	--	--	--	--
TraesCS1B01G419200	lightcyan	K3	0	0	12.7751	6.67936	1.52696	0	Molecular Function: ATP binding (GO:0005524);; Cellular Component: cell wall (GO:0005618);; Cellular Component: nuclear envelope (GO:0005635);; Cellular Component: nucleolus (GO:0005730);; Cellular Component: spindle (GO:0005819);; Cellular Component: plasma membrane (GO:0005886);; Cellular Component: phragmoplast (GO:0009524);; Biological Process: pollen germination (GO:0009846);; Biological Pro…	--	--	Cell division control protein 48 homolog E GN=CDC48E OS=Arabidopsis thaliana (Mouse-ear cress) PE=1 SV=2
Triticum_aestivum_newGene_74529	lightcyan	K3	0	0	24.4552	17.8031	5.24784	0	--	--	--	--
TraesCS2B01G340500	lightcyan	K3	0.446391	0.456661	12.3544	5.67596	4.66978	0.0662923	Molecular Function: obsolete gamma-glutamyltransferase activity (GO:0003840);; Cellular Component: mitochondrion (GO:0005739);; Biological Process: glutathione catabolic process (GO:0006751);; Biological Process: response to oxidative stress (GO:0006979);; Cellular Component: plant-type cell wall (GO:0009505);; Molecular Function: glutathione gamma-glutamylcysteinyltransferase activity (GO:001675…	K18592|0|bdi:100844645|K18592 gamma-glutamyltranspeptidase / glutathione hydrolase / leukotriene-C4 hydrolase [EC:2.3.2.2 3.4.19.13 3.4.19.14] | (RefSeq) gamma-glutamyltranspeptidase 1-like	Taurine and hypotaurine metabolism (ko00430);; Cyanoamino acid metabolism (ko00460);; Glutathione metabolism (ko00480);; Arachidonic acid metabolism (ko00590)	Gamma-glutamyltranspeptidase 1 (Precursor) GN=GGT1 OS=Arabidopsis thaliana (Mouse-ear cress) PE=2 SV=1
TraesCS2A01G567100	lightcyan	K3	0	0	12.415	6.9858	1.3927	0.0247817	--	--	--	--
TraesCS3B01G401600	lightcyan	K3	0.503683	0.483915	17.4507	19.3418	1.92775	0.137293	Molecular Function: ATP binding (GO:0005524);; Biological Process: obsolete ATP catabolic process (GO:0006200);; Cellular Component: integral component of membrane (GO:0016021);; Molecular Function: ATPase activity, coupled to transmembrane movement of substances (GO:0042626);; Biological Process: transmembrane transport (GO:0055085);;	K05658|0|bdi:100835932|K05658 ATP-binding cassette, subfamily B (MDR/TAP), member 1 [EC:3.6.3.44] | (RefSeq) ABC transporter B family member 4-like	ABC transporters (ko02010)	ABC transporter B family member 11 GN=T14P4.15 OS=Arabidopsis thaliana (Mouse-ear cress) PE=2 SV=1
TraesCS2B01G394300	lightcyan	K3	0	0	27.0076	17.691	2.81457	0.220789	Cellular Component: cytoplasmic vesicle (GO:0016023);; Molecular Function: hydrolase activity (GO:0016787);;	--	--	--
TraesCS5A01G451500	lightcyan	K3	0	0	7.76623	4.88576	1.20228	0	--	K10523|1.62555e-143|sbi:SORBI_02g036820|K10523 speckle-type POZ protein | (RefSeq) SORBIDRAFT_02g036820, Sb02g036820; hypothetical protein	--	BTB/POZ and MATH domain-containing protein 2 GN=BPM2 OS=Arabidopsis thaliana (Mouse-ear cress) PE=1 SV=1
Triticum_aestivum_newGene_37535	lightcyan	K3	5.48862	9.85483	208.911	48.3876	4.66056	0.03396	--	--	--	--
TraesCS5D01G317200	lightcyan	K3	0.00692067	0	21.3927	2.29667	3.86271	0.0168433	Molecular Function: DNA binding (GO:0003677);; Molecular Function: transcription factor activity, sequence-specific DNA binding (GO:0003700);; Cellular Component: nucleus (GO:0005634);; Biological Process: regulation of transcription, DNA-templated (GO:0006355);;	--	--	Dehydration-responsive element-binding protein 1B OS=Oryza sativa subsp. japonica (Rice) PE=2 SV=1
TraesCS6D01G096200	lightcyan	K3	0	0	15.6645	8.88784	2.04348	0.040942	Biological Process: carbohydrate metabolic process (GO:0005975);; Cellular Component: cytoplasmic vesicle (GO:0016023);; Molecular Function: lyase activity (GO:0016829);; Molecular Function: carbohydrate binding (GO:0030246);;	K18195|0|sita:101768622|K18195 rhamnogalacturonan endolyase [EC:4.2.2.23] | (RefSeq) rhamnogalacturonate lyase-like	--	--
TraesCS2D01G480500	lightcyan	K3	0	0	30.5138	15.6142	3.25139	0	--	--	--	--
TraesCS3B01G326700	lightcyan	K3	0.0654823	0.0206317	15.7724	10.4412	3.84576	0.262563	--	--	--	--
TraesCS2A01G500000	lightcyan	K3	0	0	15.573	13.3033	5.36859	0.46686	--	K10523|5.47723e-115|sita:101786170|K10523 speckle-type POZ protein | (RefSeq) BTB/POZ and MATH domain-containing protein 1-like	--	BTB/POZ and MATH domain-containing protein 2 GN=BPM2 OS=Arabidopsis thaliana (Mouse-ear cress) PE=1 SV=1
TraesCS6D01G207600	lightcyan	K3	0.0235097	0.0138977	10.1556	8.53163	1.87777	0.0337807	Cellular Component: cytoplasmic vesicle (GO:0016023);;	--	--	--
TraesCS6A01G227400	lightcyan	K3	0	0	13.7246	16.1454	3.51439	0.207701	Cellular Component: cytoplasmic vesicle (GO:0016023);;	--	--	--
TraesCS7A01G302800	lightcyan	K3	8.3662	8.50006	56.4068	21.2232	5.97021	0.388315	Biological Process: gene silencing by RNA (GO:0031047);;	--	--	Factor of DNA methylation 1 {ECO:0000303|PubMed:22302148} OS=Arabidopsis thaliana (Mouse-ear cress) PE=1 SV=1
TraesCS7B01G366900	lightcyan	K3	0.0196707	0.026454	22.1999	22.0472	7.84088	0.268756	--	--	--	--
Triticum_aestivum_newGene_7000	lightcyan	K3	0	0	4.92476	5.47688	1.41703	0.00846233	--	--	--	--
TraesCS2A01G373300	lightcyan	K3	0	0	16.156	8.02631	0.743158	0	Cellular Component: Golgi stack (GO:0005795);; Molecular Function: galactosyltransferase activity (GO:0008378);; Cellular Component: plastid (GO:0009536);;	K01988|4.47871e-161|osa:4336475|K01988 lactosylceramide 4-alpha-galactosyltransferase [EC:2.4.1.228] | (RefSeq) uncharacterized protein At4g19900	Glycosphingolipid biosynthesis - globo series (ko00603)	Uncharacterized protein At4g19900 GN=At4g19900 OS=Arabidopsis thaliana (Mouse-ear cress) PE=2 SV=1
TraesCS3B01G171200	lightcyan	K3	0	0	5.4847	3.33844	0.720124	0.018434	Molecular Function: ATP binding (GO:0005524);; Cellular Component: cell wall (GO:0005618);; Cellular Component: nuclear envelope (GO:0005635);; Cellular Component: nucleolus (GO:0005730);; Cellular Component: spindle (GO:0005819);; Cellular Component: plasma membrane (GO:0005886);; Cellular Component: phragmoplast (GO:0009524);; Biological Process: pollen germination (GO:0009846);; Biological Pro…	--	--	Cell division cycle protein 48 homolog GN=CDC48 OS=Glycine max (Soybean) PE=1 SV=1
TraesCS6D01G387600	lightcyan	K3	0	0	21.232	11.8924	2.36101	0	--	--	--	Zinc finger A20 and AN1 domain-containing stress-associated protein 12 GN=OSJNBa0016C11.6 OS=Oryza sativa subsp. japonica (Rice) PE=2 SV=1
TraesCS3A01G190200	lightcyan	K3	0.0923433	0.0361377	4.75834	2.39493	1.63067	0.013593	--	--	--	--
TraesCS1B01G291300	lightcyan	K3	0	0	4.16657	4.03856	1.85762	0.123792	Cellular Component: vacuolar proton-transporting V-type ATPase, V1 domain (GO:0000221);; Cellular Component: plant-type vacuole (GO:0000325);; Cellular Component: Golgi apparatus (GO:0005794);; Cellular Component: plasma membrane (GO:0005886);; Biological Process: glucose catabolic process (GO:0006007);; Biological Process: ubiquitin-dependent protein catabolic process (GO:0006511);; Biological P…	K02148|0|bdi:100841325|K02148 V-type H+-transporting ATPase subunit C | (RefSeq) VATPC; V-type proton ATPase subunit C	Oxidative phosphorylation (ko00190);; Phagosome (ko04145)	V-type proton ATPase subunit C GN=F13K23.9 OS=Arabidopsis thaliana (Mouse-ear cress) PE=1 SV=1
TraesCS3D01G256900	lightcyan	K3	0.00750233	0	18.6315	9.73091	1.96512	0.0222933	Biological Process: biosynthetic process (GO:0009058);; Cellular Component: cytoplasmic vesicle (GO:0016023);; Molecular Function: strictosidine synthase activity (GO:0016844);;	--	--	Protein STRICTOSIDINE SYNTHASE-LIKE 10 {ECO:0000303|PubMed:10777701} (Precursor) OS=Arabidopsis thaliana (Mouse-ear cress) PE=2 SV=1
TraesCS4A01G015700	lightcyan	K3	0.363953	0.201168	15.9833	3.01371	1.90866	0.00871467	--	--	--	--
TraesCS2D01G547800	lightcyan	K3	0	0	12.0796	7.40147	1.56394	0.00560467	Molecular Function: cysteine-type endopeptidase activity (GO:0004197);; Molecular Function: phospholipase A2 activity (GO:0004623);; Biological Process: proteolysis (GO:0006508);; Biological Process: flower development (GO:0009908);; Cellular Component: cytoplasmic vesicle (GO:0016023);; Biological Process: cell differentiation (GO:0030154);;	--	--	Cysteine protease 1 (Precursor) GN=OSJNBa0043A12.33 OS=Oryza sativa subsp. japonica (Rice) PE=2 SV=2
TraesCS1D01G057500	lightcyan	K3	1.32593	0.258921	9.11682	5.59189	4.82581	0.0639373	Biological Process: metal ion transport (GO:0030001);; Molecular Function: purine ribonucleoside binding (GO:0032550);; Molecular Function: adenyl ribonucleotide binding (GO:0032559);; Molecular Function: anion binding (GO:0043168);; Molecular Function: metal ion binding (GO:0046872);;	--	--	--
TraesCSU01G075600	lightcyan	K3	0	0	11.0364	8.16178	2.24733	0.019823	Molecular Function: ATP binding (GO:0005524);; Molecular Function: nucleoside-triphosphatase activity (GO:0017111);;	--	--	26S protease regulatory subunit 8 homolog A GN=F28I16.140 OS=Arabidopsis thaliana (Mouse-ear cress) PE=1 SV=1
TraesCS4D01G192400	lightcyan	K3	0	0	43.1881	29.379	3.68307	0	Molecular Function: DNA binding (GO:0003677);; Molecular Function: chromatin binding (GO:0003682);; Molecular Function: transcription factor activity, sequence-specific DNA binding (GO:0003700);; Biological Process: regulation of transcription, DNA-templated (GO:0006355);; Biological Process: anther wall tapetum development (GO:0048658);; Biological Process: microgametogenesis (GO:0055046);;	K09422|2.29653e-125|bdi:100824326|K09422 myb proto-oncogene protein, plant | (RefSeq) myb-related protein Zm38-like	--	Transcription repressor MYB4 GN=MYB4 OS=Arabidopsis thaliana (Mouse-ear cress) PE=1 SV=1
TraesCS4D01G178100	lightcyan	K3	0.0876147	0.0124697	6.52576	4.01619	1.60302	0.0282333	--	--	--	--
TraesCSU01G025400	lightcyan	K3	0.131257	0.103687	36.671	20.6545	2.95241	0.00696033	Biological Process: xylem development (GO:0010089);; Biological Process: cell wall macromolecule metabolic process (GO:0044036);;	--	--	Protein trichome birefringence-like 1 GN=TBL1 OS=Arabidopsis thaliana (Mouse-ear cress) PE=2 SV=1
TraesCS2B01G380600	lightcyan	K3	4.18682	6.09629	75.0873	65.6012	21.2978	0.618691	Biological Process: lipid metabolic process (GO:0006629);; Cellular Component: cytoplasmic vesicle (GO:0016023);; Molecular Function: hydrolase activity, acting on ester bonds (GO:0016788);;	--	--	GDSL esterase/lipase LTL1 (Precursor) GN=LTL1 OS=Arabidopsis thaliana (Mouse-ear cress) PE=2 SV=1
TraesCS2B01G514300	lightcyan	K3	0	0	5.40607	5.65582	2.29887	0.211618	--	--	--	--
TraesCS5A01G031300	lightcyan	K3	2.97259	5.98732	82.1335	55.6981	38.0788	2.53871	--	--	--	--
TraesCS5D01G413000	lightcyan	K3	1.67226	1.56759	36.8309	28.3206	8.56354	0.713448	--	K11876|1.65858e-17|bdi:100830359|K11876 proteasome assembly chaperone 2 | (RefSeq) proteasome assembly chaperone 2	--	--
TraesCS4B01G191200	lightcyan	K3	0	0	38.1687	24.6862	2.80537	0	Molecular Function: DNA binding (GO:0003677);; Molecular Function: chromatin binding (GO:0003682);; Molecular Function: transcription factor activity, sequence-specific DNA binding (GO:0003700);; Biological Process: regulation of transcription, DNA-templated (GO:0006355);; Biological Process: anther wall tapetum development (GO:0048658);; Biological Process: microgametogenesis (GO:0055046);;	K09422|2.93333e-126|obr:102712972|K09422 myb proto-oncogene protein, plant | (RefSeq) myb-related protein Zm38-like	--	Transcription repressor MYB4 GN=MYB4 OS=Arabidopsis thaliana (Mouse-ear cress) PE=1 SV=1
TraesCS6B01G439500	lightcyan	K3	0	0	25.4136	17.3867	1.82196	0.013739	Molecular Function: DNA binding (GO:0003677);;	--	--	Putative DNA-binding protein ESCAROLA GN=ESC OS=Arabidopsis thaliana (Mouse-ear cress) PE=2 SV=1
TraesCS1A01G061300	lightcyan	K3	3.00361	6.21196	231.942	79.3925	5.27959	0	--	--	--	--
TraesCS2B01G103900	lightcyan	K3	0	0.00502467	17.0644	11.0313	2.16646	0.0246763	Molecular Function: magnesium ion binding (GO:0000287);; Molecular Function: pyruvate decarboxylase activity (GO:0004737);; Biological Process: response to stress (GO:0006950);; Biological Process: metabolic process (GO:0008152);; Molecular Function: thiamine pyrophosphate binding (GO:0030976);;	K01568|0|sita:101785721|K01568 pyruvate decarboxylase [EC:4.1.1.1] | (RefSeq) pyruvate decarboxylase 2-like	Glycolysis / Gluconeogenesis (ko00010)	Pyruvate decarboxylase 2 GN=PDC2 OS=Oryza sativa subsp. indica (Rice) PE=2 SV=2
Triticum_aestivum_newGene_2156	lightcyan	K3	0	0	11.0935	5.66591	1.72301	0	--	--	--	--
TraesCS4D01G076000	lightcyan	K3	5.14964	5.71827	48.394	41.8403	7.39241	0.353418	Molecular Function: serine-type endopeptidase activity (GO:0004252);; Biological Process: proteolysis (GO:0006508);; Cellular Component: plant-type cell wall (GO:0009505);; Cellular Component: cytoplasmic vesicle (GO:0016023);; Molecular Function: identical protein binding (GO:0042802);; Biological Process: negative regulation of catalytic activity (GO:0043086);; Cellular Component: apoplast (GO:…	--	--	Subtilisin-like protease (Precursor) GN=At5g67360 OS=Arabidopsis thaliana (Mouse-ear cress) PE=1 SV=1
TraesCS1D01G062000	lightcyan	K3	1.4569	2.89153	146.059	48.2423	7.13415	0.356268	--	--	--	--
TraesCS2A01G337700	lightcyan	K3	0.130614	0.357676	49.0055	21.6187	3.2427	0.14264	Biological Process: proteolysis (GO:0006508);; Molecular Function: peptidase activity (GO:0008233);; Cellular Component: cytoplasmic vesicle (GO:0016023);;	--	--	Non-specific lipid-transfer protein-like protein At2g13820 (Precursor) GN=At2g13820 OS=Arabidopsis thaliana (Mouse-ear cress) PE=1 SV=1
TraesCS1D01G206400	lightcyan	K3	0	0	15.8885	9.08988	2.19351	0.0283557	Cellular Component: nucleus (GO:0005634);; Cellular Component: cytosol (GO:0005829);; Cellular Component: plasma membrane (GO:0005886);; Biological Process: ethylene biosynthetic process (GO:0009693);; Biological Process: response to auxin (GO:0009733);; Biological Process: embryo development (GO:0009790);; Biological Process: protein neddylation (GO:0045116);;	K12158|4.77742e-97|vvi:100241051|K12158 ubiquitin-like protein Nedd8 | (RefSeq) ubiquitin-NEDD8-like protein RUB2	--	40S ribosomal protein S27a-1 (Precursor) OS=Oryza sativa subsp. japonica (Rice) PE=2 SV=1
TraesCS5D01G264100	lightcyan	K3	0	0	4.41383	3.31411	1.35689	0.12568	Molecular Function: GTP binding (GO:0005525);; Cellular Component: vacuole (GO:0005773);; Cellular Component: plasma membrane (GO:0005886);; Biological Process: small GTPase mediated signal transduction (GO:0007264);; Biological Process: protein transport (GO:0015031);;	K07877|2.36511e-110|bdi:100823809|K07877 Ras-related protein Rab-2A | (RefSeq) ras-related protein Rab-2-A-like	--	Ras-related protein RABB1c OS=Arabidopsis thaliana (Mouse-ear cress) PE=1 SV=1
TraesCS7D01G453300	lightcyan	K3	0	0	21.7218	26.4175	7.15947	0.153675	--	--	--	--
TraesCS2A01G473500	lightcyan	K3	0	0	22.0986	9.76472	2.07822	0	--	K10523|3.30518e-121|bdi:100837130|K10523 speckle-type POZ protein | (RefSeq) BTB/POZ and MATH domain-containing protein 2-like	--	BTB/POZ and MATH domain-containing protein 2 GN=BPM2 OS=Arabidopsis thaliana (Mouse-ear cress) PE=1 SV=1
TraesCS5D01G370300	lightcyan	K3	0	0	5.03648	3.47366	0.81322	0.00528	Cellular Component: mitochondrion (GO:0005739);; Molecular Function: zinc ion binding (GO:0008270);;	K11968|0|bdi:100837207|K11968 ariadne-1 [EC:2.3.2.27] | (RefSeq) probable E3 ubiquitin-protein ligase ARI5	--	Probable E3 ubiquitin-protein ligase ARI7 GN=ARI7 OS=Arabidopsis thaliana (Mouse-ear cress) PE=2 SV=1
TraesCS7A01G106300	lightcyan	K3	0	0	8.5653	7.35391	1.37391	0.00438633	--	--	--	NAC domain-containing protein 68 OS=Oryza sativa subsp. japonica (Rice) PE=2 SV=1
TraesCS3D01G297400	lightcyan	K3	0.0271683	0.0221883	28.6778	23.168	1.32779	0.0392137	Molecular Function: transporter activity (GO:0005215);; Biological Process: oligopeptide transport (GO:0006857);; Cellular Component: membrane (GO:0016020);;	--	--	Protein NRT1/ PTR FAMILY 1.2 GN=F9I5.4 OS=Arabidopsis thaliana (Mouse-ear cress) PE=1 SV=1
TraesCS5A01G471200	lightcyan	K3	0	0	12.9992	14.2542	3.08394	0.0116827	--	--	--	--
TraesCS7A01G166700	lightcyan	K3	0.118727	0.0939707	15.274	12.6594	1.00192	0.016977	Biological Process: nitrogen compound metabolic process (GO:0006807);; Molecular Function: zinc ion binding (GO:0008270);; Cellular Component: chloroplast (GO:0009507);; Molecular Function: hydrolase activity, acting on carbon-nitrogen (but not peptide) bonds (GO:0016810);;	K13566|8.23674e-149|bdi:100833757|K13566 omega-amidase [EC:3.5.1.3] | (RefSeq) omega-amidase, chloroplastic-like	Alanine, aspartate and glutamate metabolism (ko00250)	Omega-amidase,chloroplastic (Precursor) GN=NLP3 OS=Arabidopsis thaliana (Mouse-ear cress) PE=1 SV=1
TraesCS3B01G559100	lightcyan	K3	0.00486433	0	34.7428	19.3882	2.38794	0.012477	Biological Process: biosynthetic process (GO:0009058);; Molecular Function: strictosidine synthase activity (GO:0016844);;	--	--	Protein STRICTOSIDINE SYNTHASE-LIKE 10 {ECO:0000303|PubMed:10777701} (Precursor) OS=Arabidopsis thaliana (Mouse-ear cress) PE=2 SV=1
TraesCS6B01G404100	lightcyan	K3	0	0	7.42477	4.57436	1.13246	0	--	K17795|1.13876e-15|pper:PRUPE_ppa021653mg|K17795 mitochondrial import inner membrane translocase subunit TIM17 | (RefSeq) hypothetical protein	--	Mitochondrial import inner membrane translocase subunit TIM17-2 GN=TIM17-2 OS=Arabidopsis thaliana (Mouse-ear cress) PE=1 SV=2
TraesCS4A01G171900	lightcyan	K3	2.04809	3.72862	17.6358	12.3827	14.6446	1.51394	Biological Process: trichome morphogenesis (GO:0010090);; Cellular Component: apoplast (GO:0048046);;	--	--	--
TraesCS4D01G220800	lightcyan	K3	11.7524	12.2824	69.9491	55.5182	9.92751	1.05142	Molecular Function: beta-galactosidase activity (GO:0004565);; Cellular Component: cell wall (GO:0005618);; Biological Process: carbohydrate metabolic process (GO:0005975);; Cellular Component: membrane (GO:0016020);; Cellular Component: cytoplasmic vesicle (GO:0016023);; Molecular Function: carbohydrate binding (GO:0030246);; Molecular Function: cation binding (GO:0043169);; Cellular Component: …	--	--	Beta-galactosidase 6 (Precursor) OS=Oryza sativa subsp. japonica (Rice) PE=1 SV=2
TraesCS3B01G355300	lightcyan	K3	0	0	10.7838	8.66723	1.17328	0	--	K10523|7.50406e-23|sita:101785763|K10523 speckle-type POZ protein | (RefSeq) BTB/POZ and MATH domain-containing protein 1-like	--	--
TraesCS7D01G248500	lightcyan	K3	0.454645	0.535658	20.4223	24.8467	6.58748	0.124796	--	--	--	--
TraesCS4B01G248600	lightcyan	K3	2.07061	2.55904	43.9344	34.648	12.5362	0.68176	Molecular Function: beta-galactosidase activity (GO:0004565);; Biological Process: carbohydrate metabolic process (GO:0005975);; Cellular Component: chloroplast (GO:0009507);; Cellular Component: cytoplasmic vesicle (GO:0016023);; Molecular Function: beta-D-fucosidase activity (GO:0033907);; Molecular Function: glucan endo-1,3-beta-D-glucosidase activity (GO:0042973);; Molecular Function: metal i…	K01188|0|bdi:100822927|K01188 beta-glucosidase [EC:3.2.1.21] | (RefSeq) beta-glucosidase 6	Cyanoamino acid metabolism (ko00460);; Starch and sucrose metabolism (ko00500);; Phenylpropanoid biosynthesis (ko00940)	Beta-glucosidase 6 (Precursor) GN=BGLU6 OS=Oryza sativa subsp. japonica (Rice) PE=1 SV=1
TraesCS2B01G474000	lightcyan	K3	0.22837	0.315568	5.66854	4.13266	3.2288	0	Molecular Function: enzyme inhibitor activity (GO:0004857);; Cellular Component: integral component of membrane (GO:0016021);; Cellular Component: cytoplasmic vesicle (GO:0016023);; Molecular Function: pectinesterase activity (GO:0030599);; Biological Process: negative regulation of catalytic activity (GO:0043086);;	--	--	Probable purine permease 11 GN=PUP11 OS=Arabidopsis thaliana (Mouse-ear cress) PE=1 SV=1
TraesCS3B01G527500	lightcyan	K3	0	0.0208033	28.6816	17.3058	2.9331	0	Biological Process: carbohydrate metabolic process (GO:0005975);; Biological Process: response to stress (GO:0006950);; Biological Process: response to abiotic stimulus (GO:0009628);; Cellular Component: cytoplasmic vesicle (GO:0016023);; Molecular Function: glucan endo-1,3-beta-D-glucosidase activity (GO:0042973);; Biological Process: response to other organism (GO:0051707);; Cellular Component:…	--	--	Glucan endo-1,3-beta-glucosidase GII (Precursor) OS=Hordeum vulgare (Barley) PE=1 SV=1
TraesCS2A01G375200	lightcyan	K3	0.152948	0.0121457	5.68456	7.06983	3.2542	0.283194	--	--	--	Putative GEM-like protein 8 GN=At5g23370 OS=Arabidopsis thaliana (Mouse-ear cress) PE=3 SV=1
TraesCS2A01G388500	lightcyan	K3	0.0267847	0.0366657	4.15422	4.32759	2.00304	0.10699	Cellular Component: intracellular (GO:0005622);; Molecular Function: zinc ion binding (GO:0008270);;	--	--	B-box zinc finger protein 20 {ECO:0000303|PubMed:19920209} GN=At4g39070 OS=Arabidopsis thaliana (Mouse-ear cress) PE=1 SV=1
TraesCS5D01G445400	lightcyan	K3	0	0	5.26754	3.08476	0.676399	0	--	--	--	--
TraesCS2A01G362700	lightcyan	K3	5.8517	9.31551	86.4229	69.9261	25.1127	0.51975	Biological Process: lipid metabolic process (GO:0006629);; Cellular Component: cytoplasmic vesicle (GO:0016023);; Molecular Function: hydrolase activity, acting on ester bonds (GO:0016788);;	--	--	GDSL esterase/lipase LTL1 (Precursor) GN=LTL1 OS=Arabidopsis thaliana (Mouse-ear cress) PE=2 SV=1
TraesCS7B01G141300	lightcyan	K3	0.526787	0.6205	27.653	32.345	9.59534	0.492456	--	--	--	--
TraesCS5B01G233400	lightcyan	K3	0.00738167	0.00751867	30.9249	27.603	0.906209	0.0161017	Molecular Function: aspartic-type endopeptidase activity (GO:0004190);; Biological Process: proteolysis (GO:0006508);; Cellular Component: cytoplasmic vesicle (GO:0016023);;	--	--	Aspartic proteinase nepenthesin-1 (Precursor) GN=nep1 OS=Nepenthes gracilis (Slender pitcher plant) PE=1 SV=1
TraesCS6A01G399200	lightcyan	K3	0.00170133	0.0119627	37.5572	23.7979	2.16597	0.0234597	Molecular Function: DNA binding (GO:0003677);;	--	--	Putative DNA-binding protein ESCAROLA GN=ESC OS=Arabidopsis thaliana (Mouse-ear cress) PE=2 SV=1
TraesCS4D01G016500	lightcyan	K3	0.157035	0.184381	5.50341	3.63488	0.879924	0	Molecular Function: N-acetyltransferase activity (GO:0008080);; Biological Process: response to abscisic acid (GO:0009737);;	--	--	--
TraesCS5B01G232100	lightcyan	K3	0	0.013158	24.1611	18.052	2.06145	0	Molecular Function: DNA binding (GO:0003677);; Molecular Function: transcription factor activity, sequence-specific DNA binding (GO:0003700);; Cellular Component: nucleus (GO:0005634);; Cellular Component: mitochondrion (GO:0005739);; Molecular Function: zinc ion binding (GO:0008270);; Biological Process: pollen germination (GO:0009846);; Biological Process: pollen wall assembly (GO:0010208);; Bi…	--	--	PHD finger protein MALE STERILITY 1 GN=MS1 OS=Arabidopsis thaliana (Mouse-ear cress) PE=1 SV=1
TraesCS2D01G452300	lightcyan	K3	0.29323	0.432974	7.31451	3.86614	4.68234	0	Molecular Function: enzyme inhibitor activity (GO:0004857);; Cellular Component: integral component of membrane (GO:0016021);; Cellular Component: cytoplasmic vesicle (GO:0016023);; Molecular Function: pectinesterase activity (GO:0030599);; Biological Process: negative regulation of catalytic activity (GO:0043086);;	--	--	Probable purine permease 11 GN=PUP11 OS=Arabidopsis thaliana (Mouse-ear cress) PE=1 SV=1
TraesCS3B01G566300	lightcyan	K3	0	0	47.5484	27.4791	6.03688	0.205534	Cellular Component: cytoplasm (GO:0005737);; Biological Process: protein folding (GO:0006457);; Biological Process: response to heat (GO:0009408);; Biological Process: embryonic pattern specification (GO:0009880);;	--	--	Protein BOBBER 1 GN=BOB1 OS=Arabidopsis thaliana (Mouse-ear cress) PE=1 SV=1
TraesCS7D01G140500	lightcyan	K3	0.00972833	0.0186967	22.1187	10.2147	2.38993	0.169154	Biological Process: biosynthetic process (GO:0009058);; Molecular Function: strictosidine synthase activity (GO:0016844);;	--	--	Protein STRICTOSIDINE SYNTHASE-LIKE 10 {ECO:0000303|PubMed:10777701} (Precursor) OS=Arabidopsis thaliana (Mouse-ear cress) PE=2 SV=1
TraesCS7A01G228600	lightcyan	K3	0.26963	0.171119	5.39004	4.71384	5.00795	0.384273	Cellular Component: plastid (GO:0009536);;	--	--	--
TraesCS5D01G436400	lightcyan	K3	0	0	15.0357	11.3518	2.69516	0.123967	--	--	--	Zinc finger A20 and AN1 domain-containing stress-associated protein 9 GN=OSJNBa0050F10.11 OS=Oryza sativa subsp. japonica (Rice) PE=2 SV=1
TraesCS2D01G444700	lightcyan	K3	0	0	5.15955	2.66038	0.516139	0	Molecular Function: zinc ion binding (GO:0008270);; Cellular Component: plastid (GO:0009536);;	K11971|0|sbi:SORBI_06g027150|K11971 E3 ubiquitin-protein ligase RNF14 [EC:2.3.2.27] | (RefSeq) SORBIDRAFT_06g027150, Sb06g027150; hypothetical protein	--	Probable E3 ubiquitin-protein ligase ARI2 GN=ARI2 OS=Arabidopsis thaliana (Mouse-ear cress) PE=2 SV=1
TraesCS6B01G367500	lightcyan	K3	0	0	15.5925	8.0967	2.4696	0.223052	--	--	--	--
TraesCS1A01G375400	lightcyan	K3	0	0	3.12993	3.60479	0.879604	0.062786	--	--	--	Ubiquitin carboxyl-terminal hydrolase 12 GN=UBP12 OS=Arabidopsis thaliana (Mouse-ear cress) PE=1 SV=2
TraesCS4D01G347200	lightcyan	K3	0	0	32.5291	27.1628	1.1469	0.029024	Biological Process: alcohol metabolic process (GO:0006066);; Molecular Function: choline dehydrogenase activity (GO:0008812);; Cellular Component: cytoplasmic vesicle (GO:0016023);; Molecular Function: lyase activity (GO:0016829);; Molecular Function: flavin adenine dinucleotide binding (GO:0050660);; Biological Process: oxidation-reduction process (GO:0055114);;	--	--	Protein HOTHEAD (Precursor) GN=F3N23.17 OS=Arabidopsis thaliana (Mouse-ear cress) PE=1 SV=1
TraesCS7B01G330900	lightcyan	K3	0	0	4.25067	4.369	1.57805	0.0132227	Molecular Function: ATP binding (GO:0005524);; Cellular Component: cell wall (GO:0005618);; Cellular Component: vacuole (GO:0005773);; Cellular Component: endoplasmic reticulum (GO:0005783);; Cellular Component: plasma membrane (GO:0005886);; Biological Process: response to heat (GO:0009408);; Cellular Component: chloroplast (GO:0009507);; Biological Process: polar nucleus fusion (GO:0010197);; C…	K09490|0|sita:101774899|K09490 heat shock 70kDa protein 5 | (RefSeq) luminal-binding protein 3-like	Protein export (ko03060);; Protein processing in endoplasmic reticulum (ko04141)	Luminal-binding protein 5 (Precursor) GN=BIP5 OS=Nicotiana tabacum (Common tobacco) PE=2 SV=1
Triticum_aestivum_newGene_140712	lightcyan	K3	0.067046	0.0897663	9.22587	6.33947	1.50691	0.0391277	Molecular Function: binding (GO:0005488);; Molecular Function: transferase activity (GO:0016740);;	--	--	--
TraesCS4A01G083700	lightcyan	K3	13.3388	12.7764	109.792	78.5359	18.0278	1.7502	Molecular Function: beta-galactosidase activity (GO:0004565);; Cellular Component: cell wall (GO:0005618);; Biological Process: carbohydrate metabolic process (GO:0005975);; Cellular Component: membrane (GO:0016020);; Cellular Component: cytoplasmic vesicle (GO:0016023);; Molecular Function: carbohydrate binding (GO:0030246);; Molecular Function: cation binding (GO:0043169);; Cellular Component: …	--	--	Beta-galactosidase 6 (Precursor) OS=Oryza sativa subsp. japonica (Rice) PE=1 SV=2
Triticum_aestivum_newGene_85175	lightcyan	K3	0.234156	0.149927	16.5583	16.0867	7.27341	0.128145	Molecular Function: transporter activity (GO:0005215);; Molecular Function: GTP binding (GO:0005525);; Cellular Component: endoplasmic reticulum (GO:0005783);; Cellular Component: Golgi apparatus (GO:0005794);; Biological Process: intracellular protein transport (GO:0006886);; Biological Process: ER to Golgi vesicle-mediated transport (GO:0006888);; Biological Process: small GTPase mediated signa…	K07953|3.62559e-72|sita:101766651|K07953 GTP-binding protein SAR1 [EC:3.6.5.-] | (RefSeq) GTP-binding protein SAR1A-like	Protein processing in endoplasmic reticulum (ko04141)	GTP-binding protein SAR1A OS=Arabidopsis thaliana OX=3702 GN=SAR1A PE=2 SV=1
TraesCS3A01G336300	lightcyan	K3	0.015794	0	5.79882	4.25786	0.798558	0.00209333	--	--	--	NAC transcription factor ONAC010 GN=ONAC010 OS=Oryza sativa subsp. indica (Rice) PE=3 SV=1
TraesCS2A01G105900	lightcyan	K3	1.49146	1.69471	31.231	11.4239	15.2177	1.18548	Molecular Function: alpha-galactosidase activity (GO:0004557);; Cellular Component: vacuole (GO:0005773);; Biological Process: fatty acid beta-oxidation (GO:0006635);; Biological Process: lipid transport (GO:0006869);; Biological Process: intra-Golgi vesicle-mediated transport (GO:0006891);; Biological Process: oligosaccharide metabolic process (GO:0009311);; Cellular Component: plant-type cell w…	K07407|0|bdi:100829566|K07407 alpha-galactosidase [EC:3.2.1.22] | (RefSeq) alpha-galactosidase 3	Galactose metabolism (ko00052);; Glycerolipid metabolism (ko00561);; Sphingolipid metabolism (ko00600);; Glycosphingolipid biosynthesis - globo series (ko00603)	Alpha-galactosidase (Precursor) OS=Coffea arabica (Arabian coffee) PE=1 SV=1
TraesCS2D01G379200	lightcyan	K3	0	0	9.77471	9.74999	3.72299	0.268016	Cellular Component: intracellular membrane-bounded organelle (GO:0043231);; Cellular Component: cytoplasmic part (GO:0044444);;	--	--	--
TraesCS7D01G474300	lightcyan	K3	0.059972	0.050818	27.7805	30.6055	9.20414	0.418138	Biological Process: RNA methylation (GO:0001510);; Molecular Function: structural constituent of ribosome (GO:0003735);; Cellular Component: nucleolus (GO:0005730);; Biological Process: translation (GO:0006412);; Biological Process: embryo development ending in seed dormancy (GO:0009793);; Biological Process: protein ubiquitination (GO:0016567);; Cellular Component: cytosolic large ribosomal subu…	K02927|5.9767e-83|osa:4347409|K02927 large subunit ribosomal protein L40e | (RefSeq) ubiquitin	Ribosome (ko03010)	60S ribosomal protein L40 (Precursor) OS=Brassica rapa subsp. pekinensis (Chinese cabbage) PE=2 SV=2
TraesCS4D01G201700	lightcyan	K3	0	0	19.2394	17.0123	3.08187	0.095816	Molecular Function: ATP binding (GO:0005524);; Cellular Component: vacuolar lumen (GO:0005775);; Cellular Component: plasma membrane (GO:0005886);; Biological Process: obsolete ATP catabolic process (GO:0006200);; Biological Process: vacuolar transport (GO:0007034);; Biological Process: response to nematode (GO:0009624);; Cellular Component: integral component of membrane (GO:0016021);; Molecular…	--	--	ABC transporter G family member 5 {ECO:0000303|PubMed:18299247} OS=Oryza sativa subsp. japonica (Rice) PE=1 SV=1
TraesCS7D01G453400	lightcyan	K3	0	0	35.9074	37.7473	11.9697	0.364462	--	--	--	--
TraesCS6D01G248800	lightcyan	K3	1.88874	1.92938	14.0328	8.71355	10.7746	0.431296	Biological Process: oligopeptide transport (GO:0006857);; Molecular Function: oligopeptide transporter activity (GO:0015198);; Cellular Component: membrane (GO:0016020);; Biological Process: transmembrane transport (GO:0055085);;	--	--	Oligopeptide transporter 4 GN=OPT4 OS=Arabidopsis thaliana (Mouse-ear cress) PE=1 SV=1
TraesCS3D01G228100	lightcyan	K3	1.41275	1.30888	9.13149	5.81285	2.88543	0.163285	Molecular Function: ATP binding (GO:0005524);; Molecular Function: nucleoside-triphosphatase activity (GO:0017111);;	--	--	Katanin p60 ATPase-containing subunit A1 {ECO:0000255|HAMAP-Rule:MF_03023} GN=At1g80350 OS=Arabidopsis thaliana (Mouse-ear cress) PE=1 SV=1
TraesCS1D01G062100	lightcyan	K3	0.721676	2.04347	59.7769	65.8871	5.44652	0.218064	--	--	--	--
TraesCS5D01G176900	lightcyan	K3	0	0	34.6678	22.2675	5.06699	0.0132987	--	--	--	SKP1-like protein 10 GN=ASK10 OS=Arabidopsis thaliana (Mouse-ear cress) PE=1 SV=1
TraesCS3D01G184900	lightcyan	K3	0.133678	0.300934	16.3866	5.76218	7.28566	0.405789	Molecular Function: peroxidase activity (GO:0004601);; Cellular Component: cell wall (GO:0005618);; Biological Process: response to oxidative stress (GO:0006979);; Cellular Component: cytoplasmic vesicle (GO:0016023);; Molecular Function: heme binding (GO:0020037);; Molecular Function: metal ion binding (GO:0046872);; Biological Process: response to other organism (GO:0051707);; Biological Proces…	K00430|0|bdi:100843553|K00430 peroxidase [EC:1.11.1.7] | (RefSeq) peroxidase 72-like	Phenylpropanoid biosynthesis (ko00940)	Peroxidase 72 (Precursor) OS=Arabidopsis thaliana (Mouse-ear cress) PE=1 SV=1
TraesCS5A01G213900	lightcyan	K3	0.73943	0.41598	39.1366	11.775	14.8236	0.249879	Molecular Function: zinc ion binding (GO:0008270);; Biological Process: response to bacterium (GO:0009617);; Biological Process: plant-type hypersensitive response (GO:0009626);; Biological Process: lignin biosynthetic process (GO:0009809);; Molecular Function: aryl-alcohol dehydrogenase (NAD+) activity (GO:0018456);; Molecular Function: cinnamyl-alcohol dehydrogenase activity (GO:0045551);; Cell…	K00083|0|bdi:100845223|K00083 cinnamyl-alcohol dehydrogenase [EC:1.1.1.195] | (RefSeq) CAD3; probable cinnamyl alcohol dehydrogenase 8D	Phenylpropanoid biosynthesis (ko00940)	Probable cinnamyl alcohol dehydrogenase 8D OS=Oryza sativa subsp. japonica (Rice) PE=2 SV=1
TraesCSU01G064000	lightcyan	K3	0	0	7.61475	3.459	0.703645	0	Molecular Function: ATP binding (GO:0005524);; Molecular Function: nucleoside-triphosphatase activity (GO:0017111);;	--	--	ATP-dependent Clp protease ATP-binding subunit clpA homolog GN=clpC OS=Cyanidium caldarium PE=3 SV=1
Triticum_aestivum_newGene_3744	lightcyan	K5	0	0	4.04157	1.66083	0.141836	1.487	Cellular Component: integral component of membrane (GO:0016021);;	--	--	--
TraesCS5B01G420200	lightcyan	K7	0.0268717	0.045053	127.114	83.2601	8.69802	0.00872733	Cellular Component: cytoplasmic vesicle (GO:0016023);;	--	--	--
TraesCS2D01G338100	lightcyan	K7	2.57082	2.98691	156.98	140.688	18.8045	0.51571	Molecular Function: hydrolase activity, hydrolyzing O-glycosyl compounds (GO:0004553);; Biological Process: carbohydrate metabolic process (GO:0005975);;	--	--	--
TraesCS7D01G306000	lightcyan	K7	0.609492	0.542265	266.551	220.814	26.6052	0.894801	Molecular Function: iron ion binding (GO:0005506);; Molecular Function: electron carrier activity (GO:0009055);; Molecular Function: oxidoreductase activity, acting on paired donors, with incorporation or reduction of molecular oxygen, NAD(P)H as one donor, and incorporation of one atom of oxygen (GO:0016709);; Molecular Function: oxygen binding (GO:0019825);; Molecular Function: heme binding (GO…	K20496|0|osa:4344594|K20496 laurate 7-monooxygenase [EC:1.14.13.206] | (RefSeq) cytochrome P450 703A2	--	Cytochrome P450 703A2 GN=CYP703A2 OS=Arabidopsis thaliana (Mouse-ear cress) PE=2 SV=1
TraesCS5D01G144500	lightcyan	K7	0	0.0300257	826.649	507.091	74.1023	0	Cellular Component: mitochondrion (GO:0005739);;	--	--	--
TraesCS7D01G398100	lightcyan	K7	0	0.00740233	87.2852	62.8565	9.49376	0	Molecular Function: polygalacturonase activity (GO:0004650);; Cellular Component: extracellular region (GO:0005576);; Biological Process: carbohydrate metabolic process (GO:0005975);; Cellular Component: cytoplasmic vesicle (GO:0016023);;	--	--	Exopolygalacturonase (Precursor; Fragment) OS=Platanus acerifolia (London plane tree) PE=1 SV=1
TraesCS5A01G271200	lightcyan	K7	0.126591	0.176714	786.377	433.077	32.1293	0.05216	Molecular Function: nucleotide binding (GO:0000166);; Molecular Function: catalytic activity (GO:0003824);; Cellular Component: endoplasmic reticulum (GO:0005783);; Biological Process: seed development (GO:0048316);; Molecular Function: coenzyme binding (GO:0050662);; Biological Process: sporopollenin biosynthetic process (GO:0080110);;	--	--	Tetraketide alpha-pyrone reductase 1 GN=F23E12.20 OS=Arabidopsis thaliana (Mouse-ear cress) PE=2 SV=1
TraesCS7D01G299200	lightcyan	K7	0.0253853	0.0188763	61.6146	39.3892	3.8051	0.0877153	Molecular Function: monooxygenase activity (GO:0004497);; Molecular Function: iron ion binding (GO:0005506);; Cellular Component: mitochondrion (GO:0005739);; Molecular Function: electron carrier activity (GO:0009055);; Cellular Component: cytoplasmic vesicle (GO:0016023);; Molecular Function: oxidoreductase activity, acting on paired donors, with incorporation or reduction of molecular oxygen (G…	--	--	Cytochrome P450 89A2 GN=F13O11.20 OS=Arabidopsis thaliana (Mouse-ear cress) PE=2 SV=2
TraesCS4D01G283400	lightcyan	K7	0.022699	0.0353073	716.448	720.498	85.2168	0.0963407	Molecular Function: iron ion binding (GO:0005506);; Molecular Function: electron carrier activity (GO:0009055);; Cellular Component: cytoplasmic vesicle (GO:0016023);; Molecular Function: alkane 1-monooxygenase activity (GO:0018685);; Molecular Function: oxygen binding (GO:0019825);; Molecular Function: heme binding (GO:0020037);; Biological Process: electron transport chain (GO:0022900);; Molecu…	K20495|0|bdi:100827415|K20495 long-chain fatty acid omega-monooxygenase [EC:1.14.13.205] | (RefSeq) cytochrome P450 704B1	--	Cytochrome P450 704B1 GN=CYP704B1 OS=Arabidopsis thaliana (Mouse-ear cress) PE=2 SV=1
TraesCS1D01G432100	lightcyan	K7	0	0.0258553	118.347	76.8332	5.37226	0.094788	Cellular Component: cytoplasmic vesicle (GO:0016023);;	--	--	--
TraesCS3D01G171100	lightcyan	K7	0.0304533	0.0181583	57.3893	41.0584	3.80664	0.0193637	--	--	--	Monocopper oxidase-like protein SKU5 (Precursor) GN=SKU5 OS=Arabidopsis thaliana (Mouse-ear cress) PE=1 SV=1
TraesCSU01G125300	lightcyan	K7	0.0316303	0.013608	494.903	288.082	26.8197	0.511255	Biological Process: defense response (GO:0006952);; Cellular Component: cytoplasmic vesicle (GO:0016023);; Biological Process: negative regulation of translation (GO:0017148);; Molecular Function: rRNA N-glycosylase activity (GO:0030598);;	--	--	60 kDa jasmonate-induced protein OS=Hordeum vulgare (Barley) PE=2 SV=1
TraesCS7A01G003700	lightcyan	K7	0.0189743	0.0222387	185.067	190.997	20.1747	0.293307	Biological Process: very long-chain fatty acid metabolic process (GO:0000038);; Molecular Function: carboxylic ester hydrolase activity (GO:0004091);; Cellular Component: cytoplasmic vesicle (GO:0016023);; Biological Process: cuticle development (GO:0042335);;	--	--	GDSL esterase/lipase At5g45950 (Precursor) GN=At5g45950 OS=Arabidopsis thaliana (Mouse-ear cress) PE=2 SV=1
TraesCS1A01G061100	lightcyan	K7	1.09581	3.23154	265.37	72.7778	6.57497	0.01145	--	--	--	--
TraesCS2A01G191300	lightcyan	K7	0	0	55.4308	59.0861	9.81931	0.00785733	Cellular Component: plastid (GO:0009536);; Cellular Component: cytoplasmic vesicle (GO:0016023);;	--	--	--
TraesCS1D01G189200	lightcyan	K7	0.023416	0.0410223	111.865	84.0174	2.69919	0.009238	Biological Process: alcohol metabolic process (GO:0006066);; Molecular Function: choline dehydrogenase activity (GO:0008812);; Cellular Component: cytoplasmic vesicle (GO:0016023);; Molecular Function: lyase activity (GO:0016829);; Molecular Function: flavin adenine dinucleotide binding (GO:0050660);; Biological Process: oxidation-reduction process (GO:0055114);;	--	--	Protein HOTHEAD (Precursor) GN=F3N23.17 OS=Arabidopsis thaliana (Mouse-ear cress) PE=1 SV=1
TraesCS2A01G475200	lightcyan	K7	0.03348	0.130698	202.219	222.794	41.4986	0.269777	Biological Process: defense response (GO:0006952);; Cellular Component: cytoplasmic vesicle (GO:0016023);; Biological Process: negative regulation of translation (GO:0017148);; Molecular Function: rRNA N-glycosylase activity (GO:0030598);;	--	--	60 kDa jasmonate-induced protein OS=Hordeum vulgare (Barley) PE=2 SV=1
TraesCS2A01G316600	lightcyan	K7	0.0130127	0.040956	256.67	202.739	18.585	0.0628907	Cellular Component: membrane (GO:0016020);;	--	--	Aspartic proteinase nepenthesin-2 (Precursor) GN=nep2 OS=Nepenthes gracilis (Slender pitcher plant) PE=1 SV=1
TraesCS7D01G375300	lightcyan	K7	0.0194993	0.00929367	309.964	345.58	35.9176	0.688746	Molecular Function: ATP binding (GO:0005524);; Cellular Component: plasma membrane (GO:0005886);; Biological Process: obsolete ATP catabolic process (GO:0006200);; Biological Process: pollen maturation (GO:0010152);; Biological Process: pollen exine formation (GO:0010584);; Molecular Function: ATPase activity, coupled to transmembrane movement of substances (GO:0042626);;	--	--	ABC transporter G family member 26 GN=MJG19.19 OS=Arabidopsis thaliana (Mouse-ear cress) PE=3 SV=2
TraesCS5A01G180700	lightcyan	K7	0	0.0868233	93.9818	49.0525	11.5339	0.502987	--	--	--	--
TraesCS5D01G240500	lightcyan	K7	0	0.027338	61.6998	41.8518	3.97878	0.00373233	Molecular Function: DNA binding (GO:0003677);; Molecular Function: transcription factor activity, sequence-specific DNA binding (GO:0003700);; Cellular Component: nucleus (GO:0005634);; Cellular Component: mitochondrion (GO:0005739);; Molecular Function: zinc ion binding (GO:0008270);; Biological Process: pollen germination (GO:0009846);; Biological Process: pollen wall assembly (GO:0010208);; Bi…	--	--	PHD finger protein MALE STERILITY 1 GN=MS1 OS=Arabidopsis thaliana (Mouse-ear cress) PE=1 SV=1
TraesCS2A01G593100	lightcyan	K7	0.027886	0.0227443	639.055	227.358	27.1283	0.039887	--	--	--	--
TraesCS2B01G335600	lightcyan	K7	0.004545	0	106.367	85.3018	5.20712	0.127018	Molecular Function: carboxylic ester hydrolase activity (GO:0004091);; Biological Process: metabolic process (GO:0008152);;	--	--	Probable carboxylesterase 2 GN=CXE2 OS=Arabidopsis thaliana (Mouse-ear cress) PE=2 SV=1
TraesCS1A01G122800	lightcyan	K7	0.531315	0.995274	208.818	196.388	45.1955	0.732653	Molecular Function: glucokinase activity (GO:0004340);; Molecular Function: ATP binding (GO:0005524);; Cellular Component: nucleus (GO:0005634);; Cellular Component: mitochondrion (GO:0005739);; Cellular Component: vacuole (GO:0005773);; Cellular Component: plasma membrane (GO:0005886);; Biological Process: glycolytic process (GO:0006096);; Molecular Function: zinc ion binding (GO:0008270);; Mole…	K00844|0|bdi:100832143|K00844 hexokinase [EC:2.7.1.1] | (RefSeq) hexokinase-7	Glycolysis / Gluconeogenesis (ko00010);; Fructose and mannose metabolism (ko00051);; Galactose metabolism (ko00052);; Starch and sucrose metabolism (ko00500);; Amino sugar and nucleotide sugar metabolism (ko00520);; Carbon metabolism (ko01200)	Hexokinase-7 OS=Oryza sativa subsp. japonica (Rice) PE=2 SV=2
TraesCS7B01G280300	lightcyan	K7	0	0	242.314	260.428	24.6515	0.207051	Molecular Function: ATP binding (GO:0005524);; Cellular Component: plasma membrane (GO:0005886);; Biological Process: obsolete ATP catabolic process (GO:0006200);; Biological Process: pollen maturation (GO:0010152);; Biological Process: pollen exine formation (GO:0010584);; Molecular Function: ATPase activity, coupled to transmembrane movement of substances (GO:0042626);;	--	--	ABC transporter G family member 26 GN=MJG19.19 OS=Arabidopsis thaliana (Mouse-ear cress) PE=3 SV=2
TraesCS5D01G003600	lightcyan	K7	0.014059	0	517.708	337.698	24.8739	0.053153	Cellular Component: endoplasmic reticulum (GO:0005783);; Biological Process: phenylpropanoid biosynthetic process (GO:0009699);; Biological Process: polyketide biosynthetic process (GO:0030639);; Biological Process: sporopollenin biosynthetic process (GO:0080110);; Molecular Function: tetraketide alpha-pyrone synthase activity (GO:0090439);;	K08176|0|bdi:100830237|K08176 MFS transporter, PHS family, inorganic phosphate transporter | (RefSeq) probable inorganic phosphate transporter 1-3	--	Chalcone synthase 3 GN=CHS3 OS=Camellia sinensis (Tea) PE=2 SV=1
TraesCS3A01G170500	lightcyan	K7	0	0	81.9246	51.232	3.86547	0.0406807	--	--	--	LOB domain-containing protein 2 GN=F9P14.14 OS=Arabidopsis thaliana (Mouse-ear cress) PE=2 SV=2
TraesCS1D01G432200	lightcyan	K7	0.052511	0	119.726	74.9025	7.19076	0	Cellular Component: cytoplasmic vesicle (GO:0016023);;	--	--	--
TraesCS5D01G185200	lightcyan	K7	0	0.0186627	117.271	56.0632	10.0886	0.00121367	--	--	--	--
TraesCS4D01G022900	lightcyan	K7	0	0	48.7483	42.5891	13.1553	0.083131	--	--	--	--
TraesCS3B01G196100	lightcyan	K7	0	0	60.1004	39.0237	2.32714	0.00790867	--	--	--	LOB domain-containing protein 2 GN=F9P14.14 OS=Arabidopsis thaliana (Mouse-ear cress) PE=2 SV=2
TraesCS3B01G200200	lightcyan	K7	0.322521	0.486863	68.3354	80.0358	11.8071	1.00445	Molecular Function: superoxide dismutase activity (GO:0004784);; Cellular Component: cytoplasmic vesicle (GO:0016023);; Molecular Function: manganese ion binding (GO:0030145);; Molecular Function: nutrient reservoir activity (GO:0045735);; Cellular Component: apoplast (GO:0048046);; Biological Process: oxidation-reduction process (GO:0055114);;	--	--	Germin-like protein 5-1 (Precursor) OS=Oryza sativa subsp. japonica (Rice) PE=2 SV=1
TraesCS1B01G455600	lightcyan	K7	0	0	82.5839	48.6438	5.27565	0.021532	Cellular Component: cytoplasmic vesicle (GO:0016023);;	--	--	--
TraesCS3A01G144200	lightcyan	K7	0	0.042915	566.083	176.008	11.9701	0.338364	Biological Process: lipid transport (GO:0006869);; Molecular Function: lipid binding (GO:0008289);; Cellular Component: cytoplasmic vesicle (GO:0016023);;	--	--	Non-specific lipid-transfer protein (Precursor) GN=IWF1&apos; OS=Beta vulgaris (Sugar beet) PE=3 SV=1
TraesCS4D01G282000	lightcyan	K7	0.0110937	0.042672	670.131	727.905	78.9012	3.02028	Cellular Component: plastid (GO:0009536);; Biological Process: pollen exine formation (GO:0010584);; Molecular Function: fatty-acyl-CoA reductase (alcohol-forming) activity (GO:0080019);;	K13356|0|bdi:100845156|K13356 alcohol-forming fatty acyl-CoA reductase [EC:1.2.1.84] | (RefSeq) fatty acyl-CoA reductase 2-like	Cutin, suberine and wax biosynthesis (ko00073);; Peroxisome (ko04146)	Fatty acyl-CoA reductase 2 OS=Arabidopsis thaliana (Mouse-ear cress) PE=2 SV=2
TraesCS4B01G283200	lightcyan	K7	0.062779	0.119245	671.975	696.789	75.6161	3.91076	Cellular Component: plastid (GO:0009536);; Biological Process: pollen exine formation (GO:0010584);; Molecular Function: fatty-acyl-CoA reductase (alcohol-forming) activity (GO:0080019);;	K13356|0|bdi:100845156|K13356 alcohol-forming fatty acyl-CoA reductase [EC:1.2.1.84] | (RefSeq) fatty acyl-CoA reductase 2-like	Cutin, suberine and wax biosynthesis (ko00073);; Peroxisome (ko04146)	Fatty acyl-CoA reductase 2 OS=Arabidopsis thaliana (Mouse-ear cress) PE=2 SV=2
TraesCS5B01G055500	lightcyan	K7	0	0	61.1281	28.9573	3.7558	0.0294077	--	--	--	--
TraesCS1D01G157500	lightcyan	K7	0.020058	0.11354	1433.15	1458.84	176.958	5.7008	Biological Process: biosynthetic process (GO:0009058);; Biological Process: pollen exine formation (GO:0010584);; Molecular Function: transferase activity, transferring acyl groups other than amino-acyl groups (GO:0016747);;	--	--	Stilbene synthase 4 OS=Vitis vinifera (Grape) PE=3 SV=1
TraesCS3A01G046700	lightcyan	K7	0.00738067	0.00938067	323.363	192.703	20.9452	0.00664367	Molecular Function: catalytic activity (GO:0003824);; Biological Process: cellular metabolic process (GO:0044237);; Molecular Function: coenzyme binding (GO:0050662);;	--	--	Tetraketide alpha-pyrone reductase 2 GN=T26J14.11 OS=Arabidopsis thaliana (Mouse-ear cress) PE=1 SV=1
TraesCS7B01G404100	lightcyan	K7	0.008788	0.0165553	523.942	495.003	6.66585	0.0257053	--	--	--	--
TraesCSU01G058800	lightcyan	K7	0	0.0265143	230.925	142.066	11.4044	0.0454107	--	--	--	--
TraesCS7A01G269700	lightcyan	K7	0.0505813	0.146979	2519.27	2152.75	213.858	3.54569	Cellular Component: cytoplasmic vesicle (GO:0016023);;	--	--	Protein MEN-8 (Precursor) GN=MEN-8 OS=Silene latifolia (White campion) PE=3 SV=1
TraesCS2A01G374200	lightcyan	K7	0.047009	0.0955007	479.336	164.113	29.3546	2.54206	--	--	--	--
TraesCS3A01G519500	lightcyan	K7	0	0.360475	106.436	51.7909	6.02125	0.201364	--	--	--	--
Triticum_aestivum_newGene_131203	lightcyan	K7	0	0	290.888	331.696	42.7718	0	--	--	--	--
TraesCS1A01G160300	lightcyan	K7	0.0317137	0.0281867	927.896	944.391	98.1461	2.93495	Biological Process: biosynthetic process (GO:0009058);; Biological Process: pollen exine formation (GO:0010584);; Molecular Function: transferase activity, transferring acyl groups other than amino-acyl groups (GO:0016747);;	--	--	Stilbene synthase 4 OS=Vitis vinifera (Grape) PE=3 SV=1
TraesCS5D01G341300	lightcyan	K7	0.00295367	0.00577033	53.0814	48.8416	1.63691	0.00931933	--	--	--	Thaumatin-like protein 1a (Precursor) GN=TL1 OS=Malus domestica (Apple) PE=1 SV=1
TraesCS3A01G401500	lightcyan	K7	0	0.005554	126.153	69.0705	8.53823	0	Molecular Function: polygalacturonase activity (GO:0004650);; Cellular Component: extracellular region (GO:0005576);; Biological Process: carbohydrate metabolic process (GO:0005975);; Cellular Component: cytoplasmic vesicle (GO:0016023);;	--	--	Polygalacturonase (Precursor) OS=Prunus persica (Peach) PE=2 SV=1
TraesCS2D01G561600	lightcyan	K7	0.030236	0.024623	1200.32	386.862	44.4713	0.056832	--	--	--	--
TraesCS4D01G118000	lightcyan	K7	0	0.029842	903.763	676.858	68.4637	0.058969	Cellular Component: mitochondrion (GO:0005739);;	--	--	--
TraesCS2A01G324800	lightcyan	K7	1.91502	2.96618	110.76	109.508	9.6229	0.182781	Molecular Function: hydrolase activity, hydrolyzing O-glycosyl compounds (GO:0004553);; Biological Process: carbohydrate metabolic process (GO:0005975);;	--	--	--
TraesCS4D01G165200	lightcyan	K7	0	0	284.935	112.186	14.8319	0.182634	Cellular Component: cytoplasmic vesicle (GO:0016023);;	--	--	--
TraesCS5B01G146800	lightcyan	K7	0.0203437	0.0387037	909.973	541.733	78.3792	0.0870207	Cellular Component: mitochondrion (GO:0005739);;	--	--	--
TraesCS4A01G195500	lightcyan	K7	0.0396097	0.0108143	1137.15	1109.64	144.668	0.743075	Cellular Component: mitochondrion (GO:0005739);;	--	--	--
TraesCS4B01G155100	lightcyan	K7	0.0290103	0	221.298	87.6921	13.7653	0.00667833	Cellular Component: cytoplasmic vesicle (GO:0016023);;	--	--	--
TraesCS7B01G367000	lightcyan	K7	0.0241663	0	48.4705	52.4309	22.5303	0.949078	--	--	--	--
TraesCS2D01G370500	lightcyan	K7	0	0.0240607	456.937	155.722	26.7478	2.23166	--	--	--	--
TraesCS1B01G120400	lightcyan	K7	0.169267	0.120075	111.861	95.5925	9.63529	0.077447	Cellular Component: cytoplasmic vesicle (GO:0016023);;	--	--	Desiccation-related protein PCC13-62 (Precursor) OS=Craterostigma plantagineum (Blue gem) PE=2 SV=1
TraesCS7B01G204100	lightcyan	K7	0.104843	0.082306	66.6091	44.0641	3.64106	0.010702	Molecular Function: monooxygenase activity (GO:0004497);; Molecular Function: iron ion binding (GO:0005506);; Cellular Component: mitochondrion (GO:0005739);; Molecular Function: electron carrier activity (GO:0009055);; Cellular Component: cytoplasmic vesicle (GO:0016023);; Molecular Function: oxidoreductase activity, acting on paired donors, with incorporation or reduction of molecular oxygen (G…	--	--	Cytochrome P450 89A2 GN=F13O11.20 OS=Arabidopsis thaliana (Mouse-ear cress) PE=2 SV=2
TraesCS4B01G284700	lightcyan	K7	0.208456	0.257838	755.921	710.679	86.663	0.0865593	Molecular Function: iron ion binding (GO:0005506);; Molecular Function: electron carrier activity (GO:0009055);; Cellular Component: cytoplasmic vesicle (GO:0016023);; Molecular Function: alkane 1-monooxygenase activity (GO:0018685);; Molecular Function: oxygen binding (GO:0019825);; Molecular Function: heme binding (GO:0020037);; Biological Process: electron transport chain (GO:0022900);; Molecu…	K20495|0|bdi:100827415|K20495 long-chain fatty acid omega-monooxygenase [EC:1.14.13.205] | (RefSeq) cytochrome P450 704B1	--	Cytochrome P450 704B1 GN=CYP704B1 OS=Arabidopsis thaliana (Mouse-ear cress) PE=2 SV=1
TraesCS4B01G323100	lightcyan	K7	0	0	95.0921	69.0429	5.8952	0.343007	Molecular Function: DNA binding (GO:0003677);; Molecular Function: transposase activity (GO:0004803);; Cellular Component: mitochondrion (GO:0005739);; Biological Process: transposition, DNA-mediated (GO:0006313);;	--	--	Uncharacterized protein At4g15970 GN=At4g15970 OS=Arabidopsis thaliana (Mouse-ear cress) PE=2 SV=1
TraesCS7A01G382600	lightcyan	K7	0.0117853	0	386.949	380.812	45.4866	0.0793367	Molecular Function: carbonate dehydratase activity (GO:0004089);; Biological Process: one-carbon metabolic process (GO:0006730);; Molecular Function: zinc ion binding (GO:0008270);; Cellular Component: cytoplasmic vesicle (GO:0016023);;	K01674|9.08594e-132|bdi:100828444|K01674 carbonic anhydrase [EC:4.2.1.1] | (RefSeq) alpha carbonic anhydrase 7-like	Nitrogen metabolism (ko00910)	Alpha carbonic anhydrase 7 (Precursor) GN=ACA7 OS=Arabidopsis thaliana (Mouse-ear cress) PE=2 SV=1
TraesCS7D01G004200	lightcyan	K7	0	0.0393857	151.139	105.667	12.0445	0.198336	Biological Process: very long-chain fatty acid metabolic process (GO:0000038);; Molecular Function: carboxylic ester hydrolase activity (GO:0004091);; Cellular Component: cytoplasmic vesicle (GO:0016023);; Biological Process: cuticle development (GO:0042335);;	--	--	GDSL esterase/lipase At5g45950 (Precursor) GN=At5g45950 OS=Arabidopsis thaliana (Mouse-ear cress) PE=2 SV=1
TraesCS5A01G525100	lightcyan	K7	0	0	57.7532	31.7715	7.56329	0.02875	Cellular Component: cytoplasmic vesicle (GO:0016023);; Molecular Function: kinase activity (GO:0016301);; Biological Process: phosphorylation (GO:0016310);;	--	--	Cysteine-rich repeat secretory protein 38 (Precursor) GN=CRRSP38 OS=Arabidopsis thaliana (Mouse-ear cress) PE=2 SV=1
TraesCS4D01G023200	lightcyan	K7	0	0	87.3997	43.0762	9.48933	0.0193927	--	--	--	--
TraesCS6B01G038200	lightcyan	K7	0.038583	0.15255	800.647	321.624	48.8889	0.114468	Biological Process: very long-chain fatty acid metabolic process (GO:0000038);; Molecular Function: carboxylic ester hydrolase activity (GO:0004091);; Cellular Component: cytoplasmic vesicle (GO:0016023);; Biological Process: cuticle development (GO:0042335);;	--	--	GDSL esterase/lipase At5g45950 (Precursor) GN=At5g45950 OS=Arabidopsis thaliana (Mouse-ear cress) PE=2 SV=1
TraesCS6D01G030700	lightcyan	K7	0.528508	0.524811	800.569	360.062	46.8212	0.13531	Biological Process: very long-chain fatty acid metabolic process (GO:0000038);; Molecular Function: carboxylic ester hydrolase activity (GO:0004091);; Cellular Component: cytoplasmic vesicle (GO:0016023);; Biological Process: cuticle development (GO:0042335);;	--	--	GDSL esterase/lipase At5g45950 (Precursor) GN=At5g45950 OS=Arabidopsis thaliana (Mouse-ear cress) PE=2 SV=1
TraesCS7A01G378500	lightcyan	K7	0	0.00462533	298.332	324.911	32.7515	0.258514	Molecular Function: ATP binding (GO:0005524);; Cellular Component: plasma membrane (GO:0005886);; Biological Process: obsolete ATP catabolic process (GO:0006200);; Biological Process: pollen maturation (GO:0010152);; Biological Process: pollen exine formation (GO:0010584);; Molecular Function: ATPase activity, coupled to transmembrane movement of substances (GO:0042626);;	--	--	ABC transporter G family member 26 GN=MJG19.19 OS=Arabidopsis thaliana (Mouse-ear cress) PE=3 SV=2
TraesCS1A01G187500	lightcyan	K7	0.041826	0.0847827	100.247	76.6663	3.14558	0.0147603	Biological Process: alcohol metabolic process (GO:0006066);; Molecular Function: choline dehydrogenase activity (GO:0008812);; Cellular Component: cytoplasmic vesicle (GO:0016023);; Molecular Function: lyase activity (GO:0016829);; Molecular Function: flavin adenine dinucleotide binding (GO:0050660);; Biological Process: oxidation-reduction process (GO:0055114);;	--	--	Protein HOTHEAD (Precursor) GN=F3N23.17 OS=Arabidopsis thaliana (Mouse-ear cress) PE=1 SV=1
TraesCS7A01G250100	lightcyan	K7	0.105661	0.186145	278.749	224.965	20.1955	0.277274	Molecular Function: nucleotide binding (GO:0000166);; Molecular Function: catalytic activity (GO:0003824);; Cellular Component: endoplasmic reticulum (GO:0005783);; Biological Process: seed development (GO:0048316);; Molecular Function: coenzyme binding (GO:0050662);; Biological Process: sporopollenin biosynthetic process (GO:0080110);;	--	--	Tetraketide alpha-pyrone reductase 1 GN=F23E12.20 OS=Arabidopsis thaliana (Mouse-ear cress) PE=2 SV=1
TraesCS3D01G506800	lightcyan	K7	0	0	201.147	116.469	8.98658	0.0464307	--	--	--	--
TraesCS6D01G006200	lightcyan	K7	0	0.0188703	286.555	199.617	14.4839	0	Cellular Component: mitochondrion (GO:0005739);;	--	--	--
TraesCS2A01G518500	lightcyan	K7	0	0	140.918	111.717	6.48622	44.8217	Molecular Function: enzyme inhibitor activity (GO:0004857);; Cellular Component: cytoplasmic vesicle (GO:0016023);; Molecular Function: pectinesterase activity (GO:0030599);; Biological Process: negative regulation of catalytic activity (GO:0043086);;	--	--	--
TraesCS5B01G146900	lightcyan	K7	0	0.042232	326.921	192.06	30.933	0.0945733	Cellular Component: mitochondrion (GO:0005739);;	--	--	--
TraesCS4D01G064500	lightcyan	K7	0.194803	0.443407	73.4495	42.7959	6.79957	0.00875533	Molecular Function: zinc ion binding (GO:0008270);;	K10144|1.00262e-170|bdi:100836585|K10144 RING finger and CHY zinc finger domain-containing protein 1 [EC:2.3.2.27] | (RefSeq) E3 ubiquitin-protein ligase MIEL1	Ubiquitin mediated proteolysis (ko04120)	--
TraesCS5B01G178500	lightcyan	K7	0	0.0187823	161.463	81.8569	14.3525	0.147881	--	--	--	--
TraesCS1A01G092800	lightcyan	K7	0.0693633	0.015452	227.944	143.203	16.1544	0.268879	Cellular Component: cytoplasmic vesicle (GO:0016023);;	--	--	Desiccation-related protein PCC13-62 (Precursor) OS=Craterostigma plantagineum (Blue gem) PE=2 SV=1
TraesCS4D01G001800	lightcyan	K7	0	0.009245	144.896	91.7483	8.50433	0.024311	Molecular Function: DNA binding (GO:0003677);;	--	--	Putative DNA-binding protein ESCAROLA GN=ESC OS=Arabidopsis thaliana (Mouse-ear cress) PE=2 SV=1
TraesCS4B01G249500	lightcyan	K7	0	0	131.448	137.724	19.9457	0.0176847	Biological Process: metabolic process (GO:0008152);; Molecular Function: transferase activity, transferring hexosyl groups (GO:0016758);;	--	--	UDP-glucose flavonoid 3-O-glucosyltransferase 7 {ECO:0000303|PubMed:18487633} OS=Fragaria ananassa (Strawberry) PE=1 SV=1
TraesCS7B01G336600	lightcyan	K7	0.970757	1.29713	179.869	139.302	10.0735	0	Molecular Function: heme binding (GO:0020037);; Molecular Function: metal ion binding (GO:0046872);;	--	--	Cytochrome b5 OS=Nicotiana tabacum (Common tobacco) PE=2 SV=1
TraesCSU01G219300	lightcyan	K7	0	0.0254733	68.2227	40.6556	5.74114	0.00533333	Cellular Component: cytoplasmic vesicle (GO:0016023);;	--	--	BURP domain-containing protein 14 (Precursor) OS=Oryza sativa subsp. japonica (Rice) PE=2 SV=2
TraesCS4B01G176300	lightcyan	K7	0.179166	0.025059	85.782	65.3692	3.64042	0.0579347	--	--	--	--
TraesCS4B01G355900	lightcyan	K7	0.0424287	0	61.4446	35.6267	10.893	0.0117807	Cellular Component: cytoplasmic vesicle (GO:0016023);; Molecular Function: kinase activity (GO:0016301);; Biological Process: phosphorylation (GO:0016310);;	--	--	Cysteine-rich repeat secretory protein 38 (Precursor) GN=CRRSP38 OS=Arabidopsis thaliana (Mouse-ear cress) PE=2 SV=1
TraesCS4A01G019400	lightcyan	K7	0.009759	0.020377	781.98	760.386	88.3996	0.0496687	Molecular Function: iron ion binding (GO:0005506);; Molecular Function: electron carrier activity (GO:0009055);; Cellular Component: cytoplasmic vesicle (GO:0016023);; Molecular Function: alkane 1-monooxygenase activity (GO:0018685);; Molecular Function: oxygen binding (GO:0019825);; Molecular Function: heme binding (GO:0020037);; Biological Process: electron transport chain (GO:0022900);; Biolog…	K20495|0|bdi:100827415|K20495 long-chain fatty acid omega-monooxygenase [EC:1.14.13.205] | (RefSeq) cytochrome P450 704B1	--	Cytochrome P450 704B1 GN=CYP704B1 OS=Arabidopsis thaliana (Mouse-ear cress) PE=2 SV=1
TraesCS1B01G195300	lightcyan	K7	0.005043	0.0181173	91.7464	71.4607	2.52771	0.037756	Biological Process: alcohol metabolic process (GO:0006066);; Molecular Function: choline dehydrogenase activity (GO:0008812);; Cellular Component: cytoplasmic vesicle (GO:0016023);; Molecular Function: lyase activity (GO:0016829);; Molecular Function: flavin adenine dinucleotide binding (GO:0050660);; Biological Process: oxidation-reduction process (GO:0055114);;	--	--	Protein HOTHEAD (Precursor) GN=F3N23.17 OS=Arabidopsis thaliana (Mouse-ear cress) PE=1 SV=1
TraesCS1B01G079800	lightcyan	K7	0.109212	0.228458	58.0011	44.3434	3.21627	0.044319	Cellular Component: cytoplasmic vesicle (GO:0016023);;	--	--	--
TraesCS1D01G198500	lightcyan	K7	1.83821	1.61658	165.349	162.114	54.5198	3.8728	Molecular Function: catalytic activity (GO:0003824);; Biological Process: cellular metabolic process (GO:0044237);; Molecular Function: coenzyme binding (GO:0050662);;	--	--	Tetraketide alpha-pyrone reductase 1 GN=F23E12.20 OS=Arabidopsis thaliana (Mouse-ear cress) PE=2 SV=1
TraesCS7D01G427500	lightcyan	K7	0.609098	0.875695	106.278	69.0648	7.32141	0.124432	Cellular Component: endoplasmic reticulum (GO:0005783);; Biological Process: lipid biosynthetic process (GO:0008610);; Molecular Function: heme binding (GO:0020037);; Biological Process: defense response to bacterium (GO:0042742);; Molecular Function: metal ion binding (GO:0046872);; Biological Process: organic cyclic compound biosynthetic process (GO:1901362);;	--	--	Cytochrome B5 isoform D {ECO:0000303|PubMed:19054355} GN=K24G6.14 OS=Arabidopsis thaliana (Mouse-ear cress) PE=1 SV=1
TraesCS4B01G119700	lightcyan	K7	0.068881	0.0186523	452.612	358.233	44.3014	0.162215	--	--	--	--
TraesCS2A01G317400	lightcyan	K7	0.0853353	0.00974067	171.587	127.486	10.0741	1.01498	Molecular Function: carboxylic ester hydrolase activity (GO:0004091);; Biological Process: metabolic process (GO:0008152);;	--	--	Probable carboxylesterase 2 GN=CXE2 OS=Arabidopsis thaliana (Mouse-ear cress) PE=2 SV=1
TraesCS4D01G349300	lightcyan	K7	0	0	63.6295	39.3849	11.8364	0.109147	Cellular Component: cytoplasmic vesicle (GO:0016023);; Molecular Function: kinase activity (GO:0016301);; Biological Process: phosphorylation (GO:0016310);;	--	--	Cysteine-rich repeat secretory protein 38 (Precursor) GN=CRRSP38 OS=Arabidopsis thaliana (Mouse-ear cress) PE=2 SV=1
TraesCS2B01G409200	lightcyan	K7	0.438329	0.439886	508.367	444.745	69.0881	0.520166	Molecular Function: serine-type endopeptidase activity (GO:0004252);; Cellular Component: cell wall (GO:0005618);; Biological Process: proteolysis (GO:0006508);; Cellular Component: membrane (GO:0016020);; Cellular Component: cytoplasmic vesicle (GO:0016023);; Biological Process: cuticle development (GO:0042335);; Molecular Function: identical protein binding (GO:0042802);; Biological Process: ne…	--	--	Subtilisin-like protease SDD1 {ECO:0000303|PubMed:10809670} (Precursor) OS=Arabidopsis thaliana (Mouse-ear cress) PE=2 SV=1
TraesCS4A01G128500	lightcyan	K7	0.361378	0.346601	86.0324	55.2806	4.69701	0.0816607	--	--	--	--
TraesCS6B01G267700	lightcyan	K7	0.046776	0.0109743	292.315	183.643	27.2976	0.0247457	Biological Process: alcohol metabolic process (GO:0006066);; Molecular Function: choline dehydrogenase activity (GO:0008812);; Cellular Component: cytoplasmic vesicle (GO:0016023);; Molecular Function: lyase activity (GO:0016829);; Molecular Function: flavin adenine dinucleotide binding (GO:0050660);; Biological Process: oxidation-reduction process (GO:0055114);;	--	--	Protein HOTHEAD (Precursor) GN=F3N23.17 OS=Arabidopsis thaliana (Mouse-ear cress) PE=1 SV=1
TraesCS2B01G344300	lightcyan	K7	0.093155	0.439854	83.4503	38.9315	6.10975	0.345308	Cellular Component: cytoplasmic vesicle (GO:0016023);;	--	--	Non-specific lipid-transfer protein-like protein At2g13820 (Precursor) GN=At2g13820 OS=Arabidopsis thaliana (Mouse-ear cress) PE=1 SV=1
TraesCS5B01G003100	lightcyan	K7	0	0	372.795	233.661	24.7034	0.0222297	Cellular Component: endoplasmic reticulum (GO:0005783);; Biological Process: phenylpropanoid biosynthetic process (GO:0009699);; Biological Process: polyketide biosynthetic process (GO:0030639);; Biological Process: sporopollenin biosynthetic process (GO:0080110);; Molecular Function: tetraketide alpha-pyrone synthase activity (GO:0090439);;	K08176|0|bdi:100830237|K08176 MFS transporter, PHS family, inorganic phosphate transporter | (RefSeq) probable inorganic phosphate transporter 1-3	--	Chalcone synthase LF2 GN=CHS-LF2 OS=Ipomoea batatas (Sweet potato) PE=2 SV=1
TraesCS6D01G383400	lightcyan	K7	0.011745	0	61.4772	50.6999	4.66825	0	Molecular Function: DNA binding (GO:0003677);;	--	--	Putative DNA-binding protein ESCAROLA GN=ESC OS=Arabidopsis thaliana (Mouse-ear cress) PE=2 SV=1
TraesCS1B01G142000	lightcyan	K7	0.708645	0.989844	182.494	216.337	47.187	1.10301	Molecular Function: glucokinase activity (GO:0004340);; Molecular Function: ATP binding (GO:0005524);; Cellular Component: nucleus (GO:0005634);; Cellular Component: mitochondrion (GO:0005739);; Cellular Component: vacuole (GO:0005773);; Cellular Component: plasma membrane (GO:0005886);; Biological Process: glycolytic process (GO:0006096);; Molecular Function: zinc ion binding (GO:0008270);; Mole…	K00844|0|bdi:100832143|K00844 hexokinase [EC:2.7.1.1] | (RefSeq) hexokinase-7	Glycolysis / Gluconeogenesis (ko00010);; Fructose and mannose metabolism (ko00051);; Galactose metabolism (ko00052);; Starch and sucrose metabolism (ko00500);; Amino sugar and nucleotide sugar metabolism (ko00520);; Carbon metabolism (ko01200)	Hexokinase-7 OS=Oryza sativa subsp. japonica (Rice) PE=2 SV=2
TraesCS6B01G000900	lightcyan	K7	0	0.0258683	438.169	296.143	29.9791	0	Cellular Component: mitochondrion (GO:0005739);;	--	--	--
TraesCS5D01G426100	lightcyan	K7	0.0971497	0.221014	256.268	184.366	22.3386	0.0871133	Cellular Component: cytoplasmic vesicle (GO:0016023);;	--	--	--
TraesCS5A01G148300	lightcyan	K7	0.438514	0.420487	499.511	256.709	24.481	0.189459	--	--	--	--
TraesCS4A01G055100	lightcyan	K7	0	0.003395	45.9011	64.424	4.81462	0.0323497	Biological Process: metabolic process (GO:0008152);; Molecular Function: transferase activity, transferring hexosyl groups (GO:0016758);;	--	--	UDP-glucose flavonoid 3-O-glucosyltransferase 7 {ECO:0000303|PubMed:18487633} OS=Fragaria ananassa (Strawberry) PE=1 SV=1
TraesCS3A01G146300	lightcyan	K7	0	0	121.342	49.7042	5.87695	0.179545	--	--	--	--
TraesCS6A01G257400	lightcyan	K7	0.013332	0	257.394	179.686	19.3809	0.00376067	Biological Process: alcohol metabolic process (GO:0006066);; Molecular Function: choline dehydrogenase activity (GO:0008812);; Cellular Component: cytoplasmic vesicle (GO:0016023);; Molecular Function: lyase activity (GO:0016829);; Molecular Function: flavin adenine dinucleotide binding (GO:0050660);; Biological Process: oxidation-reduction process (GO:0055114);;	--	--	Protein HOTHEAD (Precursor) GN=F3N23.17 OS=Arabidopsis thaliana (Mouse-ear cress) PE=1 SV=1
TraesCS2B01G215400	lightcyan	K7	0	0	64.6375	40.7202	2.87209	0	Cellular Component: plastid (GO:0009536);; Cellular Component: cytoplasmic vesicle (GO:0016023);;	--	--	--
TraesCS5A01G313100	lightcyan	K7	0	0.0255637	381.423	439.787	78.8804	0.320548	Molecular Function: phospholipid transporter activity (GO:0005548);; Cellular Component: extracellular region (GO:0005576);; Biological Process: phospholipid transfer to membrane (GO:0006649);;	--	--	Protein YY1 (Precursor) OS=Oryza sativa subsp. japonica (Rice) PE=2 SV=1
TraesCS1D01G062200	lightcyan	K7	0.12412	0.325831	93.1103	64.9196	4.34851	0.015136	Cellular Component: cytoplasmic vesicle (GO:0016023);;	--	--	--
TraesCS2B01G291100	lightcyan	K7	0.0313813	0.034988	1371.93	1088.94	122.252	0.175591	Biological Process: long-chain fatty acid metabolic process (GO:0001676);; Molecular Function: long-chain fatty acid-CoA ligase activity (GO:0004467);; Molecular Function: ATP binding (GO:0005524);; Cellular Component: cytoplasm (GO:0005737);; Molecular Function: 4-coumarate-CoA ligase activity (GO:0016207);; Molecular Function: medium-chain fatty acid-CoA ligase activity (GO:0031956);; Biologica…	K01904|0|bdi:100821663|K01904 4-coumarate--CoA ligase [EC:6.2.1.12] | (RefSeq) 4-coumarate--CoA ligase-like 9	Ubiquinone and other terpenoid-quinone biosynthesis (ko00130);; Phenylalanine metabolism (ko00360);; Phenylpropanoid biosynthesis (ko00940)	4-coumarate--CoA ligase-like 9 OS=Oryza sativa subsp. japonica (Rice) PE=2 SV=2
TraesCS3B01G434400	lightcyan	K7	0.00594033	0	152.38	73.9267	10.4039	0	Molecular Function: polygalacturonase activity (GO:0004650);; Cellular Component: extracellular region (GO:0005576);; Biological Process: carbohydrate metabolic process (GO:0005975);; Cellular Component: cytoplasmic vesicle (GO:0016023);;	--	--	Polygalacturonase (Precursor) OS=Prunus persica (Peach) PE=2 SV=1
TraesCS1D01G123700	lightcyan	K7	0.752326	0.955379	228.524	201.705	47.9688	1.82675	Molecular Function: glucokinase activity (GO:0004340);; Molecular Function: ATP binding (GO:0005524);; Cellular Component: nucleus (GO:0005634);; Cellular Component: mitochondrion (GO:0005739);; Cellular Component: vacuole (GO:0005773);; Cellular Component: plasma membrane (GO:0005886);; Biological Process: glycolytic process (GO:0006096);; Molecular Function: zinc ion binding (GO:0008270);; Mole…	K00844|0|bdi:100832143|K00844 hexokinase [EC:2.7.1.1] | (RefSeq) hexokinase-7	Glycolysis / Gluconeogenesis (ko00010);; Fructose and mannose metabolism (ko00051);; Galactose metabolism (ko00052);; Starch and sucrose metabolism (ko00500);; Amino sugar and nucleotide sugar metabolism (ko00520);; Carbon metabolism (ko01200)	Hexokinase-7 OS=Oryza sativa subsp. japonica (Rice) PE=2 SV=2
TraesCS1B01G205100	lightcyan	K7	0.00532167	0	64.6126	37.5994	4.26128	0	Molecular Function: monooxygenase activity (GO:0004497);; Molecular Function: iron ion binding (GO:0005506);; Molecular Function: electron carrier activity (GO:0009055);; Cellular Component: cytoplasmic vesicle (GO:0016023);; Molecular Function: oxidoreductase activity, acting on paired donors, with incorporation or reduction of molecular oxygen (GO:0016705);; Molecular Function: heme binding (GO…	--	--	Cytochrome P450 71A2 GN=CYP71A2 OS=Solanum melongena (Eggplant) PE=2 SV=1
TraesCS2B01G591200	lightcyan	K7	0.042918	0.032471	1408.63	429.001	40.8016	0.0118107	--	--	--	--
TraesCS7A01G309300	lightcyan	K7	0.477555	0.472154	260.816	220.046	26.9253	0.834616	Molecular Function: iron ion binding (GO:0005506);; Molecular Function: electron carrier activity (GO:0009055);; Molecular Function: oxidoreductase activity, acting on paired donors, with incorporation or reduction of molecular oxygen, NAD(P)H as one donor, and incorporation of one atom of oxygen (GO:0016709);; Molecular Function: oxygen binding (GO:0019825);; Molecular Function: heme binding (GO…	K20496|0|osa:4344594|K20496 laurate 7-monooxygenase [EC:1.14.13.206] | (RefSeq) cytochrome P450 703A2	--	Cytochrome P450 703A2 GN=CYP703A2 OS=Arabidopsis thaliana (Mouse-ear cress) PE=2 SV=1
TraesCS4B01G317500	lightcyan	K7	0.488178	0.126667	62.843	55.0137	27.3745	2.04308	--	--	--	--
TraesCS5A01G552500	lightcyan	K7	0	0	148.449	34.0773	2.11784	0	Biological Process: defense response (GO:0006952);; Cellular Component: cytoplasmic vesicle (GO:0016023);; Biological Process: negative regulation of translation (GO:0017148);; Molecular Function: rRNA N-glycosylase activity (GO:0030598);;	--	--	60 kDa jasmonate-induced protein OS=Hordeum vulgare (Barley) PE=2 SV=1
TraesCS7B01G141100	lightcyan	K7	0.178988	0.074234	1107.05	823.685	72.9364	0.41488	Molecular Function: nucleotide binding (GO:0000166);; Molecular Function: catalytic activity (GO:0003824);; Cellular Component: endoplasmic reticulum (GO:0005783);; Biological Process: seed development (GO:0048316);; Molecular Function: coenzyme binding (GO:0050662);; Biological Process: sporopollenin biosynthetic process (GO:0080110);;	--	--	Tetraketide alpha-pyrone reductase 1 GN=F23E12.20 OS=Arabidopsis thaliana (Mouse-ear cress) PE=2 SV=1
TraesCS6A01G027000	lightcyan	K7	0.0135607	0	293.79	161.55	25.1951	0.00855633	Biological Process: very long-chain fatty acid metabolic process (GO:0000038);; Molecular Function: carboxylic ester hydrolase activity (GO:0004091);; Cellular Component: cytoplasmic vesicle (GO:0016023);; Biological Process: cuticle development (GO:0042335);;	--	--	GDSL esterase/lipase At5g45950 (Precursor) GN=At5g45950 OS=Arabidopsis thaliana (Mouse-ear cress) PE=2 SV=1
TraesCS1A01G194900	lightcyan	K7	1.45472	1.21279	204.459	210.989	39.7918	2.58204	Molecular Function: catalytic activity (GO:0003824);; Biological Process: cellular metabolic process (GO:0044237);; Molecular Function: coenzyme binding (GO:0050662);;	--	--	Tetraketide alpha-pyrone reductase 1 GN=F23E12.20 OS=Arabidopsis thaliana (Mouse-ear cress) PE=2 SV=1
TraesCS1B01G120500	lightcyan	K7	0.0193757	0.163932	71.966	59.9882	6.05277	0.0231357	Cellular Component: cytoplasmic vesicle (GO:0016023);;	--	--	Desiccation-related protein PCC13-62 (Precursor) OS=Craterostigma plantagineum (Blue gem) PE=2 SV=1
TraesCS5A01G376600	lightcyan	K7	0.136992	0.0352087	109.141	51.1104	8.08549	0.0252753	--	--	--	--
TraesCS4D01G249900	lightcyan	K7	0.00608667	0.006648	145.189	147.552	20.5124	0.089554	Biological Process: metabolic process (GO:0008152);; Molecular Function: transferase activity, transferring hexosyl groups (GO:0016758);;	--	--	UDP-glucose flavonoid 3-O-glucosyltransferase 7 {ECO:0000303|PubMed:18487633} OS=Fragaria ananassa (Strawberry) PE=1 SV=1
TraesCS2D01G314500	lightcyan	K7	0.0278783	0.0507113	274.315	241.234	24.8241	0.0273637	Cellular Component: membrane (GO:0016020);;	--	--	Aspartic proteinase nepenthesin-2 (Precursor) GN=nep2 OS=Nepenthes gracilis (Slender pitcher plant) PE=1 SV=1
TraesCS2D01G388700	lightcyan	K7	0.356594	0.492185	763.439	842.345	115.819	0.611134	Molecular Function: serine-type endopeptidase activity (GO:0004252);; Cellular Component: cell wall (GO:0005618);; Biological Process: proteolysis (GO:0006508);; Cellular Component: membrane (GO:0016020);; Cellular Component: cytoplasmic vesicle (GO:0016023);; Biological Process: cuticle development (GO:0042335);; Molecular Function: identical protein binding (GO:0042802);; Biological Process: ne…	--	--	Subtilisin-like protease (Precursor) GN=At5g67360 OS=Arabidopsis thaliana (Mouse-ear cress) PE=1 SV=1
TraesCS7D01G248800	lightcyan	K7	0.0594813	0.0848503	884.319	633.916	51.8343	0.236941	Molecular Function: nucleotide binding (GO:0000166);; Molecular Function: catalytic activity (GO:0003824);; Cellular Component: endoplasmic reticulum (GO:0005783);; Biological Process: seed development (GO:0048316);; Molecular Function: coenzyme binding (GO:0050662);; Biological Process: sporopollenin biosynthetic process (GO:0080110);;	--	--	Tetraketide alpha-pyrone reductase 1 GN=F23E12.20 OS=Arabidopsis thaliana (Mouse-ear cress) PE=2 SV=1
TraesCS4A01G151600	lightcyan	K7	0.0198897	0	217.947	90.4785	12.3171	0.152298	Cellular Component: cytoplasmic vesicle (GO:0016023);;	--	--	--
TraesCS1D01G101500	lightcyan	K7	0.184499	0.21766	237.827	166.068	15.6379	0.0757853	Cellular Component: cytoplasmic vesicle (GO:0016023);;	--	--	Desiccation-related protein PCC13-62 (Precursor) OS=Craterostigma plantagineum (Blue gem) PE=2 SV=1
TraesCS2D01G272200	lightcyan	K7	0.00479067	0.0525023	1200.68	991.261	116.618	0.427772	Biological Process: long-chain fatty acid metabolic process (GO:0001676);; Molecular Function: long-chain fatty acid-CoA ligase activity (GO:0004467);; Molecular Function: ATP binding (GO:0005524);; Cellular Component: cytoplasm (GO:0005737);; Molecular Function: 4-coumarate-CoA ligase activity (GO:0016207);; Molecular Function: medium-chain fatty acid-CoA ligase activity (GO:0031956);; Biologica…	K01904|0|bdi:100821663|K01904 4-coumarate--CoA ligase [EC:6.2.1.12] | (RefSeq) 4-coumarate--CoA ligase-like 9	Ubiquinone and other terpenoid-quinone biosynthesis (ko00130);; Phenylalanine metabolism (ko00360);; Phenylpropanoid biosynthesis (ko00940)	4-coumarate--CoA ligase-like 9 OS=Oryza sativa subsp. japonica (Rice) PE=2 SV=2
TraesCS2B01G215500	lightcyan	K7	0.010548	0	48.5211	56.8532	11.3653	0.0328733	Cellular Component: intracellular membrane-bounded organelle (GO:0043231);; Cellular Component: cytoplasmic part (GO:0044444);;	--	--	--
TraesCS5A01G233600	lightcyan	K7	0.0203853	0.0668387	50.0568	33.0544	3.81212	0	Molecular Function: DNA binding (GO:0003677);; Molecular Function: transcription factor activity, sequence-specific DNA binding (GO:0003700);; Cellular Component: nucleus (GO:0005634);; Cellular Component: mitochondrion (GO:0005739);; Molecular Function: zinc ion binding (GO:0008270);; Biological Process: pollen germination (GO:0009846);; Biological Process: pollen wall assembly (GO:0010208);; Bi…	--	--	PHD finger protein MALE STERILITY 1 GN=MS1 OS=Arabidopsis thaliana (Mouse-ear cress) PE=1 SV=1
TraesCS5D01G503900	lightcyan	K7	0	0	71.1625	63.4856	2.05981	0.0204807	--	--	--	--
TraesCS5D01G319800	lightcyan	K7	0	0	134.706	124.607	33.0319	0.300863	Molecular Function: phospholipid transporter activity (GO:0005548);; Cellular Component: extracellular region (GO:0005576);; Biological Process: phospholipid transfer to membrane (GO:0006649);;	--	--	Protein YY1 (Precursor) OS=Oryza sativa subsp. japonica (Rice) PE=2 SV=1
TraesCS5D01G386600	lightcyan	K7	0	0	80.6804	37.6733	7.66039	0	--	--	--	--
TraesCS1A01G061400	lightcyan	K7	0.061693	0.304378	425.363	203.567	21.7153	0.101049	Cellular Component: cytoplasmic vesicle (GO:0016023);;	--	--	--
TraesCS1A01G423600	lightcyan	K7	0	0.0251957	146.13	85.6082	8.95434	0	Cellular Component: cytoplasmic vesicle (GO:0016023);;	--	--	--
TraesCS6D01G017400	lightcyan	K7	0	0.00525233	78.633	45.1532	7.27753	0.025516	Cellular Component: cytoplasmic vesicle (GO:0016023);;	--	--	BURP domain-containing protein 14 (Precursor) OS=Oryza sativa subsp. japonica (Rice) PE=2 SV=2
TraesCS3B01G036600	lightcyan	K7	0	0.0401337	404.144	236.806	27.9943	0.0118017	Molecular Function: oxidoreductase activity (GO:0016491);; Biological Process: cellular metabolic process (GO:0044237);; Molecular Function: coenzyme binding (GO:0050662);;	--	--	Tetraketide alpha-pyrone reductase 2 GN=T26J14.11 OS=Arabidopsis thaliana (Mouse-ear cress) PE=1 SV=1
TraesCS3D01G396300	lightcyan	K7	0	0	167.357	98.6369	10.3916	0	Molecular Function: polygalacturonase activity (GO:0004650);; Cellular Component: extracellular region (GO:0005576);; Biological Process: carbohydrate metabolic process (GO:0005975);; Cellular Component: cytoplasmic vesicle (GO:0016023);;	--	--	Polygalacturonase (Precursor) OS=Prunus persica (Peach) PE=2 SV=1
TraesCS5A01G418100	lightcyan	K7	0.159828	0.2863	213.218	145.563	17.2741	0.0602067	--	--	--	--
TraesCS4B01G388100	lightcyan	K7	0	0	94.4283	28.938	1.83921	0.0169867	Biological Process: defense response (GO:0006952);; Cellular Component: cytoplasmic vesicle (GO:0016023);; Biological Process: negative regulation of translation (GO:0017148);; Molecular Function: rRNA N-glycosylase activity (GO:0030598);;	--	--	60 kDa jasmonate-induced protein OS=Hordeum vulgare (Barley) PE=2 SV=1
TraesCS6D01G238700	lightcyan	K7	0.00855333	0.0103153	242.924	166.043	21.733	0	Biological Process: alcohol metabolic process (GO:0006066);; Molecular Function: choline dehydrogenase activity (GO:0008812);; Cellular Component: cytoplasmic vesicle (GO:0016023);; Molecular Function: lyase activity (GO:0016829);; Molecular Function: flavin adenine dinucleotide binding (GO:0050660);; Biological Process: oxidation-reduction process (GO:0055114);;	--	--	Protein HOTHEAD (Precursor) GN=F3N23.17 OS=Arabidopsis thaliana (Mouse-ear cress) PE=1 SV=1
TraesCS2B01G334700	lightcyan	K7	0.006062	0.01987	309.101	223.299	26.1489	0.029215	Cellular Component: membrane (GO:0016020);;	--	--	Aspartic proteinase nepenthesin-2 (Precursor) GN=nep2 OS=Nepenthes gracilis (Slender pitcher plant) PE=1 SV=1
TraesCS2A01G290800	lightcyan	K7	0	0	206.704	144.127	2.82355	0.0383823	Cellular Component: cytoplasmic vesicle (GO:0016023);;	--	--	Desiccation-related protein PCC13-62 (Precursor) OS=Craterostigma plantagineum (Blue gem) PE=2 SV=1
TraesCS3D01G033300	lightcyan	K7	0.0196377	0	557.646	338.457	36.3393	0.028777	Molecular Function: catalytic activity (GO:0003824);; Biological Process: cellular metabolic process (GO:0044237);; Molecular Function: coenzyme binding (GO:0050662);;	--	--	Tetraketide alpha-pyrone reductase 2 GN=T26J14.11 OS=Arabidopsis thaliana (Mouse-ear cress) PE=1 SV=1
TraesCS7A01G437700	lightcyan	K7	3.23515	3.24588	247.446	183.96	17.3027	0.142338	Molecular Function: heme binding (GO:0020037);; Molecular Function: metal ion binding (GO:0046872);;	--	--	Cytochrome b5 OS=Nicotiana tabacum (Common tobacco) PE=2 SV=1
TraesCS5D01G060500	lightcyan	K7	0	0	60.1467	29.749	3.90346	0.0648813	--	--	--	--
TraesCS5B01G271500	lightcyan	K7	0.61617	0.469846	706.702	420.227	28.8837	0.269108	Molecular Function: nucleotide binding (GO:0000166);; Molecular Function: catalytic activity (GO:0003824);; Cellular Component: endoplasmic reticulum (GO:0005783);; Biological Process: seed development (GO:0048316);; Molecular Function: coenzyme binding (GO:0050662);; Biological Process: sporopollenin biosynthetic process (GO:0080110);;	--	--	Tetraketide alpha-pyrone reductase 1 GN=F23E12.20 OS=Arabidopsis thaliana (Mouse-ear cress) PE=2 SV=1
TraesCS2D01G474600	lightcyan	K7	0.0392713	0	676.326	426.529	65.4463	0.0156163	Biological Process: defense response (GO:0006952);; Cellular Component: cytoplasmic vesicle (GO:0016023);; Biological Process: negative regulation of translation (GO:0017148);; Molecular Function: rRNA N-glycosylase activity (GO:0030598);;	--	--	60 kDa jasmonate-induced protein OS=Hordeum vulgare (Barley) PE=2 SV=1
TraesCS7D01G474200	lightcyan	K7	0	0	49.5028	59.6203	22.8873	1.01308	Biological Process: RNA methylation (GO:0001510);; Molecular Function: structural constituent of ribosome (GO:0003735);; Cellular Component: nucleolus (GO:0005730);; Biological Process: translation (GO:0006412);; Biological Process: embryo development ending in seed dormancy (GO:0009793);; Biological Process: protein ubiquitination (GO:0016567);; Cellular Component: cytosolic large ribosomal subu…	K02927|1.15084e-83|osa:4347409|K02927 large subunit ribosomal protein L40e | (RefSeq) ubiquitin	Ribosome (ko03010)	60S ribosomal protein L40 (Precursor) OS=Brassica rapa subsp. pekinensis (Chinese cabbage) PE=2 SV=2
TraesCS5A01G552300	lightcyan	K7	0.00350633	0	63.7877	37.4954	2.44933	0.00265467	Biological Process: defense response (GO:0006952);; Cellular Component: cytoplasmic vesicle (GO:0016023);; Biological Process: negative regulation of translation (GO:0017148);; Molecular Function: rRNA N-glycosylase activity (GO:0030598);;	--	--	60 kDa jasmonate-induced protein OS=Hordeum vulgare (Barley) PE=2 SV=1
TraesCS1A01G336600	lightcyan	K7	0.0103463	0	133.981	147.582	11.1363	0	Molecular Function: hydrolase activity (GO:0016787);; Cellular Component: intracellular membrane-bounded organelle (GO:0043231);; Cellular Component: cytoplasmic part (GO:0044444);;	--	--	--
TraesCS2B01G498800	lightcyan	K7	0	0.0325537	258.146	230.871	36.0805	0.026374	Biological Process: defense response (GO:0006952);; Cellular Component: cytoplasmic vesicle (GO:0016023);; Biological Process: negative regulation of translation (GO:0017148);; Molecular Function: rRNA N-glycosylase activity (GO:0030598);;	--	--	60 kDa jasmonate-induced protein OS=Hordeum vulgare (Barley) PE=2 SV=1
TraesCS1A01G423500	lightcyan	K7	0.07273	0	198.243	98.5761	12.4375	0.354283	Cellular Component: cytoplasmic vesicle (GO:0016023);;	--	--	--
TraesCS7A01G493100	lightcyan	K7	0	0.018873	183.273	113.85	7.57716	0.0118347	--	--	--	--
TraesCS4A01G494900	lightcyan	K7	0.0660253	0.0182113	159.343	137.182	25.6897	1.43021	Biological Process: very long-chain fatty acid metabolic process (GO:0000038);; Molecular Function: carboxylic ester hydrolase activity (GO:0004091);; Cellular Component: cytoplasmic vesicle (GO:0016023);; Biological Process: cuticle development (GO:0042335);;	--	--	GDSL esterase/lipase At5g45950 (Precursor) GN=At5g45950 OS=Arabidopsis thaliana (Mouse-ear cress) PE=2 SV=1
TraesCS2A01G272900	lightcyan	K7	0.02155	0.0386927	1206.87	931.777	109.548	0.122398	Biological Process: long-chain fatty acid metabolic process (GO:0001676);; Molecular Function: long-chain fatty acid-CoA ligase activity (GO:0004467);; Molecular Function: ATP binding (GO:0005524);; Cellular Component: cytoplasm (GO:0005737);; Molecular Function: 4-coumarate-CoA ligase activity (GO:0016207);; Molecular Function: medium-chain fatty acid-CoA ligase activity (GO:0031956);; Biologica…	K01904|0|bdi:100821663|K01904 4-coumarate--CoA ligase [EC:6.2.1.12] | (RefSeq) 4-coumarate--CoA ligase-like 9	Ubiquinone and other terpenoid-quinone biosynthesis (ko00130);; Phenylalanine metabolism (ko00360);; Phenylpropanoid biosynthesis (ko00940)	4-coumarate--CoA ligase-like 9 OS=Oryza sativa subsp. japonica (Rice) PE=2 SV=2
TraesCS1B01G176300	lightcyan	K7	0.064353	0.106868	602.024	571.424	73.0926	2.64086	Biological Process: biosynthetic process (GO:0009058);; Biological Process: pollen exine formation (GO:0010584);; Molecular Function: transferase activity, transferring acyl groups other than amino-acyl groups (GO:0016747);;	--	--	Stilbene synthase 4 OS=Vitis vinifera (Grape) PE=3 SV=1
TraesCS5D01G278800	lightcyan	K7	0.60036	0.653638	877.173	520.563	32.6616	0.215484	Molecular Function: nucleotide binding (GO:0000166);; Molecular Function: catalytic activity (GO:0003824);; Cellular Component: endoplasmic reticulum (GO:0005783);; Biological Process: seed development (GO:0048316);; Molecular Function: coenzyme binding (GO:0050662);; Biological Process: sporopollenin biosynthetic process (GO:0080110);;	--	--	Tetraketide alpha-pyrone reductase 1 GN=F23E12.20 OS=Arabidopsis thaliana (Mouse-ear cress) PE=2 SV=1
TraesCS2A01G390000	lightcyan	K7	1.73495	1.60993	516.468	459.381	56.3466	1.49475	Molecular Function: serine-type endopeptidase activity (GO:0004252);; Cellular Component: cell wall (GO:0005618);; Biological Process: proteolysis (GO:0006508);; Cellular Component: membrane (GO:0016020);; Cellular Component: cytoplasmic vesicle (GO:0016023);; Biological Process: cuticle development (GO:0042335);; Molecular Function: identical protein binding (GO:0042802);; Biological Process: ne…	--	--	Subtilisin-like protease (Precursor) GN=At5g67360 OS=Arabidopsis thaliana (Mouse-ear cress) PE=1 SV=1
TraesCS4B01G022600	lightcyan	K7	0.004345	0.0224913	129.133	92.921	10.8073	0.0220433	Molecular Function: hydrolase activity (GO:0016787);;	--	--	Subtilisin-like protease SBT5.4 {ECO:0000303|PubMed:16193095} (Precursor) GN=At5g59810 OS=Arabidopsis thaliana (Mouse-ear cress) PE=1 SV=1
TraesCS5A01G148400	lightcyan	K7	0.310914	0.234119	415.146	248.369	30.3347	0.109325	Cellular Component: mitochondrion (GO:0005739);;	--	--	--
TraesCS7B01G209300	lightcyan	K7	0.464827	0.454293	251.768	200.517	23.8011	0.425103	Molecular Function: iron ion binding (GO:0005506);; Molecular Function: electron carrier activity (GO:0009055);; Molecular Function: oxidoreductase activity, acting on paired donors, with incorporation or reduction of molecular oxygen, NAD(P)H as one donor, and incorporation of one atom of oxygen (GO:0016709);; Molecular Function: oxygen binding (GO:0019825);; Molecular Function: heme binding (GO…	K20496|0|obr:102704827|K20496 laurate 7-monooxygenase [EC:1.14.13.206] | (RefSeq) cytochrome P450 703A2	--	Cytochrome P450 703A2 GN=CYP703A2 OS=Arabidopsis thaliana (Mouse-ear cress) PE=2 SV=1
TraesCS5A01G002900	lightcyan	K7	0.006313	0	481.354	309.261	20.0367	0.0108907	Cellular Component: endoplasmic reticulum (GO:0005783);; Biological Process: phenylpropanoid biosynthetic process (GO:0009699);; Biological Process: polyketide biosynthetic process (GO:0030639);; Biological Process: sporopollenin biosynthetic process (GO:0080110);; Molecular Function: tetraketide alpha-pyrone synthase activity (GO:0090439);;	K08176|0|bdi:100830237|K08176 MFS transporter, PHS family, inorganic phosphate transporter | (RefSeq) probable inorganic phosphate transporter 1-3	--	Chalcone synthase E GN=CHSE OS=Ipomoea nil (Japanese morning glory) PE=2 SV=1
TraesCS7D01G379000	lightcyan	K7	0	0	122.893	112.321	12.3744	0	Molecular Function: carbonate dehydratase activity (GO:0004089);; Biological Process: one-carbon metabolic process (GO:0006730);; Molecular Function: zinc ion binding (GO:0008270);; Cellular Component: cytoplasmic vesicle (GO:0016023);;	K01674|1.80371e-142|bdi:100828444|K01674 carbonic anhydrase [EC:4.2.1.1] | (RefSeq) alpha carbonic anhydrase 7-like	Nitrogen metabolism (ko00910)	Alpha carbonic anhydrase 7 (Precursor) GN=ACA7 OS=Arabidopsis thaliana (Mouse-ear cress) PE=2 SV=1
TraesCS3A01G519200	lightcyan	K7	3.92055	6.33574	371.41	140.895	18.7507	0.0836303	--	--	--	--
TraesCS2A01G458000	lightcyan	K7	0	0	45.4138	55.2833	16.5349	0.973754	Molecular Function: structural constituent of ribosome (GO:0003735);; Cellular Component: ribosome (GO:0005840);; Biological Process: translation (GO:0006412);;	K02927|1.98385e-97|bdi:100822846|K02927 large subunit ribosomal protein L40e | (RefSeq) ubiquitin-like	Ribosome (ko03010)	40S ribosomal protein S27a-1 (Precursor) OS=Arabidopsis thaliana (Mouse-ear cress) PE=1 SV=2
TraesCS5D01G325000	lightcyan	K9	3.72085	3.83484	11.6577	2.82465	0.777682	0.0476263	Molecular Function: serine-type endopeptidase activity (GO:0004252);; Cellular Component: cell wall (GO:0005618);; Biological Process: proteolysis (GO:0006508);; Cellular Component: cytoplasmic vesicle (GO:0016023);; Molecular Function: identical protein binding (GO:0042802);; Biological Process: negative regulation of catalytic activity (GO:0043086);;	--	--	Subtilisin-like protease SBT3.3 {ECO:0000303|PubMed:16193095} (Precursor) OS=Arabidopsis thaliana (Mouse-ear cress) PE=2 SV=1
TraesCS6D01G237200	lightcyan	K9	5.79082	7.19358	11.0786	11.7596	2.63394	0.11013	Cellular Component: Golgi apparatus (GO:0005794);; Molecular Function: methyltransferase activity (GO:0008168);; Biological Process: methylation (GO:0032259);;	--	--	Probable methyltransferase PMT15 GN=At4g00750 OS=Arabidopsis thaliana (Mouse-ear cress) PE=2 SV=1
TraesCS4D01G227700	lightcyan	K9	9.339	6.11986	18.1525	15.5177	5.73975	0.248723	Molecular Function: hydrolase activity, hydrolyzing O-glycosyl compounds (GO:0004553);; Cellular Component: mitochondrion (GO:0005739);; Biological Process: carbohydrate metabolic process (GO:0005975);;	--	--	--
Triticum_aestivum_newGene_119365	lightcyan	K9	4.09673	3.80372	10.7147	3.25484	0.959736	0.0813253	--	--	--	--
TraesCS1A01G060900	lightcyan	K9	4.23789	6.07747	20.7061	7.37917	1.97862	0.0311153	--	--	--	--
