# Supplementary material for: The Major Factors Causing the Microspore Abortion of Genic Male Sterile Mutant NWMS1 in Wheat (Triticum aestivum L.)
Source: Int J Mol Sci. 2019 Dec 11;20(24):6252. doi: 10.3390/ijms20246252 (PMC6940770; doi:10.3390/ijms20246252)
Supplement: Supplementary file 1 [file ijms-20-06252-s001.zip › Supplementary Files/Table S5.xlsx]

## Sheet: Sheet1
Table S5 The annotation of 20 key genes involving the abnormal anther development
ID	Module	Clusters	S1_NWMS1	S1_WT	S2_NWMS1	S2_WT	S3_NWMS1	S3_WT	Gene_name	GO_annotation	KEGG_annotation	KEGG_pathway_annotation	Swiss_Prot_annotation	NR_annotation
TraesCS2D01G420100	lightcyan	K3	0	0	21.3566	14.5283	5.23302	0.498098	SKP1B	Biological Process: ubiquitin-dependent protein catabolic process (GO:0006511);;	K03094|9.15578e-83|bdi:100826905|K03094 S-phase kinase-associated protein 1 | (RefSeq) SKP1-like protein 1A	Ubiquitin mediated proteolysis (ko04120);; Protein processing in endoplasmic reticulum (ko04141)	SKP1-like protein 1B GN=MJC20.30 OS=Arabidopsis thaliana (Mouse-ear cress) PE=1 SV=1	SKP1-like protein 1B [Aegilops tauschii]
TraesCS7B01G213800	lightcyan	K3	0	0.0158497	3.34755	2.61523	0.805196	0.0187337	Os03g0802700	Molecular Function: RNA binding (GO:0003723);; Molecular Function: ATP binding (GO:0005524);; Molecular Function: ATP-dependent helicase activity (GO:0008026);;	K13179|8.02699e-112|sbi:SORBI_01g004730|K13179 ATP-dependent RNA helicase DDX18/HAS1 [EC:3.6.4.13] | (RefSeq) SORBIDRAFT_01g004730, Sb01g004730; hypothetical protein	--	DEAD-box ATP-dependent RNA helicase 27 OS=Oryza sativa subsp. japonica (Rice) PE=3 SV=1	DEAD-box ATP-dependent RNA helicase 27 [Triticum urartu]
TraesCS7A01G430600	lightcyan	K3	0.00518633	0	21.9756	16.5982	5.19644	0.0898173	BIP5	Molecular Function: ATP binding (GO:0005524);; Cellular Component: cell wall (GO:0005618);; Cellular Component: vacuole (GO:0005773);; Cellular Component: endoplasmic reticulum (GO:0005783);; Cellular Component: plasma membrane (GO:0005886);; Biological Process: response to heat (GO:0009408);; Cellular Component: chloroplast (GO:0009507);; Biological Process: polar nucleus fusion (GO:0010197);; C…	K09490|0|sita:101774899|K09490 heat shock 70kDa protein 5 | (RefSeq) luminal-binding protein 3-like	Protein export (ko03060);; Protein processing in endoplasmic reticulum (ko04141)	Luminal-binding protein 5 (Precursor) GN=BIP5 OS=Nicotiana tabacum (Common tobacco) PE=2 SV=1	predicted protein [Hordeum vulgare subsp. vulgare]
TraesCS4B01G248600	lightcyan	K3	2.07061	2.55904	43.9344	34.648	12.5362	0.68176	BGLU6	Molecular Function: beta-galactosidase activity (GO:0004565);; Biological Process: carbohydrate metabolic process (GO:0005975);; Cellular Component: chloroplast (GO:0009507);; Cellular Component: cytoplasmic vesicle (GO:0016023);; Molecular Function: beta-D-fucosidase activity (GO:0033907);; Molecular Function: glucan endo-1,3-beta-D-glucosidase activity (GO:0042973);; Molecular Function: metal i…	K01188|0|bdi:100822927|K01188 beta-glucosidase [EC:3.2.1.21] | (RefSeq) beta-glucosidase 6	Cyanoamino acid metabolism (ko00460);; Starch and sucrose metabolism (ko00500);; Phenylpropanoid biosynthesis (ko00940)	Beta-glucosidase 6 (Precursor) GN=BGLU6 OS=Oryza sativa subsp. japonica (Rice) PE=1 SV=1	PREDICTED: beta-glucosidase 6 [Brachypodium distachyon]
TraesCS2D01G373700	lightcyan	K3	0	0	41.1572	23.752	4.35615	0.423025	F775_16360	Cellular Component: cytoplasmic vesicle (GO:0016023);; Molecular Function: hydrolase activity (GO:0016787);;	--	--	--	hypothetical protein F775_16360 [Aegilops tauschii]
TraesCS5A01G285900	black	K3	0	0.002967	2.9514	5.68644	2.04447	0.029699	PAP27	Molecular Function: acid phosphatase activity (GO:0003993);; Molecular Function: protein serine/threonine phosphatase activity (GO:0004722);; Cellular Component: extracellular region (GO:0005576);; Cellular Component: cell wall (GO:0005618);; Cellular Component: cytoplasmic vesicle (GO:0016023);; Biological Process: primary metabolic process (GO:0044238);; Biological Process: cellular biosyntheti…	--	--	Probable inactive purple acid phosphatase 27 (Precursor) GN=PAP27 OS=Arabidopsis thaliana (Mouse-ear cress) PE=2 SV=1	predicted protein [Hordeum vulgare subsp. vulgare]
TraesCS1A01G413400	black	K3	0	0	9.59541	18.891	5.88721	0.494315	KCS11	Biological Process: fatty acid biosynthetic process (GO:0006633);; Cellular Component: membrane (GO:0016020);; Molecular Function: transferase activity, transferring acyl groups other than amino-acyl groups (GO:0016747);;	K15397|0|osa:4339684|K15397 3-ketoacyl-CoA synthase [EC:2.3.1.199] | (RefSeq) 3-ketoacyl-CoA synthase 11	Fatty acid elongation (ko00062)	3-ketoacyl-CoA synthase 11 GN=KCS11 OS=Arabidopsis thaliana (Mouse-ear cress) PE=2 SV=1	predicted protein [Hordeum vulgare subsp. vulgare]
TraesCS2B01G056100	black	K3	0	0	23.4681	43.0927	11.878	0.047996	SWEET6B	Cellular Component: integral component of plasma membrane (GO:0005887);; Biological Process: carbohydrate transport (GO:0008643);; Molecular Function: sugar transmembrane transporter activity (GO:0051119);;	K15382|7.06515e-119|bdi:100841840|K15382 solute carrier family 50 (sugar transporter) | (RefSeq) bidirectional sugar transporter SWEET6a	--	Bidirectional sugar transporter SWEET6b GN=SWEET6B OS=Oryza sativa subsp. indica (Rice) PE=3 SV=1	Protein RUPTURED POLLEN GRAIN 1 [Aegilops tauschii]
TraesCS1D01G376300	black	K3	0.0885027	0.098657	8.40251	17.9601	6.75221	0.251707	ADH3	Molecular Function: alcohol dehydrogenase (NAD) activity (GO:0004022);; Cellular Component: cytoplasm (GO:0005737);; Molecular Function: zinc ion binding (GO:0008270);; Biological Process: oxidation-reduction process (GO:0055114);;	K18857|0|bdi:100840260|K18857 alcohol dehydrogenase class-P [EC:1.1.1.1] | (RefSeq) alcohol dehydrogenase 3	Glycolysis / Gluconeogenesis (ko00010);; Fatty acid degradation (ko00071);; Tyrosine metabolism (ko00350);; alpha-Linolenic acid metabolism (ko00592)	Alcohol dehydrogenase 3 GN=ADH3 OS=Hordeum vulgare (Barley) PE=3 SV=1	alcohol dehydrogenase ADH3D [Triticum aestivum]
TraesCS7A01G536800	black	K3	0.00623333	0	8.33111	32.9466	6.52824	0.117932	At5g03610	--	--	--	GDSL esterase/lipase At5g03610 (Precursor) GN=At5g03610 OS=Arabidopsis thaliana (Mouse-ear cress) PE=2 SV=1	GDSL esterase/lipase [Aegilops tauschii]
TraesCS4D01G296000	green	K2	0.4118	0.0429337	41.6993	16.7309	65.7829	5.44008	TIFY10B	--	K13464|2.2894e-35|bdi:100834439|K13464 jasmonate ZIM domain-containing protein | (RefSeq) protein TIFY 10A-like	Plant hormone signal transduction (ko04075)	Protein TIFY 10B OS=Arabidopsis thaliana (Mouse-ear cress) PE=1 SV=1	predicted protein [Hordeum vulgare subsp. vulgare]
TraesCS3B01G558400	green	K2	0.60196	0.519773	8.19841	5.2764	15.9464	1.74811	CSLA11	Cellular Component: Golgi membrane (GO:0000139);; Cellular Component: integral component of membrane (GO:0016021);; Molecular Function: transferase activity, transferring glycosyl groups (GO:0016757);;	--	--	Probable mannan synthase 11 OS=Oryza sativa subsp. japonica (Rice) PE=2 SV=1	PREDICTED: probable mannan synthase 11 isoform X1 [Brachypodium distachyon]
TraesCS6D01G325100	green	K2	0.53598	0.886312	44.3088	29.7221	94.5547	9.70504	SDH	Molecular Function: nucleotide binding (GO:0000166);; Cellular Component: mitochondrion (GO:0005739);; Cellular Component: cytosol (GO:0005829);; Biological Process: response to sucrose (GO:0009744);; Biological Process: response to fructose (GO:0009750);; Biological Process: vegetative to reproductive phase transition of meristem (GO:0010228);; Biological Process: protein desumoylation (GO:00169…	K14157|0|bdi:100824912|K14157 alpha-aminoadipic semialdehyde synthase [EC:1.5.1.8 1.5.1.9] | (RefSeq) alpha-aminoadipic semialdehyde synthase	Lysine degradation (ko00310)	Saccharopine dehydrogenase GN=F4I10.80 OS=Arabidopsis thaliana (Mouse-ear cress) PE=1 SV=1	lysine ketoglutarate reductase/saccharopine dehydrogenase [Triticum turgidum]
TraesCS6A01G259200	green	K2	0.20535	0.0212073	18.5932	7.12171	31.4919	2.79625	ATL41	Molecular Function: zinc ion binding (GO:0008270);; Cellular Component: cytoplasmic vesicle (GO:0016023);;	--	--	E3 ubiquitin-protein ligase ATL41 GN=ATL41 OS=Arabidopsis thaliana (Mouse-ear cress) PE=1 SV=1	RING finger protein [Triticum aestivum]
TraesCS2A01G276000	green	K2	0.10422	0.0850273	4.02981	1.87428	7.64137	0.690847	EXO70B1	Cellular Component: exocyst (GO:0000145);; Biological Process: exocytosis (GO:0006887);;	--	--	Exocyst complex component EXO70B1 GN=EXO70B1 OS=Arabidopsis thaliana (Mouse-ear cress) PE=1 SV=1	predicted protein [Hordeum vulgare subsp. vulgare]
TraesCS1D01G270100	brown	K4	0.058872	0	0.253999	8.62431	112.572	445.692	GASA2	Cellular Component: cytoplasmic vesicle (GO:0016023);;	--	--	Gibberellin-regulated protein 2 (Precursor) GN=GASA2 OS=Arabidopsis thaliana (Mouse-ear cress) PE=2 SV=1	hypothetical protein TRIUR3_24622 [Triticum urartu]
TraesCS3D01G066700	brown	K4	0	0	1.20138	10.6866	126.3	507.988	F775_31707	--	--	--	--	hypothetical protein F775_31707 [Aegilops tauschii]
TraesCS5D01G282500	brown	K4	0	0.00837433	0.0890383	1.86803	34.2096	146.67	SAG12	Molecular Function: peptidase activity (GO:0008233);; Cellular Component: cytoplasmic vesicle (GO:0016023);;	--	--	Senescence-specific cysteine protease SAG12 {ECO:0000305} (Precursor) OS=Arabidopsis thaliana (Mouse-ear cress) PE=1 SV=1	hypothetical protein F775_52429 [Aegilops tauschii]
TraesCS4B01G125500	brown	K6	0	0	0.0447063	0.563249	4.33573	23.9377	At1g26850	Cellular Component: Golgi apparatus (GO:0005794);; Molecular Function: methyltransferase activity (GO:0008168);; Cellular Component: membrane (GO:0016020);; Biological Process: methylation (GO:0032259);;	--	--	Probable methyltransferase PMT2 GN=At1g26850 OS=Arabidopsis thaliana (Mouse-ear cress) PE=2 SV=2	PREDICTED: probable methyltransferase PMT2-like [Setaria italica]
TraesCS1B01G353800	brown	K4	0	0.00694733	0.0407743	0.74205	21.3525	94.0571	STP8	Molecular Function: monosaccharide transmembrane transporter activity (GO:0015145);; Biological Process: monosaccharide transport (GO:0015749);; Cellular Component: integral component of membrane (GO:0016021);; Molecular Function: oxidoreductase activity (GO:0016491);; Biological Process: transmembrane transport (GO:0055085);;	--	--	Sugar transport protein 8 GN=STP8 OS=Arabidopsis thaliana (Mouse-ear cress) PE=2 SV=2	PREDICTED: sugar transport protein 8-like [Brachypodium distachyon]
