# Supplementary material for: The Major Factors Causing the Microspore Abortion of Genic Male Sterile Mutant NWMS1 in Wheat (Triticum aestivum L.)
Source: Int J Mol Sci. 2019 Dec 11;20(24):6252. doi: 10.3390/ijms20246252 (PMC6940770; doi:10.3390/ijms20246252)
Supplement: Supplementary file 1 [file ijms-20-06252-s001.zip › Supplementary Files/Table S6.xlsx]

## Sheet: Sheet1
Table S6 The information of the primers used in real time QRT-PCR
Unigene ID	Forward primer (5'-3')	Reverse primer (5'-3')	Product size (bp)	Gene annotation in Swissport database	Gene_name
TraesCS3B01G558400	TGCTGTGAAGGTGATAGATGTT	GTGTGCCGATATACTCAAAACC	227	Probable mannan synthase 11	CSLA11
TraesCS6D01G325100	TTAACTCCTTCCCATTGTGCTC	AACGCATATGCTCTATCAGGAA	221	Saccharopine dehydrogenase	SDH
TraesCS1D01G327000	CTTGAAGGGTAATGGCAACTTC	TGTATCTGCCTGTGATCCATAC	141	Cysteine proteinase RD21a	RD21A
TraesCS4A01G061900	CCTGATAGCGCTGTTTGAAAAT	GACTGACTCGTACTACTACGTG	119	Allene oxide synthase 2	OSJNBa0081P02.18
TraesCS4A01G182700	TAACTGGACGAAAAATGGCAAG	TTGCTAGCTACAACCACAATTG	199	Temperature-sensitive omega-3 fatty acid desaturase, chloroplastic (Precursor)	FAD8
TraesCS1B01G478800	TGGATCTACGGTGTGAACTAAC	CCTTATTGCATCACGATGAGAC	169	Nucleoside diphosphate kinase III, chloroplastic/mitochondrial (Precursor)	NDPK3
TraesCS7A01G437700	GTACGATGTGACCAAGTTCTTG	ATAGTCCTCGATGCTTCCAATC	163	Cytochrome b5	CYB5A
TraesCS2B01G335500	ATTGATCCAGCCAAGTACAAGA	GTAGAAACCAAATTTGCAAGCG	141	Mitochondrial phosphate carrier protein 3, mitochondrial (Precursor)	MUA22_4
TraesCS1D01G230900	GTCGATCTCATCTTGGAGTAGG	AAGACTTCGACCAATCTGCTTA	93	Ethylene-responsive transcription factor RAP2-3	RAP2-3
TraesCS7A01G309300	GATGCAGTAAAACTCGAGCAAA	GGAGACAAGTAATGCTCTGGAA	155	Cytochrome P450 703A2	CYP703A2
TraesCS2D01G407700	ACCAATGATGAGATCGTTCAGT	TCAGGAACTTGTATAGGGGAGA	112	Probable phospholipid hydroperoxide glutathione peroxidase	CSA
TraesCS2A01G423900	CGTCATTCGTTCGTTTGTTCTT	ATAAATCGCCACCTAGGTTCAA	93	Polygalacturonase QRT3 (Precursor)	QRT3
